# Supplementary material for: Combinatorial selective ER-phagy remodels the ER during neurogenesis
Source: bioRxiv. 2023 Jun 26:2023.06.26.546565. Preprint. [Version 1] doi: 10.1101/2023.06.26.546565 (PMC10326971; doi:10.1101/2023.06.26.546565)
Supplement: Supplement 1 [file media-1.xlsx]

## Sheet: ER_protein_designation
Gene Symbol	Description	Group ID	Compartment	functional category	TM	TM count	TM_Uniprot2023	TM count_Uniprot2023
CDIPT	CDP-diacylglycerol--inositol 3-phosphatidyltransferase OS=Homo sapiens OX=9606 GN=CDIPT PE=1 SV=1	2048	ER-Membrane	biosynthetic/metabolic enzyme	TRANSMEM 6..26; /note="Helical"; /evidence="ECO:0000255"; TRANSMEM 29..49; /note="Helical"; /evidence="ECO:0000255"; TRANSMEM 76..96; /note="Helical"; /evidence="ECO:0000255"; TRANSMEM 140..160; /note="Helical"; /evidence="ECO:0000255"; TRANSMEM 175..195; /note="Helical"; /evidence="ECO:0000255"	6	TRANSMEM 6..26; /note="Helical"; /evidence="ECO:0000255"; TRANSMEM 28..48; /note="Helical"; /evidence="ECO:0000255"; TRANSMEM 74..94; /note="Helical"; /evidence="ECO:0000255"; TRANSMEM 96..116; /note="Helical"; /evidence="ECO:0000305"; TRANSMEM 140..160; /note="Helical"; /evidence="ECO:0000255"; TRANSMEM 175..195; /note="Helical"; /evidence="ECO:0000255"	6
ENDOD1	Endonuclease domain-containing 1 protein OS=Homo sapiens OX=9606 GN=ENDOD1 PE=1 SV=2	4095	ER_high_curvature	biosynthetic/metabolic enzyme		0		0
BTD	Biotinidase OS=Homo sapiens OX=9606 GN=BTD PE=1 SV=2	6241	ER-Lumen	biosynthetic/metabolic enzyme		0		0
COLGALT1	Procollagen galactosyltransferase 1 OS=Homo sapiens OX=9606 GN=COLGALT1 PE=1 SV=1	2044	ER-Lumen	biosynthetic/metabolic enzyme		0		0
CRTAP	Cartilage-associated protein OS=Homo sapiens OX=9606 GN=CRTAP PE=1 SV=1	5023	ER-Lumen	biosynthetic/metabolic enzyme		0		0
EOGT	EGF domain-specific O-linked N-acetylglucosamine transferase OS=Homo sapiens OX=9606 GN=EOGT PE=1 SV=1	4455	ER-Lumen	biosynthetic/metabolic enzyme		0		0
GANAB	Neutral alpha-glucosidase AB OS=Homo sapiens OX=9606 GN=GANAB PE=1 SV=3	941	ER-Lumen	biosynthetic/metabolic enzyme		0		0
KDELC1	Protein O-glucosyltransferase 2 OS=Homo sapiens OX=9606 GN=KDELC1 PE=1 SV=1	3445	ER-Lumen	biosynthetic/metabolic enzyme		0		0
KDELC2	Protein O-glucosyltransferase 3 OS=Homo sapiens OX=9606 GN=KDELC2 PE=1 SV=2	3445	ER-Lumen	biosynthetic/metabolic enzyme		0		0
MINPP1	Multiple inositol polyphosphate phosphatase 1 OS=Homo sapiens OX=9606 GN=MINPP1 PE=1 SV=1	441	ER-Lumen	biosynthetic/metabolic enzyme		0		0
P3H1	Prolyl 3-hydroxylase 1 OS=Homo sapiens OX=9606 GN=P3H1 PE=1 SV=2	2923	ER-Lumen	biosynthetic/metabolic enzyme		0		0
P3H4	Endoplasmic reticulum protein SC65 OS=Homo sapiens OX=9606 GN=P3H4 PE=1 SV=1	2874	ER-Lumen	biosynthetic/metabolic enzyme		0		0
P4HA1	Prolyl 4-hydroxylase subunit alpha-1 OS=Homo sapiens OX=9606 GN=P4HA1 PE=1 SV=2	850	ER-Lumen	biosynthetic/metabolic enzyme		0		0
P4HA2	Prolyl 4-hydroxylase subunit alpha-2 OS=Homo sapiens OX=9606 GN=P4HA2 PE=1 SV=1	414	ER-Lumen	biosynthetic/metabolic enzyme		0		0
P4HB	Protein disulfide-isomerase OS=Homo sapiens OX=9606 GN=P4HB PE=1 SV=3	910	ER-Lumen	biosynthetic/metabolic enzyme		0		0
PLOD1	Procollagen-lysine,2-oxoglutarate 5-dioxygenase 1 OS=Homo sapiens OX=9606 GN=PLOD1 PE=1 SV=2	2085	ER-Lumen	biosynthetic/metabolic enzyme		0		0
PLOD2	Procollagen-lysine,2-oxoglutarate 5-dioxygenase 2 OS=Homo sapiens OX=9606 GN=PLOD2 PE=1 SV=2	580	ER-Lumen	biosynthetic/metabolic enzyme		0		0
PLOD3	Multifunctional procollagen lysine hydroxylase and glycosyltransferase LH3 OS=Homo sapiens OX=9606 GN=PLOD3 PE=1 SV=1	6320	ER-Lumen	biosynthetic/metabolic enzyme		0		0
POFUT1	GDP-fucose protein O-fucosyltransferase 1 OS=Homo sapiens OX=9606 GN=POFUT1 PE=1 SV=1	4780	ER-Lumen	biosynthetic/metabolic enzyme		0		0
POGLUT1	Protein O-glucosyltransferase 1 OS=Homo sapiens OX=9606 GN=POGLUT1 PE=1 SV=1	2268	ER-Lumen	biosynthetic/metabolic enzyme		0		0
PRKCSH	Glucosidase 2 subunit beta OS=Homo sapiens OX=9606 GN=PRKCSH PE=1 SV=2	2580	ER-Lumen	biosynthetic/metabolic enzyme		0		0
PXDN	Peroxidasin homolog OS=Homo sapiens OX=9606 GN=PXDN PE=1 SV=2	3172	ER-Lumen	biosynthetic/metabolic enzyme		0		0
SUMF2	Inactive C-alpha-formylglycine-generating enzyme 2 OS=Homo sapiens OX=9606 GN=SUMF2 PE=1 SV=2	6962	ER-Lumen	biosynthetic/metabolic enzyme		0		0
UGGT1	UDP-glucose:glycoprotein glucosyltransferase 1 OS=Homo sapiens OX=9606 GN=UGGT1 PE=1 SV=3	707	ER-Lumen	biosynthetic/metabolic enzyme		0		0
ADPGK	ADP-dependent glucokinase OS=Homo sapiens OX=9606 GN=ADPGK PE=1 SV=1	5256	ER-Membrane-Associated	biosynthetic/metabolic enzyme		0		0
ALG2	Alpha-1,3/1,6-mannosyltransferase ALG2 OS=Homo sapiens OX=9606 GN=ALG2 PE=1 SV=1	5588	ER-Membrane-Associated	biosynthetic/metabolic enzyme		0	TRANSMEM 85..105; /note="Helical"; /evidence="ECO:0000255"	1
CYP2S1	Cytochrome P450 2S1 OS=Homo sapiens OX=9606 GN=CYP2S1 PE=1 SV=2	4406	ER-Membrane-Associated	biosynthetic/metabolic enzyme		0		0
DHRS13	Dehydrogenase/reductase SDR family member 13 OS=Homo sapiens OX=9606 GN=DHRS13 PE=2 SV=1	6669	ER-Membrane-Associated	biosynthetic/metabolic enzyme		0		0
DHRS7	Dehydrogenase/reductase SDR family member 7 OS=Homo sapiens OX=9606 GN=DHRS7 PE=1 SV=1	2965	ER-Membrane-Associated	biosynthetic/metabolic enzyme		0		0
DHRSX	Dehydrogenase/reductase SDR family member on chromosome X OS=Homo sapiens OX=9606 GN=DHRSX PE=1 SV=2	6990	ER-Membrane-Associated	biosynthetic/metabolic enzyme		0		0
DPM1	Dolichol-phosphate mannosyltransferase subunit 1 OS=Homo sapiens OX=9606 GN=DPM1 PE=1 SV=1	4745	ER-Membrane-Associated	biosynthetic/metabolic enzyme		0		0
HSD17B11	Estradiol 17-beta-dehydrogenase 11 OS=Homo sapiens OX=9606 GN=HSD17B11 PE=1 SV=3	922	ER-Membrane-Associated	biosynthetic/metabolic enzyme		0		0
LOXL2	Lysyl oxidase homolog 2 OS=Homo sapiens OX=9606 GN=LOXL2 PE=1 SV=1	4913	ER-Membrane-Associated	biosynthetic/metabolic enzyme		0		0
LSS	Lanosterol synthase OS=Homo sapiens OX=9606 GN=LSS PE=1 SV=1	3596	ER-Membrane-Associated	biosynthetic/metabolic enzyme		0		0
PCYOX1	Prenylcysteine oxidase 1 OS=Homo sapiens OX=9606 GN=PCYOX1 PE=1 SV=3	4512	ER-Membrane-Associated	biosynthetic/metabolic enzyme		0		0
PON2	Serum paraoxonase/arylesterase 2 OS=Homo sapiens OX=9606 GN=PON2 PE=1 SV=4	5658	ER-Membrane-Associated	biosynthetic/metabolic enzyme		0		0
PRDX4	Peroxiredoxin-4 OS=Homo sapiens OX=9606 GN=PRDX4 PE=1 SV=1	538	ER-Membrane-Associated	biosynthetic/metabolic enzyme		0		0		Lumen
RETSAT	All-trans-retinol 13,14-reductase OS=Homo sapiens OX=9606 GN=RETSAT PE=1 SV=2	2863	ER-Membrane-Associated	biosynthetic/metabolic enzyme		0		0
SQLE	Squalene monooxygenase OS=Homo sapiens OX=9606 GN=SQLE PE=1 SV=3	2018	ER-Membrane-Associated	biosynthetic/metabolic enzyme		0	INTRAMEM 21..41; /evidence="ECO:0000305|PubMed:26434806"	1
TYW1	S-adenosyl-L-methionine-dependent tRNA 4-demethylwyosine synthase OS=Homo sapiens OX=9606 GN=TYW1 PE=2 SV=2	5374	ER-Membrane-Associated	biosynthetic/metabolic enzyme		0		0
ABHD12	Monoacylglycerol lipase ABHD12 OS=Homo sapiens OX=9606 GN=ABHD12 PE=1 SV=2	5275	ER-Membrane	biosynthetic/metabolic enzyme	TRANSMEM 75..95; /note="Helical"; /evidence="ECO:0000250|UniProtKB:Q99LR1"	1	TRANSMEM 75..95; /note="Helical"; /evidence="ECO:0000250|UniProtKB:Q99LR1"	1
ABHD6	Monoacylglycerol lipase ABHD6 OS=Homo sapiens OX=9606 GN=ABHD6 PE=1 SV=1	6351	ER-Membrane	biosynthetic/metabolic enzyme	TRANSMEM 9..29; /note="Helical; Signal-anchor for type II membrane protein"; /evidence="ECO:0000255"	1	TRANSMEM 9..29; /note="Helical; Signal-anchor for type II membrane protein"; /evidence="ECO:0000255"	1
ACSL3	Long-chain-fatty-acid--CoA ligase 3 OS=Homo sapiens OX=9606 GN=ACSL3 PE=1 SV=3	640	ER-Membrane	biosynthetic/metabolic enzyme	TRANSMEM 21..41; /note="Helical; Signal-anchor for type III membrane protein"; /evidence="ECO:0000255"	1	TRANSMEM 21..41; /note="Helical; Signal-anchor for type III membrane protein"; /evidence="ECO:0000255"	1
ALDH3A2	Fatty aldehyde dehydrogenase OS=Homo sapiens OX=9606 GN=ALDH3A2 PE=1 SV=1	1170	ER-Membrane	biosynthetic/metabolic enzyme	TRANSMEM 464..484; /note="Helical"; /evidence="ECO:0000255"	1	TRANSMEM 464..484; /note="Helical"; /evidence="ECO:0000255"	1
ALG1	Chitobiosyldiphosphodolichol beta-mannosyltransferase OS=Homo sapiens OX=9606 GN=ALG1 PE=1 SV=2	291	ER-Membrane	biosynthetic/metabolic enzyme	TRANSMEM 3..23; /note="Helical; Signal-anchor for type II membrane protein"; /evidence="ECO:0000255"	1	TRANSMEM 3..23; /note="Helical; Signal-anchor for type II membrane protein"; /evidence="ECO:0000255"	1
ALG5	Dolichyl-phosphate beta-glucosyltransferase OS=Homo sapiens OX=9606 GN=ALG5 PE=1 SV=1	5268	ER-Membrane	biosynthetic/metabolic enzyme	TRANSMEM 8..28; /note="Helical; Signal-anchor for type II membrane protein"; /evidence="ECO:0000255"	1	TRANSMEM 8..28; /note="Helical; Signal-anchor for type II membrane protein"; /evidence="ECO:0000255"	1
APMAP	Adipocyte plasma membrane-associated protein OS=Homo sapiens OX=9606 GN=APMAP PE=1 SV=2	3595	ER-Membrane	biosynthetic/metabolic enzyme	TRANSMEM 41..61; /note="Helical; Signal-anchor for type II membrane protein"; /evidence="ECO:0000255"	1	TRANSMEM 41..61; /note="Helical; Signal-anchor for type II membrane protein"; /evidence="ECO:0000255"	1
ASPH	Aspartyl/asparaginyl beta-hydroxylase OS=Homo sapiens OX=9606 GN=ASPH PE=1 SV=3	353	ER-Membrane	biosynthetic/metabolic enzyme	TRANSMEM 54..74; /note="Helical; Signal-anchor for type II membrane protein"; /evidence="ECO:0000255"	1	TRANSMEM 54..74; /note="Helical; Signal-anchor for type II membrane protein"; /evidence="ECO:0000255"	1
B3GLCT	Beta-1,3-glucosyltransferase OS=Homo sapiens OX=9606 GN=B3GLCT PE=1 SV=2	1945	ER-Membrane	biosynthetic/metabolic enzyme	TRANSMEM 7..27; /note="Helical; Signal-anchor for type II membrane protein"; /evidence="ECO:0000255"	1	TRANSMEM 7..27; /note="Helical; Signal-anchor for type II membrane protein"; /evidence="ECO:0000255"	1
CDKAL1	Threonylcarbamoyladenosine tRNA methylthiotransferase OS=Homo sapiens OX=9606 GN=CDKAL1 PE=1 SV=1	5863	ER-Membrane	biosynthetic/metabolic enzyme	TRANSMEM 556..578; /note="Helical"; /evidence="ECO:0000255"	1	TRANSMEM 556..578; /note="Helical"; /evidence="ECO:0000255"	1
CISD2	CDGSH iron-sulfur domain-containing protein 2 OS=Homo sapiens OX=9606 GN=CISD2 PE=1 SV=1	4123	ER-Membrane	biosynthetic/metabolic enzyme	TRANSMEM 38..60; /note="Helical"; /evidence="ECO:0000255"	1	TRANSMEM 38..60; /note="Helical"; /evidence="ECO:0000255"	1
COMT	Catechol O-methyltransferase OS=Homo sapiens OX=9606 GN=COMT PE=1 SV=2	7770	ER-Membrane	biosynthetic/metabolic enzyme	TRANSMEM 7..26; /note="Helical; Signal-anchor for type II membrane protein"; /evidence="ECO:0000255"	1	TRANSMEM 7..26; /note="Helical; Signal-anchor for type II membrane protein"; /evidence="ECO:0000255"	1
CYP20A1	Cytochrome P450 20A1 OS=Homo sapiens OX=9606 GN=CYP20A1 PE=1 SV=1	3584	ER-Membrane	biosynthetic/metabolic enzyme	TRANSMEM 4..24; /note="Helical"; /evidence="ECO:0000255"	1	TRANSMEM 4..24; /note="Helical"; /evidence="ECO:0000255"	1
CYP51A1	Lanosterol 14-alpha demethylase OS=Homo sapiens OX=9606 GN=CYP51A1 PE=1 SV=3	3853	ER-Membrane	biosynthetic/metabolic enzyme	TRANSMEM 30..50; /note="Helical"; /evidence="ECO:0000255"	1	TRANSMEM 30..50; /note="Helical"; /evidence="ECO:0000255"	1
DDOST	Dolichyl-diphosphooligosaccharide--protein glycosyltransferase 48 kDa subunit OS=Homo sapiens OX=9606 GN=DDOST PE=1 SV=4	5870	ER-Membrane	biosynthetic/metabolic enzyme	TRANSMEM 428..447; /note="Helical"; /evidence="ECO:0000255"	1	TRANSMEM 428..447; /note="Helical"; /evidence="ECO:0000255"	1
DHCR24	Delta(24)-sterol reductase OS=Homo sapiens OX=9606 GN=DHCR24 PE=1 SV=2	4574	ER-Membrane	biosynthetic/metabolic enzyme	TRANSMEM 32..52; /note="Helical"; /evidence="ECO:0000255"	1	TRANSMEM 32..52; /note="Helical"; /evidence="ECO:0000255"	1
DHRS7B	Dehydrogenase/reductase SDR family member 7B OS=Homo sapiens OX=9606 GN=DHRS7B PE=1 SV=2	2009	ER-Membrane	biosynthetic/metabolic enzyme	TRANSMEM 18..38; /note="Helical; Signal-anchor for type II membrane protein"; /evidence="ECO:0000255"	1	TRANSMEM 18..38; /note="Helical; Signal-anchor for type II membrane protein"; /evidence="ECO:0000255"	1
EPHX1	Epoxide hydrolase 1 OS=Homo sapiens OX=9606 GN=EPHX1 PE=1 SV=1	3746	ER-Membrane	biosynthetic/metabolic enzyme	TRANSMEM 1..21; /note="Helical; Signal-anchor for type III membrane protein"; /evidence="ECO:0000250|UniProtKB:P07687"	1	TRANSMEM 1..21; /note="Helical; Signal-anchor for type III membrane protein"; /evidence="ECO:0000250|UniProtKB:P07687"	1
GPX8	Probable glutathione peroxidase 8 OS=Homo sapiens OX=9606 GN=GPX8 PE=1 SV=2	7274	ER-Membrane	biosynthetic/metabolic enzyme	TRANSMEM 18..40; /note="Helical"; /evidence="ECO:0000255"	1	TRANSMEM 18..40; /note="Helical"; /evidence="ECO:0000255"	1
HMOX1	Heme oxygenase 1 OS=Homo sapiens OX=9606 GN=HMOX1 PE=1 SV=1	1826	ER-Membrane	biosynthetic/metabolic enzyme	TRANSMEM 266..288; /note="Helical; Anchor for type IV membrane protein"; /evidence="ECO:0000255"	1	TRANSMEM 266..288; /note="Helical; Anchor for type IV membrane protein"; /evidence="ECO:0000255"	1
HMOX2	Heme oxygenase 2 OS=Homo sapiens OX=9606 GN=HMOX2 PE=1 SV=2	1148	ER-Membrane	biosynthetic/metabolic enzyme	TRANSMEM 296..316; /note="Helical; Anchor for type IV membrane protein"; /evidence="ECO:0000255"	1	TRANSMEM 296..316; /note="Helical; Anchor for type IV membrane protein"; /evidence="ECO:0000255"	1
ILVBL	Acetolactate synthase-like protein OS=Homo sapiens OX=9606 GN=ILVBL PE=1 SV=2	368	ER-Membrane	biosynthetic/metabolic enzyme	TRANSMEM 13..33; /note="Helical"; /evidence="ECO:0000255"	1	TRANSMEM 13..33; /note="Helical"; /evidence="ECO:0000255"	1
LPCAT1	Lysophosphatidylcholine acyltransferase 1 OS=Homo sapiens OX=9606 GN=LPCAT1 PE=1 SV=2	398	ER-Membrane	biosynthetic/metabolic enzyme	TRANSMEM 58..78; /note="Helical; Signal-anchor for type II membrane protein"; /evidence="ECO:0000255"	1	TRANSMEM 58..78; /note="Helical; Signal-anchor for type II membrane protein"; /evidence="ECO:0000255"	1
LPCAT2	Lysophosphatidylcholine acyltransferase 2 OS=Homo sapiens OX=9606 GN=LPCAT2 PE=1 SV=1	6335	ER-Membrane	biosynthetic/metabolic enzyme	TRANSMEM 58..78; /note="Helical; Signal-anchor for type II membrane protein"; /evidence="ECO:0000255"	1	TRANSMEM 58..78; /note="Helical; Signal-anchor for type II membrane protein"; /evidence="ECO:0000255"	1
MOGS	Mannosyl-oligosaccharide glucosidase OS=Homo sapiens OX=9606 GN=MOGS PE=1 SV=5	2933	ER-Membrane	biosynthetic/metabolic enzyme	TRANSMEM 39..59; /note="Helical; Signal-anchor for type II membrane protein"; /evidence="ECO:0000255"	1	TRANSMEM 39..59; /note="Helical; Signal-anchor for type II membrane protein"; /evidence="ECO:0000255"	1
NCEH1	Neutral cholesterol ester hydrolase 1 OS=Homo sapiens OX=9606 GN=NCEH1 PE=1 SV=3	3328	ER-Membrane	biosynthetic/metabolic enzyme	TRANSMEM 5..25; /note="Helical; Signal-anchor for type II membrane protein"; /evidence="ECO:0000255"	1	TRANSMEM 5..25; /note="Helical; Signal-anchor for type II membrane protein"; /evidence="ECO:0000255"	1
NSDHL	Sterol-4-alpha-carboxylate 3-dehydrogenase, decarboxylating OS=Homo sapiens OX=9606 GN=NSDHL PE=1 SV=2	1170	ER-Membrane	biosynthetic/metabolic enzyme	TRANSMEM 298..318; /note="Helical"; /evidence="ECO:0000255"	1	TRANSMEM 298..318; /note="Helical"; /evidence="ECO:0000255"	1
PIGK	GPI-anchor transamidase OS=Homo sapiens OX=9606 GN=PIGK PE=1 SV=2	5679	ER-Membrane	biosynthetic/metabolic enzyme	TRANSMEM 368..388; /note="Helical"; /evidence="ECO:0000255"	1	TRANSMEM 368..388; /note="Helical"; /evidence="ECO:0000255"	1
PIGT	GPI transamidase component PIG-T OS=Homo sapiens OX=9606 GN=PIGT PE=1 SV=1	1226	ER-Membrane	biosynthetic/metabolic enzyme	TRANSMEM 528..548; /note="Helical"; /evidence="ECO:0000255"	1	TRANSMEM 528..548; /note="Helical"; /evidence="ECO:0000255"	1
PNPLA6	Neuropathy target esterase OS=Homo sapiens OX=9606 GN=PNPLA6 PE=1 SV=3	772	ER-Membrane	biosynthetic/metabolic enzyme	TRANSMEM 60..80; /note="Helical"; /evidence="ECO:0000255"	1	TRANSMEM 60..80; /note="Helical"; /evidence="ECO:0000255"	1
POR	NADPH--cytochrome P450 reductase OS=Homo sapiens OX=9606 GN=POR PE=1 SV=2	2165	ER-Membrane	biosynthetic/metabolic enzyme	TRANSMEM 22..42; /note="Helical"; /evidence="ECO:0000255|HAMAP-Rule:MF_03212"	1	TRANSMEM 22..42; /note="Helical"; /evidence="ECO:0000255|HAMAP-Rule:MF_03212"	1
RDH11	Retinol dehydrogenase 11 OS=Homo sapiens OX=9606 GN=RDH11 PE=1 SV=2	4832	ER-Membrane	biosynthetic/metabolic enzyme	TRANSMEM 1..21; /note="Helical; Signal-anchor for type II membrane protein"; /evidence="ECO:0000269|PubMed:12036956, ECO:0000269|PubMed:12226107"	1	TRANSMEM 1..21; /note="Helical; Signal-anchor for type II membrane protein"; /evidence="ECO:0000269|PubMed:12036956, ECO:0000269|PubMed:12226107"	1
RPN1	Dolichyl-diphosphooligosaccharide--protein glycosyltransferase subunit 1 OS=Homo sapiens OX=9606 GN=RPN1 PE=1 SV=1	2148	ER-Membrane	biosynthetic/metabolic enzyme	TRANSMEM 439..457; /note="Helical"; /evidence="ECO:0000255"	1	TRANSMEM 439..457; /note="Helical"; /evidence="ECO:0000255"	1
SGPL1	Sphingosine-1-phosphate lyase 1 OS=Homo sapiens OX=9606 GN=SGPL1 PE=1 SV=3	484	ER-Membrane	biosynthetic/metabolic enzyme	TRANSMEM 41..61; /note="Helical; Signal-anchor for type III membrane protein"; /evidence="ECO:0000255"	1	TRANSMEM 41..61; /note="Helical; Signal-anchor for type III membrane protein"; /evidence="ECO:0000255"	1
SPTLC1	Serine palmitoyltransferase 1 OS=Homo sapiens OX=9606 GN=SPTLC1 PE=1 SV=1	84	ER-Membrane	biosynthetic/metabolic enzyme	TRANSMEM 16..36; /note="Helical"; /evidence="ECO:0000255"	1	TRANSMEM 16..36; /note="Helical"; /evidence="ECO:0000255"	1
SPTLC2	Serine palmitoyltransferase 2 OS=Homo sapiens OX=9606 GN=SPTLC2 PE=1 SV=1	3102	ER-Membrane	biosynthetic/metabolic enzyme	TRANSMEM 67..87; /note="Helical"; /evidence="ECO:0000255"	1	TRANSMEM 67..87; /note="Helical"; /evidence="ECO:0000255"	1
UGT8	2-hydroxyacylsphingosine 1-beta-galactosyltransferase OS=Homo sapiens OX=9606 GN=UGT8 PE=2 SV=2	6784	ER-Membrane	biosynthetic/metabolic enzyme	TRANSMEM 472..492; /note="Helical"; /evidence="ECO:0000255"	1	TRANSMEM 472..492; /note="Helical"; /evidence="ECO:0000255"	1
XXYLT1	Xyloside xylosyltransferase 1 OS=Homo sapiens OX=9606 GN=XXYLT1 PE=1 SV=1	1299	ER-Membrane	biosynthetic/metabolic enzyme	TRANSMEM 24..44; /note="Helical; Signal-anchor for type II membrane protein"; /evidence="ECO:0000255"	1	TRANSMEM 24..44; /note="Helical; Signal-anchor for type II membrane protein"; /evidence="ECO:0000255"	1
AGPAT1	1-acyl-sn-glycerol-3-phosphate acyltransferase alpha OS=Homo sapiens OX=9606 GN=AGPAT1 PE=1 SV=2	5793	ER-Membrane	biosynthetic/metabolic enzyme	TRANSMEM 38..58; /note="Helical"; /evidence="ECO:0000255"; TRANSMEM 128..148; /note="Helical"; /evidence="ECO:0000255"	2	TRANSMEM 38..58; /note="Helical"; /evidence="ECO:0000255"; TRANSMEM 128..148; /note="Helical"; /evidence="ECO:0000255"	2
AGPAT2	1-acyl-sn-glycerol-3-phosphate acyltransferase beta OS=Homo sapiens OX=9606 GN=AGPAT2 PE=1 SV=1	141	ER-Membrane	biosynthetic/metabolic enzyme	TRANSMEM 30..50; /note="Helical"; /evidence="ECO:0000255"; TRANSMEM 122..142; /note="Helical"; /evidence="ECO:0000255"	2	TRANSMEM 30..50; /note="Helical"; /evidence="ECO:0000255"; TRANSMEM 122..142; /note="Helical"; /evidence="ECO:0000255"	2
AGPAT3	1-acyl-sn-glycerol-3-phosphate acyltransferase gamma OS=Homo sapiens OX=9606 GN=AGPAT3 PE=1 SV=1	3257	ER-Membrane	biosynthetic/metabolic enzyme	TRANSMEM 125..145; /note="Helical"; /evidence="ECO:0000255"; TRANSMEM 317..339; /note="Helical"; /evidence="ECO:0000255"	2	TRANSMEM 125..145; /note="Helical"; /evidence="ECO:0000255"; TRANSMEM 317..339; /note="Helical"; /evidence="ECO:0000255"	2
FDFT1	Squalene synthase OS=Homo sapiens OX=9606 GN=FDFT1 PE=1 SV=1	1653	ER-Membrane	biosynthetic/metabolic enzyme	TRANSMEM 284..304; /note="Helical"; /evidence="ECO:0000255"; TRANSMEM 384..404; /note="Helical"; /evidence="ECO:0000255"	2	TRANSMEM 284..304; /note="Helical"; /evidence="ECO:0000255"; TRANSMEM 384..404; /note="Helical"; /evidence="ECO:0000255"	2
GPAT4	Glycerol-3-phosphate acyltransferase 4 OS=Homo sapiens OX=9606 GN=GPAT4 PE=1 SV=1	4034	ER-Membrane	biosynthetic/metabolic enzyme	TRANSMEM 156..176; /note="Helical"; /evidence="ECO:0000255"; TRANSMEM 180..200; /note="Helical"; /evidence="ECO:0000255"	2	TRANSMEM 156..176; /note="Helical"; /evidence="ECO:0000255"; TRANSMEM 180..200; /note="Helical"; /evidence="ECO:0000255"	2
KDSR	3-ketodihydrosphingosine reductase OS=Homo sapiens OX=9606 GN=KDSR PE=1 SV=1	2946	ER-Membrane	biosynthetic/metabolic enzyme	TRANSMEM 271..291; /note="Helical"; /evidence="ECO:0000255"; TRANSMEM 294..314; /note="Helical"; /evidence="ECO:0000255"	2	TRANSMEM 271..291; /note="Helical"; /evidence="ECO:0000255"; TRANSMEM 294..314; /note="Helical"; /evidence="ECO:0000255"	2
LPGAT1	Acyl-CoA:lysophosphatidylglycerol acyltransferase 1 OS=Homo sapiens OX=9606 GN=LPGAT1 PE=1 SV=1	1016	ER-Membrane	biosynthetic/metabolic enzyme	TRANSMEM 22..42; /note="Helical"; /evidence="ECO:0000255"; TRANSMEM 342..362; /note="Helical"; /evidence="ECO:0000255"	2	TRANSMEM 22..42; /note="Helical"; /evidence="ECO:0000255"; TRANSMEM 342..362; /note="Helical"; /evidence="ECO:0000255"	2
PIGS	GPI transamidase component PIG-S OS=Homo sapiens OX=9606 GN=PIGS PE=1 SV=3	1171	ER-Membrane	biosynthetic/metabolic enzyme	TRANSMEM 19..39; /note="Helical"; /evidence="ECO:0000255"; TRANSMEM 521..541; /note="Helical"; /evidence="ECO:0000255"	2	TRANSMEM 19..39; /note="Helical"; /evidence="ECO:0000255"; TRANSMEM 521..541; /note="Helical"; /evidence="ECO:0000255"	2
DAD1	Dolichyl-diphosphooligosaccharide--protein glycosyltransferase subunit DAD1 OS=Homo sapiens OX=9606 GN=DAD1 PE=1 SV=3	5569	ER-Membrane	biosynthetic/metabolic enzyme	TRANSMEM 31..51; /note="Helical"; /evidence="ECO:0000255"; TRANSMEM 53..73; /note="Helical"; /evidence="ECO:0000255"; TRANSMEM 93..113; /note="Helical"; /evidence="ECO:0000255"	3	TRANSMEM 31..51; /note="Helical"; /evidence="ECO:0000255"; TRANSMEM 53..73; /note="Helical"; /evidence="ECO:0000255"; TRANSMEM 93..113; /note="Helical"; /evidence="ECO:0000255"	3
HSD17B12	Very-long-chain 3-oxoacyl-CoA reductase OS=Homo sapiens OX=9606 GN=HSD17B12 PE=1 SV=2	3750	ER-Membrane	biosynthetic/metabolic enzyme	TRANSMEM 4..24; /note="Helical"; /evidence="ECO:0000255"; TRANSMEM 182..202; /note="Helical"; /evidence="ECO:0000255"; TRANSMEM 271..291; /note="Helical"; /evidence="ECO:0000255"	3	TRANSMEM 4..24; /note="Helical"; /evidence="ECO:0000255"; TRANSMEM 182..202; /note="Helical"; /evidence="ECO:0000255"; TRANSMEM 271..291; /note="Helical"; /evidence="ECO:0000255"	3
MGST2	Microsomal glutathione S-transferase 2 OS=Homo sapiens OX=9606 GN=MGST2 PE=1 SV=1	7771	ER-Membrane	biosynthetic/metabolic enzyme	TRANSMEM 6..26; /note="Helical"; /evidence="ECO:0000255"; TRANSMEM 59..79; /note="Helical"; /evidence="ECO:0000255"; TRANSMEM 111..131; /note="Helical"; /evidence="ECO:0000255"	3	TRANSMEM 6..26; /note="Helical"; /evidence="ECO:0000255"; TRANSMEM 59..79; /note="Helical"; /evidence="ECO:0000255"; TRANSMEM 111..131; /note="Helical"; /evidence="ECO:0000255"	3
MSMO1	Methylsterol monooxygenase 1 OS=Homo sapiens OX=9606 GN=MSMO1 PE=1 SV=1	3752	ER-Membrane	biosynthetic/metabolic enzyme	TRANSMEM 55..75; /note="Helical"; /evidence="ECO:0000255"; TRANSMEM 100..120; /note="Helical"; /evidence="ECO:0000255"; TRANSMEM 199..219; /note="Helical"; /evidence="ECO:0000255"	3	TRANSMEM 55..75; /note="Helical"; /evidence="ECO:0000255"; TRANSMEM 100..120; /note="Helical"; /evidence="ECO:0000255"; TRANSMEM 199..219; /note="Helical"; /evidence="ECO:0000255"	3
OSTC	Oligosaccharyltransferase complex subunit OSTC OS=Homo sapiens OX=9606 GN=OSTC PE=1 SV=1	6946	ER-Membrane	biosynthetic/metabolic enzyme	TRANSMEM 33..53; /note="Helical"; /evidence="ECO:0000255"; TRANSMEM 84..104; /note="Helical"; /evidence="ECO:0000255"; TRANSMEM 118..138; /note="Helical"; /evidence="ECO:0000255"	3	TRANSMEM 33..53; /note="Helical"; /evidence="ECO:0000255"; TRANSMEM 84..104; /note="Helical"; /evidence="ECO:0000255"; TRANSMEM 118..138; /note="Helical"; /evidence="ECO:0000255"	3
RPN2	Dolichyl-diphosphooligosaccharide--protein glycosyltransferase subunit 2 OS=Homo sapiens OX=9606 GN=RPN2 PE=1 SV=3	2674	ER-Membrane	biosynthetic/metabolic enzyme	TRANSMEM 541..561; /note="Helical"; /evidence="ECO:0000255"; TRANSMEM 572..592; /note="Helical"; /evidence="ECO:0000255"; TRANSMEM 597..617; /note="Helical"; /evidence="ECO:0000255"	3	TRANSMEM 541..561; /note="Helical"; /evidence="ECO:0000255"; TRANSMEM 572..592; /note="Helical"; /evidence="ECO:0000255"; TRANSMEM 597..617; /note="Helical"; /evidence="ECO:0000255"	3
SLC27A2	Very long-chain acyl-CoA synthetase OS=Homo sapiens OX=9606 GN=SLC27A2 PE=1 SV=2	6372	ER-Membrane	biosynthetic/metabolic enzyme	TRANSMEM 5..27; /note="Helical"; /evidence="ECO:0000255"; TRANSMEM 107..127; /note="Helical"; /evidence="ECO:0000255"; TRANSMEM 262..282; /note="Helical"; /evidence="ECO:0000255"	3	TRANSMEM 5..27; /note="Helical"; /evidence="ECO:0000255"; TRANSMEM 107..127; /note="Helical"; /evidence="ECO:0000255"; TRANSMEM 262..282; /note="Helical"; /evidence="ECO:0000255"	3
TECR	Very-long-chain enoyl-CoA reductase OS=Homo sapiens OX=9606 GN=TECR PE=1 SV=1	3393	ER-Membrane	biosynthetic/metabolic enzyme	TRANSMEM 87..107; /note="Helical"; /evidence="ECO:0000255"; TRANSMEM 194..214; /note="Helical"; /evidence="ECO:0000255"; TRANSMEM 255..275; /note="Helical"; /evidence="ECO:0000255"	3	TRANSMEM 87..107; /note="Helical"; /evidence="ECO:0000255"; TRANSMEM 194..214; /note="Helical"; /evidence="ECO:0000255"; TRANSMEM 255..275; /note="Helical"; /evidence="ECO:0000255"	3
EBP	3-beta-hydroxysteroid-Delta(8),Delta(7)-isomerase OS=Homo sapiens OX=9606 GN=EBP PE=1 SV=3	555	ER-Membrane	biosynthetic/metabolic enzyme	TRANSMEM 29..49; /note="Helical"; /evidence="ECO:0000255"; TRANSMEM 66..86; /note="Helical"; /evidence="ECO:0000255"; TRANSMEM 121..141; /note="Helical"; /evidence="ECO:0000255"; TRANSMEM 185..205; /note="Helical"; /evidence="ECO:0000255"	4	TRANSMEM 29..49; /note="Helical"; /evidence="ECO:0000255"; TRANSMEM 66..86; /note="Helical"; /evidence="ECO:0000255"; TRANSMEM 121..141; /note="Helical"; /evidence="ECO:0000255"; TRANSMEM 185..205; /note="Helical"; /evidence="ECO:0000255"	4
FADS1	Acyl-CoA (8-3)-desaturase OS=Homo sapiens OX=9606 GN=FADS1 PE=1 SV=3	1172	ER-Membrane	biosynthetic/metabolic enzyme	TRANSMEM 122..142; /note="Helical"; /evidence="ECO:0000255"; TRANSMEM 146..170; /note="Helical"; /evidence="ECO:0000255"; TRANSMEM 268..288; /note="Helical"; /evidence="ECO:0000255"; TRANSMEM 306..326; /note="Helical"; /evidence="ECO:0000255"	4	TRANSMEM 122..142; /note="Helical"; /evidence="ECO:0000255"; TRANSMEM 146..170; /note="Helical"; /evidence="ECO:0000255"; TRANSMEM 268..288; /note="Helical"; /evidence="ECO:0000255"; TRANSMEM 306..326; /note="Helical"; /evidence="ECO:0000255"	4
FADS3	Fatty acid desaturase 3 OS=Homo sapiens OX=9606 GN=FADS3 PE=1 SV=1	3997	ER-Membrane	biosynthetic/metabolic enzyme	TRANSMEM 134..154; /note="Helical"; /evidence="ECO:0000255"; TRANSMEM 160..180; /note="Helical"; /evidence="ECO:0000255"; TRANSMEM 264..284; /note="Helical"; /evidence="ECO:0000255"; TRANSMEM 307..327; /note="Helical"; /evidence="ECO:0000255"	4	TRANSMEM 134..154; /note="Helical"; /evidence="ECO:0000255"; TRANSMEM 160..180; /note="Helical"; /evidence="ECO:0000255"; TRANSMEM 264..284; /note="Helical"; /evidence="ECO:0000255"; TRANSMEM 307..327; /note="Helical"; /evidence="ECO:0000255"	4
LCLAT1	Lysocardiolipin acyltransferase 1 OS=Homo sapiens OX=9606 GN=LCLAT1 PE=1 SV=1	7220	ER-Membrane	biosynthetic/metabolic enzyme	TRANSMEM 47..67; /note="Helical"; /evidence="ECO:0000255"; TRANSMEM 86..106; /note="Helical"; /evidence="ECO:0000255"; TRANSMEM 340..360; /note="Helical"; /evidence="ECO:0000255"; TRANSMEM 362..382; /note="Helical"; /evidence="ECO:0000255"	4	TRANSMEM 47..67; /note="Helical"; /evidence="ECO:0000255"; TRANSMEM 86..106; /note="Helical"; /evidence="ECO:0000255"; TRANSMEM 340..360; /note="Helical"; /evidence="ECO:0000255"; TRANSMEM 362..382; /note="Helical"; /evidence="ECO:0000255"	4
SCD	Acyl-CoA desaturase OS=Homo sapiens OX=9606 GN=SCD PE=1 SV=2	6104	ER-Membrane	biosynthetic/metabolic enzyme	TRANSMEM 73..93; /note="Helical"; /evidence="ECO:0000269|PubMed:26098317"; TRANSMEM 98..118; /note="Helical"; /evidence="ECO:0000269|PubMed:26098317"; TRANSMEM 218..237; /note="Helical"; /evidence="ECO:0000269|PubMed:26098317"; TRANSMEM 242..263; /note="Helical"; /evidence="ECO:0000269|PubMed:26098317"	4	TRANSMEM 73..93; /note="Helical"; /evidence="ECO:0000269|PubMed:26098317"; TRANSMEM 98..118; /note="Helical"; /evidence="ECO:0000269|PubMed:26098317"; TRANSMEM 218..237; /note="Helical"; /evidence="ECO:0000269|PubMed:26098317"; TRANSMEM 242..263; /note="Helical"; /evidence="ECO:0000269|PubMed:26098317"	4
VKORC1L1	Vitamin K epoxide reductase complex subunit 1-like protein 1 OS=Homo sapiens OX=9606 GN=VKORC1L1 PE=1 SV=2	7082	ER-Membrane	biosynthetic/metabolic enzyme	TRANSMEM 17..37; /note="Helical"; /evidence="ECO:0000255"; TRANSMEM 92..112; /note="Helical"; /evidence="ECO:0000255"; TRANSMEM 114..134; /note="Helical"; /evidence="ECO:0000255"; TRANSMEM 135..155; /note="Helical"; /evidence="ECO:0000255"	4	TRANSMEM 14..36; /note="Helical"; /evidence="ECO:0000250|UniProtKB:Q6TEK8"; TRANSMEM 88..102; /note="Helical"; /evidence="ECO:0000250|UniProtKB:Q6TEK8"; TRANSMEM 108..135; /note="Helical"; /evidence="ECO:0000250|UniProtKB:Q6TEK8"; TRANSMEM 139..160; /note="Helical"; /evidence="ECO:0000250|UniProtKB:Q6TEK8"	4
GGCX	Vitamin K-dependent gamma-carboxylase OS=Homo sapiens OX=9606 GN=GGCX PE=1 SV=2	5905	ER-Membrane	biosynthetic/metabolic enzyme	TRANSMEM 61..81; /note="Helical"; /evidence="ECO:0000255"; TRANSMEM 114..134; /note="Helical"; /evidence="ECO:0000255"; TRANSMEM 137..157; /note="Helical"; /evidence="ECO:0000255"; TRANSMEM 293..313; /note="Helical"; /evidence="ECO:0000255"; TRANSMEM 362..382; /note="Helical"; /evidence="ECO:0000255"	5	TRANSMEM 61..81; /note="Helical"; /evidence="ECO:0000255"; TRANSMEM 114..134; /note="Helical"; /evidence="ECO:0000255"; TRANSMEM 137..157; /note="Helical"; /evidence="ECO:0000255"; TRANSMEM 293..313; /note="Helical"; /evidence="ECO:0000255"; TRANSMEM 362..382; /note="Helical"; /evidence="ECO:0000255"	5
CERS2	Ceramide synthase 2 OS=Homo sapiens OX=9606 GN=CERS2 PE=1 SV=1	1486	ER-Membrane	biosynthetic/metabolic enzyme	TRANSMEM 41..61; /note="Helical"; /evidence="ECO:0000255"; TRANSMEM 140..160; /note="Helical"; /evidence="ECO:0000255"; TRANSMEM 181..201; /note="Helical"; /evidence="ECO:0000255"; TRANSMEM 209..229; /note="Helical"; /evidence="ECO:0000255"; TRANSMEM 264..284; /note="Helical"; /evidence="ECO:0000255"; TRANSMEM 304..324; /note="Helical"; /evidence="ECO:0000255"	6	TRANSMEM 41..61; /note="Helical"; /evidence="ECO:0000255"; TRANSMEM 140..160; /note="Helical"; /evidence="ECO:0000255"; TRANSMEM 181..201; /note="Helical"; /evidence="ECO:0000255"; TRANSMEM 209..229; /note="Helical"; /evidence="ECO:0000255"; TRANSMEM 264..284; /note="Helical"; /evidence="ECO:0000255"; TRANSMEM 304..324; /note="Helical"; /evidence="ECO:0000255"	6
CERS5	Ceramide synthase 5 OS=Homo sapiens OX=9606 GN=CERS5 PE=2 SV=1	5766	ER-Membrane	biosynthetic/metabolic enzyme	TRANSMEM 47..67; /note="Helical"; /evidence="ECO:0000255"; TRANSMEM 148..168; /note="Helical"; /evidence="ECO:0000255"; TRANSMEM 183..203; /note="Helical"; /evidence="ECO:0000255"; TRANSMEM 214..234; /note="Helical"; /evidence="ECO:0000255"; TRANSMEM 272..292; /note="Helical"; /evidence="ECO:0000255"; TRANSMEM 311..331; /note="Helical"; /evidence="ECO:0000255"	6	TRANSMEM 47..67; /note="Helical"; /evidence="ECO:0000255"; TRANSMEM 148..168; /note="Helical"; /evidence="ECO:0000255"; TRANSMEM 183..203; /note="Helical"; /evidence="ECO:0000255"; TRANSMEM 214..234; /note="Helical"; /evidence="ECO:0000255"; TRANSMEM 272..292; /note="Helical"; /evidence="ECO:0000255"; TRANSMEM 311..331; /note="Helical"; /evidence="ECO:0000255"	6
DEGS1	Sphingolipid delta(4)-desaturase DES1 OS=Homo sapiens OX=9606 GN=DEGS1 PE=1 SV=1	6248	ER-Membrane	biosynthetic/metabolic enzyme	TRANSMEM 41..61; /note="Helical"; /evidence="ECO:0000255"; TRANSMEM 68..88; /note="Helical"; /evidence="ECO:0000255"; TRANSMEM 102..122; /note="Helical"; /evidence="ECO:0000255"; TRANSMEM 152..172; /note="Helical"; /evidence="ECO:0000255"; TRANSMEM 184..204; /note="Helical"; /evidence="ECO:0000255"; TRANSMEM 209..229; /note="Helical"; /evidence="ECO:0000255"	6	TRANSMEM 41..61; /note="Helical"; /evidence="ECO:0000255"; TRANSMEM 68..88; /note="Helical"; /evidence="ECO:0000255"; TRANSMEM 102..122; /note="Helical"; /evidence="ECO:0000255"; TRANSMEM 152..172; /note="Helical"; /evidence="ECO:0000255"; TRANSMEM 184..204; /note="Helical"; /evidence="ECO:0000255"; TRANSMEM 209..229; /note="Helical"; /evidence="ECO:0000255"	6
HACD2	Very-long-chain (3R)-3-hydroxyacyl-CoA dehydratase 2 OS=Homo sapiens OX=9606 GN=HACD2 PE=1 SV=1	6108	ER-Membrane	biosynthetic/metabolic enzyme	TRANSMEM 42..60; /note="Helical"; /evidence="ECO:0000255"; TRANSMEM 80..97; /note="Helical"; /evidence="ECO:0000255"; TRANSMEM 108..125; /note="Helical"; /evidence="ECO:0000255"; TRANSMEM 131..146; /note="Helical"; /evidence="ECO:0000255"; TRANSMEM 170..187; /note="Helical"; /evidence="ECO:0000255"; TRANSMEM 218..235; /note="Helical"; /evidence="ECO:0000255"	6	TRANSMEM 42..60; /note="Helical"; /evidence="ECO:0000255"; TRANSMEM 80..97; /note="Helical"; /evidence="ECO:0000255"; TRANSMEM 108..125; /note="Helical"; /evidence="ECO:0000255"; TRANSMEM 131..146; /note="Helical"; /evidence="ECO:0000255"; TRANSMEM 170..187; /note="Helical"; /evidence="ECO:0000255"; TRANSMEM 218..235; /note="Helical"; /evidence="ECO:0000255"	6
HACD3	Very-long-chain (3R)-3-hydroxyacyl-CoA dehydratase 3 OS=Homo sapiens OX=9606 GN=HACD3 PE=1 SV=2	457	ER-Membrane	biosynthetic/metabolic enzyme	TRANSMEM 150..170; /note="Helical"; /evidence="ECO:0000255"; TRANSMEM 186..207; /note="Helical"; /evidence="ECO:0000255"; TRANSMEM 218..235; /note="Helical"; /evidence="ECO:0000255"; TRANSMEM 242..256; /note="Helical"; /evidence="ECO:0000255"; TRANSMEM 280..298; /note="Helical"; /evidence="ECO:0000255"; TRANSMEM 323..343; /note="Helical"; /evidence="ECO:0000255"	6	TRANSMEM 150..170; /note="Helical"; /evidence="ECO:0000255"; TRANSMEM 186..207; /note="Helical"; /evidence="ECO:0000255"; TRANSMEM 218..235; /note="Helical"; /evidence="ECO:0000255"; TRANSMEM 242..256; /note="Helical"; /evidence="ECO:0000255"; TRANSMEM 280..298; /note="Helical"; /evidence="ECO:0000255"; TRANSMEM 323..343; /note="Helical"; /evidence="ECO:0000255"	6
MBOAT7	Lysophospholipid acyltransferase 7 OS=Homo sapiens OX=9606 GN=MBOAT7 PE=1 SV=2	469	ER-Membrane	biosynthetic/metabolic enzyme	TRANSMEM 6..22; /note="Helical"; /evidence="ECO:0000305|PubMed:30959108"; TRANSMEM 34..57; /note="Helical"; /evidence="ECO:0000305|PubMed:30959108"; TRANSMEM 74..93; /note="Helical"; /evidence="ECO:0000305|PubMed:30959108"; TRANSMEM 195..212; /note="Helical"; /evidence="ECO:0000305|PubMed:30959108"; TRANSMEM 232..261; /note="Helical"; /evidence="ECO:0000305|PubMed:30959108"; TRANSMEM 427..447; /n…	6	TRANSMEM 6..22; /note="Helical"; /evidence="ECO:0000305|PubMed:30959108"; TRANSMEM 34..57; /note="Helical"; /evidence="ECO:0000305|PubMed:30959108"; TRANSMEM 74..93; /note="Helical"; /evidence="ECO:0000305|PubMed:30959108"; TRANSMEM 195..212; /note="Helical"; /evidence="ECO:0000305|PubMed:30959108"; TRANSMEM 232..261; /note="Helical"; /evidence="ECO:0000305|PubMed:30959108"; TRANSMEM 427..447; /n…	6
DHCR7	7-dehydrocholesterol reductase OS=Homo sapiens OX=9606 GN=DHCR7 PE=1 SV=1	5598	ER-Membrane	biosynthetic/metabolic enzyme	TRANSMEM 40..60; /note="Helical"; /evidence="ECO:0000255"; TRANSMEM 154..174; /note="Helical"; /evidence="ECO:0000255"; TRANSMEM 177..197; /note="Helical"; /evidence="ECO:0000255"; TRANSMEM 266..286; /note="Helical"; /evidence="ECO:0000255"; TRANSMEM 306..326; /note="Helical"; /evidence="ECO:0000255"; TRANSMEM 331..351; /note="Helical"; /evidence="ECO:0000255"; TRANSMEM 420..440; /note="Helical";…	7	TRANSMEM 40..60; /note="Helical"; /evidence="ECO:0000255"; TRANSMEM 154..174; /note="Helical"; /evidence="ECO:0000255"; TRANSMEM 177..197; /note="Helical"; /evidence="ECO:0000255"; TRANSMEM 266..286; /note="Helical"; /evidence="ECO:0000255"; TRANSMEM 306..326; /note="Helical"; /evidence="ECO:0000255"; TRANSMEM 331..351; /note="Helical"; /evidence="ECO:0000255"; TRANSMEM 420..440; /note="Helical";…	7
ELOVL1	Elongation of very long chain fatty acids protein 1 OS=Homo sapiens OX=9606 GN=ELOVL1 PE=1 SV=1	2104	ER-Membrane	biosynthetic/metabolic enzyme	TRANSMEM 23..43; /note="Helical"; /evidence="ECO:0000255|HAMAP-Rule:MF_03201"; TRANSMEM 61..81; /note="Helical"; /evidence="ECO:0000255|HAMAP-Rule:MF_03201"; TRANSMEM 110..130; /note="Helical"; /evidence="ECO:0000255|HAMAP-Rule:MF_03201"; TRANSMEM 137..154; /note="Helical"; /evidence="ECO:0000255|HAMAP-Rule:MF_03201"; TRANSMEM 176..196; /note="Helical"; /evidence="ECO:0000255|HAMAP-Rule:MF_03201"…	7	TRANSMEM 23..43; /note="Helical"; /evidence="ECO:0000255|HAMAP-Rule:MF_03201"; TRANSMEM 61..81; /note="Helical"; /evidence="ECO:0000255|HAMAP-Rule:MF_03201"; TRANSMEM 110..130; /note="Helical"; /evidence="ECO:0000255|HAMAP-Rule:MF_03201"; TRANSMEM 137..154; /note="Helical"; /evidence="ECO:0000255|HAMAP-Rule:MF_03201"; TRANSMEM 176..196; /note="Helical"; /evidence="ECO:0000255|HAMAP-Rule:MF_03201"…	7
ELOVL5	Elongation of very long chain fatty acids protein 5 OS=Homo sapiens OX=9606 GN=ELOVL5 PE=1 SV=1	3638	ER-Membrane	biosynthetic/metabolic enzyme	TRANSMEM 26..46; /note="Helical"; /evidence="ECO:0000255|HAMAP-Rule:MF_03205"; TRANSMEM 64..84; /note="Helical"; /evidence="ECO:0000255|HAMAP-Rule:MF_03205"; TRANSMEM 112..132; /note="Helical"; /evidence="ECO:0000255|HAMAP-Rule:MF_03205"; TRANSMEM 139..158; /note="Helical"; /evidence="ECO:0000255|HAMAP-Rule:MF_03205"; TRANSMEM 168..187; /note="Helical"; /evidence="ECO:0000255|HAMAP-Rule:MF_03205"…	7	TRANSMEM 26..46; /note="Helical"; /evidence="ECO:0000255|HAMAP-Rule:MF_03205"; TRANSMEM 64..84; /note="Helical"; /evidence="ECO:0000255|HAMAP-Rule:MF_03205"; TRANSMEM 112..132; /note="Helical"; /evidence="ECO:0000255|HAMAP-Rule:MF_03205"; TRANSMEM 139..158; /note="Helical"; /evidence="ECO:0000255|HAMAP-Rule:MF_03205"; TRANSMEM 168..187; /note="Helical"; /evidence="ECO:0000255|HAMAP-Rule:MF_03205"…	7
GPAA1	Glycosylphosphatidylinositol anchor attachment 1 protein OS=Homo sapiens OX=9606 GN=GPAA1 PE=1 SV=3	7473	ER-Membrane	biosynthetic/metabolic enzyme	TRANSMEM 25..45; /note="Helical"; /evidence="ECO:0000255"; TRANSMEM 369..389; /note="Helical"; /evidence="ECO:0000255"; TRANSMEM 428..448; /note="Helical"; /evidence="ECO:0000255"; TRANSMEM 459..479; /note="Helical"; /evidence="ECO:0000255"; TRANSMEM 496..516; /note="Helical"; /evidence="ECO:0000255"; TRANSMEM 544..564; /note="Helical"; /evidence="ECO:0000255"; TRANSMEM 600..620; /note="Helical";…	7	TRANSMEM 25..45; /note="Helical"; /evidence="ECO:0000255"; TRANSMEM 369..389; /note="Helical"; /evidence="ECO:0000255"; TRANSMEM 428..448; /note="Helical"; /evidence="ECO:0000255"; TRANSMEM 459..479; /note="Helical"; /evidence="ECO:0000255"; TRANSMEM 496..516; /note="Helical"; /evidence="ECO:0000255"; TRANSMEM 544..564; /note="Helical"; /evidence="ECO:0000255"; TRANSMEM 600..620; /note="Helical";…	7
PTDSS2	Phosphatidylserine synthase 2 OS=Homo sapiens OX=9606 GN=PTDSS2 PE=1 SV=1	2678	ER-Membrane	biosynthetic/metabolic enzyme	TRANSMEM 63..83; /note="Helical"; /evidence="ECO:0000255"; TRANSMEM 97..117; /note="Helical"; /evidence="ECO:0000255"; TRANSMEM 127..147; /note="Helical"; /evidence="ECO:0000255"; TRANSMEM 314..334; /note="Helical"; /evidence="ECO:0000255"; TRANSMEM 336..356; /note="Helical"; /evidence="ECO:0000255"; TRANSMEM 377..397; /note="Helical"; /evidence="ECO:0000255"; TRANSMEM 404..424; /note="Helical"; …	7	TRANSMEM 63..83; /note="Helical"; /evidence="ECO:0000255"; TRANSMEM 97..117; /note="Helical"; /evidence="ECO:0000255"; TRANSMEM 127..147; /note="Helical"; /evidence="ECO:0000255"; TRANSMEM 314..334; /note="Helical"; /evidence="ECO:0000255"; TRANSMEM 336..356; /note="Helical"; /evidence="ECO:0000255"; TRANSMEM 377..397; /note="Helical"; /evidence="ECO:0000255"; TRANSMEM 404..424; /note="Helical"; …	7
ALG9	Alpha-1,2-mannosyltransferase ALG9 OS=Homo sapiens OX=9606 GN=ALG9 PE=1 SV=2	5669	ER-Membrane	biosynthetic/metabolic enzyme	TRANSMEM 136..156; /note="Helical"; /evidence="ECO:0000255"; TRANSMEM 172..192; /note="Helical"; /evidence="ECO:0000255"; TRANSMEM 214..234; /note="Helical"; /evidence="ECO:0000255"; TRANSMEM 250..270; /note="Helical"; /evidence="ECO:0000255"; TRANSMEM 305..325; /note="Helical"; /evidence="ECO:0000255"; TRANSMEM 343..363; /note="Helical"; /evidence="ECO:0000255"; TRANSMEM 371..391; /note="Helical…	8	TRANSMEM 136..156; /note="Helical"; /evidence="ECO:0000255"; TRANSMEM 172..192; /note="Helical"; /evidence="ECO:0000255"; TRANSMEM 214..234; /note="Helical"; /evidence="ECO:0000255"; TRANSMEM 250..270; /note="Helical"; /evidence="ECO:0000255"; TRANSMEM 305..325; /note="Helical"; /evidence="ECO:0000255"; TRANSMEM 343..363; /note="Helical"; /evidence="ECO:0000255"; TRANSMEM 371..391; /note="Helical…	8
CEPT1	Choline/ethanolaminephosphotransferase 1 OS=Homo sapiens OX=9606 GN=CEPT1 PE=1 SV=1	6731	ER-Membrane	biosynthetic/metabolic enzyme	TRANSMEM 87..107; /note="Helical"; /evidence="ECO:0000255"; TRANSMEM 115..135; /note="Helical"; /evidence="ECO:0000255"; TRANSMEM 186..206; /note="Helical"; /evidence="ECO:0000255"; TRANSMEM 209..229; /note="Helical"; /evidence="ECO:0000255"; TRANSMEM 239..259; /note="Helical"; /evidence="ECO:0000255"; TRANSMEM 283..303; /note="Helical"; /evidence="ECO:0000255"; TRANSMEM 317..337; /note="Helical"…	8	TRANSMEM 87..107; /note="Helical"; /evidence="ECO:0000255"; TRANSMEM 115..135; /note="Helical"; /evidence="ECO:0000255"; TRANSMEM 186..206; /note="Helical"; /evidence="ECO:0000255"; TRANSMEM 209..229; /note="Helical"; /evidence="ECO:0000255"; TRANSMEM 239..259; /note="Helical"; /evidence="ECO:0000255"; TRANSMEM 283..303; /note="Helical"; /evidence="ECO:0000255"; TRANSMEM 317..337; /note="Helical"…	8
TMTC3	Protein O-mannosyl-transferase TMTC3 OS=Homo sapiens OX=9606 GN=TMTC3 PE=1 SV=2	1045	ER-Lumen	biosynthetic/metabolic enzyme	TRANSMEM 9..29; /note="Helical"; /evidence="ECO:0000255"; TRANSMEM 94..114; /note="Helical"; /evidence="ECO:0000255"; TRANSMEM 136..158; /note="Helical"; /evidence="ECO:0000255"; TRANSMEM 167..187; /note="Helical"; /evidence="ECO:0000255"; TRANSMEM 194..214; /note="Helical"; /evidence="ECO:0000255"; TRANSMEM 232..252; /note="Helical"; /evidence="ECO:0000255"; TRANSMEM 318..338; /note="Helical"; /…	9	TRANSMEM 9..29; /note="Helical"; /evidence="ECO:0000255"; TRANSMEM 94..114; /note="Helical"; /evidence="ECO:0000255"; TRANSMEM 136..158; /note="Helical"; /evidence="ECO:0000255"; TRANSMEM 167..187; /note="Helical"; /evidence="ECO:0000255"; TRANSMEM 194..214; /note="Helical"; /evidence="ECO:0000255"; TRANSMEM 232..252; /note="Helical"; /evidence="ECO:0000255"; TRANSMEM 318..338; /note="Helical"; /…	9
G6PC3	Glucose-6-phosphatase 3 OS=Homo sapiens OX=9606 GN=G6PC3 PE=1 SV=2	4108	ER-Membrane	biosynthetic/metabolic enzyme	TRANSMEM 25..45; /note="Helical"; /evidence="ECO:0000255"; TRANSMEM 55..75; /note="Helical"; /evidence="ECO:0000255"; TRANSMEM 115..135; /note="Helical"; /evidence="ECO:0000255"; TRANSMEM 147..164; /note="Helical"; /evidence="ECO:0000255"; TRANSMEM 170..186; /note="Helical"; /evidence="ECO:0000255"; TRANSMEM 198..218; /note="Helical"; /evidence="ECO:0000255"; TRANSMEM 255..273; /note="Helical"; /…	9	TRANSMEM 25..45; /note="Helical"; /evidence="ECO:0000255"; TRANSMEM 55..75; /note="Helical"; /evidence="ECO:0000255"; TRANSMEM 115..135; /note="Helical"; /evidence="ECO:0000255"; TRANSMEM 147..164; /note="Helical"; /evidence="ECO:0000255"; TRANSMEM 170..186; /note="Helical"; /evidence="ECO:0000255"; TRANSMEM 198..218; /note="Helical"; /evidence="ECO:0000255"; TRANSMEM 255..273; /note="Helical"; /…	9
LPCAT3	Lysophospholipid acyltransferase 5 OS=Homo sapiens OX=9606 GN=LPCAT3 PE=1 SV=1	6443	ER-Membrane	biosynthetic/metabolic enzyme	TRANSMEM 44..64; /note="Helical"; /evidence="ECO:0000255"; TRANSMEM 84..104; /note="Helical"; /evidence="ECO:0000255"; TRANSMEM 111..131; /note="Helical"; /evidence="ECO:0000255"; TRANSMEM 180..200; /note="Helical"; /evidence="ECO:0000255"; TRANSMEM 227..247; /note="Helical"; /evidence="ECO:0000255"; TRANSMEM 285..305; /note="Helical"; /evidence="ECO:0000255"; TRANSMEM 364..384; /note="Helical"; …	9	TRANSMEM 44..64; /note="Helical"; /evidence="ECO:0000255"; TRANSMEM 84..104; /note="Helical"; /evidence="ECO:0000255"; TRANSMEM 111..131; /note="Helical"; /evidence="ECO:0000255"; TRANSMEM 180..200; /note="Helical"; /evidence="ECO:0000255"; TRANSMEM 227..247; /note="Helical"; /evidence="ECO:0000255"; TRANSMEM 285..305; /note="Helical"; /evidence="ECO:0000255"; TRANSMEM 364..384; /note="Helical"; …	9
PIGU	Phosphatidylinositol glycan anchor biosynthesis class U protein OS=Homo sapiens OX=9606 GN=PIGU PE=1 SV=3	7689	ER-Membrane	biosynthetic/metabolic enzyme	TRANSMEM 66..86; /note="Helical"; /evidence="ECO:0000255"; TRANSMEM 166..186; /note="Helical"; /evidence="ECO:0000255"; TRANSMEM 188..208; /note="Helical"; /evidence="ECO:0000255"; TRANSMEM 237..257; /note="Helical"; /evidence="ECO:0000255"; TRANSMEM 259..279; /note="Helical"; /evidence="ECO:0000255"; TRANSMEM 286..306; /note="Helical"; /evidence="ECO:0000255"; TRANSMEM 313..333; /note="Helical";…	9	TRANSMEM 66..86; /note="Helical"; /evidence="ECO:0000255"; TRANSMEM 166..186; /note="Helical"; /evidence="ECO:0000255"; TRANSMEM 188..208; /note="Helical"; /evidence="ECO:0000255"; TRANSMEM 237..257; /note="Helical"; /evidence="ECO:0000255"; TRANSMEM 259..279; /note="Helical"; /evidence="ECO:0000255"; TRANSMEM 286..306; /note="Helical"; /evidence="ECO:0000255"; TRANSMEM 313..333; /note="Helical";…	9
PTDSS1	Phosphatidylserine synthase 1 OS=Homo sapiens OX=9606 GN=PTDSS1 PE=1 SV=1	2966	ER-Membrane	biosynthetic/metabolic enzyme	TRANSMEM 36..56; /note="Helical"; /evidence="ECO:0000255"; TRANSMEM 73..93; /note="Helical"; /evidence="ECO:0000255"; TRANSMEM 103..123; /note="Helical"; /evidence="ECO:0000255"; TRANSMEM 187..207; /note="Helical"; /evidence="ECO:0000255"; TRANSMEM 217..237; /note="Helical"; /evidence="ECO:0000255"; TRANSMEM 287..307; /note="Helical"; /evidence="ECO:0000255"; TRANSMEM 320..342; /note="Helical"; /…	9	TRANSMEM 36..56; /note="Helical"; /evidence="ECO:0000255"; TRANSMEM 73..93; /note="Helical"; /evidence="ECO:0000255"; TRANSMEM 103..123; /note="Helical"; /evidence="ECO:0000255"; TRANSMEM 187..207; /note="Helical"; /evidence="ECO:0000255"; TRANSMEM 217..237; /note="Helical"; /evidence="ECO:0000255"; TRANSMEM 287..307; /note="Helical"; /evidence="ECO:0000255"; TRANSMEM 320..342; /note="Helical"; /…	9
SOAT1	Sterol O-acyltransferase 1 OS=Homo sapiens OX=9606 GN=SOAT1 PE=1 SV=3	4312	ER-Membrane	biosynthetic/metabolic enzyme	TRANSMEM 139..160; /note="Helical; Name=1"; /evidence="ECO:0000269|PubMed:32433614, ECO:0000305|PubMed:32433613, ECO:0007744|PDB:6P2J, ECO:0007744|PDB:6P2P, ECO:0007744|PDB:6VUM"; TRANSMEM 181..206; /note="Helical; Name=2"; /evidence="ECO:0000269|PubMed:32433614, ECO:0000305|PubMed:32433613, ECO:0007744|PDB:6P2J, ECO:0007744|PDB:6P2P, ECO:0007744|PDB:6VUM"; TRANSMEM 219..244; /note="Helical; Name…	9	TRANSMEM 139..160; /note="Helical; Name=1"; /evidence="ECO:0000269|PubMed:32433614, ECO:0000305|PubMed:32433613, ECO:0007744|PDB:6P2J, ECO:0007744|PDB:6P2P, ECO:0007744|PDB:6VUM"; TRANSMEM 181..206; /note="Helical; Name=2"; /evidence="ECO:0000269|PubMed:32433614, ECO:0000305|PubMed:32433613, ECO:0007744|PDB:6P2J, ECO:0007744|PDB:6P2P, ECO:0007744|PDB:6VUM"; TRANSMEM 219..244; /note="Helical; Name…	9
ALG6	Dolichyl pyrophosphate Man9GlcNAc2 alpha-1,3-glucosyltransferase OS=Homo sapiens OX=9606 GN=ALG6 PE=1 SV=2	298	ER-Lumen	biosynthetic/metabolic enzyme	TRANSMEM 4..24; /note="Helical"; /evidence="ECO:0000255"; TRANSMEM 115..135; /note="Helical"; /evidence="ECO:0000255"; TRANSMEM 144..164; /note="Helical"; /evidence="ECO:0000255"; TRANSMEM 173..193; /note="Helical"; /evidence="ECO:0000255"; TRANSMEM 227..247; /note="Helical"; /evidence="ECO:0000255"; TRANSMEM 298..318; /note="Helical"; /evidence="ECO:0000255"; TRANSMEM 324..344; /note="Helical"; …	11	TRANSMEM 4..24; /note="Helical"; /evidence="ECO:0000255"; TRANSMEM 115..135; /note="Helical"; /evidence="ECO:0000255"; TRANSMEM 144..164; /note="Helical"; /evidence="ECO:0000255"; TRANSMEM 173..193; /note="Helical"; /evidence="ECO:0000255"; TRANSMEM 227..247; /note="Helical"; /evidence="ECO:0000255"; TRANSMEM 298..318; /note="Helical"; /evidence="ECO:0000255"; TRANSMEM 324..344; /note="Helical"; …	11
ALG8	Probable dolichyl pyrophosphate Glc1Man9GlcNAc2 alpha-1,3-glucosyltransferase OS=Homo sapiens OX=9606 GN=ALG8 PE=1 SV=2	7563	ER-Lumen	biosynthetic/metabolic enzyme	TRANSMEM 4..24; /note="Helical"; /evidence="ECO:0000255"; TRANSMEM 103..122; /note="Helical"; /evidence="ECO:0000255"; TRANSMEM 143..163; /note="Helical"; /evidence="ECO:0000255"; TRANSMEM 188..208; /note="Helical"; /evidence="ECO:0000255"; TRANSMEM 238..258; /note="Helical"; /evidence="ECO:0000255"; TRANSMEM 334..354; /note="Helical"; /evidence="ECO:0000255"; TRANSMEM 368..388; /note="Helical"; …	11	TRANSMEM 4..24; /note="Helical"; /evidence="ECO:0000255"; TRANSMEM 103..122; /note="Helical"; /evidence="ECO:0000255"; TRANSMEM 143..163; /note="Helical"; /evidence="ECO:0000255"; TRANSMEM 188..208; /note="Helical"; /evidence="ECO:0000255"; TRANSMEM 238..258; /note="Helical"; /evidence="ECO:0000255"; TRANSMEM 334..354; /note="Helical"; /evidence="ECO:0000255"; TRANSMEM 368..388; /note="Helical"; …	11
LMF2	Lipase maturation factor 2 OS=Homo sapiens OX=9606 GN=LMF2 PE=1 SV=2	1639	ER-Membrane	biosynthetic/metabolic enzyme	TRANSMEM 10..30; /note="Helical"; /evidence="ECO:0000255"; TRANSMEM 78..98; /note="Helical"; /evidence="ECO:0000255"; TRANSMEM 102..122; /note="Helical"; /evidence="ECO:0000255"; TRANSMEM 123..143; /note="Helical"; /evidence="ECO:0000255"; TRANSMEM 165..185; /note="Helical"; /evidence="ECO:0000255"; TRANSMEM 227..247; /note="Helical"; /evidence="ECO:0000255"; TRANSMEM 259..279; /note="Helical"; /…	11	TRANSMEM 10..30; /note="Helical"; /evidence="ECO:0000255"; TRANSMEM 78..98; /note="Helical"; /evidence="ECO:0000255"; TRANSMEM 102..122; /note="Helical"; /evidence="ECO:0000255"; TRANSMEM 123..143; /note="Helical"; /evidence="ECO:0000255"; TRANSMEM 165..185; /note="Helical"; /evidence="ECO:0000255"; TRANSMEM 227..247; /note="Helical"; /evidence="ECO:0000255"; TRANSMEM 259..279; /note="Helical"; /…	11
STT3A	Dolichyl-diphosphooligosaccharide--protein glycosyltransferase subunit STT3A OS=Homo sapiens OX=9606 GN=STT3A PE=1 SV=2	226	ER-Membrane	biosynthetic/metabolic enzyme	TRANSMEM 18..38; /note="Helical"; /evidence="ECO:0000255"; TRANSMEM 120..138; /note="Helical"; /evidence="ECO:0000250|UniProtKB:P39007"; TRANSMEM 141..158; /note="Helical"; /evidence="ECO:0000250|UniProtKB:P39007"; TRANSMEM 170..189; /note="Helical"; /evidence="ECO:0000250|UniProtKB:P39007"; TRANSMEM 192..206; /note="Helical"; /evidence="ECO:0000250|UniProtKB:P39007"; TRANSMEM 212..228; /note="He…	13	TRANSMEM 18..38; /note="Helical"; /evidence="ECO:0000255"; TRANSMEM 120..138; /note="Helical"; /evidence="ECO:0000250|UniProtKB:P39007"; TRANSMEM 141..158; /note="Helical"; /evidence="ECO:0000250|UniProtKB:P39007"; TRANSMEM 170..189; /note="Helical"; /evidence="ECO:0000250|UniProtKB:P39007"; TRANSMEM 192..206; /note="Helical"; /evidence="ECO:0000250|UniProtKB:P39007"; TRANSMEM 212..228; /note="He…	13
STT3B	Dolichyl-diphosphooligosaccharide--protein glycosyltransferase subunit STT3B OS=Homo sapiens OX=9606 GN=STT3B PE=1 SV=1	226	ER-Membrane	biosynthetic/metabolic enzyme	TRANSMEM 42..86; /note="Helical"; /evidence="ECO:0000250|UniProtKB:P39007"; TRANSMEM 174..192; /note="Helical"; /evidence="ECO:0000250|UniProtKB:P39007"; TRANSMEM 195..212; /note="Helical"; /evidence="ECO:0000250|UniProtKB:P39007"; TRANSMEM 224..243; /note="Helical"; /evidence="ECO:0000250|UniProtKB:P39007"; TRANSMEM 246..260; /note="Helical"; /evidence="ECO:0000250|UniProtKB:P39007"; TRANSMEM 26…	13	TRANSMEM 42..86; /note="Helical"; /evidence="ECO:0000250|UniProtKB:P39007"; TRANSMEM 174..192; /note="Helical"; /evidence="ECO:0000250|UniProtKB:P39007"; TRANSMEM 195..212; /note="Helical"; /evidence="ECO:0000250|UniProtKB:P39007"; TRANSMEM 224..243; /note="Helical"; /evidence="ECO:0000250|UniProtKB:P39007"; TRANSMEM 246..260; /note="Helical"; /evidence="ECO:0000250|UniProtKB:P39007"; TRANSMEM 26…	13
PIGO	GPI ethanolamine phosphate transferase 3 OS=Homo sapiens OX=9606 GN=PIGO PE=1 SV=3	1150	ER-Membrane	biosynthetic/metabolic enzyme	TRANSMEM 4..24; /note="Helical"; /evidence="ECO:0000255"; TRANSMEM 457..477; /note="Helical"; /evidence="ECO:0000255"; TRANSMEM 482..502; /note="Helical"; /evidence="ECO:0000255"; TRANSMEM 510..530; /note="Helical"; /evidence="ECO:0000255"; TRANSMEM 541..561; /note="Helical"; /evidence="ECO:0000255"; TRANSMEM 575..595; /note="Helical"; /evidence="ECO:0000255"; TRANSMEM 668..688; /note="Helical"; …	14	TRANSMEM 4..24; /note="Helical"; /evidence="ECO:0000255"; TRANSMEM 457..477; /note="Helical"; /evidence="ECO:0000255"; TRANSMEM 482..502; /note="Helical"; /evidence="ECO:0000255"; TRANSMEM 510..530; /note="Helical"; /evidence="ECO:0000255"; TRANSMEM 541..561; /note="Helical"; /evidence="ECO:0000255"; TRANSMEM 575..595; /note="Helical"; /evidence="ECO:0000255"; TRANSMEM 668..688; /note="Helical"; …	14
RCN1	Reticulocalbin-1 OS=Homo sapiens OX=9606 GN=RCN1 PE=1 SV=1	105	ER-Lumen	Ca_Signaling		0		0
RCN2	Reticulocalbin-2 OS=Homo sapiens OX=9606 GN=RCN2 PE=1 SV=1	4410	ER-Lumen	Ca_Signaling		0		0
RCN3	Reticulocalbin-3 OS=Homo sapiens OX=9606 GN=RCN3 PE=1 SV=1	926	ER-Lumen	Ca_Signaling		0		0
CHP1	Calcineurin B homologous protein 1 OS=Homo sapiens OX=9606 GN=CHP1 PE=1 SV=3	6331	ER-Membrane-Associated	Ca_Signaling		0		0
STIM1	Stromal interaction molecule 1 OS=Homo sapiens OX=9606 GN=STIM1 PE=1 SV=3	1833	ER-Membrane	Ca_Signaling	TRANSMEM 214..234; /note="Helical"; /evidence="ECO:0000255"	1	TRANSMEM 214..234; /note="Helical"; /evidence="ECO:0000255"	1
TMEM33	Transmembrane protein 33 OS=Homo sapiens OX=9606 GN=TMEM33 PE=1 SV=2	1978	ER-Membrane	Ca_Signaling	TRANSMEM 32..52; /note="Helical"; /evidence="ECO:0000255"; TRANSMEM 101..121; /note="Helical"; /evidence="ECO:0000255"; TRANSMEM 156..176; /note="Helical"; /evidence="ECO:0000255"	3	TRANSMEM 32..52; /note="Helical"; /evidence="ECO:0000255"; TRANSMEM 101..121; /note="Helical"; /evidence="ECO:0000255"; TRANSMEM 156..176; /note="Helical"; /evidence="ECO:0000255"	3
WFS1	Wolframin OS=Homo sapiens OX=9606 GN=WFS1 PE=1 SV=2	366	ER-Membrane	Ca_Signaling	TRANSMEM 314..334; /note="Helical"; /evidence="ECO:0000255"; TRANSMEM 340..360; /note="Helical"; /evidence="ECO:0000255"; TRANSMEM 402..422; /note="Helical"; /evidence="ECO:0000255"; TRANSMEM 427..447; /note="Helical"; /evidence="ECO:0000255"; TRANSMEM 465..485; /note="Helical"; /evidence="ECO:0000255"; TRANSMEM 496..516; /note="Helical"; /evidence="ECO:0000255"; TRANSMEM 529..549; /note="Helical…	11	TRANSMEM 314..334; /note="Helical"; /evidence="ECO:0000255"; TRANSMEM 340..360; /note="Helical"; /evidence="ECO:0000255"; TRANSMEM 402..422; /note="Helical"; /evidence="ECO:0000255"; TRANSMEM 427..447; /note="Helical"; /evidence="ECO:0000255"; TRANSMEM 465..485; /note="Helical"; /evidence="ECO:0000255"; TRANSMEM 496..516; /note="Helical"; /evidence="ECO:0000255"; TRANSMEM 529..549; /note="Helical…	11
SIGMAR1	Sigma non-opioid intracellular receptor 1 OS=Homo sapiens OX=9606 GN=SIGMAR1 PE=1 SV=1	6697	ER-Membrane	channel_receptor	TRANSMEM 10..30; /note="Helical"; /evidence="ECO:0000269|PubMed:27042935"	1	TRANSMEM 10..30; /note="Helical"; /evidence="ECO:0000269|PubMed:27042935"	1
SCARB1	Scavenger receptor class B member 1 OS=Homo sapiens OX=9606 GN=SCARB1 PE=1 SV=1	5219	ER-Membrane	channel_receptor	TRANSMEM 12..32; /note="Helical"; /evidence="ECO:0000255"; TRANSMEM 444..464; /note="Helical"; /evidence="ECO:0000255"	2	TRANSMEM 12..32; /note="Helical"; /evidence="ECO:0000255"; TRANSMEM 444..464; /note="Helical"; /evidence="ECO:0000255"	2
SLC27A4	Long-chain fatty acid transport protein 4 OS=Homo sapiens OX=9606 GN=SLC27A4 PE=1 SV=1	1428	ER-Membrane	channel_receptor	TRANSMEM 20..42; /note="Helical"; /evidence="ECO:0000255"; TRANSMEM 139..156; /note="Helical"; /evidence="ECO:0000255"	2	TRANSMEM 20..42; /note="Helical"; /evidence="ECO:0000255"; TRANSMEM 139..156; /note="Helical"; /evidence="ECO:0000255"	2
TMCO1	Calcium load-activated calcium channel OS=Homo sapiens OX=9606 GN=TMCO1 PE=1 SV=1	6389	ER-Membrane	channel_receptor	TRANSMEM 61..81; /note="Helical"; /evidence="ECO:0000255"; TRANSMEM 142..162; /note="Helical"; /evidence="ECO:0000255"	2	TRANSMEM 56..83; /note="Helical"; /evidence="ECO:0000250|UniProtKB:A0A8I3PI99"; TRANSMEM 138..157; /note="Helical"; /evidence="ECO:0000250|UniProtKB:A0A8I3PI99"; TRANSMEM 192..213; /note="Helical"; /evidence="ECO:0000250|UniProtKB:A0A8I3PI99"	3
CLCC1	Chloride channel CLIC-like protein 1 OS=Homo sapiens OX=9606 GN=CLCC1 PE=1 SV=1	1805	ER-Membrane	channel_receptor	TRANSMEM 185..205; /note="Helical"; /evidence="ECO:0000255"; TRANSMEM 217..237; /note="Helical"; /evidence="ECO:0000255"; TRANSMEM 330..350; /note="Helical"; /evidence="ECO:0000255"	3	TRANSMEM 185..205; /note="Helical"; /evidence="ECO:0000255"; TRANSMEM 217..237; /note="Helical"; /evidence="ECO:0000255"; TRANSMEM 330..350; /note="Helical"; /evidence="ECO:0000255"	3
TMEM109	Transmembrane protein 109 OS=Homo sapiens OX=9606 GN=TMEM109 PE=1 SV=1	2652	ER-Membrane	channel_receptor	TRANSMEM 84..104; /note="Helical"; /evidence="ECO:0000255"; TRANSMEM 136..156; /note="Helical"; /evidence="ECO:0000255"; TRANSMEM 186..205; /note="Helical"; /evidence="ECO:0000255"	3	TRANSMEM 84..104; /note="Helical"; /evidence="ECO:0000255"; TRANSMEM 136..156; /note="Helical"; /evidence="ECO:0000255"; TRANSMEM 186..205; /note="Helical"; /evidence="ECO:0000255"	3
MAGT1	Magnesium transporter protein 1 OS=Homo sapiens OX=9606 GN=MAGT1 PE=1 SV=1	5075	ER-Membrane	channel_receptor	TRANSMEM 185..205; /note="Helical"; /evidence="ECO:0000255"; TRANSMEM 210..230; /note="Helical"; /evidence="ECO:0000255"; TRANSMEM 271..291; /note="Helical"; /evidence="ECO:0000255"; TRANSMEM 301..321; /note="Helical"; /evidence="ECO:0000255"	4	TRANSMEM 185..205; /note="Helical"; /evidence="ECO:0000255"; TRANSMEM 210..230; /note="Helical"; /evidence="ECO:0000255"; TRANSMEM 271..291; /note="Helical"; /evidence="ECO:0000255"; TRANSMEM 301..321; /note="Helical"; /evidence="ECO:0000255"	4
TMEM97	Sigma intracellular receptor 2 OS=Homo sapiens OX=9606 GN=TMEM97 PE=1 SV=1	4014	ER-Membrane	channel_receptor	TRANSMEM 10..30; /note="Helical; Name=1"; /evidence="ECO:0000255"; TRANSMEM 69..89; /note="Helical; Name=2"; /evidence="ECO:0000255"; TRANSMEM 100..120; /note="Helical; Name=3"; /evidence="ECO:0000255"; TRANSMEM 141..161; /note="Helical; Name=4"; /evidence="ECO:0000255"	4	TRANSMEM 10..30; /note="Helical; Name=1"; /evidence="ECO:0000255"; TRANSMEM 69..89; /note="Helical; Name=2"; /evidence="ECO:0000255"; TRANSMEM 100..120; /note="Helical; Name=3"; /evidence="ECO:0000255"; TRANSMEM 141..161; /note="Helical; Name=4"; /evidence="ECO:0000255"	4
ITPR1	Inositol 1,4,5-trisphosphate receptor type 1 OS=Homo sapiens OX=9606 GN=ITPR1 PE=1 SV=3	1576	ER-Membrane	channel_receptor	TRANSMEM 2283..2303; /note="Helical"; /evidence="ECO:0000255"; TRANSMEM 2315..2335; /note="Helical"; /evidence="ECO:0000255"; TRANSMEM 2362..2382; /note="Helical"; /evidence="ECO:0000255"; TRANSMEM 2406..2426; /note="Helical"; /evidence="ECO:0000255"; TRANSMEM 2449..2469; /note="Helical"; /evidence="ECO:0000255"; TRANSMEM 2578..2598; /note="Helical"; /evidence="ECO:0000255"	6	TRANSMEM 2283..2303; /note="Helical"; /evidence="ECO:0000255"; TRANSMEM 2315..2335; /note="Helical"; /evidence="ECO:0000255"; TRANSMEM 2362..2382; /note="Helical"; /evidence="ECO:0000255"; TRANSMEM 2406..2426; /note="Helical"; /evidence="ECO:0000255"; TRANSMEM 2449..2469; /note="Helical"; /evidence="ECO:0000255"; TRANSMEM 2578..2598; /note="Helical"; /evidence="ECO:0000255"	6
ITPR2	Inositol 1,4,5-trisphosphate receptor type 2 OS=Homo sapiens OX=9606 GN=ITPR2 PE=1 SV=2	1576	ER-Membrane	channel_receptor	TRANSMEM 2228..2248; /note="Helical"; /evidence="ECO:0000255"; TRANSMEM 2261..2281; /note="Helical"; /evidence="ECO:0000255"; TRANSMEM 2308..2328; /note="Helical"; /evidence="ECO:0000255"; TRANSMEM 2352..2372; /note="Helical"; /evidence="ECO:0000255"; TRANSMEM 2395..2415; /note="Helical"; /evidence="ECO:0000255"; TRANSMEM 2522..2542; /note="Helical"; /evidence="ECO:0000255"	6	TRANSMEM 2228..2248; /note="Helical"; /evidence="ECO:0000255"; TRANSMEM 2261..2281; /note="Helical"; /evidence="ECO:0000255"; TRANSMEM 2308..2328; /note="Helical"; /evidence="ECO:0000255"; TRANSMEM 2352..2372; /note="Helical"; /evidence="ECO:0000255"; TRANSMEM 2395..2415; /note="Helical"; /evidence="ECO:0000255"; TRANSMEM 2522..2542; /note="Helical"; /evidence="ECO:0000255"	6
ITPR3	Inositol 1,4,5-trisphosphate receptor type 3 OS=Homo sapiens OX=9606 GN=ITPR3 PE=1 SV=2	1576	ER-Membrane	channel_receptor	TRANSMEM 2203..2223; /note="Helical"; /evidence="ECO:0000255"; TRANSMEM 2236..2256; /note="Helical"; /evidence="ECO:0000255"; TRANSMEM 2265..2285; /note="Helical"; /evidence="ECO:0000255"; TRANSMEM 2326..2346; /note="Helical"; /evidence="ECO:0000255"; TRANSMEM 2369..2389; /note="Helical"; /evidence="ECO:0000255"; TRANSMEM 2497..2517; /note="Helical"; /evidence="ECO:0000255"	6	TRANSMEM 2203..2223; /note="Helical"; /evidence="ECO:0000255"; TRANSMEM 2236..2256; /note="Helical"; /evidence="ECO:0000255"; TRANSMEM 2265..2285; /note="Helical"; /evidence="ECO:0000255"; TRANSMEM 2326..2346; /note="Helical"; /evidence="ECO:0000255"; TRANSMEM 2369..2389; /note="Helical"; /evidence="ECO:0000255"; TRANSMEM 2497..2517; /note="Helical"; /evidence="ECO:0000255"	6
TMEM38B	Trimeric intracellular cation channel type B OS=Homo sapiens OX=9606 GN=TMEM38B PE=1 SV=1	5840	ER-Lumen	channel_receptor	TRANSMEM 20..33; /note="Helical;Name=1"; /evidence="ECO:0000255"; TRANSMEM 51..70; /note="Helical;Name=2"; /evidence="ECO:0000255"; TRANSMEM 83..99; /note="Helical;Name=3"; /evidence="ECO:0000255"; TRANSMEM 105..121; /note="Helical;Name=4"; /evidence="ECO:0000255"; TRANSMEM 140..156; /note="Helical;Name=5"; /evidence="ECO:0000255"; TRANSMEM 180..195; /note="Helical;Name=6"; /evidence="ECO:0000255…	7	TRANSMEM 20..33; /note="Helical;Name=1"; /evidence="ECO:0000255"; TRANSMEM 51..70; /note="Helical;Name=2"; /evidence="ECO:0000255"; TRANSMEM 83..99; /note="Helical;Name=3"; /evidence="ECO:0000255"; TRANSMEM 105..121; /note="Helical;Name=4"; /evidence="ECO:0000255"; TRANSMEM 140..156; /note="Helical;Name=5"; /evidence="ECO:0000255"; TRANSMEM 180..195; /note="Helical;Name=6"; /evidence="ECO:0000255…	7
ANO10	Anoctamin-10 OS=Homo sapiens OX=9606 GN=ANO10 PE=1 SV=2	3557	ER-Membrane	channel_receptor	TRANSMEM 208..228; /note="Helical"; /evidence="ECO:0000255"; TRANSMEM 241..261; /note="Helical"; /evidence="ECO:0000255"; TRANSMEM 317..337; /note="Helical"; /evidence="ECO:0000255"; TRANSMEM 353..373; /note="Helical"; /evidence="ECO:0000255"; TRANSMEM 401..421; /note="Helical"; /evidence="ECO:0000255"; TRANSMEM 501..521; /note="Helical"; /evidence="ECO:0000255"; TRANSMEM 554..574; /note="Helical…	8	TRANSMEM 208..228; /note="Helical"; /evidence="ECO:0000255"; TRANSMEM 241..261; /note="Helical"; /evidence="ECO:0000255"; TRANSMEM 317..337; /note="Helical"; /evidence="ECO:0000255"; TRANSMEM 353..373; /note="Helical"; /evidence="ECO:0000255"; TRANSMEM 401..421; /note="Helical"; /evidence="ECO:0000255"; TRANSMEM 501..521; /note="Helical"; /evidence="ECO:0000255"; TRANSMEM 554..574; /note="Helical…	8
TAP2	Antigen peptide transporter 2 OS=Homo sapiens OX=9606 GN=TAP2 PE=1 SV=1	5176	ER-Membrane	channel_receptor	TRANSMEM 7..27; /note="Helical; Name=1"; /evidence="ECO:0000255|PROSITE-ProRule:PRU00441"; TRANSMEM 57..77; /note="Helical; Name=2"; /evidence="ECO:0000255|PROSITE-ProRule:PRU00441"; TRANSMEM 99..119; /note="Helical; Name=3"; /evidence="ECO:0000255|PROSITE-ProRule:PRU00441"; TRANSMEM 149..169; /note="Helical; Name=4"; /evidence="ECO:0000255|PROSITE-ProRule:PRU00441"; TRANSMEM 188..208; /note="Hel…	9	TRANSMEM 7..27; /note="Helical; Name=1"; /evidence="ECO:0000255|PROSITE-ProRule:PRU00441"; TRANSMEM 57..77; /note="Helical; Name=2"; /evidence="ECO:0000255|PROSITE-ProRule:PRU00441"; TRANSMEM 99..119; /note="Helical; Name=3"; /evidence="ECO:0000255|PROSITE-ProRule:PRU00441"; TRANSMEM 149..169; /note="Helical; Name=4"; /evidence="ECO:0000255|PROSITE-ProRule:PRU00441"; TRANSMEM 188..208; /note="Hel…	9
SLC22A18	Solute carrier family 22 member 18 OS=Homo sapiens OX=9606 GN=SLC22A18 PE=1 SV=3	2742	ER-Membrane	channel_receptor	TRANSMEM 26..46; /note="Helical"; /evidence="ECO:0000255"; TRANSMEM 59..79; /note="Helical"; /evidence="ECO:0000255"; TRANSMEM 90..110; /note="Helical"; /evidence="ECO:0000255"; TRANSMEM 156..176; /note="Helical"; /evidence="ECO:0000255"; TRANSMEM 184..204; /note="Helical"; /evidence="ECO:0000255"; TRANSMEM 243..263; /note="Helical"; /evidence="ECO:0000255"; TRANSMEM 276..296; /note="Helical"; /e…	10	TRANSMEM 26..46; /note="Helical"; /evidence="ECO:0000255"; TRANSMEM 59..79; /note="Helical"; /evidence="ECO:0000255"; TRANSMEM 90..110; /note="Helical"; /evidence="ECO:0000255"; TRANSMEM 156..176; /note="Helical"; /evidence="ECO:0000255"; TRANSMEM 184..204; /note="Helical"; /evidence="ECO:0000255"; TRANSMEM 243..263; /note="Helical"; /evidence="ECO:0000255"; TRANSMEM 276..296; /note="Helical"; /e…	10
SLC33A1	Acetyl-coenzyme A transporter 1 OS=Homo sapiens OX=9606 GN=SLC33A1 PE=1 SV=1	4409	ER-Membrane	channel_receptor	TRANSMEM 75..95; /note="Helical"; /evidence="ECO:0000255"; TRANSMEM 114..134; /note="Helical"; /evidence="ECO:0000255"; TRANSMEM 142..162; /note="Helical"; /evidence="ECO:0000255"; TRANSMEM 176..196; /note="Helical"; /evidence="ECO:0000255"; TRANSMEM 218..238; /note="Helical"; /evidence="ECO:0000255"; TRANSMEM 257..277; /note="Helical"; /evidence="ECO:0000255"; TRANSMEM 300..320; /note="Helical";…	11	TRANSMEM 75..95; /note="Helical"; /evidence="ECO:0000255"; TRANSMEM 114..134; /note="Helical"; /evidence="ECO:0000255"; TRANSMEM 142..162; /note="Helical"; /evidence="ECO:0000255"; TRANSMEM 176..196; /note="Helical"; /evidence="ECO:0000255"; TRANSMEM 218..238; /note="Helical"; /evidence="ECO:0000255"; TRANSMEM 257..277; /note="Helical"; /evidence="ECO:0000255"; TRANSMEM 300..320; /note="Helical";…	11
RFT1	Protein RFT1 homolog OS=Homo sapiens OX=9606 GN=RFT1 PE=1 SV=1	6493	ER-Membrane	channel_receptor	TRANSMEM 16..36; /note="Helical"; /evidence="ECO:0000255"; TRANSMEM 42..62; /note="Helical"; /evidence="ECO:0000255"; TRANSMEM 85..105; /note="Helical"; /evidence="ECO:0000255"; TRANSMEM 123..143; /note="Helical"; /evidence="ECO:0000255"; TRANSMEM 155..174; /note="Helical"; /evidence="ECO:0000255"; TRANSMEM 187..207; /note="Helical"; /evidence="ECO:0000255"; TRANSMEM 335..355; /note="Helical"; /e…	12	TRANSMEM 16..36; /note="Helical"; /evidence="ECO:0000255"; TRANSMEM 42..62; /note="Helical"; /evidence="ECO:0000255"; TRANSMEM 85..105; /note="Helical"; /evidence="ECO:0000255"; TRANSMEM 123..143; /note="Helical"; /evidence="ECO:0000255"; TRANSMEM 155..174; /note="Helical"; /evidence="ECO:0000255"; TRANSMEM 187..207; /note="Helical"; /evidence="ECO:0000255"; TRANSMEM 335..355; /note="Helical"; /e…	12
DNAJC5	DnaJ homolog subfamily C member 5 OS=Homo sapiens OX=9606 GN=DNAJC5 PE=1 SV=1	2374	ER_high_curvature	chaperone_folding		0		0
CALR	Calreticulin OS=Homo sapiens OX=9606 GN=CALR PE=1 SV=1	3156	ER-Lumen	chaperone_folding		0		0
CALU	Calumenin OS=Homo sapiens OX=9606 GN=CALU PE=1 SV=2	3538	ER-Lumen	chaperone_folding		0		0
DNAJB11	DnaJ homolog subfamily B member 11 OS=Homo sapiens OX=9606 GN=DNAJB11 PE=1 SV=1	3582	ER-Lumen	chaperone_folding		0		0
DNAJC10	DnaJ homolog subfamily C member 10 OS=Homo sapiens OX=9606 GN=DNAJC10 PE=1 SV=2	1568	ER-Lumen	chaperone_folding		0		0
DNAJC3	DnaJ homolog subfamily C member 3 OS=Homo sapiens OX=9606 GN=DNAJC3 PE=1 SV=1	337	ER-Lumen	chaperone_folding		0		0
ERO1A	ERO1-like protein alpha OS=Homo sapiens OX=9606 GN=ERO1A PE=1 SV=2	5430	ER-Lumen	chaperone_folding		0		0
ERP29	Endoplasmic reticulum resident protein 29 OS=Homo sapiens OX=9606 GN=ERP29 PE=1 SV=4	2658	ER-Lumen	chaperone_folding		0		0
FKBP10	Peptidyl-prolyl cis-trans isomerase FKBP10 OS=Homo sapiens OX=9606 GN=FKBP10 PE=1 SV=1	2696	ER-Lumen	chaperone_folding		0		0
FKBP14	Peptidyl-prolyl cis-trans isomerase FKBP14 OS=Homo sapiens OX=9606 GN=FKBP14 PE=1 SV=1	6786	ER-Lumen	chaperone_folding		0		0
FKBP2	Peptidyl-prolyl cis-trans isomerase FKBP2 OS=Homo sapiens OX=9606 GN=FKBP2 PE=1 SV=2	6153	ER-Lumen	chaperone_folding		0		0
FKBP9	Peptidyl-prolyl cis-trans isomerase FKBP9 OS=Homo sapiens OX=9606 GN=FKBP9 PE=1 SV=2	3583	ER-Lumen	chaperone_folding		0		0
HSP90B1	Endoplasmin OS=Homo sapiens OX=9606 GN=HSP90B1 PE=1 SV=1	662	ER-Lumen	chaperone_folding		0		0
HSPA5	Endoplasmic reticulum chaperone BiP OS=Homo sapiens OX=9606 GN=HSPA5 PE=1 SV=2	3479	ER-Lumen	chaperone_folding		0		0
HYOU1	Hypoxia up-regulated protein 1 OS=Homo sapiens OX=9606 GN=HYOU1 PE=1 SV=1	392	ER-Lumen	chaperone_folding		0		0
MESD	LRP chaperone MESD OS=Homo sapiens OX=9606 GN=MESD PE=1 SV=2	979	ER-Lumen	chaperone_folding		0		0
PDIA3	Protein disulfide-isomerase A3 OS=Homo sapiens OX=9606 GN=PDIA3 PE=1 SV=4	1468	ER-Lumen	chaperone_folding		0		0
PDIA4	Protein disulfide-isomerase A4 OS=Homo sapiens OX=9606 GN=PDIA4 PE=1 SV=2	506	ER-Lumen	chaperone_folding		0		0
PDIA5	Protein disulfide-isomerase A5 OS=Homo sapiens OX=9606 GN=PDIA5 PE=1 SV=1	120	ER-Lumen	chaperone_folding		0		0
PDIA6	Protein disulfide-isomerase A6 OS=Homo sapiens OX=9606 GN=PDIA6 PE=1 SV=1	1824	ER-Lumen	chaperone_folding		0		0
PPIB	Peptidyl-prolyl cis-trans isomerase B OS=Homo sapiens OX=9606 GN=PPIB PE=1 SV=2	3488	ER-Lumen	chaperone_folding		0		0
SDF2	Stromal cell-derived factor 2 OS=Homo sapiens OX=9606 GN=SDF2 PE=1 SV=2	2204	ER-Lumen	chaperone_folding		0		0
SDF2L1	Stromal cell-derived factor 2-like protein 1 OS=Homo sapiens OX=9606 GN=SDF2L1 PE=1 SV=2	2203	ER-Lumen	chaperone_folding		0		0
SELENOF	Selenoprotein F OS=Homo sapiens OX=9606 GN=SELENOF PE=1 SV=4	6819	ER-Lumen	chaperone_folding		0		0
SIL1	Nucleotide exchange factor SIL1 OS=Homo sapiens OX=9606 GN=SIL1 PE=1 SV=1	4647	ER-Lumen	chaperone_folding		0		0
TXNDC12	Thioredoxin domain-containing protein 12 OS=Homo sapiens OX=9606 GN=TXNDC12 PE=1 SV=1	4349	ER-Lumen	chaperone_folding		0		0
TXNDC5	Thioredoxin domain-containing protein 5 OS=Homo sapiens OX=9606 GN=TXNDC5 PE=1 SV=2	1799	ER-Lumen	chaperone_folding		0		0
CRELD2	Cysteine-rich with EGF-like domain protein 2 OS=Homo sapiens OX=9606 GN=CRELD2 PE=1 SV=1	5643	ER-Membrane-Associated	chaperone_folding		0		0
HSPA13	Heat shock 70 kDa protein 13 OS=Homo sapiens OX=9606 GN=HSPA13 PE=1 SV=1	5036	ER-Membrane-Associated	chaperone_folding		0		0
LRPAP1	Alpha-2-macroglobulin receptor-associated protein OS=Homo sapiens OX=9606 GN=LRPAP1 PE=1 SV=1	4886	ER-Membrane-Associated	chaperone_folding		0		0
CANX	Calnexin OS=Homo sapiens OX=9606 GN=CANX PE=1 SV=2	2469	ER-Membrane	chaperone_folding	TRANSMEM 482..502; /note="Helical"; /evidence="ECO:0000255"	1	TRANSMEM 482..502; /note="Helical"; /evidence="ECO:0000255"	1
DNAJB12	DnaJ homolog subfamily B member 12 OS=Homo sapiens OX=9606 GN=DNAJB12 PE=1 SV=5	1635	ER-Membrane	chaperone_folding	TRANSMEM 244..264; /note="Helical"; /evidence="ECO:0000255"	1	TRANSMEM 244..264; /note="Helical"; /evidence="ECO:0000255"	1
DNAJB14	DnaJ homolog subfamily B member 14 OS=Homo sapiens OX=9606 GN=DNAJB14 PE=1 SV=1	609	ER-Membrane	chaperone_folding	TRANSMEM 245..265; /note="Helical"; /evidence="ECO:0000255"	1	TRANSMEM 245..265; /note="Helical"; /evidence="ECO:0000255"	1
DNAJC1	DnaJ homolog subfamily C member 1 OS=Homo sapiens OX=9606 GN=DNAJC1 PE=1 SV=1	2060	ER-Membrane	chaperone_folding	TRANSMEM 154..174; /note="Helical"; /evidence="ECO:0000255"	1	TRANSMEM 154..174; /note="Helical"; /evidence="ECO:0000255"	1
TMX1	Thioredoxin-related transmembrane protein 1 OS=Homo sapiens OX=9606 GN=TMX1 PE=1 SV=1	3473	ER-Membrane	chaperone_folding	TRANSMEM 181..203; /note="Helical"; /evidence="ECO:0000255"	1	TRANSMEM 181..203; /note="Helical"; /evidence="ECO:0000255"	1
TMX2	Thioredoxin-related transmembrane protein 2 OS=Homo sapiens OX=9606 GN=TMX2 PE=1 SV=1	1318	ER-Membrane	chaperone_folding	TRANSMEM 103..125; /note="Helical"; /evidence="ECO:0000255"	1	TRANSMEM 103..125; /note="Helical"; /evidence="ECO:0000255"	1
TMX3	Protein disulfide-isomerase TMX3 OS=Homo sapiens OX=9606 GN=TMX3 PE=1 SV=2	5067	ER-Membrane	chaperone_folding	TRANSMEM 376..396; /note="Helical"; /evidence="ECO:0000255"	1	TRANSMEM 376..396; /note="Helical"; /evidence="ECO:0000255"	1
TXNDC15	Thioredoxin domain-containing protein 15 OS=Homo sapiens OX=9606 GN=TXNDC15 PE=1 SV=1	128	ER-Membrane	chaperone_folding	TRANSMEM 322..342; /note="Helical"; /evidence="ECO:0000255"	1	TRANSMEM 322..342; /note="Helical"; /evidence="ECO:0000255"	1
CRELD1	Cysteine-rich with EGF-like domain protein 1 OS=Homo sapiens OX=9606 GN=CRELD1 PE=1 SV=3	3961	ER-Membrane	chaperone_folding	TRANSMEM 363..383; /note="Helical"; /evidence="ECO:0000255"; TRANSMEM 385..405; /note="Helical"; /evidence="ECO:0000255"	2	TRANSMEM 363..383; /note="Helical"; /evidence="ECO:0000255"; TRANSMEM 385..405; /note="Helical"; /evidence="ECO:0000255"	2
BCAP31	B-cell receptor-associated protein 31 OS=Homo sapiens OX=9606 GN=BCAP31 PE=1 SV=3	1008	ER-Membrane	chaperone_folding	TRANSMEM 7..27; /note="Helical"; /evidence="ECO:0000255"; TRANSMEM 44..64; /note="Helical"; /evidence="ECO:0000255"; TRANSMEM 103..123; /note="Helical"; /evidence="ECO:0000255"	3	TRANSMEM 7..27; /note="Helical"; /evidence="ECO:0000255"; TRANSMEM 44..64; /note="Helical"; /evidence="ECO:0000255"; TRANSMEM 103..123; /note="Helical"; /evidence="ECO:0000255"	3
ATP2A2	Sarcoplasmic/endoplasmic reticulum calcium ATPase 2 OS=Homo sapiens OX=9606 GN=ATP2A2 PE=1 SV=1	923	ER-Membrane	chaperone_folding	TRANSMEM 49..69; /note="Helical; Name=1"; /evidence="ECO:0000250|UniProtKB:P04191"; TRANSMEM 90..110; /note="Helical; Name=2"; /evidence="ECO:0000250|UniProtKB:P04191"; TRANSMEM 254..273; /note="Helical; Name=3"; /evidence="ECO:0000250|UniProtKB:P04191"; TRANSMEM 296..313; /note="Helical; Name=4"; /evidence="ECO:0000250|UniProtKB:P04191"; TRANSMEM 757..776; /note="Helical; Name=5"; /evidence="ECO…	10	TRANSMEM 49..69; /note="Helical; Name=1"; /evidence="ECO:0000250|UniProtKB:P04191"; TRANSMEM 90..110; /note="Helical; Name=2"; /evidence="ECO:0000250|UniProtKB:P04191"; TRANSMEM 254..273; /note="Helical; Name=3"; /evidence="ECO:0000250|UniProtKB:P04191"; TRANSMEM 296..313; /note="Helical; Name=4"; /evidence="ECO:0000250|UniProtKB:P04191"; TRANSMEM 757..776; /note="Helical; Name=5"; /evidence="ECO…	10
CCPG1	Cell cycle progression protein 1		receptor	ER-phagy receptor	TRANSMEM 218..238; /note="Helical; Signal-anchor for type II membrane protein"; /evidence="ECO:0000255"	1	TRANSMEM 218..238; /note="Helical; Signal-anchor for type II membrane protein"; /evidence="ECO:0000255"	1
TEX264	Testis-expressed protein 264 OS=Homo sapiens OX=9606 GN=TEX264 PE=1 SV=1	3131	receptor	ER-phagy receptor	TRANSMEM 7..31; /note="Helical; Signal-anchor for type III membrane protein"; /evidence="ECO:0000255"	1	TRANSMEM 7..31; /note="Helical; Signal-anchor for type III membrane protein"; /evidence="ECO:0000255"	1
FAM134A	Reticulophagy regulator 2		receptor	ER-phagy receptor	TRANSMEM 12..32; /note="Helical"; /evidence="ECO:0000255"; TRANSMEM 100..120; /note="Helical"; /evidence="ECO:0000255"; TRANSMEM 204..224; /note="Helical"; /evidence="ECO:0000255"	4	TRANSMEM 12..32; /note="Helical"; /evidence="ECO:0000255"; TRANSMEM 100..120; /note="Helical"; /evidence="ECO:0000255"; TRANSMEM 204..224; /note="Helical"; /evidence="ECO:0000255"	3	2 hairpins
FAM134C	Reticulophagy regulator 3		receptor	ER-phagy receptor	TRANSMEM 81..101; /note="Helical"; /evidence="ECO:0000255"; TRANSMEM 164..184; /note="Helical"; /evidence="ECO:0000255"; TRANSMEM 187..207; /note="Helical"; /evidence="ECO:0000255"	4	TRANSMEM 81..101; /note="Helical"; /evidence="ECO:0000255"; TRANSMEM 164..184; /note="Helical"; /evidence="ECO:0000255"; TRANSMEM 187..207; /note="Helical"; /evidence="ECO:0000255"; TRANSMEM 382..402; /note="Helical"; /evidence="ECO:0000255"	4	2 hairpins
FAM134B	Reticulophagy regulator 1 OS=Homo sapiens OX=9606 GN=RETREG2 PE=1 SV=3	3795	recpetor	ER-phagy receptor	TRANSMEM 60..80; /note="Helical"; /evidence="ECO:0000255"; TRANSMEM 96..116; /note="Helical"; /evidence="ECO:0000255"; TRANSMEM 119..139; /note="Helical"; /evidence="ECO:0000255"; TRANSMEM 209..229; /note="Helical"; /evidence="ECO:0000255"	4	TRANSMEM 60..80; /note="Helical"; /evidence="ECO:0000255"; TRANSMEM 96..116; /note="Helical"; /evidence="ECO:0000255"; TRANSMEM 119..139; /note="Helical"; /evidence="ECO:0000255"; TRANSMEM 209..229; /note="Helical"; /evidence="ECO:0000255"	4	2 hairpins
EDEM3	ER degradation-enhancing alpha-mannosidase-like protein 3 OS=Homo sapiens OX=9606 GN=EDEM3 PE=1 SV=2	1817	ER-Lumen	ERAD		0		0
AUP1	Ancient ubiquitous protein 1 OS=Homo sapiens OX=9606 GN=AUP1 PE=1 SV=2	2677	ER-Membrane-Associated	ERAD		1	INTRAMEM 21..41; /evidence="ECO:0000305|PubMed:21127063, ECO:0000305|PubMed:23197321"	1
OS9	Protein OS-9 OS=Homo sapiens OX=9606 GN=OS9 PE=1 SV=1	2226	ER-Membrane-Associated	ERAD		0		0		Lumen
UBE2G2	Ubiquitin-conjugating enzyme E2 G2 OS=Homo sapiens OX=9606 GN=UBE2G2 PE=1 SV=1	7802	ER-Membrane-Associated	ERAD		0		0
UBXN4	UBX domain-containing protein 4 OS=Homo sapiens OX=9606 GN=UBXN4 PE=1 SV=2	6824	ER-Membrane-Associated	ERAD		0	INTRAMEM 414..434; /evidence="ECO:0000255"	1
ERLIN1	Erlin-1 OS=Homo sapiens OX=9606 GN=ERLIN1 PE=1 SV=1	597	ER-Membrane	ERAD	TRANSMEM 8..28; /note="Helical"; /evidence="ECO:0000255"	1	TRANSMEM 8..28; /note="Helical"; /evidence="ECO:0000255"	1
ERLIN2	Erlin-2 OS=Homo sapiens OX=9606 GN=ERLIN2 PE=1 SV=1	597	ER-Membrane	ERAD	TRANSMEM 4..24; /note="Helical"; /evidence="ECO:0000255"	1	TRANSMEM 4..24; /note="Helical"; /evidence="ECO:0000255"	1
SEL1L	Protein sel-1 homolog 1 OS=Homo sapiens OX=9606 GN=SEL1L PE=1 SV=3	107	ER-Membrane	ERAD	TRANSMEM 739..759; /note="Helical"; /evidence="ECO:0000255"	1	TRANSMEM 739..759; /note="Helical"; /evidence="ECO:0000255"	1
UBE2J1	Ubiquitin-conjugating enzyme E2 J1 OS=Homo sapiens OX=9606 GN=UBE2J1 PE=1 SV=2	6040	ER-Membrane	ERAD	TRANSMEM 283..303; /note="Helical; Anchor for type IV membrane protein"; /evidence="ECO:0000255"	1	TRANSMEM 283..303; /note="Helical; Anchor for type IV membrane protein"; /evidence="ECO:0000255"	1
UBAC2	Ubiquitin-associated domain-containing protein 2 OS=Homo sapiens OX=9606 GN=UBAC2 PE=1 SV=1	2694	ER-Membrane	ERAD	TRANSMEM 92..112; /note="Helical"; /evidence="ECO:0000255"; TRANSMEM 126..146; /note="Helical"; /evidence="ECO:0000255"; TRANSMEM 164..184; /note="Helical"; /evidence="ECO:0000255"	3	TRANSMEM 92..112; /note="Helical"; /evidence="ECO:0000255"; TRANSMEM 126..146; /note="Helical"; /evidence="ECO:0000255"; TRANSMEM 164..184; /note="Helical"; /evidence="ECO:0000255"	3
TMEM259	Membralin OS=Homo sapiens OX=9606 GN=TMEM259 PE=1 SV=1	7010	ER-Membrane	ERAD	TRANSMEM 70..90; /note="Helical"; /evidence="ECO:0000255"; TRANSMEM 302..322; /note="Helical"; /evidence="ECO:0000255"; TRANSMEM 346..366; /note="Helical"; /evidence="ECO:0000255"; TRANSMEM 426..446; /note="Helical"; /evidence="ECO:0000255"	4	TRANSMEM 70..90; /note="Helical"; /evidence="ECO:0000255"; TRANSMEM 302..322; /note="Helical"; /evidence="ECO:0000255"; TRANSMEM 346..366; /note="Helical"; /evidence="ECO:0000255"; TRANSMEM 426..446; /note="Helical"; /evidence="ECO:0000255"	4
DERL1	Derlin-1 OS=Homo sapiens OX=9606 GN=DERL1 PE=1 SV=1	7204	ER-Membrane	ERAD	TRANSMEM 16..31; /note="Helical; Name=1"; /evidence="ECO:0000269|PubMed:33658201"; TRANSMEM 70..89; /note="Helical; Name=2"; /evidence="ECO:0000269|PubMed:33658201"; TRANSMEM 95..115; /note="Helical; Name=3"; /evidence="ECO:0000269|PubMed:33658201"; TRANSMEM 123..137; /note="Helical; Name=4"; /evidence="ECO:0000269|PubMed:33658201"; TRANSMEM 155..166; /note="Helical; Name=5"; /evidence="ECO:00002…	6	TRANSMEM 16..31; /note="Helical; Name=1"; /evidence="ECO:0000269|PubMed:33658201"; TRANSMEM 70..89; /note="Helical; Name=2"; /evidence="ECO:0000269|PubMed:33658201"; TRANSMEM 95..115; /note="Helical; Name=3"; /evidence="ECO:0000269|PubMed:33658201"; TRANSMEM 123..137; /note="Helical; Name=4"; /evidence="ECO:0000269|PubMed:33658201"; TRANSMEM 155..166; /note="Helical; Name=5"; /evidence="ECO:00002…	6
SYVN1	E3 ubiquitin-protein ligase synoviolin OS=Homo sapiens OX=9606 GN=SYVN1 PE=1 SV=2	4612	ER-Membrane	ERAD	TRANSMEM 5..25; /note="Helical"; /evidence="ECO:0000255"; TRANSMEM 42..62; /note="Helical"; /evidence="ECO:0000255"; TRANSMEM 99..119; /note="Helical"; /evidence="ECO:0000255"; TRANSMEM 141..161; /note="Helical"; /evidence="ECO:0000255"; TRANSMEM 170..190; /note="Helical"; /evidence="ECO:0000255"; TRANSMEM 225..245; /note="Helical"; /evidence="ECO:0000255"	6	TRANSMEM 5..25; /note="Helical"; /evidence="ECO:0000255"; TRANSMEM 42..62; /note="Helical"; /evidence="ECO:0000255"; TRANSMEM 99..119; /note="Helical"; /evidence="ECO:0000255"; TRANSMEM 141..161; /note="Helical"; /evidence="ECO:0000255"; TRANSMEM 170..190; /note="Helical"; /evidence="ECO:0000255"; TRANSMEM 225..245; /note="Helical"; /evidence="ECO:0000255"	6
AMFR	E3 ubiquitin-protein ligase AMFR OS=Homo sapiens OX=9606 GN=AMFR PE=1 SV=2	2127	ER-Membrane	ERAD	TRANSMEM 82..102; /note="Helical"; /evidence="ECO:0000255"; TRANSMEM 122..142; /note="Helical"; /evidence="ECO:0000255"; TRANSMEM 145..165; /note="Helical"; /evidence="ECO:0000255"; TRANSMEM 186..206; /note="Helical"; /evidence="ECO:0000255"; TRANSMEM 215..235; /note="Helical"; /evidence="ECO:0000255"; TRANSMEM 276..296; /note="Helical"; /evidence="ECO:0000255"; TRANSMEM 429..449; /note="Helical"…	7	TRANSMEM 82..102; /note="Helical"; /evidence="ECO:0000255"; TRANSMEM 122..142; /note="Helical"; /evidence="ECO:0000255"; TRANSMEM 145..165; /note="Helical"; /evidence="ECO:0000255"; TRANSMEM 186..206; /note="Helical"; /evidence="ECO:0000255"; TRANSMEM 215..235; /note="Helical"; /evidence="ECO:0000255"; TRANSMEM 276..296; /note="Helical"; /evidence="ECO:0000255"; TRANSMEM 429..449; /note="Helical"…	7
LAMB1	Laminin subunit beta-1 OS=Homo sapiens OX=9606 GN=LAMB1 PE=1 SV=2	435	ER-Membrane-Associated	inner nuclear membrane organization		0		0
LAMC1	Laminin subunit gamma-1 OS=Homo sapiens OX=9606 GN=LAMC1 PE=1 SV=3	1128	ER-Membrane-Associated	inner nuclear membrane organization		0		0
ANKLE2	Ankyrin repeat and LEM domain-containing protein 2 OS=Homo sapiens OX=9606 GN=ANKLE2 PE=1 SV=4	1113	ER-Membrane	inner nuclear membrane organization	TRANSMEM 13..32; /note="Helical; Signal-anchor for type III membrane protein"; /evidence="ECO:0000255"	1	TRANSMEM 13..32; /note="Helical; Signal-anchor for type III membrane protein"; /evidence="ECO:0000255"	1
EMD	Emerin OS=Homo sapiens OX=9606 GN=EMD PE=1 SV=1	4093	ER-Membrane	inner nuclear membrane organization	TRANSMEM 223..243; /note="Helical"; /evidence="ECO:0000255"	1	TRANSMEM 223..243; /note="Helical"; /evidence="ECO:0000255"	1
LEMD2	LEM domain-containing protein 2 OS=Homo sapiens OX=9606 GN=LEMD2 PE=1 SV=1	1027	ER-Membrane	inner nuclear membrane organization	TRANSMEM 213..233; /note="Helical"; /evidence="ECO:0000255"; TRANSMEM 377..397; /note="Helical"; /evidence="ECO:0000255"	2	TRANSMEM 213..233; /note="Helical"; /evidence="ECO:0000255"; TRANSMEM 377..397; /note="Helical"; /evidence="ECO:0000255"	2
TMEM43	Transmembrane protein 43 OS=Homo sapiens OX=9606 GN=TMEM43 PE=1 SV=1	5396	ER-Membrane	inner nuclear membrane organization	TRANSMEM 32..52; /note="Helical"; /evidence="ECO:0000255"; TRANSMEM 314..334; /note="Helical"; /evidence="ECO:0000255"; TRANSMEM 346..366; /note="Helical"; /evidence="ECO:0000255"; TRANSMEM 369..389; /note="Helical"; /evidence="ECO:0000255"	4	TRANSMEM 32..52; /note="Helical"; /evidence="ECO:0000255"; TRANSMEM 314..334; /note="Helical"; /evidence="ECO:0000255"; TRANSMEM 346..366; /note="Helical"; /evidence="ECO:0000255"; TRANSMEM 369..389; /note="Helical"; /evidence="ECO:0000255"	4
LBR	Lamin-B receptor OS=Homo sapiens OX=9606 GN=LBR PE=1 SV=2	3597	ER-Membrane	inner nuclear membrane organization	TRANSMEM 212..232; /note="Helical"; /evidence="ECO:0000255"; TRANSMEM 258..278; /note="Helical"; /evidence="ECO:0000255"; TRANSMEM 299..319; /note="Helical"; /evidence="ECO:0000255"; TRANSMEM 326..346; /note="Helical"; /evidence="ECO:0000255"; TRANSMEM 386..406; /note="Helical"; /evidence="ECO:0000255"; TRANSMEM 447..467; /note="Helical"; /evidence="ECO:0000255"; TRANSMEM 481..501; /note="Helical…	8	TRANSMEM 212..232; /note="Helical"; /evidence="ECO:0000255"; TRANSMEM 258..278; /note="Helical"; /evidence="ECO:0000255"; TRANSMEM 299..319; /note="Helical"; /evidence="ECO:0000255"; TRANSMEM 326..346; /note="Helical"; /evidence="ECO:0000255"; TRANSMEM 386..406; /note="Helical"; /evidence="ECO:0000255"; TRANSMEM 447..467; /note="Helical"; /evidence="ECO:0000255"; TRANSMEM 481..501; /note="Helical…	8
ERLEC1	Endoplasmic reticulum lectin 1 OS=Homo sapiens OX=9606 GN=ERLEC1 PE=1 SV=1	2067	ER-Lumen	lectin		0		0
MLEC	Malectin OS=Homo sapiens OX=9606 GN=MLEC PE=1 SV=1	2632	ER-Membrane	lectin	TRANSMEM 270..290; /note="Helical"; /evidence="ECO:0000255"	1	TRANSMEM 270..290; /note="Helical"; /evidence="ECO:0000255"	1
OSBPL3	Oxysterol-binding protein-related protein 3 OS=Homo sapiens OX=9606 GN=OSBPL3 PE=1 SV=1	5566	ER_high_curvature	lipid transport		0		0
APOL2	Apolipoprotein L2 OS=Homo sapiens OX=9606 GN=APOL2 PE=1 SV=1	5101	ER-Membrane-Associated	lipid transport		0		0
KIAA0100	Protein KIAA0100 OS=Homo sapiens OX=9606 GN=KIAA0100 PE=1 SV=3	270	ER-Membrane-Associated	lipid transport		0		0
MOSPD2	Motile sperm domain-containing protein 2 OS=Homo sapiens OX=9606 GN=MOSPD2 PE=1 SV=1	137	ER-Membrane	lipid transport	TRANSMEM 497..518; /note="Helical; Anchor for type IV membrane protein"; /evidence="ECO:0000255"	1	TRANSMEM 497..518; /note="Helical; Anchor for type IV membrane protein"; /evidence="ECO:0000255"	1
OSBPL8	Oxysterol-binding protein-related protein 8 OS=Homo sapiens OX=9606 GN=OSBPL8 PE=1 SV=3	1862	ER-Membrane	lipid transport	TRANSMEM 871..888; /note="Helical"; /evidence="ECO:0000255"	1	TRANSMEM 871..888; /note="Helical"; /evidence="ECO:0000255"	1
VAPA	Vesicle-associated membrane protein-associated protein A OS=Homo sapiens OX=9606 GN=VAPA PE=1 SV=3	3204	ER-Membrane	lipid transport	TRANSMEM 228..248; /note="Helical; Anchor for type IV membrane protein"; /evidence="ECO:0000255"	1	TRANSMEM 228..248; /note="Helical; Anchor for type IV membrane protein"; /evidence="ECO:0000255"	1
VAPB	Vesicle-associated membrane protein-associated protein B/C OS=Homo sapiens OX=9606 GN=VAPB PE=1 SV=3	3204	ER-Membrane	lipid transport	TRANSMEM 223..243; /note="Helical; Anchor for type IV membrane protein"; /evidence="ECO:0000255"	1	TRANSMEM 223..243; /note="Helical; Anchor for type IV membrane protein"; /evidence="ECO:0000255"	1
SACM1L	Phosphatidylinositide phosphatase SAC1 OS=Homo sapiens OX=9606 GN=SACM1L PE=1 SV=2	2769	ER-Membrane	lipid transport	TRANSMEM 521..541; /note="Helical"; /evidence="ECO:0000255"; TRANSMEM 549..569; /note="Helical"; /evidence="ECO:0000255"	2	TRANSMEM 521..541; /note="Helical"; /evidence="ECO:0000255"; TRANSMEM 549..569; /note="Helical"; /evidence="ECO:0000255"	2
CLPTM1	Cleft lip and palate transmembrane protein 1 OS=Homo sapiens OX=9606 GN=CLPTM1 PE=1 SV=1	4548	ER-Membrane	lipid transport	TRANSMEM 355..375; /note="Helical"; /evidence="ECO:0000255"; TRANSMEM 391..411; /note="Helical"; /evidence="ECO:0000255"; TRANSMEM 417..437; /note="Helical"; /evidence="ECO:0000255"; TRANSMEM 478..498; /note="Helical"; /evidence="ECO:0000255"; TRANSMEM 503..523; /note="Helical"; /evidence="ECO:0000255"	5	TRANSMEM 355..375; /note="Helical"; /evidence="ECO:0000255"; TRANSMEM 391..411; /note="Helical"; /evidence="ECO:0000255"; TRANSMEM 417..437; /note="Helical"; /evidence="ECO:0000255"; TRANSMEM 478..498; /note="Helical"; /evidence="ECO:0000255"; TRANSMEM 503..523; /note="Helical"; /evidence="ECO:0000255"	5
CLPTM1L	Cleft lip and palate transmembrane protein 1-like protein OS=Homo sapiens OX=9606 GN=CLPTM1L PE=1 SV=1	5764	ER-Membrane	lipid transport	TRANSMEM 11..31; /note="Helical"; /evidence="ECO:0000255"; TRANSMEM 285..305; /note="Helical"; /evidence="ECO:0000255"; TRANSMEM 325..342; /note="Helical"; /evidence="ECO:0000255"; TRANSMEM 347..364; /note="Helical"; /evidence="ECO:0000255"; TRANSMEM 403..423; /note="Helical"; /evidence="ECO:0000255"; TRANSMEM 429..449; /note="Helical"; /evidence="ECO:0000255"	6	TRANSMEM 11..31; /note="Helical"; /evidence="ECO:0000255"; TRANSMEM 285..305; /note="Helical"; /evidence="ECO:0000255"; TRANSMEM 325..342; /note="Helical"; /evidence="ECO:0000255"; TRANSMEM 347..364; /note="Helical"; /evidence="ECO:0000255"; TRANSMEM 403..423; /note="Helical"; /evidence="ECO:0000255"; TRANSMEM 429..449; /note="Helical"; /evidence="ECO:0000255"	6
VMP1	Vacuole membrane protein 1 OS=Homo sapiens OX=9606 GN=VMP1 PE=1 SV=1	6202	ER-Membrane	lipid transport	TRANSMEM 44..64; /note="Helical"; /evidence="ECO:0000255"; TRANSMEM 78..98; /note="Helical"; /evidence="ECO:0000255"; TRANSMEM 110..130; /note="Helical"; /evidence="ECO:0000255"; TRANSMEM 251..271; /note="Helical"; /evidence="ECO:0000255"; TRANSMEM 274..294; /note="Helical"; /evidence="ECO:0000255"; TRANSMEM 306..326; /note="Helical"; /evidence="ECO:0000255"; TRANSMEM 364..384; /note="Helical"; /…	7	TRANSMEM 44..64; /note="Helical"; /evidence="ECO:0000255"; TRANSMEM 78..98; /note="Helical"; /evidence="ECO:0000255"; TRANSMEM 110..130; /note="Helical"; /evidence="ECO:0000255"; TRANSMEM 251..271; /note="Helical"; /evidence="ECO:0000255"; TRANSMEM 274..294; /note="Helical"; /evidence="ECO:0000255"; TRANSMEM 306..326; /note="Helical"; /evidence="ECO:0000255"; TRANSMEM 364..384; /note="Helical"; /…	7
RTN3	Reticulon-3 OS=Homo sapiens OX=9606 GN=RTN3 PE=1 SV=2	1588	ER_high_curvature	membrane curvature		4	INTRAMEM 864..887; /note="Helical"; /evidence="ECO:0000255"; INTRAMEM 948..968; /note="Helical"; /evidence="ECO:0000255"; INTRAMEM 973..993; /note="Helical"; /evidence="ECO:0000255"	3	2 hairpins
ATL1	Atlastin-1		ER_high_curvature	membrane curvature	TRANSMEM 450..470; /note="Helical"; /evidence="ECO:0000255"; TRANSMEM 472..492; /note="Helical"; /evidence="ECO:0000255"	2	TRANSMEM 450..470; /note="Helical"; /evidence="ECO:0000255"; TRANSMEM 472..492; /note="Helical"; /evidence="ECO:0000255"	2
ATL2	Atlastin-2 OS=Homo sapiens OX=9606 GN=ATL2 PE=1 SV=2	1448	ER_high_curvature	membrane curvature	TRANSMEM 477..497; /note="Helical"; /evidence="ECO:0000255"; TRANSMEM 500..520; /note="Helical"; /evidence="ECO:0000255"	2	TRANSMEM 477..497; /note="Helical"; /evidence="ECO:0000255"; TRANSMEM 500..520; /note="Helical"; /evidence="ECO:0000255"	2
ATL3	Atlastin-3 OS=Homo sapiens OX=9606 GN=ATL3 PE=1 SV=1	1448	ER_high_curvature	membrane curvature	TRANSMEM 446..466; /note="Helical"; /evidence="ECO:0000255"; TRANSMEM 468..488; /note="Helical"; /evidence="ECO:0000255"	2	TRANSMEM 446..466; /note="Helical"; /evidence="ECO:0000255"; TRANSMEM 468..488; /note="Helical"; /evidence="ECO:0000255"	2
LNP	Endoplasmic reticulum junction formation protein lunapark		ER_high_curvature	membrane curvature	TRANSMEM 46..66; /note="Helical"; /evidence="ECO:0000255"; TRANSMEM 78..98; /note="Helical"; /evidence="ECO:0000255"	2	TRANSMEM 46..66; /note="Helical"; /evidence="ECO:0000255"; TRANSMEM 78..98; /note="Helical"; /evidence="ECO:0000255"	2
REEP1	Receptor expression-enhancing protein 1		ER_high_curvature	membrane curvature	TRANSMEM 1..21; /note="Helical"; /evidence="ECO:0000255"; TRANSMEM 35..55; /note="Helical"; /evidence="ECO:0000255"	4	TRANSMEM 1..21; /note="Helical"; /evidence="ECO:0000255"; TRANSMEM 35..55; /note="Helical"; /evidence="ECO:0000255"	2	2 hairpins
REEP2	Receptor expression-enhancing protein 2		ER_high_curvature	membrane curvature	TRANSMEM 1..21; /note="Helical"; /evidence="ECO:0000255"; TRANSMEM 35..55; /note="Helical"; /evidence="ECO:0000255"	4	TRANSMEM 1..21; /note="Helical"; /evidence="ECO:0000255"; TRANSMEM 35..55; /note="Helical"; /evidence="ECO:0000255"	2	2 hairpins
REEP4	Receptor expression-enhancing protein 4 OS=Homo sapiens OX=9606 GN=REEP4 PE=1 SV=1	4792	ER_high_curvature	membrane curvature	TRANSMEM 1..21; /note="Helical"; /evidence="ECO:0000255"; TRANSMEM 42..62; /note="Helical"; /evidence="ECO:0000255"	4	TRANSMEM 1..21; /note="Helical"; /evidence="ECO:0000255"; TRANSMEM 42..62; /note="Helical"; /evidence="ECO:0000255"	2	2 hairpins
REEP6	Receptor expression-enhancing protein 6 OS=Homo sapiens OX=9606 GN=REEP6 PE=1 SV=2	7233	ER_high_curvature	membrane curvature	TRANSMEM 44..64; /note="Helical"; /evidence="ECO:0000255"; TRANSMEM 89..109; /note="Helical"; /evidence="ECO:0000255"	4	TRANSMEM 44..64; /note="Helical"; /evidence="ECO:0000255"; TRANSMEM 89..109; /note="Helical"; /evidence="ECO:0000255"	2	2 hairpins
RTN1	Reticulon-1 OS=Homo sapiens OX=9606 GN=RTN1 PE=1 SV=1	1588	ER_high_curvature	membrane curvature	TRANSMEM 603..623; /note="Helical"; /evidence="ECO:0000255"; TRANSMEM 705..725; /note="Helical"; /evidence="ECO:0000255"	4	TRANSMEM 603..623; /note="Helical"; /evidence="ECO:0000255"; TRANSMEM 705..725; /note="Helical"; /evidence="ECO:0000255"	2	2 hairpins
RTN2	Reticulon-2 OS=Homo sapiens OX=9606 GN=RTN2 PE=1 SV=1	2195	ER_high_curvature	membrane curvature	TRANSMEM 368..388; /note="Helical"; /evidence="ECO:0000255"; TRANSMEM 463..483; /note="Helical"; /evidence="ECO:0000255"	4	TRANSMEM 368..388; /note="Helical"; /evidence="ECO:0000255"; TRANSMEM 463..483; /note="Helical"; /evidence="ECO:0000255"	2	2 hairpins
RTN4	Reticulon-4 OS=Homo sapiens OX=9606 GN=RTN4 PE=1 SV=2	635	ER_high_curvature	membrane curvature	TRANSMEM 1019..1039; /note="Helical"; /evidence="ECO:0000255"; TRANSMEM 1134..1154; /note="Helical"; /evidence="ECO:0000255"	4	TRANSMEM 1019..1039; /note="Helical"; /evidence="ECO:0000255"; TRANSMEM 1134..1154; /note="Helical"; /evidence="ECO:0000255"	2	2 hairpins
ZFYVE27	Protrudin		ER_high_curvature	membrane curvature	TRANSMEM 67..87; /note="Helical"; /evidence="ECO:0000255"; TRANSMEM 89..109; /note="Helical"; /evidence="ECO:0000255"	4	TRANSMEM 67..87; /note="Helical"; /evidence="ECO:0000255"; TRANSMEM 89..109; /note="Helical"; /evidence="ECO:0000255"	2	2 hairpins
ARL6IP1	ADP-ribosylation factor-like protein 6-interacting protein 1 OS=Homo sapiens OX=9606 GN=ARL6IP1 PE=1 SV=2	7548	ER_high_curvature	membrane curvature	TRANSMEM 42..62; /note="Helical"; /evidence="ECO:0000255"; TRANSMEM 66..86; /note="Helical"; /evidence="ECO:0000255"; TRANSMEM 134..175; /note="Helical"; /evidence="ECO:0000255"	6	TRANSMEM 42..62; /note="Helical"; /evidence="ECO:0000255"; TRANSMEM 66..86; /note="Helical"; /evidence="ECO:0000255"; TRANSMEM 134..175; /note="Helical"; /evidence="ECO:0000255"	3
REEP3	Receptor expression-enhancing protein 3 OS=Homo sapiens OX=9606 GN=REEP3 PE=1 SV=1	4793	ER_high_curvature	membrane curvature	TRANSMEM 1..21; /note="Helical"; /evidence="ECO:0000255"; TRANSMEM 35..55; /note="Helical"; /evidence="ECO:0000255"; TRANSMEM 59..79; /note="Helical"; /evidence="ECO:0000255"	6	TRANSMEM 1..21; /note="Helical"; /evidence="ECO:0000255"; TRANSMEM 35..55; /note="Helical"; /evidence="ECO:0000255"; TRANSMEM 59..79; /note="Helical"; /evidence="ECO:0000255"	3
REEP5	Receptor expression-enhancing protein 5		ER_high_curvature	membrane curvature	TRANSMEM 35..51; /note="Helical"; /evidence="ECO:0000305|PubMed:32075961"; TRANSMEM 54..74; /note="Helical"; /evidence="ECO:0000305|PubMed:32075961"; TRANSMEM 85..103; /note="Helical"; /evidence="ECO:0000305|PubMed:32075961"; TRANSMEM 106..123; /note="Helical"; /evidence="ECO:0000305|PubMed:32075961"	8	TRANSMEM 35..51; /note="Helical"; /evidence="ECO:0000305|PubMed:32075961"; TRANSMEM 54..74; /note="Helical"; /evidence="ECO:0000305|PubMed:32075961"; TRANSMEM 85..103; /note="Helical"; /evidence="ECO:0000305|PubMed:32075961"; TRANSMEM 106..123; /note="Helical"; /evidence="ECO:0000305|PubMed:32075961"	4
ARL6IP5	PRA1 family protein 3 OS=Homo sapiens OX=9606 GN=ARL6IP5 PE=1 SV=1	3057	ER-Membrane	membrane curvature	TRANSMEM 36..56; /note="Helical"; /evidence="ECO:0000255"; TRANSMEM 57..77; /note="Helical"; /evidence="ECO:0000255"; TRANSMEM 94..114; /note="Helical"; /evidence="ECO:0000255"; TRANSMEM 115..135; /note="Helical"; /evidence="ECO:0000255"	8	TRANSMEM 36..56; /note="Helical"; /evidence="ECO:0000255"; TRANSMEM 57..77; /note="Helical"; /evidence="ECO:0000255"; TRANSMEM 94..114; /note="Helical"; /evidence="ECO:0000255"; TRANSMEM 115..135; /note="Helical"; /evidence="ECO:0000255"	4
TOR1B	Torsin-1B OS=Homo sapiens OX=9606 GN=TOR1B PE=1 SV=2	1620	ER-Lumen	membrane protein QC		0		0
TOR3A	Torsin-3A OS=Homo sapiens OX=9606 GN=TOR3A PE=1 SV=1	5100	ER-Lumen	membrane protein QC		0		0
EMC2	ER membrane protein complex subunit 2 OS=Homo sapiens OX=9606 GN=EMC2 PE=1 SV=1	2903	ER-Membrane-Associated	membrane protein QC		0		0
TOR1A	Torsin-1A OS=Homo sapiens OX=9606 GN=TOR1A PE=1 SV=1	2212	ER-Membrane-Associated	membrane protein QC		0		0
TOR2A	Torsin-2A OS=Homo sapiens OX=9606 GN=TOR2A PE=2 SV=1	6816	ER-Membrane-Associated	membrane protein QC		0		0
CCDC47	Coiled-coil domain-containing protein 47 OS=Homo sapiens OX=9606 GN=CCDC47 PE=1 SV=1	4452	ER-Membrane	membrane protein QC	TRANSMEM 136..155; /note="Helical"; /evidence="ECO:0000255"	1	TRANSMEM 136..155; /note="Helical"; /evidence="ECO:0000255"	1
EMC1	ER membrane protein complex subunit 1 OS=Homo sapiens OX=9606 GN=EMC1 PE=1 SV=1	1666	ER-Membrane	membrane protein QC	TRANSMEM 963..983; /note="Helical"; /evidence="ECO:0000269|PubMed:32439656"	1	TRANSMEM 963..983; /note="Helical"; /evidence="ECO:0000269|PubMed:32439656"	1
EMC2	ER membrane protein complex subunit 2		ER-Membrane	membrane protein QC		0		0
EMC3	ER membrane protein complex subunit 3		ER-Membrane	membrane protein QC		3	TRANSMEM 15..38; /note="Helical"; /evidence="ECO:0000269|PubMed:32439656"; TRANSMEM 115..130; /note="Helical"; /evidence="ECO:0000269|PubMed:32439656"; TRANSMEM 169..187; /note="Helical"; /evidence="ECO:0000269|PubMed:32439656"	3
EMC4	ER membrane protein complex subunit 4		ER-Membrane	membrane protein QC		1	TRANSMEM 67..87; /note="Helical"; /evidence="ECO:0000305|PubMed:32459176"; TRANSMEM 99..120; /note="Helical"; /evidence="ECO:0000305|PubMed:32459176"; TRANSMEM 128..148; /note="Helical"; /evidence="ECO:0000305|PubMed:32459176"	3
EMC5	ER membrane protein complex subunit 5		ER-Membrane	membrane protein QC		2	TRANSMEM 4..22; /note="Helical"; /evidence="ECO:0000269|PubMed:32439656"; TRANSMEM 44..63; /note="Helical"; /evidence="ECO:0000269|PubMed:32439656"	2
EMC6	ER membrane protein complex subunit 6		ER-Membrane	membrane protein QC		3	TRANSMEM 29..44; /note="Helical"; /evidence="ECO:0000269|PubMed:32439656"; TRANSMEM 51..71; /note="Helical"; /evidence="ECO:0000269|PubMed:32439656"; TRANSMEM 90..106; /note="Helical"; /evidence="ECO:0000269|PubMed:32439656"	3
EMC7	ER membrane protein complex subunit 7 OS=Homo sapiens OX=9606 GN=EMC7 PE=1 SV=1	3042	ER-Membrane	membrane protein QC	TRANSMEM 160..180; /note="Helical"; /evidence="ECO:0000255" INCORECT BASED ON STRUCTURE	0	TRANSMEM 160..180; /note="Helical"; /evidence="ECO:0000255"	1
EMC8	ER membrane protein complex subunit 8		ER-Membrane	membrane protein QC		0		0
EMC9	ER membrane protein complex subunit 9		ER-Membrane	membrane protein QC		0		0
EMC10	ER membrane protein complex subunit 10		ER-Membrane	membrane protein QC		0	TRANSMEM 222..242; /note="Helical"; /evidence="ECO:0000255"	1
TOR1AIP2	Torsin-1A-interacting protein 2 OS=Homo sapiens OX=9606 GN=TOR1AIP2 PE=1 SV=1	554	ER-Membrane	membrane protein QC	TRANSMEM 215..235; /note="Helical"; /evidence="ECO:0000255"	1	TRANSMEM 215..235; /note="Helical"; /evidence="ECO:0000255"	1
ATP13A1	Manganese-transporting ATPase 13A1 OS=Homo sapiens OX=9606 GN=ATP13A1 PE=1 SV=2	991	ER-Membrane	membrane protein QC	TRANSMEM 67..87; /note="Helical"; /evidence="ECO:0000255"; TRANSMEM 96..116; /note="Helical"; /evidence="ECO:0000255"; TRANSMEM 244..264; /note="Helical"; /evidence="ECO:0000255"; TRANSMEM 444..464; /note="Helical"; /evidence="ECO:0000255"; TRANSMEM 990..1010; /note="Helical"; /evidence="ECO:0000255"; TRANSMEM 1012..1032; /note="Helical"; /evidence="ECO:0000255"; TRANSMEM 1052..1072; /note="Helic…	10	TRANSMEM 67..87; /note="Helical"; /evidence="ECO:0000255"; TRANSMEM 96..116; /note="Helical"; /evidence="ECO:0000255"; TRANSMEM 244..264; /note="Helical"; /evidence="ECO:0000255"; TRANSMEM 444..464; /note="Helical"; /evidence="ECO:0000255"; TRANSMEM 990..1010; /note="Helical"; /evidence="ECO:0000255"; TRANSMEM 1012..1032; /note="Helical"; /evidence="ECO:0000255"; TRANSMEM 1052..1072; /note="Helic…	10
MYDGF	Myeloid-derived growth factor OS=Homo sapiens OX=9606 GN=MYDGF PE=1 SV=1	5791	ER-Lumen	ophan		0		0
MTDH	Protein LYRIC OS=Homo sapiens OX=9606 GN=MTDH PE=1 SV=2	4539	ER-Lumen	ophan	TRANSMEM 49..69; /note="Helical"; /evidence="ECO:0000255"	1	TRANSMEM 49..69; /note="Helical"; /evidence="ECO:0000255"	1
MXRA7	Matrix-remodeling-associated protein 7 OS=Homo sapiens OX=9606 GN=MXRA7 PE=1 SV=1	5173	ER-Membrane	ophan	TRANSMEM 7..27; /note="Helical"; /evidence="ECO:0000255"	1	TRANSMEM 7..27; /note="Helical"; /evidence="ECO:0000255"	1
ODR4	Protein odr-4 homolog OS=Homo sapiens OX=9606 GN=ODR4 PE=1 SV=1	3699	ER-Membrane	ophan	TRANSMEM 82..102; /note="Helical"; /evidence="ECO:0000255"; TRANSMEM 432..452; /note="Helical"; /evidence="ECO:0000255"	2	TRANSMEM 82..102; /note="Helical"; /evidence="ECO:0000255"; TRANSMEM 432..452; /note="Helical"; /evidence="ECO:0000255"	2
CNPY2	Protein canopy homolog 2 OS=Homo sapiens OX=9606 GN=CNPY2 PE=1 SV=1	2155	ER-Lumen	orphan		0		0
NPTX1	Neuronal pentraxin-1 OS=Homo sapiens OX=9606 GN=NPTX1 PE=2 SV=2	7627	ER-Lumen	orphan		0		0
TBL2	Transducin beta-like protein 2 OS=Homo sapiens OX=9606 GN=TBL2 PE=1 SV=1	2254	ER-Lumen	orphan		0		0
TTC13	Tetratricopeptide repeat protein 13 OS=Homo sapiens OX=9606 GN=TTC13 PE=2 SV=3	6192	ER-Lumen	orphan		0		0
TTC17	Tetratricopeptide repeat protein 17 OS=Homo sapiens OX=9606 GN=TTC17 PE=1 SV=1	2812	ER-Lumen	orphan		0		0
GHDC	GH3 domain-containing protein OS=Homo sapiens OX=9606 GN=GHDC PE=1 SV=2	2719	ER-Membrane-Associated	orphan		0		0
GRAMD2B	GRAM domain-containing protein 2B OS=Homo sapiens OX=9606 GN=GRAMD2B PE=1 SV=1	6725	ER-Membrane-Associated	orphan		0		0		cytosolic
LSG1	Large subunit GTPase 1 homolog OS=Homo sapiens OX=9606 GN=LSG1 PE=1 SV=2	2591	ER-Membrane-Associated	orphan		0		0
METTL7A	Methyltransferase-like protein 7A OS=Homo sapiens OX=9606 GN=METTL7A PE=1 SV=1	4909	ER-Membrane-Associated	orphan		0		0
IKBIP	Inhibitor of nuclear factor kappa-B kinase-interacting protein OS=Homo sapiens OX=9606 GN=IKBIP PE=1 SV=1	4787	ER-Lumen	orphan	TRANSMEM 46..62; /note="Helical"; /evidence="ECO:0000255"	1	TRANSMEM 46..62; /note="Helical"; /evidence="ECO:0000255"	1
NFXL1	NF-X1-type zinc finger protein NFXL1 OS=Homo sapiens OX=9606 GN=NFXL1 PE=1 SV=2	4142	ER-Lumen	orphan	TRANSMEM 889..906; /note="Helical"; /evidence="ECO:0000255"	1	TRANSMEM 889..906; /note="Helical"; /evidence="ECO:0000255"	1
C16orf58	RUS1 family protein C16orf58 OS=Homo sapiens OX=9606 GN=C16orf58 PE=1 SV=2	18	ER-Membrane	orphan	TRANSMEM 247..267; /note="Helical"; /evidence="ECO:0000255"	1	TRANSMEM 247..267; /note="Helical"; /evidence="ECO:0000255"	1
LRRC59	Leucine-rich repeat-containing protein 59 OS=Homo sapiens OX=9606 GN=LRRC59 PE=1 SV=1	2805	ER-Membrane	orphan	TRANSMEM 245..265; /note="Helical"; /evidence="ECO:0000255"	1	TRANSMEM 245..265; /note="Helical"; /evidence="ECO:0000255"	1
PGRMC1	Membrane-associated progesterone receptor component 1 OS=Homo sapiens OX=9606 GN=PGRMC1 PE=1 SV=3	3258	ER-Membrane	orphan	TRANSMEM 25..43; /note="Helical"; /evidence="ECO:0000255"	1	TRANSMEM 25..43; /note="Helical"; /evidence="ECO:0000255"	1
PGRMC2	Membrane-associated progesterone receptor component 2 OS=Homo sapiens OX=9606 GN=PGRMC2 PE=1 SV=1	3258	ER-Membrane	orphan	TRANSMEM 42..66; /note="Helical"; /evidence="ECO:0000255"	1	TRANSMEM 42..66; /note="Helical"; /evidence="ECO:0000255"	1
SLMAP	Sarcolemmal membrane-associated protein OS=Homo sapiens OX=9606 GN=SLMAP PE=1 SV=1	3343	ER-Membrane	orphan	TRANSMEM 803..823; /note="Helical; Anchor for type IV membrane protein"; /evidence="ECO:0000255"	1	TRANSMEM 803..823; /note="Helical; Anchor for type IV membrane protein"; /evidence="ECO:0000255"	1
TMEM131	Transmembrane protein 131 OS=Homo sapiens OX=9606 GN=TMEM131 PE=1 SV=3	3681	ER-Membrane	orphan	TRANSMEM 1091..1111; /note="Helical"; /evidence="ECO:0000255"; TRANSMEM 1118..1138; /note="Helical"; /evidence="ECO:0000255"	2	TRANSMEM 1091..1111; /note="Helical"; /evidence="ECO:0000255"; TRANSMEM 1118..1138; /note="Helical"; /evidence="ECO:0000255"	2
TMEM199	Transmembrane protein 199 OS=Homo sapiens OX=9606 GN=TMEM199 PE=1 SV=1	949	ER-Membrane	orphan	TRANSMEM 146..166; /note="Helical"; /evidence="ECO:0000255"; TRANSMEM 179..199; /note="Helical"; /evidence="ECO:0000255"	2	TRANSMEM 146..166; /note="Helical"; /evidence="ECO:0000255"; TRANSMEM 179..199; /note="Helical"; /evidence="ECO:0000255"	2
ST7	Suppressor of tumorigenicity 7 protein OS=Homo sapiens OX=9606 GN=ST7 PE=1 SV=1	5915	ER-Membrane	orphan	TRANSMEM 15..35; /note="Helical"; /evidence="ECO:0000255"; TRANSMEM 62..82; /note="Helical"; /evidence="ECO:0000255"; TRANSMEM 512..532; /note="Helical"; /evidence="ECO:0000255"	3	TRANSMEM 493..513; /note="Helical"; /evidence="ECO:0000255"	1
BRI3BP	BRI3-binding protein OS=Homo sapiens OX=9606 GN=BRI3BP PE=1 SV=1	7536	ER-Membrane	orphan	TRANSMEM 13..33; /note="Helical"; /evidence="ECO:0000255"; TRANSMEM 125..145; /note="Helical"; /evidence="ECO:0000255"; TRANSMEM 146..166; /note="Helical"; /evidence="ECO:0000255"; TRANSMEM 185..205; /note="Helical"; /evidence="ECO:0000255"	4	TRANSMEM 13..33; /note="Helical"; /evidence="ECO:0000255"; TRANSMEM 125..145; /note="Helical"; /evidence="ECO:0000255"; TRANSMEM 146..166; /note="Helical"; /evidence="ECO:0000255"; TRANSMEM 185..205; /note="Helical"; /evidence="ECO:0000255"	4
TMEM205	Transmembrane protein 205 OS=Homo sapiens OX=9606 GN=TMEM205 PE=1 SV=1	6231	ER-Membrane	orphan	TRANSMEM 18..38; /note="Helical"; /evidence="ECO:0000255"; TRANSMEM 53..73; /note="Helical"; /evidence="ECO:0000255"; TRANSMEM 81..101; /note="Helical"; /evidence="ECO:0000255"; TRANSMEM 166..186; /note="Helical"; /evidence="ECO:0000255"	4	TRANSMEM 18..38; /note="Helical"; /evidence="ECO:0000255"; TRANSMEM 53..73; /note="Helical"; /evidence="ECO:0000255"; TRANSMEM 81..101; /note="Helical"; /evidence="ECO:0000255"; TRANSMEM 166..186; /note="Helical"; /evidence="ECO:0000255"	4
TMEM164	Transmembrane protein 164 OS=Homo sapiens OX=9606 GN=TMEM164 PE=2 SV=1	5890	ER-Membrane	orphan	TRANSMEM 40..60; /note="Helical"; /evidence="ECO:0000255"; TRANSMEM 93..113; /note="Helical"; /evidence="ECO:0000255"; TRANSMEM 116..136; /note="Helical"; /evidence="ECO:0000255"; TRANSMEM 142..162; /note="Helical"; /evidence="ECO:0000255"; TRANSMEM 172..192; /note="Helical"; /evidence="ECO:0000255"; TRANSMEM 210..230; /note="Helical"; /evidence="ECO:0000255"; TRANSMEM 262..282; /note="Helical"; …	7	TRANSMEM 40..60; /note="Helical"; /evidence="ECO:0000255"; TRANSMEM 93..113; /note="Helical"; /evidence="ECO:0000255"; TRANSMEM 116..136; /note="Helical"; /evidence="ECO:0000255"; TRANSMEM 142..162; /note="Helical"; /evidence="ECO:0000255"; TRANSMEM 172..192; /note="Helical"; /evidence="ECO:0000255"; TRANSMEM 210..230; /note="Helical"; /evidence="ECO:0000255"; TRANSMEM 262..282; /note="Helical"; …	7
TMEM245	Transmembrane protein 245 OS=Homo sapiens OX=9606 GN=TMEM245 PE=1 SV=3	3728	ER-Membrane	orphan	TRANSMEM 60..80; /note="Helical"; /evidence="ECO:0000255"; TRANSMEM 119..139; /note="Helical"; /evidence="ECO:0000255"; TRANSMEM 148..168; /note="Helical"; /evidence="ECO:0000255"; TRANSMEM 185..205; /note="Helical"; /evidence="ECO:0000255"; TRANSMEM 219..239; /note="Helical"; /evidence="ECO:0000255"; TRANSMEM 241..261; /note="Helical"; /evidence="ECO:0000255"; TRANSMEM 354..374; /note="Helical";…	14	TRANSMEM 60..80; /note="Helical"; /evidence="ECO:0000255"; TRANSMEM 119..139; /note="Helical"; /evidence="ECO:0000255"; TRANSMEM 148..168; /note="Helical"; /evidence="ECO:0000255"; TRANSMEM 185..205; /note="Helical"; /evidence="ECO:0000255"; TRANSMEM 219..239; /note="Helical"; /evidence="ECO:0000255"; TRANSMEM 241..261; /note="Helical"; /evidence="ECO:0000255"; TRANSMEM 354..374; /note="Helical";…	14
ERAP1	Endoplasmic reticulum aminopeptidase 1 OS=Homo sapiens OX=9606 GN=ERAP1 PE=1 SV=3	1827	ER-Lumen	peptide hydrolase	TRANSMEM 2..21; /note="Helical; Signal-anchor for type II membrane protein"; /evidence="ECO:0000255"	1	TRANSMEM 2..21; /note="Helical; Signal-anchor for type II membrane protein"; /evidence="ECO:0000255"	1
ADAM10	Disintegrin and metalloproteinase domain-containing protein 10 OS=Homo sapiens OX=9606 GN=ADAM10 PE=1 SV=1	3446	ER-Membrane	peptide hydrolase	TRANSMEM 673..693; /note="Helical"; /evidence="ECO:0000255"	1	TRANSMEM 673..693; /note="Helical"; /evidence="ECO:0000255"	1
ATP6AP2	Renin receptor OS=Homo sapiens OX=9606 GN=ATP6AP2 PE=1 SV=2	2330	ER-Membrane	peptide hydrolase	TRANSMEM 303..323; /note="Helical"; /evidence="ECO:0000255"	1	TRANSMEM 303..323; /note="Helical"; /evidence="ECO:0000255"	1
RCE1	CAAX prenyl protease 2 OS=Homo sapiens OX=9606 GN=RCE1 PE=1 SV=1	7251	ER-Membrane	peptide hydrolase	TRANSMEM 25..45; /note="Helical"; /evidence="ECO:0000255"; TRANSMEM 75..95; /note="Helical"; /evidence="ECO:0000255"; TRANSMEM 112..132; /note="Helical"; /evidence="ECO:0000255"; TRANSMEM 186..206; /note="Helical"; /evidence="ECO:0000255"; TRANSMEM 229..249; /note="Helical"; /evidence="ECO:0000255"; TRANSMEM 254..274; /note="Helical"; /evidence="ECO:0000255"; TRANSMEM 283..303; /note="Helical"; /…	7	TRANSMEM 25..45; /note="Helical"; /evidence="ECO:0000255"; TRANSMEM 75..95; /note="Helical"; /evidence="ECO:0000255"; TRANSMEM 112..132; /note="Helical"; /evidence="ECO:0000255"; TRANSMEM 186..206; /note="Helical"; /evidence="ECO:0000255"; TRANSMEM 229..249; /note="Helical"; /evidence="ECO:0000255"; TRANSMEM 254..274; /note="Helical"; /evidence="ECO:0000255"; TRANSMEM 283..303; /note="Helical"; /…	7
ERMP1	Endoplasmic reticulum metallopeptidase 1 OS=Homo sapiens OX=9606 GN=ERMP1 PE=1 SV=2	1179	ER-Membrane	peptide hydrolase	TRANSMEM 64..84; /note="Helical; Name=1"; /evidence="ECO:0000255"; TRANSMEM 400..420; /note="Helical; Name=2"; /evidence="ECO:0000255"; TRANSMEM 458..478; /note="Helical; Name=3"; /evidence="ECO:0000255"; TRANSMEM 490..510; /note="Helical; Name=4"; /evidence="ECO:0000255"; TRANSMEM 520..540; /note="Helical; Name=5"; /evidence="ECO:0000255"; TRANSMEM 542..562; /note="Helical; Name=6"; /evidence="E…	9	TRANSMEM 64..84; /note="Helical; Name=1"; /evidence="ECO:0000255"; TRANSMEM 400..420; /note="Helical; Name=2"; /evidence="ECO:0000255"; TRANSMEM 458..478; /note="Helical; Name=3"; /evidence="ECO:0000255"; TRANSMEM 490..510; /note="Helical; Name=4"; /evidence="ECO:0000255"; TRANSMEM 520..540; /note="Helical; Name=5"; /evidence="ECO:0000255"; TRANSMEM 542..562; /note="Helical; Name=6"; /evidence="E…	9
HM13	Minor histocompatibility antigen H13 OS=Homo sapiens OX=9606 GN=HM13 PE=1 SV=1	3989	ER-Membrane	peptide hydrolase	TRANSMEM 32..52; /note="Helical"; /evidence="ECO:0000255"; TRANSMEM 78..98; /note="Helical"; /evidence="ECO:0000255"; TRANSMEM 101..121; /note="Helical"; /evidence="ECO:0000255"; TRANSMEM 158..178; /note="Helical"; /evidence="ECO:0000255"; TRANSMEM 182..202; /note="Helical"; /evidence="ECO:0000255"; TRANSMEM 210..230; /note="Helical"; /evidence="ECO:0000255"; TRANSMEM 257..277; /note="Helical"; /…	9	TRANSMEM 32..52; /note="Helical"; /evidence="ECO:0000255"; TRANSMEM 78..98; /note="Helical"; /evidence="ECO:0000255"; TRANSMEM 101..121; /note="Helical"; /evidence="ECO:0000255"; TRANSMEM 158..178; /note="Helical"; /evidence="ECO:0000255"; TRANSMEM 182..202; /note="Helical"; /evidence="ECO:0000255"; TRANSMEM 210..230; /note="Helical"; /evidence="ECO:0000255"; TRANSMEM 257..277; /note="Helical"; /…	9
CCDC134	Coiled-coil domain-containing protein 134 OS=Homo sapiens OX=9606 GN=CCDC134 PE=1 SV=1	3237	ER-Lumen	secretion product		0		0
COL4A2	Collagen alpha-2(IV) chain OS=Homo sapiens OX=9606 GN=COL4A2 PE=1 SV=4	5917	ER-Lumen	secretion product		0		0
LGALS3BP	Galectin-3-binding protein OS=Homo sapiens OX=9606 GN=LGALS3BP PE=1 SV=1	7613	ER-Lumen	secretion product		0		0
NENF	Neudesin OS=Homo sapiens OX=9606 GN=NENF PE=1 SV=1	4888	ER-Lumen	secretion product		0		0
SERPINH1	Serpin H1 OS=Homo sapiens OX=9606 GN=SERPINH1 PE=1 SV=2	495	ER-Lumen	secretion product		0		0
CNPY4	Protein canopy homolog 4 OS=Homo sapiens OX=9606 GN=CNPY4 PE=2 SV=1	4554	ER-Membrane	secretion product		0		0
FBLN1	Fibulin-1 OS=Homo sapiens OX=9606 GN=FBLN1 PE=1 SV=4	1723	ER-Membrane-Associated	secretion product		0		0
SERPINI1	Neuroserpin OS=Homo sapiens OX=9606 GN=SERPINI1 PE=1 SV=1	1926	ER-Membrane	secretion product		0		0
TGFB1	Transforming growth factor beta-1 proprotein OS=Homo sapiens OX=9606 GN=TGFB1 PE=1 SV=2	6813	ER-Membrane-Associated	secretion product		0		0		Lumen
THEM6	Protein THEM6 OS=Homo sapiens OX=9606 GN=THEM6 PE=1 SV=2	7437	ER-Membrane-Associated	secretion product		0		0
FNDC3A	Fibronectin type-III domain-containing protein 3A OS=Homo sapiens OX=9606 GN=FNDC3A PE=1 SV=4	1136	ER-Lumen	secretion product	TRANSMEM 1177..1197; /note="Helical"; /evidence="ECO:0000255"	1	TRANSMEM 1177..1197; /note="Helical"; /evidence="ECO:0000255"	1
FNDC3B	Fibronectin type III domain-containing protein 3B OS=Homo sapiens OX=9606 GN=FNDC3B PE=1 SV=2	5843	ER-Lumen	secretion product	TRANSMEM 1182..1202; /note="Helical"; /evidence="ECO:0000255"	1	TRANSMEM 1182..1202; /note="Helical"; /evidence="ECO:0000255"	1
ITGB1	Integrin beta-1 OS=Homo sapiens OX=9606 GN=ITGB1 PE=1 SV=2	3337	ER-Membrane	secretion product	TRANSMEM 729..751; /note="Helical"; /evidence="ECO:0000255"	1	TRANSMEM 729..751; /note="Helical"; /evidence="ECO:0000255"	1
TGFBR1	TGF-beta receptor type-1 OS=Homo sapiens OX=9606 GN=TGFBR1 PE=1 SV=1	3810	ER-Membrane	secretion product	TRANSMEM 127..147; /note="Helical"; /evidence="ECO:0000255"	1	TRANSMEM 127..147; /note="Helical"; /evidence="ECO:0000255"	1
CKAP4	Cytoskeleton-associated protein 4		ER_sheet	sheet formation	TRANSMEM 107..127; /note="Helical"; /evidence="ECO:0000255"	1	TRANSMEM 107..127; /note="Helical"; /evidence="ECO:0000255"	1
KTN1	Kinectin OS=Homo sapiens OX=9606 GN=KTN1 PE=1 SV=1	218	ER-Lumen	sheet formation	TRANSMEM 7..29; /note="Helical; Signal-anchor for type II membrane protein"; /evidence="ECO:0000255"	1	TRANSMEM 7..29; /note="Helical; Signal-anchor for type II membrane protein"; /evidence="ECO:0000255"	1
RRBP1	Ribosome-binding protein 1 OS=Homo sapiens OX=9606 GN=RRBP1 PE=1 SV=5	457	ER-Membrane	sheet formation	TRANSMEM 8..28; /note="Helical"; /evidence="ECO:0000255"	1	TRANSMEM 8..28; /note="Helical"; /evidence="ECO:0000255"	1
PTPN2	Tyrosine-protein phosphatase non-receptor type 2 OS=Homo sapiens OX=9606 GN=PTPN2 PE=1 SV=2	6879	ER-Membrane-Associated	signaling_Erstress		0		0
RAB18	Ras-related protein Rab-18 OS=Homo sapiens OX=9606 GN=RAB18 PE=1 SV=1	4132	ER-Membrane	signaling_Erstress		0		0
MANF	Mesencephalic astrocyte-derived neurotrophic factor OS=Homo sapiens OX=9606 GN=MANF PE=1 SV=3	4083	ER-Lumen	signaling_Erstress		0		0
PKMYT1	Membrane-associated tyrosine- and threonine-specific cdc2-inhibitory kinase OS=Homo sapiens OX=9606 GN=PKMYT1 PE=1 SV=1	2759	ER-Membrane-Associated	signaling_Erstress		0		0
PTPN1	Tyrosine-protein phosphatase non-receptor type 1 OS=Homo sapiens OX=9606 GN=PTPN1 PE=1 SV=1	3130	ER-Membrane-Associated	signaling_Erstress		0		0
ATF6	Cyclic AMP-dependent transcription factor ATF-6 alpha OS=Homo sapiens OX=9606 GN=ATF6 PE=1 SV=3	7264	ER-Membrane	signaling_Erstress	TRANSMEM 378..398; /note="Helical; Signal-anchor for type II membrane protein"; /evidence="ECO:0000255"	1	TRANSMEM 378..398; /note="Helical; Signal-anchor for type II membrane protein"; /evidence="ECO:0000255"	1
EIF2AK3	Eukaryotic translation initiation factor 2-alpha kinase 3 OS=Homo sapiens OX=9606 GN=EIF2AK3 PE=1 SV=3	1885	ER-Membrane	signaling_Erstress	TRANSMEM 515..535; /note="Helical"; /evidence="ECO:0000255"	1	TRANSMEM 515..535; /note="Helical"; /evidence="ECO:0000255"	1
VRK2	Serine/threonine-protein kinase VRK2 OS=Homo sapiens OX=9606 GN=VRK2 PE=1 SV=3	383	ER-Membrane	signaling_Erstress	TRANSMEM 487..507; /note="Helical; Anchor for type IV membrane protein"; /evidence="ECO:0000255"	1	TRANSMEM 487..507; /note="Helical; Anchor for type IV membrane protein"; /evidence="ECO:0000255"	1
TMEM214	Transmembrane protein 214 OS=Homo sapiens OX=9606 GN=TMEM214 PE=1 SV=2	1834	ER-Membrane	signaling_Erstress	TRANSMEM 480..500; /note="Helical"; /evidence="ECO:0000255"; TRANSMEM 616..636; /note="Helical"; /evidence="ECO:0000255"	2	TRANSMEM 480..500; /note="Helical"; /evidence="ECO:0000255"; TRANSMEM 616..636; /note="Helical"; /evidence="ECO:0000255"	2
TMBIM6	Bax inhibitor 1 OS=Homo sapiens OX=9606 GN=TMBIM6 PE=1 SV=2	5710	ER-Membrane	signaling_Erstress	TRANSMEM 30..50; /note="Helical"; /evidence="ECO:0000255"; TRANSMEM 53..73; /note="Helical"; /evidence="ECO:0000255"; TRANSMEM 87..107; /note="Helical"; /evidence="ECO:0000255"; TRANSMEM 113..133; /note="Helical"; /evidence="ECO:0000255"; TRANSMEM 140..160; /note="Helical"; /evidence="ECO:0000255"; TRANSMEM 167..187; /note="Helical"; /evidence="ECO:0000255"	6	TRANSMEM 30..50; /note="Helical"; /evidence="ECO:0000255"; TRANSMEM 53..73; /note="Helical"; /evidence="ECO:0000255"; TRANSMEM 87..107; /note="Helical"; /evidence="ECO:0000255"; TRANSMEM 113..133; /note="Helical"; /evidence="ECO:0000255"; TRANSMEM 140..160; /note="Helical"; /evidence="ECO:0000255"; TRANSMEM 167..187; /note="Helical"; /evidence="ECO:0000255"	6
SRP54	Signal recognition particle 54 kDa protein OS=Homo sapiens OX=9606 GN=SRP54 PE=1 SV=1	4277	ER-Membrane-Associated	translocon		0		0
SRP68	Signal recognition particle subunit SRP68 OS=Homo sapiens OX=9606 GN=SRP68 PE=1 SV=2	266	ER-Membrane-Associated	translocon		0		0
SRP72	Signal recognition particle subunit SRP72 OS=Homo sapiens OX=9606 GN=SRP72 PE=1 SV=3	1605	ER-Membrane-Associated	translocon		0		0
SRPRA	Signal recognition particle receptor subunit alpha OS=Homo sapiens OX=9606 GN=SRPRA PE=1 SV=2	3212	ER-Membrane-Associated	translocon		0		0
SSR1	Translocon-associated protein subunit alpha OS=Homo sapiens OX=9606 GN=SSR1 PE=1 SV=3	4561	ER-Lumen	translocon	TRANSMEM 208..228; /note="Helical"; /evidence="ECO:0000255"	1	TRANSMEM 208..228; /note="Helical"; /evidence="ECO:0000255"	1
NCLN	Nicalin OS=Homo sapiens OX=9606 GN=NCLN PE=1 SV=2	2190	ER-Membrane	translocon	TRANSMEM 523..543; /note="Helical"; /evidence="ECO:0000255"	1	TRANSMEM 523..543; /note="Helical"; /evidence="ECO:0000255"	1
SEC11A	Signal peptidase complex catalytic subunit SEC11A OS=Homo sapiens OX=9606 GN=SEC11A PE=1 SV=1	4824	ER-Membrane	translocon	TRANSMEM 17..36; /note="Helical; Signal-anchor for type II membrane protein"; /evidence="ECO:0000255"	1	TRANSMEM 17..36; /note="Helical; Signal-anchor for type II membrane protein"; /evidence="ECO:0000255"	1
SEC61B	Protein transport protein Sec61 subunit beta OS=Homo sapiens OX=9606 GN=SEC61B PE=1 SV=2	5783	ER-Membrane	translocon	TRANSMEM 71..91; /note="Helical"; /evidence="ECO:0000255"	1	TRANSMEM 71..91; /note="Helical"; /evidence="ECO:0000255"	1
SEC61G	Protein transport protein Sec61 subunit gamma OS=Homo sapiens OX=9606 GN=SEC61G PE=1 SV=1	6785	ER-Membrane	translocon	TRANSMEM 33..61; /note="Helical"; /evidence="ECO:0000255"	1	TRANSMEM 33..61; /note="Helical"; /evidence="ECO:0000255"	1
SPCS3	Signal peptidase complex subunit 3 OS=Homo sapiens OX=9606 GN=SPCS3 PE=1 SV=1	7236	ER-Membrane	translocon	TRANSMEM 12..32; /note="Helical; Signal-anchor for type II membrane protein"; /evidence="ECO:0000255"	1	TRANSMEM 12..32; /note="Helical; Signal-anchor for type II membrane protein"; /evidence="ECO:0000255"	1
SRPRB	Signal recognition particle receptor subunit beta OS=Homo sapiens OX=9606 GN=SRPRB PE=1 SV=3	1733	ER-Membrane	translocon	TRANSMEM 37..57; /note="Helical"; /evidence="ECO:0000255"	1	TRANSMEM 37..57; /note="Helical"; /evidence="ECO:0000255"	1
SSR4	Translocon-associated protein subunit delta OS=Homo sapiens OX=9606 GN=SSR4 PE=1 SV=1	5465	ER-Membrane	translocon	TRANSMEM 145..165; /note="Helical"; /evidence="ECO:0000255"	1	TRANSMEM 145..165; /note="Helical"; /evidence="ECO:0000255"	1
SPCS1	Signal peptidase complex subunit 1 OS=Homo sapiens OX=9606 GN=SPCS1 PE=1 SV=4	7143	ER-Membrane	translocon	TRANSMEM 94..114; /note="Helical"; /evidence="ECO:0000255"; TRANSMEM 116..136; /note="Helical"; /evidence="ECO:0000255"	2	TRANSMEM 94..114; /note="Helical"; /evidence="ECO:0000255"; TRANSMEM 116..136; /note="Helical"; /evidence="ECO:0000255"	2
SPCS2	Signal peptidase complex subunit 2 OS=Homo sapiens OX=9606 GN=SPCS2 PE=1 SV=3	4033	ER-Membrane	translocon	TRANSMEM 87..107; /note="Helical"; /evidence="ECO:0000255"; TRANSMEM 112..132; /note="Helical"; /evidence="ECO:0000255"	2	TRANSMEM 87..107; /note="Helical"; /evidence="ECO:0000255"; TRANSMEM 112..132; /note="Helical"; /evidence="ECO:0000255"	2
SEC62	Translocation protein SEC62 OS=Homo sapiens OX=9606 GN=SEC62 PE=1 SV=1	6458	receptor	translocon	TRANSMEM 197..217; /note="Helical"; /evidence="ECO:0000255"; TRANSMEM 235..255; /note="Helical"; /evidence="ECO:0000255"	2	TRANSMEM 197..217; /note="Helical"; /evidence="ECO:0000255"; TRANSMEM 235..255; /note="Helical"; /evidence="ECO:0000255"	2
SEC63	Translocation protein SEC63 homolog OS=Homo sapiens OX=9606 GN=SEC63 PE=1 SV=2	3076	ER-Membrane	translocon	TRANSMEM 15..35; /note="Helical"; /evidence="ECO:0000255"; TRANSMEM 70..90; /note="Helical"; /evidence="ECO:0000255"; TRANSMEM 189..209; /note="Helical"; /evidence="ECO:0000255"	3	TRANSMEM 15..35; /note="Helical"; /evidence="ECO:0000255"; TRANSMEM 70..90; /note="Helical"; /evidence="ECO:0000255"; TRANSMEM 189..209; /note="Helical"; /evidence="ECO:0000255"	3
SSR3	Translocon-associated protein subunit gamma OS=Homo sapiens OX=9606 GN=SSR3 PE=1 SV=1	7002	ER-Membrane	translocon	TRANSMEM 28..48; /note="Helical"; /evidence="ECO:0000255"; TRANSMEM 55..76; /note="Helical"; /evidence="ECO:0000255"; TRANSMEM 136..157; /note="Helical"; /evidence="ECO:0000255"; TRANSMEM 164..184; /note="Helical"; /evidence="ECO:0000255"	4	TRANSMEM 28..48; /note="Helical"; /evidence="ECO:0000255"; TRANSMEM 55..76; /note="Helical"; /evidence="ECO:0000255"; TRANSMEM 136..157; /note="Helical"; /evidence="ECO:0000255"; TRANSMEM 164..184; /note="Helical"; /evidence="ECO:0000255"	4
TRAM1	Translocating chain-associated membrane protein 1 OS=Homo sapiens OX=9606 GN=TRAM1 PE=1 SV=3	6549	ER-Membrane	translocon	TRANSMEM 30..50; /note="Helical"; /evidence="ECO:0000255"; TRANSMEM 77..97; /note="Helical"; /evidence="ECO:0000255"; TRANSMEM 122..142; /note="Helical"; /evidence="ECO:0000255"; TRANSMEM 160..180; /note="Helical"; /evidence="ECO:0000255"; TRANSMEM 193..213; /note="Helical"; /evidence="ECO:0000255"; TRANSMEM 218..238; /note="Helical"; /evidence="ECO:0000255"; TRANSMEM 252..272; /note="Helical"; /…	8	TRANSMEM 30..50; /note="Helical"; /evidence="ECO:0000255"; TRANSMEM 77..97; /note="Helical"; /evidence="ECO:0000255"; TRANSMEM 122..142; /note="Helical"; /evidence="ECO:0000255"; TRANSMEM 160..180; /note="Helical"; /evidence="ECO:0000255"; TRANSMEM 193..213; /note="Helical"; /evidence="ECO:0000255"; TRANSMEM 218..238; /note="Helical"; /evidence="ECO:0000255"; TRANSMEM 252..272; /note="Helical"; /…	8
SEC61A1	Protein transport protein Sec61 subunit alpha isoform 1 OS=Homo sapiens OX=9606 GN=SEC61A1 PE=1 SV=2	1248	ER-Membrane	translocon	TRANSMEM 34..53; /note="Helical"; /evidence="ECO:0000255"; TRANSMEM 77..96; /note="Helical"; /evidence="ECO:0000255"; TRANSMEM 118..138; /note="Helical"; /evidence="ECO:0000255"; TRANSMEM 145..165; /note="Helical"; /evidence="ECO:0000255"; TRANSMEM 173..193; /note="Helical"; /evidence="ECO:0000255"; TRANSMEM 241..261; /note="Helical"; /evidence="ECO:0000255"; TRANSMEM 289..309; /note="Helical"; /…	10	TRANSMEM 34..53; /note="Helical"; /evidence="ECO:0000255"; TRANSMEM 77..96; /note="Helical"; /evidence="ECO:0000255"; TRANSMEM 118..138; /note="Helical"; /evidence="ECO:0000255"; TRANSMEM 145..165; /note="Helical"; /evidence="ECO:0000255"; TRANSMEM 173..193; /note="Helical"; /evidence="ECO:0000255"; TRANSMEM 241..261; /note="Helical"; /evidence="ECO:0000255"; TRANSMEM 289..309; /note="Helical"; /…	10
UFL1	E3 UFM1-protein ligase 1 OS=Homo sapiens OX=9606 GN=UFL1 PE=1 SV=2	2517	ER-Lumen	UFMylation		0		0
CDK5RAP3	CDK5 regulatory subunit-associated protein 3 OS=Homo sapiens OX=9606 GN=CDK5RAP3 PE=1 SV=2	2910	ER-Membrane-Associated	UFMylation		0		0
DDRGK1	DDRGK domain-containing protein 1 OS=Homo sapiens OX=9606 GN=DDRGK1 PE=1 SV=2	455	ER-Membrane-Associated	UFMylation		1		0		1 (?)
UFSP2	Ufm1-specific protease 2 OS=Homo sapiens OX=9606 GN=UFSP2 PE=1 SV=3	4831	ER-Membrane-Associated	UFMylation		0		0
NBAS	Neuroblastoma-amplified sequence OS=Homo sapiens OX=9606 GN=NBAS PE=1 SV=2	714	ER-Membrane-Associated	vesicle trafficking		0		0
RINT1	RAD50-interacting protein 1 OS=Homo sapiens OX=9606 GN=RINT1 PE=1 SV=1	5980	ER-Membrane-Associated	vesicle trafficking		0		0
SCFD2	Sec1 family domain-containing protein 2 OS=Homo sapiens OX=9606 GN=SCFD2 PE=1 SV=2	2172	ER-Membrane-Associated	vesicle trafficking		0		0
SEC22B	Vesicle-trafficking protein SEC22b OS=Homo sapiens OX=9606 GN=SEC22B PE=1 SV=4	2313	ER-Membrane-Associated	vesicle trafficking	TRANSMEM 195..215; /note="Helical; Anchor for type IV membrane protein"; /evidence="ECO:0000255"	1	TRANSMEM 195..215; /note="Helical; Anchor for type IV membrane protein"; /evidence="ECO:0000255"	1
BNIP1	Vesicle transport protein SEC20 OS=Homo sapiens OX=9606 GN=BNIP1 PE=1 SV=3	963	ER-Membrane	vesicle trafficking	TRANSMEM 200..220; /note="Helical; Anchor for type IV membrane protein"; /evidence="ECO:0000255"	1	TRANSMEM 200..220; /note="Helical; Anchor for type IV membrane protein"; /evidence="ECO:0000255"	1
MIA3	Transport and Golgi organization protein 1 homolog OS=Homo sapiens OX=9606 GN=MIA3 PE=1 SV=1	2245	ER-Membrane	vesicle trafficking	TRANSMEM 1177..1197; /note="Helical"; /evidence="ECO:0000255"	1	TRANSMEM 1177..1197; /note="Helical"; /evidence="ECO:0000255"	1
PREB	Prolactin regulatory element-binding protein OS=Homo sapiens OX=9606 GN=PREB PE=1 SV=2	2828	ER-Membrane	vesicle trafficking	TRANSMEM 389..409; /note="Helical"; /evidence="ECO:0000255"	1	TRANSMEM 389..409; /note="Helical"; /evidence="ECO:0000255"	1
STX18	Syntaxin-18 OS=Homo sapiens OX=9606 GN=STX18 PE=1 SV=1	1940	ER-Membrane	vesicle trafficking	TRANSMEM 310..330; /note="Helical; Anchor for type IV membrane protein"; /evidence="ECO:0000255"	1	TRANSMEM 310..330; /note="Helical; Anchor for type IV membrane protein"; /evidence="ECO:0000255"	1
USE1	Vesicle transport protein USE1 OS=Homo sapiens OX=9606 GN=USE1 PE=1 SV=2	1796	ER-Membrane	vesicle trafficking	TRANSMEM 232..252; /note="Helical; Anchor for type IV membrane protein"; /evidence="ECO:0000255"	1	TRANSMEM 232..252; /note="Helical; Anchor for type IV membrane protein"; /evidence="ECO:0000255"	1
BCAP29	B-cell receptor-associated protein 29 OS=Homo sapiens OX=9606 GN=BCAP29 PE=1 SV=2	2568	ER-Membrane	vesicle trafficking	TRANSMEM 7..27; /note="Helical"; /evidence="ECO:0000255"; TRANSMEM 44..64; /note="Helical"; /evidence="ECO:0000255"; TRANSMEM 104..124; /note="Helical"; /evidence="ECO:0000255"	3	TRANSMEM 7..27; /note="Helical"; /evidence="ECO:0000255"; TRANSMEM 44..64; /note="Helical"; /evidence="ECO:0000255"; TRANSMEM 104..124; /note="Helical"; /evidence="ECO:0000255"	3
JAGN1	Protein jagunal homolog 1 OS=Homo sapiens OX=9606 GN=JAGN1 PE=1 SV=1	246	ER-Membrane	vesicle trafficking	TRANSMEM 40..60; /note="Helical"; /evidence="ECO:0000255"; TRANSMEM 72..92; /note="Helical"; /evidence="ECO:0000255"; TRANSMEM 97..117; /note="Helical"; /evidence="ECO:0000255"; TRANSMEM 138..158; /note="Helical"; /evidence="ECO:0000255"	4	TRANSMEM 40..60; /note="Helical"; /evidence="ECO:0000255"; TRANSMEM 72..92; /note="Helical"; /evidence="ECO:0000255"; TRANSMEM 97..117; /note="Helical"; /evidence="ECO:0000255"; TRANSMEM 138..158; /note="Helical"; /evidence="ECO:0000255"	4
