# Supplementary material for: Combinatorial selective ER-phagy remodels the ER during neurogenesis
Source: bioRxiv. 2023 Jun 26:2023.06.26.546565. Preprint. [Version 1] doi: 10.1101/2023.06.26.546565 (PMC10326971; doi:10.1101/2023.06.26.546565)
Supplement: Supplement 2 [file media-2.xlsx]

## Sheet: ExperimentalDesign
	channel	condition	alternative_name	replicate	priority
	X126.Raw.Intensity	d0	day 0	1	1
	X127n.Raw.Intensity	d0	day 0	2	1
	X127c.Raw.Intensity	d1	day 1	1	2
	X128n.Raw.Intensity	d1	day 1	2	2
	X128c.Raw.Intensity	d2	day 2	1	3
	X129n.Raw.Intensity	d2	day 2	2	3
	X129c.Raw.Intensity	d4	day 4	1	4
	X130n.Raw.Intensity	d4	day 4	2	4
	X130c.Raw.Intensity	d6	day 6	1	5
	X131n.Raw.Intensity	d6	day 6	2	5
	X131c.Raw.Intensity	d8	day 8	1	6
	X132n.Raw.Intensity	d8	day 8	2	6
	X132c.Raw.Intensity	d10	day 10	1	7
	X133n.Raw.Intensity	d10	day 10	2	7
	X133c.Raw.Intensity	d12	day 12	1	8
	X134n.Raw.Intensity	d12	day 12	2	8
	X134c.Raw.Intensity	empty		empty	empty
	X135n.Raw.Intensity	empty		empty	empty

## Sheet: SuppData_Diff_allData
	Reference	Gene.Symbol	Annotation	p.val_d1.d0	log2FC_d1.d0	d0	q.val_d1.d0	sig_d1.d0	p.val_d2.d0	log2FC_d2.d0	d1	q.val_d2.d0	sig_d2.d0	d2	p.val_anova	q.val_anova	anova_sig	p.val_d4.d0	log2FC_d4.d0	d4	q.val_d4.d0	sig_d4.d0	p.val_d6.d0	log2FC_d6.d0	d6	q.val_d6.d0	sig_d6.d0	p.val_d8.d0	log2FC_d8.d0	d8	q.val_d8.d0	sig_d8.d0	p.val_d10.d0	log2FC_d10.d0	d10	q.val_d10.d0	sig_d10.d0	p.val_d12.d0	log2FC_d12.d0	d12	q.val_d12.d0	sig_d12.d0	cluster	d0_1	d0_2	d1_1	d1_2	d2_1	d2_2
2337	sp|Q9NRG9|AAAS_HUMAN	AAAS	Aladin OS=Homo sapiens OX=9606 GN=AAAS PE=1 SV=1	0.07648	-0.4471	17.8359	0.122354	n.s.	0.0366351	-0.48031	17.3888	0.0565432	n.s.	17.3556	6.42008e-07	1.53489e-06	sig	0.0120466	-1.00442	16.8315	0.0214639	down	0.0100591	-1.16373	16.6722	0.0180043	down	0.00403256	-1.46573	16.3702	0.00954847	down	0.00627177	-1.67142	16.1645	0.0125016	down	0.00364587	-1.87222	15.9637	0.00888359	down	1	17.7429	17.9289	17.4815	17.2961	17.3386	17.3726
6117	sp|Q86V21|AACS_HUMAN	AACS	Acetoacetyl-CoA synthetase OS=Homo sapiens OX=9606 GN=AACS PE=1 SV=1	0.262073	0.0563978	19.4852	0.32171	n.s.	0.0108438	0.187947	19.5416	0.0238481	n.s.	19.6731	8.70639e-07	1.98436e-06	sig	0.235644	-0.0469006	19.4383	0.261508	n.s.	0.00949351	-0.191692	19.2935	0.0173073	n.s.	0.0113062	-0.281682	19.2035	0.0190197	n.s.	0.00859722	-0.388754	19.0964	0.0156108	n.s.	0.00506799	-0.597236	18.888	0.0109123	down	1	19.4923	19.478	19.5058	19.5774	19.6915	19.6548
1775	sp|Q8N5Z0|AADAT_HUMAN	AADAT	Kynurenine/alpha-aminoadipate aminotransferase, mitochondrial OS=Homo sapiens OX=9606 GN=AADAT PE=1 SV=2	0.00644165	0.736491	16.552	0.0297137	up	0.0110292	0.785249	17.2885	0.0240964	up	17.3372	2.18733e-10	2.97787e-09	sig	0.00150516	1.4495	18.0015	0.00674902	up	0.000963855	1.86853	18.4205	0.00514989	up	0.000703595	2.09946	18.6514	0.00434444	up	0.000680797	2.17916	18.7311	0.0041543	up	0.000753475	2.1112	18.6632	0.00434253	up	2	16.6077	16.4963	17.3091	17.2679	17.399	17.2755
8447	sp|Q6PD74|AAGAB_HUMAN	AAGAB	Alpha- and gamma-adaptin-binding protein p34 OS=Homo sapiens OX=9606 GN=AAGAB PE=1 SV=1	0.861016	-0.0121231	18.2628	0.880788	n.s.	0.0396073	0.143275	18.2507	0.0600059	n.s.	18.4061	0.00700855	0.00759927	sig	0.00438536	0.259171	18.522	0.0112447	n.s.	0.047105	0.143169	18.406	0.061127	n.s.	0.0167341	0.183711	18.4465	0.0256318	n.s.	0.0180632	0.250661	18.5135	0.0271813	n.s.	0.4997	0.0662374	18.329	0.520848	n.s.	7	18.2457	18.2799	18.1921	18.3093	18.3822	18.43
5372	tr|A0A096LP25|A0A096LP25_HUMAN	AAK1	Isoform of Q2M2I8, AP2-associated protein kinase 1 OS=Homo sapiens OX=9606 GN=AAK1 PE=1 SV=2	0.055297	0.243744	18.2517	0.0970702	n.s.	0.0103279	0.556912	18.4955	0.0230933	n.s.	18.8086	4.39802e-06	8.15024e-06	sig	0.00419004	0.600583	18.8523	0.0109738	up	0.00189182	0.582916	18.8346	0.00675273	n.s.	0.0171331	0.300711	18.5524	0.0261181	n.s.	0.190174	0.0511627	18.3029	0.211863	n.s.	0.449566	0.0391732	18.2909	0.471376	n.s.	6	18.2747	18.2287	18.5507	18.4402	18.8608	18.7564
7868	sp|Q2M2I8|AAK1_HUMAN	AAK1	AP2-associated protein kinase 1 OS=Homo sapiens OX=9606 GN=AAK1 PE=1 SV=3	0.907948	-0.00735953	20.1732	0.921025	n.s.	0.425083	-0.103388	20.1658	0.458905	n.s.	20.0698	0.00877704	0.00944808	sig	0.056932	-0.173854	19.9993	0.0737013	n.s.	0.0347763	-0.329861	19.8433	0.0472855	n.s.	0.189373	-0.0666419	20.1065	0.21059	n.s.	0.606675	0.0217603	20.1949	0.625636	n.s.	0.272583	-0.0511684	20.122	0.29578	n.s.	3	20.1396	20.2068	20.211	20.1206	19.9713	20.1682
5750	sp|Q9H7C9|AAMDC_HUMAN	AAMDC	Mth938 domain-containing protein OS=Homo sapiens OX=9606 GN=AAMDC PE=1 SV=1	0.00305362	0.528324	17.0033	0.0228255	n.s.	0.00518717	0.685041	17.5316	0.0154006	up	17.6883	0.000162332	0.000214943	sig	0.0133866	0.864174	17.8674	0.023128	up	0.0279258	0.634348	17.6376	0.0393253	up	0.0119147	0.551011	17.5543	0.019736	n.s.	0.0516925	0.339918	17.3432	0.0658146	n.s.	0.409557	0.0490129	17.0523	0.432363	n.s.	6	17.0183	16.9882	17.5065	17.5567	17.7355	17.6411
4458	sp|Q13685|AAMP_HUMAN	AAMP	Angio-associated migratory cell protein OS=Homo sapiens OX=9606 GN=AAMP PE=1 SV=2	0.0711261	0.163707	18.5168	0.115932	n.s.	0.32262	0.0676228	18.6805	0.35735	n.s.	18.5844	1.83549e-06	3.77311e-06	sig	0.0118363	-0.391339	18.1254	0.0212406	n.s.	0.00332172	-0.548536	17.9683	0.00890018	n.s.	0.0186787	-0.339606	18.1772	0.0279469	n.s.	0.00851359	-0.610356	17.9064	0.0155237	down	0.011133	-0.913127	17.6037	0.0188457	down	1	18.5477	18.4859	18.6462	18.7148	18.6262	18.5427
8637	sp|Q9Y312|AAR2_HUMAN	AAR2	Protein AAR2 homolog OS=Homo sapiens OX=9606 GN=AAR2 PE=1 SV=2	0.149373	-0.0574338	20.6257	0.204901	n.s.	0.0145532	-0.151034	20.5683	0.0288361	n.s.	20.4747	0.00187551	0.00214354	sig	0.0499099	-0.118134	20.5076	0.0658633	n.s.	0.0186274	-0.165802	20.4599	0.0283062	n.s.	0.147146	-0.0542533	20.5715	0.166481	n.s.	0.111336	-0.106772	20.519	0.129769	n.s.	0.0284103	-0.234785	20.391	0.0396524	n.s.	1	20.6089	20.6426	20.5497	20.5869	20.4821	20.4673
4679	sp|P49588|SYAC_HUMAN	AARS1	Alanine--tRNA ligase, cytoplasmic OS=Homo sapiens OX=9606 GN=AARS1 PE=1 SV=2	0.449395	0.0458085	22.2142	0.504897	n.s.	0.0442322	-0.170833	22.26	0.065395	n.s.	22.0434	1.70098e-07	4.99319e-07	sig	0.00390994	-0.69035	21.5239	0.010543	down	0.000608798	-0.691487	21.5227	0.00433807	down	0.00324726	-0.694312	21.5199	0.00843781	down	0.00297595	-0.571033	21.6432	0.00789416	n.s.	0.000472582	-0.724191	21.49	0.00378994	down	1	22.1992	22.2293	22.2133	22.3068	22.0094	22.0774
4745	sp|Q5JTZ9|SYAM_HUMAN	AARS2	Alanine--tRNA ligase, mitochondrial OS=Homo sapiens OX=9606 GN=AARS2 PE=1 SV=1	0.0446254	0.248502	18.4461	0.0832584	n.s.	0.00639645	0.437717	18.6946	0.0173761	n.s.	18.8838	1.20521e-06	2.62709e-06	sig	0.000821627	0.678924	19.125	0.00543924	up	0.00145224	0.740187	19.1862	0.00598531	up	0.0218131	0.263241	18.7093	0.0316081	n.s.	0.0967935	0.0827958	18.5288	0.114267	n.s.	0.460612	0.0388859	18.4849	0.481906	n.s.	6	18.4342	18.4579	18.7476	18.6415	18.9169	18.8507
8651	sp|Q9BTE6-3|AASD1-3_HUMAN	AARSD1	Isoform of Q9BTE6, Isoform 3 of Alanyl-tRNA editing protein Aarsd1 OS=Homo sapiens OX=9606 GN=AARSD1 PE=1 SV=2	0.357629	-0.0648525	20.1928	0.416583	n.s.	0.184955	-0.039988	20.1279	0.217581	n.s.	20.1528	0.00578601	0.00631168	sig	0.0384497	0.111188	20.304	0.0528286	n.s.	0.241824	0.0505872	20.2434	0.26662	n.s.	0.260282	0.0306177	20.2234	0.282965	n.s.	0.0332224	0.0993982	20.2922	0.0449675	n.s.	0.312122	0.0301305	20.2229	0.335484	n.s.	7	20.1747	20.2109	20.0763	20.1796	20.1616	20.144
4252	sp|Q4L235|ACSF4_HUMAN	AASDH	Beta-alanine-activating enzyme OS=Homo sapiens OX=9606 GN=AASDH PE=1 SV=3	0.253153	-0.178315	16.549	0.313162	n.s.	0.656348	-0.0580923	16.3707	0.682896	n.s.	16.4909	3.51491e-06	6.66953e-06	sig	0.259657	0.18918	16.7382	0.28588	n.s.	0.0767858	-0.394519	16.1545	0.0935607	n.s.	0.0568815	-0.481141	16.0678	0.0706524	n.s.	0.0250258	-0.695312	15.8537	0.0354552	down	0.01722	-0.916927	15.6321	0.0263109	down	6	16.4369	16.6611	16.3767	16.3646	16.4852	16.4966
5112	sp|Q9NRN7|ADPPT_HUMAN	AASDHPPT	L-aminoadipate-semialdehyde dehydrogenase-phosphopantetheinyl transferase OS=Homo sapiens OX=9606 GN=AASDHPPT PE=1 SV=2	0.0304342	0.485964	18.916	0.0650323	n.s.	0.0132671	0.663741	19.402	0.0271793	up	19.5798	4.96901e-06	9.07608e-06	sig	0.00619201	0.92351	19.8395	0.0138177	up	0.00778603	0.984878	19.9009	0.0151021	up	0.00801406	1.12259	20.0386	0.0148555	up	0.00439899	1.18266	20.0987	0.00992673	up	0.0104762	1.18183	20.0979	0.0180173	up	2	18.9881	18.844	19.3536	19.4504	19.5519	19.6076
1854	sp|Q9UDR5|AASS_HUMAN	AASS	Alpha-aminoadipic semialdehyde synthase, mitochondrial OS=Homo sapiens OX=9606 GN=AASS PE=1 SV=1	0.00217283	-0.24933	23.2034	0.0210297	n.s.	9.88874e-05	-0.576476	22.9541	0.00568544	n.s.	22.6269	4.0157e-11	9.80669e-10	sig	0.00285409	-1.06455	22.1388	0.00903676	down	2.42023e-05	-1.32184	21.8816	0.00307242	down	1.41377e-05	-1.37044	21.833	0.00292347	down	8.84744e-06	-1.73638	21.467	0.00164012	down	0.000241193	-2.23756	20.9658	0.00323273	down	1	23.2077	23.1991	22.9432	22.9649	22.6307	22.6231
3632	sp|Q9NY61|AATF_HUMAN	AATF	Protein AATF OS=Homo sapiens OX=9606 GN=AATF PE=1 SV=1	0.097759	-0.828826	18.3926	0.147184	n.s.	0.00828097	-1.08826	17.5638	0.0201726	down	17.3043	4.80999e-05	7.01575e-05	sig	0.00111588	-1.1519	17.2407	0.00601346	down	0.00259903	-1.34066	17.0519	0.00779728	down	0.000348782	-1.68373	16.7088	0.00357967	down	0.000434417	-1.80222	16.5904	0.00361301	down	0.000256361	-1.59586	16.7967	0.00329664	down	9	18.4139	18.3713	17.8431	17.2845	17.4017	17.207
781	sp|P80404|GABT_HUMAN	ABAT	4-aminobutyrate aminotransferase, mitochondrial OS=Homo sapiens OX=9606 GN=ABAT PE=1 SV=3	0.00313111	1.27584	18.0617	0.0228322	up	0.000940762	2.58953	19.3376	0.00765631	up	20.6513	3.52552e-11	9.0099e-10	sig	0.000561831	2.8542	20.9159	0.00478584	up	0.000776053	3.10404	21.1658	0.00469709	up	0.000470937	3.14086	21.2026	0.00384807	up	0.000445541	3.19285	21.2546	0.00364038	up	0.000478319	3.1327	21.1944	0.0038029	up	2	17.9948	18.1287	19.3123	19.3629	20.6084	20.6941
655	sp|Q99758|ABCA3_HUMAN	ABCA3	Phospholipid-transporting ATPase ABCA3 OS=Homo sapiens OX=9606 GN=ABCA3 PE=1 SV=2	0.0237023	0.235405	16.3579	0.0563663	n.s.	0.000140667	1.49783	16.5933	0.00584529	up	17.8557	6.22479e-14	3.06713e-11	sig	0.000195827	1.89102	18.2489	0.00383688	up	4.99071e-05	2.64763	19.0055	0.00323093	up	7.20623e-05	2.54316	18.901	0.0029314	up	4.03036e-05	2.78346	19.1413	0.00256704	up	5.48374e-05	2.93155	19.2894	0.00257541	up	2	16.3402	16.3755	16.6257	16.5609	17.8579	17.8535
975	sp|Q8WWZ7|ABCA5_HUMAN	ABCA5	Cholesterol transporter ABCA5 OS=Homo sapiens OX=9606 GN=ABCA5 PE=1 SV=2	0.00461843	1.09544	17.4531	0.0262285	up	0.000280889	2.40017	18.5485	0.00636334	up	19.8533	4.5762e-10	5.03965e-09	sig	0.000238541	3.01581	20.4689	0.0040589	up	0.000399028	2.48125	19.9344	0.00390517	up	0.000710233	2.0717	19.5248	0.00436077	up	0.00108434	2.08767	19.5408	0.00489205	up	0.000654679	2.22762	19.6807	0.00413207	up	2	17.413	17.4933	18.4856	18.6115	19.8559	19.8506
4474	sp|Q8IZY2|ABCA7_HUMAN	ABCA7	Phospholipid-transporting ATPase ABCA7 OS=Homo sapiens OX=9606 GN=ABCA7 PE=1 SV=3	0.00381631	0.402093	15.674	0.0246253	n.s.	0.00627274	0.893825	16.076	0.0171909	up	16.5678	5.41212e-06	9.78618e-06	sig	0.000546642	0.545199	16.2192	0.00478148	n.s.	0.0179488	0.366639	16.0406	0.027473	n.s.	0.0563656	0.0933642	15.7673	0.0701124	n.s.	0.0154252	0.159871	15.8338	0.0241272	n.s.	0.0700363	0.239239	15.9132	0.0855417	n.s.	5	15.6627	15.6852	16.0538	16.0983	16.4976	16.638
3047	sp|P08183|MDR1_HUMAN	ABCB1	ATP-dependent translocase ABCB1 OS=Homo sapiens OX=9606 GN=ABCB1 PE=1 SV=3	0.00111581	1.74603	16.0432	0.0186394	up	0.00148283	1.8521	17.7892	0.00890037	up	17.8953	1.15343e-07	3.63123e-07	sig	0.00313567	1.59078	17.634	0.00939237	up	0.00299804	1.45266	17.4958	0.00840636	up	0.00180176	1.51546	17.5586	0.00623933	up	0.000592132	1.83398	17.8771	0.00395523	up	0.00163367	1.74908	17.7922	0.00589082	up	2	15.9987	16.0876	17.827	17.7513	17.9512	17.8394
3414	sp|Q9NRK6|ABCBA_HUMAN	ABCB10	ATP-binding cassette sub-family B member 10, mitochondrial OS=Homo sapiens OX=9606 GN=ABCB10 PE=1 SV=2	0.00469926	0.840498	17.3196	0.0262762	up	0.00271864	1.38275	18.1601	0.0113131	up	18.7024	9.44686e-09	4.73736e-08	sig	0.00190678	1.48506	18.8047	0.00751671	up	0.00149952	1.46867	18.7883	0.00605764	up	0.00212861	1.32954	18.6492	0.00673074	up	0.00241566	1.17831	18.4979	0.00701727	up	0.00385624	0.893598	18.2132	0.00918363	up	2	17.375	17.2642	18.1766	18.1436	18.7487	18.656
3013	sp|O95342|ABCBB_HUMAN	ABCB11	Bile salt export pump OS=Homo sapiens OX=9606 GN=ABCB11 PE=1 SV=2	0.00910511	1.86141	14.5671	0.0343987	up	0.00725081	1.8786	16.4285	0.0186815	up	16.4457	2.28091e-06	4.57952e-06	sig	0.00426511	1.70009	16.2672	0.0110793	up	0.00359966	1.9112	16.4783	0.00933946	up	0.00718678	1.63589	16.203	0.0137511	up	0.00323129	1.93463	16.5018	0.00823541	up	0.00336522	1.90937	16.4765	0.00848419	up	2	14.6771	14.4571	16.5696	16.2875	16.5631	16.3284
5657	sp|Q9NP58|ABCB6_HUMAN	ABCB6	ATP-binding cassette sub-family B member 6 OS=Homo sapiens OX=9606 GN=ABCB6 PE=1 SV=1	0.0109401	0.244363	18.1486	0.0373399	n.s.	0.0470977	0.162754	18.393	0.0685757	n.s.	18.3114	1.64418e-07	4.85449e-07	sig	0.00281397	0.623256	18.7719	0.00896343	up	0.002929	0.534903	18.6835	0.00832388	n.s.	0.00228102	0.713334	18.862	0.00695962	up	0.00348376	0.802586	18.9512	0.00857487	up	0.00407997	0.703697	18.8523	0.00948408	up	2	18.1239	18.1734	18.3857	18.4003	18.2844	18.3384
8230	sp|O75027|ABCB7_HUMAN	ABCB7	Iron-sulfur clusters transporter ABCB7, mitochondrial OS=Homo sapiens OX=9606 GN=ABCB7 PE=1 SV=2	0.141252	0.090847	18.5945	0.195688	n.s.	0.0376422	0.2134	18.6854	0.0576641	n.s.	18.8079	0.000227699	0.000293362	sig	0.062028	0.210304	18.8048	0.0793243	n.s.	0.0780466	0.134222	18.7288	0.0949631	n.s.	0.0803787	0.137593	18.7321	0.0963363	n.s.	0.729033	-0.0254109	18.5691	0.744799	n.s.	0.0761573	-0.178056	18.4165	0.0920039	n.s.	5	18.5562	18.6328	18.6867	18.6841	18.7893	18.8266
4241	sp|Q9NUT2|MITOS_HUMAN	ABCB8	Mitochondrial potassium channel ATP-binding subunit OS=Homo sapiens OX=9606 GN=ABCB8 PE=1 SV=3	0.049513	-0.220563	18.2153	0.0897047	n.s.	0.0336098	-0.297676	17.9947	0.0528835	n.s.	17.9176	1.33816e-06	2.87414e-06	sig	0.0254832	-0.332188	17.8831	0.0378917	n.s.	0.00532624	-0.70924	17.506	0.0118308	down	0.00320389	-1.05181	17.1635	0.00836037	down	0.013828	-0.861567	17.3537	0.022191	down	0.00803468	-0.811322	17.404	0.0149472	down	9	18.1644	18.2661	17.991	17.9984	17.8942	17.941
6585	sp|P33527|MRP1_HUMAN	ABCC1	Multidrug resistance-associated protein 1 OS=Homo sapiens OX=9606 GN=ABCC1 PE=1 SV=3	0.00689409	0.307319	18.3294	0.0306005	n.s.	0.00314628	0.383611	18.6367	0.0120425	n.s.	18.713	0.00030679	0.000388374	sig	0.00308105	0.399458	18.7289	0.00933619	n.s.	0.00505568	0.337617	18.667	0.0114408	n.s.	0.320647	-0.053717	18.2757	0.343963	n.s.	0.977226	-0.00209526	18.3273	0.979833	n.s.	0.0851444	0.346388	18.6758	0.101625	n.s.	4	18.3111	18.3477	18.6547	18.6187	18.7245	18.7016
4045	sp|Q5T3U5|MRP7_HUMAN	ABCC10	ATP-binding cassette sub-family C member 10 OS=Homo sapiens OX=9606 GN=ABCC10 PE=1 SV=1	0.00962981	0.285407	15.766	0.035106	n.s.	0.00779735	0.55553	16.0514	0.0195284	n.s.	16.3215	2.05975e-08	8.84857e-08	sig	0.00109357	0.96548	16.7315	0.00596608	up	0.000997123	1.02685	16.7928	0.00524707	up	0.000838181	1.10085	16.8668	0.00458964	up	0.00138511	1.12005	16.886	0.00534088	up	0.00291013	1.05988	16.8259	0.00779611	up	2	15.7926	15.7394	16.0608	16.042	16.28	16.3631
6764	sp|O15439|MRP4_HUMAN	ABCC4	ATP-binding cassette sub-family C member 4 OS=Homo sapiens OX=9606 GN=ABCC4 PE=1 SV=3	0.0174816	-0.113377	17.8001	0.0476358	n.s.	0.00907525	-0.191517	17.6867	0.0213355	n.s.	17.6085	2.21584e-08	9.41786e-08	sig	0.0067204	-0.157401	17.6427	0.0145208	n.s.	0.024798	-0.0812759	17.7188	0.0357536	n.s.	0.0329991	0.114012	17.9141	0.0444703	n.s.	0.0156924	0.29944	18.0995	0.024395	n.s.	0.00118129	0.437858	18.2379	0.00511236	n.s.	11	17.7872	17.8129	17.6947	17.6786	17.6216	17.5954
1058	sp|O15440|MRP5_HUMAN	ABCC5	ATP-binding cassette sub-family C member 5 OS=Homo sapiens OX=9606 GN=ABCC5 PE=1 SV=2	0.0307717	0.33973	16.4205	0.0655026	n.s.	0.0640401	0.306299	16.7602	0.087857	n.s.	16.7268	9.89695e-09	4.91567e-08	sig	0.00494249	-1.15731	15.2632	0.0120258	down	0.00432294	-1.1055	15.315	0.0104318	down	0.0060935	-1.39496	15.0255	0.0122536	down	0.00238007	-1.29689	15.1236	0.00696537	down	0.00170249	-1.46635	14.9541	0.00597321	down	1	16.481	16.3599	16.7675	16.7529	16.7813	16.6723
2	sp|O60706|ABCC9_HUMAN	ABCC9	ATP-binding cassette sub-family C member 9 OS=Homo sapiens OX=9606 GN=ABCC9 PE=1 SV=2	0	0	0	0	NA	0	0	0	0	NA	0	4.5313e-14	3.01331e-11	sig	0.000499186	11.1928	11.1928	0.00473073	up	4.12354e-05	13.0731	13.0731	0.00323093	up	8.88859e-07	13.8417	13.8417	0.00140465	up	4.39336e-07	14.1496	14.1496	0.000797571	up	4.18387e-06	14.1772	14.1772	0.00139114	up	7	0	0	0	0	0	0
4186	sp|P33897|ABCD1_HUMAN	ABCD1	ATP-binding cassette sub-family D member 1 OS=Homo sapiens OX=9606 GN=ABCD1 PE=1 SV=2	0.000565467	-0.287953	17.2668	0.0179739	n.s.	0.000330458	-0.276806	16.9789	0.00663376	n.s.	16.99	6.57147e-07	1.56589e-06	sig	0.25614	0.0945765	17.3614	0.282476	n.s.	0.015907	0.357804	17.6246	0.0250533	n.s.	0.0629229	0.23913	17.5059	0.0772024	n.s.	0.000456515	0.661648	17.9285	0.00369153	up	0.00665129	0.683179	17.95	0.0130831	up	11	17.2641	17.2695	16.9726	16.9851	16.9858	16.9942
650	sp|Q9UBJ2|ABCD2_HUMAN	ABCD2	ATP-binding cassette sub-family D member 2 OS=Homo sapiens OX=9606 GN=ABCD2 PE=1 SV=1	0.00101107	2.2055	12.4591	0.0184619	up	0.000522673	4.02386	14.6646	0.00688722	up	16.4829	6.56627e-10	6.53227e-09	sig	0.000355487	3.60641	16.0655	0.0043468	up	0.000714769	3.71748	16.1765	0.00458606	up	0.000712309	3.57216	16.0312	0.00436422	up	0.000351118	3.87054	16.3296	0.00344702	up	0.00105412	3.92822	16.3873	0.00490994	up	2	12.3912	12.5269	14.6467	14.6825	16.5451	16.4207
6147	sp|P28288|ABCD3_HUMAN	ABCD3	ATP-binding cassette sub-family D member 3 OS=Homo sapiens OX=9606 GN=ABCD3 PE=1 SV=1	0.0039752	0.604583	18.7762	0.0249137	up	0.00247702	0.784302	19.3807	0.010809	up	19.5605	1.37892e-06	2.94698e-06	sig	0.04281	0.331304	19.1075	0.0577277	n.s.	0.00837076	0.423987	19.2002	0.0158556	n.s.	0.0282347	0.285134	19.0613	0.0389732	n.s.	0.0141602	0.318422	19.0946	0.0225791	n.s.	0.019821	0.273179	19.0493	0.0295079	n.s.	5	18.8144	18.738	19.3823	19.3791	19.5688	19.5521
7725	sp|O14678|ABCD4_HUMAN	ABCD4	Lysosomal cobalamin transporter ABCD4 OS=Homo sapiens OX=9606 GN=ABCD4 PE=1 SV=1	0.00267673	-0.433073	17.8806	0.0218112	n.s.	0.00292918	-0.465498	17.4475	0.0116457	n.s.	17.4151	1.69766e-05	2.72035e-05	sig	0.0329806	-0.218198	17.6624	0.0466793	n.s.	0.0555031	-0.214726	17.6659	0.0704898	n.s.	0.00213571	-0.401823	17.4788	0.0067334	n.s.	0.00315187	-0.451236	17.4293	0.00814089	n.s.	0.00979773	-0.314143	17.5664	0.0171669	n.s.	10	17.8989	17.8622	17.4346	17.4604	17.4324	17.3978
5779	sp|P61221|ABCE1_HUMAN	ABCE1	ATP-binding cassette sub-family E member 1 OS=Homo sapiens OX=9606 GN=ABCE1 PE=1 SV=1	0.0341831	-0.0937974	22.5933	0.0700115	n.s.	0.0025584	-0.31595	22.4995	0.0109796	n.s.	22.2774	4.98719e-06	9.1016e-06	sig	0.0173058	-0.324492	22.2689	0.027938	n.s.	0.00243272	-0.429863	22.1635	0.00754607	n.s.	0.00161274	-0.625286	21.9681	0.00589869	down	0.00856208	-0.857772	21.7356	0.0155731	down	0.00838726	-0.822702	21.7706	0.0153261	down	1	22.5878	22.5989	22.4826	22.5165	22.2924	22.2624
1937	sp|Q8NE71|ABCF1_HUMAN	ABCF1	ATP-binding cassette sub-family F member 1 OS=Homo sapiens OX=9606 GN=ABCF1 PE=1 SV=2	0.0221621	-1.24906	19.7871	0.054195	n.s.	0.00146409	-1.8664	18.538	0.00886441	down	17.9207	3.80598e-07	9.78956e-07	sig	0.00136948	-1.80313	17.984	0.00644485	down	0.00663497	-1.50373	18.2834	0.0135782	down	0.00165912	-2.37758	17.4095	0.0059873	down	0.000970901	-2.51328	17.2738	0.00471277	down	0.000900074	-2.37785	17.4093	0.00461698	down	9	19.7205	19.8537	18.715	18.3611	17.9467	17.8947
3617	sp|Q9UG63|ABCF2_HUMAN	ABCF2	ATP-binding cassette sub-family F member 2 OS=Homo sapiens OX=9606 GN=ABCF2 PE=1 SV=2	0.00184056	-0.440993	20.2073	0.0204497	n.s.	0.000666565	-0.741432	19.7663	0.0070982	down	19.4658	2.6141e-10	3.42927e-09	sig	0.000321955	-0.982795	19.2245	0.00425543	down	0.000244158	-1.0616	19.1457	0.00351791	down	0.00014432	-1.45083	18.7564	0.00308982	down	0.00100133	-1.2339	18.9734	0.00475906	down	0.00101492	-1.14913	19.0581	0.00485598	down	9	20.2238	20.1907	19.7755	19.757	19.4562	19.4755
2571	sp|Q9NUQ8|ABCF3_HUMAN	ABCF3	ATP-binding cassette sub-family F member 3 OS=Homo sapiens OX=9606 GN=ABCF3 PE=1 SV=2	0.0378236	0.907451	20.8429	0.0745941	n.s.	0.0496206	0.856949	21.7504	0.0715048	n.s.	21.6999	0.000205846	0.000267118	sig	0.101259	0.600969	21.4439	0.121666	n.s.	0.493568	0.159411	21.0024	0.517638	n.s.	0.848416	0.0406772	20.8836	0.85925	n.s.	0.19107	-0.338544	20.5044	0.212778	n.s.	0.384276	-0.240707	20.6022	0.407615	n.s.	6	21.0106	20.6753	21.8204	21.6804	21.8059	21.5939
2580	sp|Q9NUJ1|ABHDA_HUMAN	ABHD10	Palmitoyl-protein thioesterase ABHD10, mitochondrial OS=Homo sapiens OX=9606 GN=ABHD10 PE=1 SV=1	0.0134631	0.415553	17.9008	0.0416569	n.s.	0.00140526	1.02902	18.3163	0.00875681	up	18.9298	1.51273e-10	2.29431e-09	sig	0.00122883	1.44068	19.3415	0.00617683	up	0.000578648	1.53515	19.4359	0.00427019	up	0.000612705	1.51327	19.4141	0.00412998	up	0.000644446	1.55073	19.4515	0.00410556	up	0.000653322	1.44044	19.3412	0.00412863	up	2	17.8639	17.9376	18.2845	18.3482	18.9414	18.9182
6671	sp|Q8NFV4|ABHDB_HUMAN	ABHD11	Protein ABHD11 OS=Homo sapiens OX=9606 GN=ABHD11 PE=1 SV=1	0.216359	-0.162112	20.0435	0.275129	n.s.	0.0405799	0.288337	19.8814	0.0611671	n.s.	20.3318	0.000244596	0.000313775	sig	0.0349526	0.368357	20.4118	0.0489099	n.s.	0.0704393	0.229117	20.2726	0.0866583	n.s.	0.230349	0.12133	20.1648	0.252519	n.s.	0.335802	0.0996058	20.1431	0.359594	n.s.	0.189982	-0.146803	19.8967	0.211595	n.s.	4	19.9836	20.1034	19.8131	19.9497	20.3322	20.3315
8305	sp|Q8N2K0|ABD12_HUMAN	ABHD12	Lysophosphatidylserine lipase ABHD12 OS=Homo sapiens OX=9606 GN=ABHD12 PE=1 SV=2	0.00712993	0.336162	19.9633	0.0311511	n.s.	0.00620231	0.417329	20.2994	0.0170764	n.s.	20.3806	0.000123443	0.000166096	sig	0.0043563	0.369371	20.3327	0.0112184	n.s.	0.00937742	0.326657	20.2899	0.0171397	n.s.	0.00494282	0.434828	20.3981	0.0107472	n.s.	0.033462	0.450031	20.4133	0.0452352	n.s.	0.00241947	0.496608	20.4599	0.0070866	n.s.	2	19.9389	19.9877	20.2847	20.3142	20.3584	20.4028
921	tr|A0A1B0GW23|A0A1B0GW23_HUMAN	ABHD14A-ACY1	ABHD14A-ACY1 readthrough, N-acyl-L-amino-acid amidohydrolase (Fragment) OS=Homo sapiens OX=9606 GN=ABHD14A-ACY1 PE=3 SV=1	0.00452339	0.676747	15.9886	0.0261506	up	0.00116269	0.865877	16.6653	0.00832187	up	16.8544	2.04343e-12	2.15432e-10	sig	1.15963e-05	2.00659	17.9951	0.0028643	up	8.28315e-06	2.31216	18.3007	0.00264261	up	3.40821e-05	2.63666	18.6252	0.0029314	up	3.39756e-05	2.50835	18.4969	0.00242838	up	7.87724e-05	2.54782	18.5364	0.00269647	up	2	15.9902	15.9869	16.7109	16.6197	16.8839	16.8249
1584	sp|Q96IU4|ABHEB_HUMAN	ABHD14B	Protein ABHD14B OS=Homo sapiens OX=9606 GN=ABHD14B PE=1 SV=1	0.00137299	0.650577	19.9652	0.0196106	up	0.000255608	1.25855	20.6158	0.00635166	up	21.2237	3.64631e-09	2.29329e-08	sig	0.000189985	2.06018	22.0254	0.00383688	up	0.000502683	1.7193	21.6845	0.00414217	up	0.00145272	1.37727	21.3424	0.00565201	up	0.00194594	0.99138	20.9566	0.00627671	up	0.0103661	0.686622	20.6518	0.0178944	up	6	19.9457	19.9846	20.6015	20.63	21.2186	21.2289
6263	sp|O95870|ABHGA_HUMAN	ABHD16A	Phosphatidylserine lipase ABHD16A OS=Homo sapiens OX=9606 GN=ABHD16A PE=1 SV=3	0.0371498	0.226756	17.2441	0.0737026	n.s.	0.0277381	0.255597	17.4709	0.0457714	n.s.	17.4997	4.47825e-07	1.12444e-06	sig	0.033448	0.291938	17.5361	0.0472018	n.s.	0.00917385	0.358045	17.6022	0.0168776	n.s.	0.00283536	0.585241	17.8294	0.00777033	up	0.00311895	0.766531	18.0107	0.00810838	up	0.00140326	0.831156	18.0753	0.00549423	up	2	17.273	17.2153	17.4364	17.5054	17.5323	17.4672
7479	sp|Q96GS6|AB17A_HUMAN	ABHD17A	Alpha/beta hydrolase domain-containing protein 17A OS=Homo sapiens OX=9606 GN=ABHD17A PE=1 SV=1	0.0495247	0.460132	15.7677	0.0897071	n.s.	0.00639859	0.652572	16.2278	0.0173761	up	16.4203	0.000150029	0.000199538	sig	0.00885005	0.562499	16.3302	0.0173607	n.s.	0.0216821	0.62925	16.3969	0.0320773	up	0.0171724	0.611568	16.3793	0.0261596	up	0.00597281	0.771202	16.5389	0.0120868	up	0.00511507	0.728392	16.4961	0.0109618	up	2	15.8198	15.7156	16.3206	16.135	16.4267	16.4139
4962	sp|Q5VST6|AB17B_HUMAN	ABHD17B	Alpha/beta hydrolase domain-containing protein 17B OS=Homo sapiens OX=9606 GN=ABHD17B PE=1 SV=1	0.0231665	-0.236615	17.2563	0.0555354	n.s.	0.00761834	-0.636753	17.0197	0.0192137	down	16.6195	2.71581e-07	7.33235e-07	sig	0.00781868	-0.788978	16.4673	0.0160124	down	0.00253616	-0.839639	16.4166	0.00771025	down	0.00266872	-0.961861	16.2944	0.00753556	down	0.00263062	-0.69687	16.5594	0.00737169	down	0.00154581	-1.0959	16.1604	0.00574496	down	3	17.2225	17.29	17.034	17.0054	16.575	16.6641
6220	sp|Q6PCB6|AB17C_HUMAN	ABHD17C	Alpha/beta hydrolase domain-containing protein 17C OS=Homo sapiens OX=9606 GN=ABHD17C PE=1 SV=2	0.301814	-0.288179	13.9259	0.361107	n.s.	0.0354276	-0.56327	13.6377	0.0550882	n.s.	13.3626	0.128584	0.130624	n.s.	0.0179034	-0.643003	13.2829	0.0286726	down	0.155303	-0.25731	13.6686	0.17696	n.s.	0.10035	-0.601925	13.324	0.117615	n.s.	0.306364	-0.301823	13.6241	0.330363	n.s.	0.184477	-0.379999	13.5459	0.205755	n.s.	3	13.8391	14.0127	13.8278	13.4476	13.2968	13.4285
2435	sp|P08910|ABHD2_HUMAN	ABHD2	Monoacylglycerol lipase ABHD2 OS=Homo sapiens OX=9606 GN=ABHD2 PE=1 SV=1	0.0233976	0.805224	13.9845	0.0558877	n.s.	0.0966231	0.476064	14.7897	0.123629	n.s.	14.4606	3.35767e-07	8.77747e-07	sig	0.0122171	1.07431	15.0588	0.0216438	up	0.0440435	0.661841	14.6463	0.0577516	n.s.	0.00340091	2.06558	16.0501	0.00864987	up	0.00570208	1.62428	15.6088	0.01172	up	0.00683983	1.50618	15.4907	0.0133375	up	13	14.1042	13.8648	14.8269	14.7526	14.5664	14.3547
2298	sp|Q8WU67|ABHD3_HUMAN	ABHD3	Phospholipase ABHD3 OS=Homo sapiens OX=9606 GN=ABHD3 PE=2 SV=2	0.0232747	1.22484	14.4944	0.0557484	n.s.	0.00212508	1.94399	15.7193	0.0100148	up	16.4384	2.17494e-05	3.41178e-05	sig	0.0152487	1.40381	15.8982	0.0253754	up	0.00489819	1.54588	16.0403	0.0112193	up	0.00586487	1.22028	15.7147	0.0119383	up	0.0127807	0.929769	15.4242	0.0209257	up	0.0211502	0.833716	15.3281	0.0310906	up	5	14.5821	14.4067	15.5505	15.888	16.4192	16.4577
6437	sp|Q8TB40|ABHD4_HUMAN	ABHD4	(Lyso)-N-acylphosphatidylethanolamine lipase OS=Homo sapiens OX=9606 GN=ABHD4 PE=1 SV=1	0.234024	-0.099396	16.1005	0.293319	n.s.	0.408415	-0.0432508	16.0011	0.442181	n.s.	16.0572	0.000733615	0.000878189	sig	0.0296568	-0.187624	15.9129	0.0428161	n.s.	0.0304618	-0.574104	15.5264	0.04227	n.s.	0.0238722	-0.568532	15.532	0.0339768	n.s.	0.0033589	-0.56657	15.5339	0.00842405	n.s.	0.0545044	-0.693923	15.4066	0.068667	n.s.	1	16.1334	16.0676	15.9521	16.0501	16.0828	16.0317
6615	sp|Q8WTS1|ABHD5_HUMAN	ABHD5	1-acylglycerol-3-phosphate O-acyltransferase ABHD5 OS=Homo sapiens OX=9606 GN=ABHD5 PE=1 SV=1	0.00662602	0.254281	17.5769	0.0300706	n.s.	0.073352	-0.0757695	17.8312	0.0984421	n.s.	17.5011	1.93935e-05	3.07175e-05	sig	0.0590629	0.121877	17.6988	0.0760386	n.s.	0.0418674	-0.203583	17.3733	0.0552839	n.s.	0.023221	-0.453693	17.1232	0.033258	n.s.	0.0995	-0.184006	17.3929	0.117158	n.s.	0.0152325	-0.166048	17.4108	0.0238563	n.s.	1	17.5562	17.5976	17.8292	17.8331	17.5077	17.4945
527	sp|Q9BV23|ABHD6_HUMAN	ABHD6	Monoacylglycerol lipase ABHD6 OS=Homo sapiens OX=9606 GN=ABHD6 PE=1 SV=1	0.0232334	0.381482	15.9397	0.0556649	n.s.	0.00186992	1.05049	16.3212	0.00948531	up	16.9902	2.99843e-11	8.22904e-10	sig	0.00300196	0.89138	16.8311	0.00922681	up	0.00101625	1.83335	17.7731	0.00527728	up	0.000642103	2.71387	18.6536	0.00421231	up	0.000666274	3.26274	19.2025	0.0041365	up	0.000176657	3.67405	19.6138	0.00306053	up	7	15.9838	15.8956	16.2818	16.3607	16.9791	17.0013
4455	sp|Q8IZP0|ABI1_HUMAN	ABI1	Abl interactor 1 OS=Homo sapiens OX=9606 GN=ABI1 PE=1 SV=4	0.15835	0.107672	17.7524	0.21466	n.s.	0.0393992	0.233466	17.8601	0.0597922	n.s.	17.9859	5.60263e-06	1.01032e-05	sig	0.0506209	0.39827	18.1507	0.0665983	n.s.	0.0535736	0.384897	18.1373	0.0683809	n.s.	0.0114253	-0.448023	17.3044	0.0191478	n.s.	0.0137232	-0.615343	17.1371	0.0220844	down	0.898312	0.011042	17.7634	0.905117	n.s.	6	17.8002	17.7046	17.8498	17.8704	17.985	17.9868
6174	sp|Q9NYB9|ABI2_HUMAN	ABI2	Abl interactor 2 OS=Homo sapiens OX=9606 GN=ABI2 PE=1 SV=1	0.434602	-0.0310502	18.8383	0.490573	n.s.	0.0270608	0.191564	18.8072	0.0448918	n.s.	19.0298	1.4418e-06	3.06024e-06	sig	0.0119764	0.44074	19.279	0.0213786	n.s.	0.00292082	0.555096	19.3934	0.00831967	n.s.	0.00407464	0.492234	19.3305	0.00960079	n.s.	0.00678564	0.562671	19.4009	0.0131765	n.s.	0.0108794	0.516376	19.3546	0.0185718	n.s.	2	18.8111	18.8654	18.7902	18.8242	19.0126	19.0471
4595	sp|Q9NX38|ABITM_HUMAN	ABITRAM	Protein Abitram OS=Homo sapiens OX=9606 GN=ABITRAM PE=1 SV=1	0.660396	-0.0539536	14.5316	0.703023	n.s.	0.0885914	0.328905	14.4777	0.115077	n.s.	14.8606	0.000191528	0.00025038	sig	0.00906821	0.80962	15.3413	0.0176366	up	0.00895467	0.851949	15.3836	0.0166265	up	0.0331303	0.627421	15.1591	0.0445985	up	0.0714747	0.387665	14.9193	0.0871139	n.s.	0.108243	0.407758	14.9394	0.126317	n.s.	6	14.4543	14.609	14.4057	14.5497	14.7895	14.9316
4505	sp|P00519|ABL1_HUMAN	ABL1	Tyrosine-protein kinase ABL1 OS=Homo sapiens OX=9606 GN=ABL1 PE=1 SV=4	0.00573837	0.274224	18.8888	0.0281246	n.s.	0.0175512	0.473624	19.163	0.0329414	n.s.	19.3624	5.71235e-06	1.02732e-05	sig	0.00239318	0.567068	19.4558	0.00834198	n.s.	0.00148229	0.589356	19.4781	0.00603599	up	0.0515111	-0.224125	18.6647	0.0649998	n.s.	0.425682	-0.101168	18.7876	0.449002	n.s.	0.00517798	0.603109	19.4919	0.0110521	up	4	18.9093	18.8682	19.1595	19.1665	19.4226	19.3022
5349	sp|P42684|ABL2_HUMAN	ABL2	Tyrosine-protein kinase ABL2 OS=Homo sapiens OX=9606 GN=ABL2 PE=1 SV=1	0.00190481	0.452003	17.7587	0.020471	n.s.	0.00203898	0.751699	18.2107	0.0098014	up	18.5104	1.86773e-08	8.16656e-08	sig	0.000553624	0.859165	18.6179	0.00478584	up	0.00165906	0.852333	18.6111	0.00633007	up	0.00208807	0.45454	18.2133	0.00666958	n.s.	0.000720177	0.726027	18.4848	0.00422354	up	0.00204925	0.974061	18.7328	0.00649644	up	2	17.7398	17.7777	18.2052	18.2163	18.5387	18.4822
5227	sp|O14639|ABLM1_HUMAN	ABLIM1	Actin-binding LIM protein 1 OS=Homo sapiens OX=9606 GN=ABLIM1 PE=1 SV=3	0.00276405	0.503593	16.2667	0.0220508	n.s.	0.00187336	0.715343	16.7703	0.00948531	up	16.982	3.16499e-09	2.06345e-08	sig	0.00103766	0.912541	17.1792	0.00586547	up	0.00321904	0.529997	16.7967	0.00874564	n.s.	0.00347949	0.493856	16.7605	0.00876401	n.s.	0.0060588	0.383936	16.6506	0.0121888	n.s.	0.249328	0.0567744	16.3235	0.272426	n.s.	6	16.2403	16.2931	16.768	16.7726	16.9658	16.9982
1750	sp|Q12979|ABR_HUMAN	ABR	Active breakpoint cluster region-related protein OS=Homo sapiens OX=9606 GN=ABR PE=1 SV=2	0.000732153	0.479488	17.263	0.0180316	n.s.	0.00085257	1.11888	17.7425	0.00751589	up	18.3819	3.40832e-11	8.92749e-10	sig	0.00142309	1.15621	18.4192	0.00657317	up	0.000207182	1.60352	18.8665	0.0034577	up	7.42598e-05	1.85225	19.1153	0.0029314	up	0.000385351	2.04684	19.3099	0.00350851	up	4.61998e-05	2.29641	19.5594	0.00243535	up	2	17.2501	17.2759	17.7408	17.7442	18.3519	18.412
5956	sp|Q9P1F3|ABRAL_HUMAN	ABRACL	Costars family protein ABRACL OS=Homo sapiens OX=9606 GN=ABRACL PE=1 SV=1	0.403532	0.155809	17.568	0.460575	n.s.	0.115726	-0.246081	17.7238	0.144041	n.s.	17.3219	0.000347421	0.000436358	sig	0.0322106	-0.495545	17.0724	0.0458976	n.s.	0.0190542	-0.743712	16.8242	0.0288584	down	0.0170193	-0.85122	16.7167	0.0259721	down	0.0358896	-0.94662	16.6213	0.0479822	down	0.0478714	-0.886861	16.6811	0.061484	n.s.	1	17.4773	17.6586	17.6065	17.8411	17.3368	17.3069
6531	sp|Q6UWZ7|ABRX1_HUMAN	ABRAXAS1	BRCA1-A complex subunit Abraxas 1 OS=Homo sapiens OX=9606 GN=ABRAXAS1 PE=1 SV=2	0.114503	-0.108615	17.9746	0.166504	n.s.	0.806331	-0.0107306	17.866	0.823578	n.s.	17.9639	5.51615e-07	1.34444e-06	sig	0.146635	0.102898	18.0775	0.169632	n.s.	0.547271	-0.0284354	17.9462	0.56995	n.s.	0.0236205	-0.246373	17.7282	0.0336795	n.s.	0.00903623	-0.447835	17.5268	0.0161702	n.s.	0.0119065	-0.55421	17.4204	0.0197907	n.s.	6	17.9362	18.0131	17.8539	17.8781	17.9637	17.9641
5535	sp|Q15018|ABRX2_HUMAN	ABRAXAS2	BRISC complex subunit Abraxas 2 OS=Homo sapiens OX=9606 GN=ABRAXAS2 PE=1 SV=2	0.00115399	0.373244	15.5355	0.018717	n.s.	0.0107901	0.336353	15.9087	0.0237783	n.s.	15.8718	6.0917e-06	1.08852e-05	sig	0.00056001	0.514607	16.0501	0.00478584	n.s.	0.000220158	0.743048	16.2785	0.00349625	up	0.0124568	0.91364	16.4491	0.0203994	up	0.00196794	0.927201	16.4627	0.00631128	up	0.00682526	0.983706	16.5192	0.0133253	up	2	15.5447	15.5263	15.9174	15.9	15.9058	15.8378
3725	sp|Q9ULW3|ABT1_HUMAN	ABT1	Activator of basal transcription 1 OS=Homo sapiens OX=9606 GN=ABT1 PE=1 SV=1	0.0649861	-0.871102	16.2226	0.10844	n.s.	0.013909	-1.26159	15.3515	0.028068	down	14.961	0.000112725	0.000152649	sig	0.00803425	-1.23668	14.9859	0.0163004	down	0.00692784	-1.41872	14.8039	0.0139835	down	0.00520027	-1.48517	14.7374	0.0110785	down	0.0176553	-1.7777	14.4449	0.0267046	down	0.0039595	-1.73285	14.4897	0.00932255	down	9	16.1155	16.3297	15.5591	15.1439	15.0665	14.8555
5863	sp|Q8N961|ABTB2_HUMAN	ABTB2	Ankyrin repeat and BTB/POZ domain-containing protein 2 OS=Homo sapiens OX=9606 GN=ABTB2 PE=2 SV=2	0.0071813	-0.534323	16.1997	0.0312588	n.s.	0.298507	-0.0552641	15.6653	0.333204	n.s.	16.1444	4.78251e-05	6.98039e-05	sig	0.0738939	-0.230945	15.9687	0.0918494	n.s.	0.0397521	-0.43493	15.7647	0.0528459	n.s.	0.0513353	0.150813	16.3505	0.0648064	n.s.	0.116651	-0.106219	16.0935	0.135325	n.s.	0.0451754	-0.230442	15.9692	0.0585607	n.s.	3	16.2341	16.1652	15.6951	15.6356	16.1641	16.1247
3932	sp|P09110|THIK_HUMAN	ACAA1	3-ketoacyl-CoA thiolase, peroxisomal OS=Homo sapiens OX=9606 GN=ACAA1 PE=1 SV=2	0.0619852	0.413076	17.5192	0.105055	n.s.	0.00872437	1.13598	17.9323	0.0208646	up	18.6552	4.06381e-05	6.01363e-05	sig	0.00935295	0.685063	18.2043	0.0179921	up	0.0313073	0.388738	17.908	0.0432558	n.s.	0.00996949	0.681378	18.2006	0.0173868	up	0.0266658	0.645239	18.1645	0.0373987	up	0.0150937	0.566194	18.0854	0.0236729	n.s.	5	17.454	17.5845	17.8463	18.0183	18.5706	18.7398
7438	sp|P42765|THIM_HUMAN	ACAA2	3-ketoacyl-CoA thiolase, mitochondrial OS=Homo sapiens OX=9606 GN=ACAA2 PE=1 SV=2	0.33995	0.0755725	22.1918	0.399164	n.s.	0.082905	0.170822	22.2674	0.108832	n.s.	22.3626	2.06962e-05	3.26018e-05	sig	0.618571	-0.0317401	22.1601	0.639047	n.s.	0.0663164	-0.200687	21.9911	0.0822415	n.s.	0.137891	-0.122498	22.0693	0.156666	n.s.	0.0673787	-0.176699	22.0151	0.0827399	n.s.	0.0179866	-0.348417	21.8434	0.0272557	n.s.	1	22.1447	22.2389	22.2289	22.3058	22.3395	22.3858
2090	sp|Q13085|ACACA_HUMAN	ACACA	Acetyl-CoA carboxylase 1 OS=Homo sapiens OX=9606 GN=ACACA PE=1 SV=2	0.00391713	-0.655921	22.3123	0.0248229	down	0.000762349	-0.941827	21.6564	0.0072525	down	21.3705	4.78603e-11	1.10334e-09	sig	8.15869e-05	-1.74678	20.5655	0.00370644	down	0.000136507	-1.80206	20.5103	0.00326896	down	9.8466e-05	-1.50733	20.805	0.00297258	down	3.85236e-05	-1.56546	20.7469	0.00252554	down	0.000239617	-1.72667	20.5856	0.0032216	down	1	22.3027	22.322	21.6164	21.6964	21.3463	21.3946
2960	sp|O00763|ACACB_HUMAN	ACACB	Acetyl-CoA carboxylase 2 OS=Homo sapiens OX=9606 GN=ACACB PE=1 SV=3	0.0212579	-0.302344	19.905	0.0530874	n.s.	0.0127185	-0.590691	19.6027	0.0264563	down	19.3144	6.0816e-08	2.16004e-07	sig	0.00127314	-1.29861	18.6064	0.00627323	down	0.00124854	-1.31951	18.5855	0.00561583	down	0.00155483	-1.18776	18.7173	0.00580125	down	0.00208172	-1.31935	18.5857	0.0065016	down	0.00585005	-1.29027	18.6148	0.0119957	down	1	19.9498	19.8602	19.6031	19.6023	19.3645	19.2642
3275	sp|Q6JQN1|ACD10_HUMAN	ACAD10	Acyl-CoA dehydrogenase family member 10 OS=Homo sapiens OX=9606 GN=ACAD10 PE=1 SV=1	0.454132	-0.049635	17.8456	0.509462	n.s.	0.0213598	0.328627	17.796	0.0378714	n.s.	18.1742	3.82052e-08	1.4758e-07	sig	0.00296707	0.97321	18.8188	0.00917064	up	0.00627932	0.903755	18.7494	0.0131472	up	0.00769156	0.700696	18.5463	0.0144238	up	0.0238663	0.333454	18.1791	0.0340693	n.s.	0.23479	-0.0839149	17.7617	0.25778	n.s.	6	17.797	17.8942	17.8193	17.7727	18.1694	18.1791
3286	sp|Q709F0|ACD11_HUMAN	ACAD11	Acyl-CoA dehydrogenase family member 11 OS=Homo sapiens OX=9606 GN=ACAD11 PE=1 SV=3	0.0133671	0.355221	18.0975	0.0415235	n.s.	0.0203585	0.38833	18.4528	0.0365135	n.s.	18.4859	1.48423e-07	4.46146e-07	sig	0.5221	0.0293182	18.1269	0.545906	n.s.	0.0239638	-0.219301	17.8782	0.0348063	n.s.	0.0170128	-0.626111	17.4714	0.0259667	down	0.0128779	-0.861255	17.2363	0.0210373	down	0.0012268	-1.02153	17.076	0.0052142	down	1	18.0632	18.1319	18.4295	18.476	18.5304	18.4413
6912	sp|Q9UKU7|ACAD8_HUMAN	ACAD8	Isobutyryl-CoA dehydrogenase, mitochondrial OS=Homo sapiens OX=9606 GN=ACAD8 PE=1 SV=1	0.473863	0.055878	19.2015	0.529163	n.s.	0.0877805	0.172895	19.2574	0.114157	n.s.	19.3744	3.75532e-06	7.07139e-06	sig	0.00908238	0.457859	19.6594	0.0176562	n.s.	0.00898925	0.475293	19.6768	0.0166657	n.s.	0.00620636	0.539741	19.7413	0.0124027	n.s.	0.00714815	0.54474	19.7463	0.0136595	n.s.	0.0243741	0.331437	19.533	0.0349617	n.s.	2	19.1589	19.2442	19.305	19.2099	19.409	19.3398
4859	sp|Q9H845|ACAD9_HUMAN	ACAD9	Complex I assembly factor ACAD9, mitochondrial OS=Homo sapiens OX=9606 GN=ACAD9 PE=1 SV=1	0.0208521	0.210365	19.0991	0.0524711	n.s.	0.00613202	0.521524	19.3095	0.0169814	n.s.	19.6206	2.37717e-06	4.75379e-06	sig	0.000874317	0.805927	19.905	0.00551713	up	0.000360337	0.950138	20.0493	0.00384755	up	0.000335027	0.902773	20.0019	0.00354012	up	0.00886839	0.880768	19.9799	0.0159491	up	0.00901294	0.757094	19.8562	0.0161821	up	2	19.0968	19.1014	19.2787	19.3403	19.5797	19.6616
3091	sp|P11310|ACADM_HUMAN	ACADM	Medium-chain specific acyl-CoA dehydrogenase, mitochondrial OS=Homo sapiens OX=9606 GN=ACADM PE=1 SV=1	0.56409	0.0272517	20.3033	0.613808	n.s.	0.0129857	0.442594	20.3305	0.0268185	n.s.	20.7459	1.88331e-08	8.22283e-08	sig	0.00234758	0.814719	21.118	0.00825437	up	0.00210297	0.945477	21.2487	0.00709054	up	0.00266015	1.16043	21.4637	0.00751744	up	0.0021324	1.20236	21.5056	0.00658767	up	0.00119746	1.10122	21.4045	0.00515541	up	2	20.3365	20.2701	20.3524	20.3086	20.7845	20.7072
2675	sp|P16219|ACADS_HUMAN	ACADS	Short-chain specific acyl-CoA dehydrogenase, mitochondrial OS=Homo sapiens OX=9606 GN=ACADS PE=1 SV=1	0.0354041	0.307004	17.0977	0.071628	n.s.	0.00342827	1.05584	17.4047	0.012576	up	18.1535	1.75355e-08	7.75023e-08	sig	0.00291854	1.42658	18.5243	0.0091053	up	0.00195904	1.32943	18.4271	0.00685399	up	0.00331892	1.36	18.4577	0.00854702	up	0.00182995	1.36978	18.4675	0.00609492	up	0.00378856	1.15651	18.2542	0.00909023	up	2	17.039	17.1563	17.4139	17.3955	18.1736	18.1334
3442	sp|P45954|ACDSB_HUMAN	ACADSB	Short/branched chain specific acyl-CoA dehydrogenase, mitochondrial OS=Homo sapiens OX=9606 GN=ACADSB PE=1 SV=1	0.00531031	0.314597	18.7259	0.0275747	n.s.	0.00144119	0.720462	19.0405	0.00883601	up	19.4464	8.86353e-08	2.94034e-07	sig	0.00285131	1.11996	19.8459	0.00903676	up	0.00115438	1.12004	19.8459	0.00549955	up	0.0026196	1.29501	20.0209	0.00746567	up	0.00132877	1.33229	20.0582	0.00527905	up	0.00153499	1.01043	19.7363	0.00573466	up	2	18.7088	18.743	19.0559	19.0251	19.425	19.4677
2335	sp|P49748|ACADV_HUMAN	ACADVL	Very long-chain specific acyl-CoA dehydrogenase, mitochondrial OS=Homo sapiens OX=9606 GN=ACADVL PE=1 SV=1	0.0140509	0.179299	19.8641	0.0426511	n.s.	0.00480455	0.502557	20.0434	0.0147568	n.s.	20.3666	1.28834e-10	2.08083e-09	sig	0.000595025	1.2445	21.1086	0.00487901	up	1.20432e-05	1.36281	21.2269	0.00265355	up	7.95615e-05	1.40696	21.271	0.00293642	up	0.000138138	1.31226	21.1763	0.00293965	up	0.000426811	1.08584	20.9499	0.00370143	up	2	19.8663	19.8619	20.0647	20.022	20.4015	20.3317
6411	sp|Q15057|ACAP2_HUMAN	ACAP2	Arf-GAP with coiled-coil, ANK repeat and PH domain-containing protein 2 OS=Homo sapiens OX=9606 GN=ACAP2 PE=1 SV=3	0.000791513	0.25996	17.9859	0.0181962	n.s.	0.224849	0.231445	18.2458	0.259185	n.s.	18.2173	0.000120883	0.000162981	sig	0.0377802	0.277	18.2629	0.0520909	n.s.	0.00562519	0.104758	18.0906	0.0122493	n.s.	0.642683	0.0223425	18.0082	0.662217	n.s.	0.0168498	-0.261115	17.7248	0.0257771	n.s.	0.00585897	-0.45785	17.528	0.0120029	n.s.	6	17.979	17.9928	18.2434	18.2483	18.3505	18.0841
866	sp|Q96P50|ACAP3_HUMAN	ACAP3	Arf-GAP with coiled-coil, ANK repeat and PH domain-containing protein 3 OS=Homo sapiens OX=9606 GN=ACAP3 PE=1 SV=2	0.00187738	1.09677	15.5781	0.0204497	up	0.000138079	1.60273	16.6748	0.00584529	up	17.1808	7.53722e-10	7.23188e-09	sig	0.000902177	1.9945	17.5726	0.00556591	up	0.0008088	2.37311	17.9512	0.00476949	up	0.000731585	2.94779	18.5259	0.00439594	up	0.000566426	3.26407	18.8421	0.00394676	up	0.000231337	3.9409	19.519	0.00321441	up	2	15.5757	15.5805	16.7224	16.6273	17.1995	17.1621
6868	sp|P24752|THIL_HUMAN	ACAT1	Acetyl-CoA acetyltransferase, mitochondrial OS=Homo sapiens OX=9606 GN=ACAT1 PE=1 SV=1	0.000214784	0.305254	20.5174	0.0171387	n.s.	8.27826e-05	0.465952	20.8227	0.00548338	n.s.	20.9834	6.68271e-06	1.18167e-05	sig	0.000570995	0.696072	21.2135	0.0048018	up	0.0048087	0.678365	21.1958	0.0111034	up	0.00314159	0.731808	21.2492	0.00826004	up	0.0104142	0.734923	21.2523	0.0179775	up	0.00389113	0.691549	21.209	0.00923632	up	2	20.5161	20.5187	20.827	20.8184	20.9874	20.9793
4415	sp|Q9BWD1|THIC_HUMAN	ACAT2	Acetyl-CoA acetyltransferase, cytosolic OS=Homo sapiens OX=9606 GN=ACAT2 PE=1 SV=2	0.893054	-0.0335712	20.5065	0.908401	n.s.	0.156523	0.360627	20.473	0.187476	n.s.	20.8672	0.0140525	0.014928	sig	0.0474072	-0.521974	19.9846	0.0630209	n.s.	0.0540399	-0.547315	19.9592	0.0689049	n.s.	0.693601	-0.0888802	20.4177	0.711037	n.s.	0.987868	-0.00277878	20.5038	0.989241	n.s.	0.53503	-0.135873	20.3707	0.555462	n.s.	12	20.3927	20.6204	20.2839	20.662	20.7513	20.983
8008	sp|Q9H3P7|GCP60_HUMAN	ACBD3	Golgi resident protein GCP60 OS=Homo sapiens OX=9606 GN=ACBD3 PE=1 SV=4	0.00317455	-0.350694	19.4424	0.0229385	n.s.	0.00388735	-0.505384	19.0918	0.0131862	n.s.	18.9371	0.000516526	0.000630434	sig	0.01154	-0.474635	18.9678	0.0208623	n.s.	0.0448459	-0.352586	19.0899	0.0586347	n.s.	0.0009081	-0.436503	19.0059	0.00471886	n.s.	0.0211953	-0.457025	18.9854	0.0308838	n.s.	0.00452179	-0.505957	18.9365	0.0101417	n.s.	3	19.4297	19.4552	19.1069	19.0766	18.9081	18.966
5265	sp|Q5T8D3-3|ACBD5-3_HUMAN	ACBD5	Isoform of Q5T8D3, Isoform 3 of Acyl-CoA-binding domain-containing protein 5 OS=Homo sapiens OX=9606 GN=ACBD5 PE=1 SV=1	0.0191056	0.48426	19.88	0.049792	n.s.	0.0196851	0.528799	20.3642	0.0356684	n.s.	20.4088	4.13728e-06	7.72329e-06	sig	0.0112126	0.49418	20.3741	0.0204414	n.s.	0.0154304	0.40041	20.2804	0.0244987	n.s.	0.39396	-0.0519228	19.828	0.417733	n.s.	0.585822	-0.0408472	19.8391	0.605287	n.s.	0.655267	0.0262077	19.9062	0.671661	n.s.	6	19.9281	19.8318	20.3164	20.4121	20.4666	20.3509
5253	sp|Q9BR61|ACBD6_HUMAN	ACBD6	Acyl-CoA-binding domain-containing protein 6 OS=Homo sapiens OX=9606 GN=ACBD6 PE=1 SV=1	0.961589	-0.00542043	19.5293	0.966509	n.s.	0.12548	-0.282348	19.5239	0.154689	n.s.	19.2469	0.00182001	0.00208452	sig	0.100934	-0.354194	19.1751	0.121359	n.s.	0.13068	-0.273249	19.256	0.151337	n.s.	0.152373	0.245674	19.775	0.171854	n.s.	0.281562	0.163514	19.6928	0.305293	n.s.	0.39815	0.17121	19.7005	0.421337	n.s.	13	19.6271	19.4315	19.5432	19.5045	19.2988	19.195
2321	sp|Q8N6N7|ACBD7_HUMAN	ACBD7	Acyl-CoA-binding domain-containing protein 7 OS=Homo sapiens OX=9606 GN=ACBD7 PE=1 SV=1	0.00931051	0.737866	15.6239	0.0346369	up	0.00927964	1.19862	16.3617	0.021595	up	16.8225	4.15655e-06	7.75095e-06	sig	0.00479746	1.36372	16.9876	0.0118562	up	0.00909424	1.22305	16.8469	0.016774	up	0.0262943	0.52485	16.1487	0.0368077	n.s.	0.0422059	0.33882	15.9627	0.0551414	n.s.	0.0608045	0.428503	16.0524	0.0754275	n.s.	6	15.5522	15.6955	16.3649	16.3586	16.9141	16.7309
1222	sp|P22303|ACES_HUMAN	ACHE	Acetylcholinesterase OS=Homo sapiens OX=9606 GN=ACHE PE=1 SV=1	0.0242143	0.394693	14.1803	0.0570267	n.s.	0.0167644	0.691179	14.575	0.0319011	up	14.8714	3.8897e-09	2.40877e-08	sig	0.00115381	1.48131	15.6616	0.00606363	up	0.00304188	1.66326	15.8435	0.00847424	up	0.000574754	2.12153	16.3018	0.00403307	up	0.00144763	2.15313	16.3334	0.00545507	up	0.000467853	2.39972	16.58	0.00378994	up	7	14.23	14.1305	14.537	14.6129	14.9472	14.7957
4160	tr|E7EQT4|E7EQT4_HUMAN	ACIN1	Isoform of Q9UKV3, Apoptotic chromatin condensation inducer in the nucleus OS=Homo sapiens OX=9606 GN=ACIN1 PE=1 SV=2	0.0814937	-0.471075	20.5981	0.128376	n.s.	0.000759368	-0.502575	20.127	0.0072525	n.s.	20.0955	2.69421e-05	4.13335e-05	sig	0.0133628	-0.319989	20.2781	0.0231166	n.s.	0.0118258	-0.248944	20.3491	0.0201791	n.s.	0.00177155	-0.970061	19.628	0.00617793	down	0.00228523	-0.903928	19.6942	0.00682371	down	0.00150558	-0.372236	20.2258	0.00568374	n.s.	9	20.6118	20.5844	20.2697	19.9843	20.0976	20.0935
2193	sp|P53396|ACLY_HUMAN	ACLY	ATP-citrate synthase OS=Homo sapiens OX=9606 GN=ACLY PE=1 SV=3	0.0171786	0.374598	21.1293	0.0471843	n.s.	0.0079238	0.552134	21.5039	0.0196967	n.s.	21.6814	1.33835e-07	4.08547e-07	sig	0.0130946	-0.657319	20.472	0.0227868	down	0.000363897	-0.601702	20.5276	0.00385054	down	0.00112722	0.181025	21.3103	0.00509398	n.s.	0.727945	-0.00236646	21.1269	0.743863	n.s.	0.053151	-0.0958475	21.0335	0.0672245	n.s.	12	21.1352	21.1234	21.4545	21.5533	21.6324	21.7305
5857	sp|P21399|ACOHC_HUMAN	ACO1	Cytoplasmic aconitate hydratase OS=Homo sapiens OX=9606 GN=ACO1 PE=1 SV=3	0.524818	-0.0605375	19.2143	0.578063	n.s.	0.820304	0.0139295	19.1538	0.836072	n.s.	19.2282	3.25157e-06	6.23969e-06	sig	0.711241	-0.0222491	19.192	0.728085	n.s.	0.0227323	-0.349469	18.8648	0.0332861	n.s.	0.0141513	-0.421358	18.7929	0.0224432	n.s.	0.00295235	-0.676799	18.5375	0.00785566	down	0.00436069	-0.709558	18.5047	0.00991263	down	1	19.1776	19.251	19.0835	19.224	19.1887	19.2677
3842	sp|Q99798|ACON_HUMAN	ACO2	Aconitate hydratase, mitochondrial OS=Homo sapiens OX=9606 GN=ACO2 PE=1 SV=2	0.0137184	0.322487	21.7069	0.0420577	n.s.	0.00208507	0.601345	22.0294	0.00993662	up	22.3083	1.57325e-09	1.22089e-08	sig	0.00058613	1.04675	22.7537	0.00485819	up	1.30429e-05	1.20882	22.9158	0.00266091	up	1.87481e-05	0.956789	22.6637	0.0029314	up	0.000650189	0.936155	22.6431	0.00411428	up	0.000466964	1.35363	23.0606	0.00378994	up	2	21.704	21.7098	22.0675	21.9914	22.3356	22.2809
5744	sp|Q9NPJ3|ACO13_HUMAN	ACOT13	Acyl-coenzyme A thioesterase 13 OS=Homo sapiens OX=9606 GN=ACOT13 PE=1 SV=1	0.101205	-0.108332	18.8472	0.151135	n.s.	0.202596	0.0649667	18.7389	0.235767	n.s.	18.9122	1.22998e-05	2.03935e-05	sig	0.00540012	0.314474	19.1617	0.0127382	n.s.	0.00472778	0.364612	19.2119	0.01099	n.s.	0.0199289	0.565189	19.4124	0.0294303	n.s.	0.014486	0.63893	19.4862	0.0229529	up	0.00664676	0.584729	19.432	0.0130772	n.s.	7	18.8275	18.867	18.7706	18.7072	18.9408	18.8836
6056	sp|P49753|ACOT2_HUMAN	ACOT2	Acyl-coenzyme A thioesterase 2, mitochondrial OS=Homo sapiens OX=9606 GN=ACOT2 PE=1 SV=6	0.0184636	-0.0874995	20.8117	0.0490813	n.s.	0.0221437	0.212258	20.7242	0.0387895	n.s.	21.024	1.07224e-05	1.80025e-05	sig	0.0121621	0.496346	21.308	0.0215852	n.s.	0.00112222	0.507978	21.3197	0.00543811	n.s.	0.00263586	0.580135	21.3918	0.00749325	n.s.	0.00074897	0.565027	21.3767	0.00425417	n.s.	0.0290415	0.549083	21.3608	0.0403445	n.s.	2	20.8003	20.8231	20.7203	20.7281	20.9939	21.054
5321	sp|O00154|BACH_HUMAN	ACOT7	Cytosolic acyl coenzyme A thioester hydrolase OS=Homo sapiens OX=9606 GN=ACOT7 PE=1 SV=3	0.0563954	-0.187406	19.0373	0.0982381	n.s.	0.0285194	-0.282759	18.8499	0.0466577	n.s.	18.7546	2.21637e-07	6.19347e-07	sig	0.0091473	-0.54876	18.4886	0.0177266	n.s.	0.0297625	-0.343878	18.6934	0.0414594	n.s.	0.382299	0.0539978	19.0913	0.406266	n.s.	0.042171	0.252264	19.2896	0.0551041	n.s.	0.0360523	0.235679	19.273	0.0482241	n.s.	8	18.9914	19.0832	18.8574	18.8424	18.738	18.7712
7555	sp|O14734|ACOT8_HUMAN	ACOT8	Acyl-coenzyme A thioesterase 8 OS=Homo sapiens OX=9606 GN=ACOT8 PE=1 SV=1	0.0511654	0.131906	16.6424	0.0919061	n.s.	0.0304517	0.126887	16.7743	0.0490029	n.s.	16.7693	1.17476e-05	1.95605e-05	sig	0.863246	-0.00735868	16.6351	0.873553	n.s.	0.0406013	0.0994726	16.7419	0.0538423	n.s.	0.0274408	0.302983	16.9454	0.0380658	n.s.	0.00203849	0.450768	17.0932	0.0064293	n.s.	0.009255	0.364778	17.0072	0.0164968	n.s.	8	16.6241	16.6608	16.7994	16.7493	16.7561	16.7826
6818	sp|Q9Y305|ACOT9_HUMAN	ACOT9	Acyl-coenzyme A thioesterase 9, mitochondrial OS=Homo sapiens OX=9606 GN=ACOT9 PE=1 SV=2	0.0448719	-0.244272	20.5056	0.0836148	n.s.	0.0120246	-0.291701	20.2613	0.0254778	n.s.	20.2139	8.67372e-07	1.979e-06	sig	0.00767823	-0.267326	20.2382	0.0158194	n.s.	0.0374298	-0.136393	20.3692	0.0502221	n.s.	0.0752821	0.0812269	20.5868	0.0908831	n.s.	0.0162487	0.187458	20.693	0.0250338	n.s.	0.0357724	0.125635	20.6312	0.0479164	n.s.	11	20.482	20.5291	20.2132	20.3094	20.1918	20.2359
5729	sp|Q15067-2|ACOX1-2_HUMAN	ACOX1	Isoform of Q15067, Isoform 2 of Peroxisomal acyl-coenzyme A oxidase 1 OS=Homo sapiens OX=9606 GN=ACOX1 PE=1 SV=3	0.0160182	0.540285	19.1086	0.045547	n.s.	0.00022635	0.832465	19.6489	0.00613274	up	19.9411	5.95845e-06	1.06736e-05	sig	0.0261207	0.315623	19.4243	0.0387264	n.s.	0.00634911	0.28685	19.3955	0.013214	n.s.	0.00264946	0.397992	19.5066	0.00750233	n.s.	0.00453722	0.496057	19.6047	0.0101067	n.s.	0.00223782	0.503714	19.6123	0.00680965	n.s.	5	19.0961	19.1211	19.5808	19.717	19.9402	19.942
726	sp|Q99424|ACOX2_HUMAN	ACOX2	Peroxisomal acyl-coenzyme A oxidase 2 OS=Homo sapiens OX=9606 GN=ACOX2 PE=1 SV=1	0.640438	0.105121	11.7621	0.685366	n.s.	0.278378	0.133651	11.8672	0.313162	n.s.	11.8957	2.53763e-07	6.94402e-07	sig	0.022274	0.447791	12.2099	0.0340007	n.s.	0.0178669	0.91843	12.6805	0.0273961	up	5.52897e-05	2.26765	14.0297	0.0029314	up	0.00122623	2.14212	13.9042	0.00510392	up	6.41685e-05	2.06922	13.8313	0.00269647	up	7	11.7581	11.7661	12.0601	11.6743	11.9863	11.8052
4400	sp|O15254|ACOX3_HUMAN	ACOX3	Peroxisomal acyl-coenzyme A oxidase 3 OS=Homo sapiens OX=9606 GN=ACOX3 PE=1 SV=2	0.00217899	1.00524	19.066	0.0210297	up	0.00150128	1.4332	20.0712	0.00892362	up	20.4992	1.14884e-06	2.52211e-06	sig	0.00726435	1.0158	20.0818	0.0152396	up	0.00140218	1.02704	20.093	0.00588714	up	0.0052933	1.01302	20.079	0.0111857	up	0.00479869	0.968965	20.0349	0.0104918	up	0.00365479	0.779014	19.845	0.00889268	up	5	19.1044	19.0276	20.0983	20.0441	20.5394	20.459
6689	sp|P24666|PPAC_HUMAN	ACP1	Low molecular weight phosphotyrosine protein phosphatase OS=Homo sapiens OX=9606 GN=ACP1 PE=1 SV=3	0.527439	0.0672669	18.4202	0.580519	n.s.	0.0127425	0.187211	18.4875	0.0264872	n.s.	18.6074	2.04929e-05	3.22933e-05	sig	0.00369664	0.512045	18.9323	0.0102791	n.s.	0.00789639	0.5504	18.9706	0.0152444	n.s.	0.00221485	0.537609	18.9578	0.00687023	n.s.	0.00085386	0.541116	18.9614	0.00446829	n.s.	0.000692587	0.490851	18.9111	0.00421649	n.s.	2	18.412	18.4285	18.3992	18.5758	18.5878	18.6271
1743	sp|P11117|PPAL_HUMAN	ACP2	Lysosomal acid phosphatase OS=Homo sapiens OX=9606 GN=ACP2 PE=1 SV=3	0.0181291	0.803695	16.249	0.0485842	up	0.00715444	1.25415	17.0527	0.0185248	up	17.5031	1.90965e-08	8.31683e-08	sig	0.0043678	1.84363	18.0926	0.0112286	up	0.00396805	2.00655	18.2555	0.0098716	up	0.00250254	2.08711	18.3361	0.0072966	up	0.00271965	2.20424	18.4532	0.00750444	up	0.00227707	2.19982	18.4488	0.00686082	up	2	16.1445	16.3535	17.0194	17.086	17.482	17.5243
7701	sp|Q9NPH0|PPA6_HUMAN	ACP6	Lysophosphatidic acid phosphatase type 6 OS=Homo sapiens OX=9606 GN=ACP6 PE=1 SV=3	0.0213308	-0.240033	16.2755	0.0530942	n.s.	0.0173229	-0.344811	16.0355	0.0326263	n.s.	15.9307	0.000236294	0.000303846	sig	0.099605	-0.136255	16.1393	0.120099	n.s.	0.00623045	-0.287266	15.9882	0.0130734	n.s.	0.30848	-0.169008	16.1065	0.331775	n.s.	0.00573835	-0.357044	15.9185	0.0117722	n.s.	0.0016524	-0.740318	15.5352	0.00590777	down	1	16.2544	16.2966	16.0068	16.0642	15.9716	15.8898
545	sp|Q96CM8|ACSF2_HUMAN	ACSF2	Medium-chain acyl-CoA ligase ACSF2, mitochondrial OS=Homo sapiens OX=9606 GN=ACSF2 PE=1 SV=2	0.000639933	0.589605	18.4748	0.0179739	up	0.00153844	1.87162	19.0644	0.00896583	up	20.3465	1.46961e-09	1.16879e-08	sig	3.73848e-05	2.46122	20.936	0.00356191	up	3.02089e-05	2.97015	21.445	0.00307242	up	0.00167217	3.56707	22.0419	0.00601577	up	0.00065784	4.08111	22.5559	0.00411805	up	0.000525832	3.8167	22.2915	0.00392219	up	2	18.4599	18.4898	19.0646	19.0643	20.2745	20.4184
5581	sp|Q4G176|ACSF3_HUMAN	ACSF3	Malonate--CoA ligase ACSF3, mitochondrial OS=Homo sapiens OX=9606 GN=ACSF3 PE=1 SV=3	0.749813	0.0406878	14.1146	0.784015	n.s.	0.147642	0.260368	14.1553	0.178023	n.s.	14.375	0.00376417	0.0041913	sig	0.0234812	0.625251	14.7399	0.0354886	up	0.00832508	0.656185	14.7708	0.0158072	up	0.0629357	0.650949	14.7656	0.0772072	n.s.	0.0504549	0.258363	14.373	0.0644382	n.s.	0.111655	0.329982	14.4446	0.129721	n.s.	2	14.0591	14.1701	14.2518	14.0588	14.2766	14.4733
5247	sp|P33121|ACSL1_HUMAN	ACSL1	Long-chain-fatty-acid--CoA ligase 1 OS=Homo sapiens OX=9606 GN=ACSL1 PE=1 SV=1	0.00378262	0.327641	18.1102	0.0245487	n.s.	0.000459452	0.88733	18.4378	0.00688722	up	18.9975	7.42562e-09	3.92147e-08	sig	0.00342732	0.739663	18.8498	0.00989288	up	0.00104109	0.606325	18.7165	0.00530933	up	0.00115039	0.758124	18.8683	0.00515293	up	0.00102513	0.939478	19.0496	0.004806	up	0.000803642	0.836998	18.9472	0.00447359	up	2	18.0914	18.1289	18.4302	18.4454	18.9942	19.0008
3899	sp|O95573|ACSL3_HUMAN	ACSL3	Fatty acid CoA ligase Acsl3 OS=Homo sapiens OX=9606 GN=ACSL3 PE=1 SV=3	0.163286	0.0922964	23.6615	0.219868	n.s.	0.0185912	-0.165477	23.7538	0.0341808	n.s.	23.4961	1.32975e-09	1.08575e-08	sig	0.000891592	-0.788488	22.873	0.00554928	down	0.00100665	-0.800663	22.8609	0.00526865	down	0.00086004	-0.710648	22.9509	0.00462696	down	0.00153802	-0.627397	23.0341	0.00559133	down	0.00125225	-0.853924	22.8076	0.00527056	down	1	23.6409	23.6822	23.7164	23.7912	23.5059	23.4862
3225	sp|O60488|ACSL4_HUMAN	ACSL4	Long-chain-fatty-acid--CoA ligase 4 OS=Homo sapiens OX=9606 GN=ACSL4 PE=1 SV=2	0.0227604	0.154994	22.824	0.0549428	n.s.	0.09638	0.0428056	22.979	0.12335	n.s.	22.8668	9.19857e-08	3.0294e-07	sig	0.000116468	-0.914923	21.9091	0.00377571	down	0.000314871	-0.647386	22.1767	0.00370022	down	0.00243161	-0.649997	22.174	0.00718498	down	0.0693054	-0.291198	22.5328	0.0847567	n.s.	0.00109819	-0.163747	22.6603	0.00499056	n.s.	1	22.8187	22.8294	22.9559	23.0022	22.8535	22.8802
459	sp|Q53FZ2|ACSM3_HUMAN	ACSM3	Acyl-coenzyme A synthetase ACSM3, mitochondrial OS=Homo sapiens OX=9606 GN=ACSM3 PE=1 SV=2	0.000268432	1.57669	16.4511	0.0171387	up	6.13149e-05	1.63133	18.0278	0.00547099	up	18.0824	3.04972e-13	6.64509e-11	sig	6.13914e-05	1.32476	17.7759	0.003663	up	0.000708	0.71852	17.1696	0.00457869	up	0.00520494	-0.367234	16.0839	0.0110835	n.s.	0.00146232	-1.08064	15.3705	0.00547963	down	0.000183697	-1.51543	14.9357	0.00307385	down	6	16.4615	16.4407	18.0515	18.0041	18.0899	18.075
2949	sp|Q9NR19|ACSA_HUMAN	ACSS2	Acetyl-coenzyme A synthetase, cytoplasmic OS=Homo sapiens OX=9606 GN=ACSS2 PE=1 SV=1	0.0223139	0.464125	17.6764	0.0544262	n.s.	0.00244448	1.43484	18.1405	0.0107356	up	19.1112	1.00435e-08	4.97571e-08	sig	0.00393323	1.13891	18.8153	0.0105618	up	0.00569917	0.948186	18.6246	0.0123715	up	0.00554753	0.938876	18.6153	0.0115375	up	0.0083327	0.789089	18.4655	0.0152943	up	0.0108372	0.677303	18.3537	0.018519	up	2	17.7465	17.6063	18.1329	18.1482	19.1229	19.0995
5474	sp|Q9H6R3|ACSS3_HUMAN	ACSS3	Acyl-CoA synthetase short-chain family member 3, mitochondrial OS=Homo sapiens OX=9606 GN=ACSS3 PE=1 SV=1	0.0223196	0.358231	18.8763	0.0544262	n.s.	0.00429882	0.725136	19.2345	0.0138733	up	19.6014	2.31633e-06	4.64178e-06	sig	0.00721391	0.896929	19.7732	0.0151972	up	0.00402406	0.756418	19.6327	0.0099608	up	0.00207468	0.713877	19.5901	0.00666009	up	0.00430256	0.448328	19.3246	0.00978061	n.s.	0.0347415	0.19283	19.0691	0.0467529	n.s.	6	18.9028	18.8497	19.187	19.282	19.5618	19.641
1892	sp|P68133|ACTS_HUMAN	ACTA1	Actin, alpha skeletal muscle OS=Homo sapiens OX=9606 GN=ACTA1 PE=1 SV=1	0.00303788	1.23972	20.8172	0.0228034	up	0.000543886	1.39394	22.0569	0.00688722	up	22.2111	1.24256e-10	2.02677e-09	sig	0.000429694	1.54065	22.3578	0.00456112	up	0.0006978	1.73406	22.5512	0.00454366	up	0.000256072	2.22376	23.0409	0.00335306	up	0.000245137	2.44097	23.2581	0.00317018	up	0.000181872	2.46679	23.2839	0.00307385	up	2	20.848	20.7863	22.118	21.9957	22.2009	22.2213
1339	tr|A0A2R8Y793|A0A2R8Y793_HUMAN	ACTB	Isoform of P60709, Actin, cytoplasmic 1 (Fragment) OS=Homo sapiens OX=9606 GN=ACTB PE=1 SV=1	0.000264215	1.48054	18.0287	0.0171387	up	0.00168992	1.59017	19.5092	0.00918729	up	19.6189	1.69547e-09	1.29597e-08	sig	0.000538586	1.51845	19.5471	0.00476587	up	0.000968854	1.63378	19.6625	0.0051561	up	0.000129796	2.68793	20.7166	0.00308982	up	0.000574959	2.79052	20.8192	0.00395188	up	0.000520711	2.58452	20.6132	0.00391521	up	2	18.0367	18.0207	19.5319	19.4865	19.5539	19.6838
3160	tr|K7EM38|K7EM38_HUMAN	ACTG1	Isoform of P63261, Actin, cytoplasmic 2 (Fragment) OS=Homo sapiens OX=9606 GN=ACTG1 PE=1 SV=1	0.225205	-0.474054	11.9531	0.284319	n.s.	0.247608	-0.537419	11.4791	0.28222	n.s.	11.4157	0.00816855	0.00881062	sig	0.270612	-0.44527	11.5078	0.297027	n.s.	0.319057	-0.388752	11.5644	0.344781	n.s.	0.213061	0.552677	12.5058	0.234878	n.s.	0.21915	0.643575	12.5967	0.241283	n.s.	0.585168	-0.230449	11.7227	0.60425	n.s.	13	12.2262	11.68	11.4938	11.4643	11.2257	11.6057
6469	sp|O96019|ACL6A_HUMAN	ACTL6A	Actin-like protein 6A OS=Homo sapiens OX=9606 GN=ACTL6A PE=1 SV=1	0.0261941	-0.203633	19.6124	0.0596966	n.s.	0.323821	-0.112231	19.4088	0.358497	n.s.	19.5002	0.000124698	0.000167707	sig	0.146318	0.125	19.7374	0.169356	n.s.	0.0386943	0.183251	19.7957	0.051686	n.s.	0.0314227	0.337028	19.9495	0.042605	n.s.	0.0136532	0.386518	19.9989	0.0220168	n.s.	0.0434437	0.326698	19.9391	0.0566301	n.s.	7	19.5802	19.6446	19.4185	19.3991	19.4199	19.5804
57	sp|O94805|ACL6B_HUMAN	ACTL6B	Actin-like protein 6B OS=Homo sapiens OX=9606 GN=ACTL6B PE=1 SV=1	0.910579	-0.0213446	13.3091	0.923401	n.s.	0.0217809	1.20094	13.2878	0.0383424	up	14.5101	6.0696e-12	3.61874e-10	sig	0.00177822	3.50125	16.8104	0.00728817	up	0.000494957	5.8613	19.1704	0.0041342	up	0.000318986	6.89481	20.2039	0.00349954	up	0.000273774	7.44934	20.7585	0.00328062	up	0.000268281	7.67017	20.9793	0.00332276	up	2	13.4319	13.1863	13.4026	13.173	14.6419	14.3782
1825	sp|P12814|ACTN1_HUMAN	ACTN1	Alpha-actinin-1 OS=Homo sapiens OX=9606 GN=ACTN1 PE=1 SV=2	0.00156093	1.4732	21.4211	0.0202235	up	0.00157492	1.46885	22.8943	0.00902548	up	22.89	2.31831e-09	1.64143e-08	sig	0.00340985	1.05943	22.4805	0.00987016	up	0.00625069	0.73381	22.1549	0.0130968	up	0.0183445	0.452842	21.8739	0.027547	n.s.	0.124609	0.188001	21.6091	0.14369	n.s.	0.657462	-0.0382759	21.3828	0.67375	n.s.	5	21.4794	21.3629	22.8959	22.8927	22.8864	22.8935
740	sp|Q08043|ACTN3_HUMAN	ACTN3	Alpha-actinin-3 OS=Homo sapiens OX=9606 GN=ACTN3 PE=1 SV=2	0.000635144	2.24536	15.9214	0.0179739	up	0.000263161	3.53006	18.1667	0.00636334	up	19.4514	4.70158e-10	5.15801e-09	sig	0.000316411	3.32578	19.2472	0.00425543	up	0.000687055	3.42629	19.3477	0.00451608	up	0.000312632	3.3304	19.2518	0.00349155	up	0.00111831	2.86535	18.7867	0.00494011	up	0.00223229	2.0291	17.9505	0.00680886	up	2	15.8652	15.9776	18.16	18.1735	19.4404	19.4624
1589	sp|O43707|ACTN4_HUMAN	ACTN4	Alpha-actinin-4 OS=Homo sapiens OX=9606 GN=ACTN4 PE=1 SV=2	0.000566351	2.04508	19.9052	0.0179739	up	0.000208127	2.64951	21.9503	0.00604775	up	22.5548	3.10401e-11	8.35957e-10	sig	7.38929e-05	2.60594	22.5112	0.003663	up	0.000457789	2.69521	22.6005	0.00405075	up	4.58607e-05	2.77248	22.6777	0.0029314	up	5.32777e-05	2.73306	22.6383	0.00280118	up	5.33179e-05	2.69309	22.5983	0.00257541	up	2	19.9237	19.8868	21.9954	21.9053	22.5213	22.5882
6031	tr|F5GXS2|F5GXS2_HUMAN	ACTN4	Isoform of O43707, Actinin, alpha 4, isoform CRA_a OS=Homo sapiens OX=9606 GN=ACTN4 PE=1 SV=3	0.0418006	0.553678	13.6369	0.0800091	n.s.	0.0746979	0.612089	14.1906	0.0998012	n.s.	14.249	0.00454562	0.00501555	sig	0.0347803	0.788836	14.4258	0.0487319	up	0.0491661	0.963365	14.6003	0.0635053	n.s.	0.00817925	0.932544	14.5695	0.0150606	up	0.00566771	0.860796	14.4977	0.0116771	up	0.0076543	1.02454	14.6615	0.0144922	up	2	13.5732	13.7006	14.0926	14.2886	14.4146	14.0835
3708	sp|Q9NZ32|ARP10_HUMAN	ACTR10	Actin-related protein 10 OS=Homo sapiens OX=9606 GN=ACTR10 PE=1 SV=1	0.0157356	0.500786	15.5763	0.0451334	n.s.	0.00665078	0.846513	16.0771	0.01778	up	16.4228	9.74112e-08	3.15993e-07	sig	0.00427497	0.976857	16.5532	0.0110948	up	0.00668951	1.03213	16.6084	0.0136522	up	0.00250947	1.57308	17.1494	0.00730567	up	0.00266299	1.68379	17.2601	0.00741764	up	0.00291844	1.71109	17.2874	0.0078087	up	2	15.5161	15.6365	16.0566	16.0976	16.3883	16.4573
2878	sp|P61163|ACTZ_HUMAN	ACTR1A	Alpha-centractin OS=Homo sapiens OX=9606 GN=ACTR1A PE=1 SV=1	0.028778	0.274068	18.7941	0.0630938	n.s.	0.00381896	0.657016	19.0682	0.0131503	up	19.4511	1.64809e-09	1.26534e-08	sig	0.00286487	0.818049	19.6122	0.00904616	up	0.00164638	1.04441	19.8385	0.00631629	up	0.00144311	1.39011	20.1842	0.00565002	up	0.00130119	1.46826	20.2624	0.00523931	up	0.00107742	1.52728	20.3214	0.00496174	up	2	18.7549	18.8334	19.0414	19.095	19.462	19.4403
1714	sp|P42025|ACTY_HUMAN	ACTR1B	Beta-centractin OS=Homo sapiens OX=9606 GN=ACTR1B PE=1 SV=1	0.00210365	0.205323	14.4613	0.020958	n.s.	0.000464113	0.982579	14.6666	0.00688722	up	15.4439	5.47004e-10	5.73194e-09	sig	0.0027423	1.35988	15.8212	0.00887359	up	0.000367178	1.56689	16.0282	0.00385975	up	7.60924e-06	1.8472	16.3085	0.00237789	up	0.000392261	1.88663	16.3479	0.0035248	up	0.000265608	1.87571	16.337	0.00332276	up	2	14.457	14.4656	14.6582	14.675	15.4231	15.4646
6563	sp|P61160|ARP2_HUMAN	ACTR2	Actin-related protein 2 OS=Homo sapiens OX=9606 GN=ACTR2 PE=1 SV=1	0.045586	0.209746	22.0203	0.0845577	n.s.	0.00668026	0.264747	22.2301	0.0178018	n.s.	22.2851	1.03355e-07	3.3249e-07	sig	0.00352854	0.255674	22.276	0.0100475	n.s.	0.0018331	0.339888	22.3602	0.00665845	n.s.	2.64068e-05	0.641418	22.6617	0.0029314	up	1.51167e-05	0.691993	22.7123	0.00195051	up	0.00133961	0.643315	22.6636	0.00539932	up	2	22.0223	22.0183	22.1837	22.2764	22.2634	22.3067
4267	sp|P61158|ARP3_HUMAN	ACTR3	Actin-related protein 3 OS=Homo sapiens OX=9606 GN=ACTR3 PE=1 SV=3	0.0035978	0.459546	18.2576	0.023954	n.s.	0.0710152	0.51158	18.7171	0.095799	n.s.	18.7691	5.54866e-05	7.98804e-05	sig	0.00686295	0.437674	18.6952	0.014707	n.s.	0.0104621	0.279903	18.5375	0.0185187	n.s.	0.000784323	1.01382	19.2714	0.00449692	up	0.00918166	1.08946	19.347	0.0163627	up	0.0140223	1.0277	19.2853	0.0223948	up	2	18.2305	18.2847	18.7116	18.7226	18.6276	18.9107
6410	sp|Q9P1U1|ARP3B_HUMAN	ACTR3B	Actin-related protein 3B OS=Homo sapiens OX=9606 GN=ACTR3B PE=2 SV=1	0.0296545	0.222958	17.5598	0.0641365	n.s.	0.00661219	0.439138	17.7827	0.0177214	n.s.	17.9989	4.86364e-06	8.90242e-06	sig	0.0021603	0.589972	18.1497	0.00790008	up	0.00201264	0.650046	18.2098	0.0069237	up	0.000508985	0.724482	18.2843	0.00393224	up	0.013112	0.761252	18.321	0.0212909	up	0.00207742	0.826484	18.3863	0.00653779	up	2	17.5732	17.5464	17.7458	17.8196	18.0322	17.9656
5381	sp|Q9H9F9|ARP5_HUMAN	ACTR5	Actin-related protein 5 OS=Homo sapiens OX=9606 GN=ACTR5 PE=1 SV=2	0.00353077	-0.315521	19.5739	0.0238623	n.s.	0.0143704	-0.148003	19.2584	0.028605	n.s.	19.4259	5.24123e-09	3.04915e-08	sig	0.00567974	-0.412737	19.1612	0.0131498	n.s.	0.00173903	-0.621073	18.9528	0.00647608	down	0.000190309	-0.766787	18.8071	0.00312776	down	0.000902708	-0.806886	18.767	0.00458784	down	8.41258e-05	-0.832297	18.7416	0.0027548	down	1	19.5664	19.5815	19.2756	19.2412	19.4422	19.4096
7711	sp|Q9GZN1|ARP6_HUMAN	ACTR6	Actin-related protein 6 OS=Homo sapiens OX=9606 GN=ACTR6 PE=1 SV=1	0.643103	0.0167017	17.3346	0.687579	n.s.	0.177383	-0.0815798	17.3513	0.209586	n.s.	17.253	0.0174602	0.0184393	sig	0.140759	-0.137654	17.197	0.163447	n.s.	0.954502	-0.00774091	17.3269	0.957826	n.s.	0.0501164	0.222352	17.557	0.0634808	n.s.	0.107562	0.197723	17.5323	0.125845	n.s.	0.225158	0.0794072	17.414	0.248182	n.s.	13	17.3042	17.365	17.3458	17.3569	17.2788	17.2272
7557	sp|Q9H981|ARP8_HUMAN	ACTR8	Actin-related protein 8 OS=Homo sapiens OX=9606 GN=ACTR8 PE=1 SV=2	0.0230258	0.282969	19.0723	0.0552901	n.s.	0.367049	0.0235583	19.3552	0.401164	n.s.	19.0958	2.53479e-05	3.91169e-05	sig	0.00251997	-0.203181	18.8691	0.00856671	n.s.	0.0719329	-0.0630622	19.0092	0.0882823	n.s.	0.0107773	-0.134835	18.9374	0.0184021	n.s.	0.065642	-0.229985	18.8423	0.0808315	n.s.	0.0109595	-0.124099	18.9482	0.0186543	n.s.	1	19.0824	19.0621	19.3977	19.3127	19.1135	19.0782
3812	sp|Q04771|ACVR1_HUMAN	ACVR1	Activin receptor type-1 OS=Homo sapiens OX=9606 GN=ACVR1 PE=1 SV=1	0.332713	0.0860057	14.121	0.391998	n.s.	0.0493451	0.438603	14.207	0.0712121	n.s.	14.5596	1.02688e-05	1.73386e-05	sig	0.0046377	1.1055	15.2265	0.011601	up	0.00993023	0.803032	14.924	0.0178439	up	0.00770204	0.788661	14.9096	0.0144251	up	0.0130645	0.801159	14.9221	0.0212378	up	0.041557	0.566263	14.6872	0.0544829	n.s.	7	14.0534	14.1886	14.2007	14.2133	14.4842	14.6349
4517	sp|P36896|ACV1B_HUMAN	ACVR1B	Activin receptor type-1B OS=Homo sapiens OX=9606 GN=ACVR1B PE=1 SV=1	0.00743282	0.359772	16.1148	0.031815	n.s.	0.0101009	0.245024	16.4745	0.022836	n.s.	16.3598	1.93172e-06	3.94606e-06	sig	0.00588995	0.673079	16.7878	0.0134102	up	0.000900099	0.89396	17.0087	0.00499445	up	0.00270538	0.912388	17.0271	0.00758121	up	0.0128845	1.02473	17.1395	0.0210441	up	0.00119055	1.03698	17.1517	0.0051359	up	2	16.1386	16.0909	16.4947	16.4544	16.3528	16.3668
3736	sp|Q13705|AVR2B_HUMAN	ACVR2B	Activin receptor type-2B OS=Homo sapiens OX=9606 GN=ACVR2B PE=1 SV=3	0.0194236	0.450372	17.777	0.0503174	n.s.	0.373502	0.0756937	18.2274	0.407598	n.s.	17.8527	1.12397e-05	1.88053e-05	sig	0.0271131	-0.500585	17.2764	0.0398756	n.s.	0.105855	-0.435947	17.3411	0.124879	n.s.	0.0126647	-0.554339	17.2227	0.0206578	n.s.	0.0127948	-0.55151	17.2255	0.0209358	n.s.	0.0152526	-0.5082	17.2688	0.0238777	n.s.	1	17.84	17.714	18.237	18.2178	17.8311	17.8743
5192	sp|Q03154|ACY1_HUMAN	ACY1	Aminoacylase-1 OS=Homo sapiens OX=9606 GN=ACY1 PE=1 SV=1	0.0133098	0.0595483	19.162	0.0414445	n.s.	0.000120811	0.201606	19.2216	0.00568544	n.s.	19.3636	1.76918e-06	3.65112e-06	sig	0.000668908	0.70134	19.8633	0.00506793	up	3.06122e-06	0.477559	19.6396	0.00191642	n.s.	0.0168268	0.273682	19.4357	0.0257415	n.s.	0.0324855	0.0945037	19.2565	0.0441095	n.s.	0.138469	-0.21164	18.9504	0.157716	n.s.	6	19.1625	19.1615	19.2146	19.2285	19.3614	19.3658
2403	sp|P07311|ACYP1_HUMAN	ACYP1	Acylphosphatase-1 OS=Homo sapiens OX=9606 GN=ACYP1 PE=1 SV=2	0.26882	0.141855	16.8325	0.328453	n.s.	0.0100298	0.620885	16.9744	0.0227287	up	17.4534	2.45124e-08	1.02076e-07	sig	0.000884354	1.26545	18.098	0.00554928	up	0.00134097	1.61951	18.452	0.00576749	up	9.0438e-05	1.62094	18.4535	0.0029625	up	2.03119e-06	1.73287	18.5654	0.00103292	up	0.00125555	1.81513	18.6477	0.00527674	up	2	16.8316	16.8335	16.8808	17.068	17.3908	17.5161
2063	sp|P00813|ADA_HUMAN	ADA	Adenosine deaminase OS=Homo sapiens OX=9606 GN=ADA PE=1 SV=3	0.0103722	0.540236	18.5881	0.0363615	n.s.	0.00478333	0.453778	19.1284	0.0147416	n.s.	19.0419	1.63103e-06	3.40585e-06	sig	0.0124743	0.484586	19.0727	0.021954	n.s.	0.0166687	0.435016	19.0231	0.0259501	n.s.	0.0477849	-0.489454	18.0987	0.0608038	n.s.	0.00688579	-0.89239	17.6957	0.0133142	down	0.0365272	-0.44858	18.1395	0.0487386	n.s.	6	18.5873	18.5889	19.0729	19.1838	19.0734	19.0104
4598	sp|Q9NZK5|ADA2_HUMAN	ADA2	Adenosine deaminase 2 OS=Homo sapiens OX=9606 GN=ADA2 PE=1 SV=2	0.0135069	-0.661377	16.3771	0.0417328	down	0.00488588	-0.498764	15.7157	0.0149112	n.s.	15.8783	7.68713e-07	1.78346e-06	sig	0.10822	0.0736794	16.4508	0.129078	n.s.	0.544782	-0.033627	16.3435	0.567564	n.s.	0.0571568	0.101153	16.4782	0.0709027	n.s.	0.0689044	-0.0906178	16.2865	0.0843379	n.s.	0.0343087	0.136943	16.514	0.0462424	n.s.	11	16.3524	16.4018	15.6421	15.7893	15.9031	15.8535
2472	sp|Q6DHV7|ADAL_HUMAN	ADAL	Adenosine deaminase-like protein OS=Homo sapiens OX=9606 GN=ADAL PE=1 SV=2	0.238227	0.180055	14.0249	0.297572	n.s.	0.0457353	0.342011	14.2049	0.0670324	n.s.	14.3669	3.00163e-06	5.81167e-06	sig	0.0162412	1.02765	15.0525	0.0266576	up	0.00278241	1.09769	15.1226	0.00809353	up	0.00312374	1.27233	15.2972	0.00823873	up	0.00204204	1.43425	15.4591	0.0064358	up	0.00789103	1.39736	15.4222	0.014778	up	7	13.9705	14.0792	14.1113	14.2986	14.3141	14.4197
6097	sp|O14672|ADA10_HUMAN	ADAM10	Disintegrin and metalloproteinase domain-containing protein 10 OS=Homo sapiens OX=9606 GN=ADAM10 PE=1 SV=1	0.0625721	0.280513	19.0191	0.105677	n.s.	0.0287969	0.46308	19.2996	0.0470139	n.s.	19.4822	0.00656593	0.00713096	sig	0.0447651	0.65868	19.6778	0.0599247	n.s.	0.109303	0.293035	19.3121	0.128596	n.s.	0.589248	0.0500861	19.0692	0.610651	n.s.	0.038695	0.28887	19.3079	0.0511342	n.s.	0.134965	0.287076	19.3062	0.15405	n.s.	4	19.0732	18.9649	19.3495	19.2496	19.5415	19.4228
6098	sp|O14672|ADA10_HUMAN	ADAM10	Disintegrin and metalloproteinase domain-containing protein 10 OS=Homo sapiens OX=9606 GN=ADAM10 PE=1 SV=1	0.0625721	0.280513	19.0191	0.105677	n.s.	0.0287969	0.46308	19.2996	0.0470139	n.s.	19.4822	0.00656593	0.00713096	sig	0.0447651	0.65868	19.6778	0.0599247	n.s.	0.109303	0.293035	19.3121	0.128596	n.s.	0.589248	0.0500861	19.0692	0.610651	n.s.	0.038695	0.28887	19.3079	0.0511342	n.s.	0.134965	0.287076	19.3062	0.15405	n.s.	4	19.0732	18.9649	19.3495	19.2496	19.5415	19.4228
1259	sp|O75078|ADA11_HUMAN	ADAM11	Disintegrin and metalloproteinase domain-containing protein 11 OS=Homo sapiens OX=9606 GN=ADAM11 PE=2 SV=3	0.0533089	0.721622	14.2438	0.094495	n.s.	0.0101928	1.69528	14.9654	0.0229362	up	15.9391	4.45952e-08	1.67547e-07	sig	0.0164704	1.45268	15.6965	0.0269621	up	0.0188964	1.40637	15.6502	0.0286545	up	0.00597142	2.21849	16.4623	0.012101	up	0.00400886	2.71164	16.9555	0.00935149	up	0.00340905	2.97316	17.217	0.00854486	up	2	14.4159	14.0717	14.9423	14.9886	15.9274	15.9508
4716	sp|Q13444|ADA15_HUMAN	ADAM15	Disintegrin and metalloproteinase domain-containing protein 15 OS=Homo sapiens OX=9606 GN=ADAM15 PE=1 SV=4	0.0518428	0.123785	17.4688	0.0927014	n.s.	0.00272661	0.575851	17.5926	0.011321	n.s.	18.0447	8.2775e-08	2.78497e-07	sig	0.196645	-0.0351725	17.4336	0.221469	n.s.	0.141266	-0.071448	17.3974	0.162572	n.s.	0.0100015	-0.185564	17.2833	0.0174054	n.s.	0.00505389	-0.252924	17.2159	0.010836	n.s.	0.0211063	-0.336632	17.1322	0.0310419	n.s.	1	17.4515	17.4861	17.5689	17.6163	18.02	18.0694
4358	sp|P78536|ADA17_HUMAN	ADAM17	Disintegrin and metalloproteinase domain-containing protein 17 OS=Homo sapiens OX=9606 GN=ADAM17 PE=1 SV=1	0.0244107	0.397704	16.5316	0.0573254	n.s.	0.480326	0.0689423	16.9293	0.512716	n.s.	16.6005	2.26601e-07	6.30702e-07	sig	0.0612036	0.193069	16.7247	0.0784091	n.s.	0.0335724	-0.225333	16.3063	0.0458577	n.s.	0.00885966	-0.452153	16.0795	0.0159566	n.s.	0.00584686	-0.571167	15.9604	0.0119128	n.s.	0.00495591	-0.597569	15.934	0.0107432	down	1	16.5736	16.4896	16.9767	16.882	16.6688	16.5323
3196	sp|Q9P0K1|ADA22_HUMAN	ADAM22	Disintegrin and metalloproteinase domain-containing protein 22 OS=Homo sapiens OX=9606 GN=ADAM22 PE=1 SV=1	0.00169219	0.346685	15.7093	0.0204004	n.s.	0.000375844	1.20298	16.056	0.00672634	up	16.9123	1.50998e-11	5.62664e-10	sig	8.8667e-05	1.20235	16.9116	0.00370644	up	9.75392e-05	1.09321	16.8025	0.00323093	up	9.60493e-05	0.849132	16.5584	0.00297027	up	0.000421569	0.792205	16.5015	0.00360125	up	0.000249681	0.903954	16.6132	0.0032779	up	2	15.7012	15.7174	16.0677	16.0442	16.8904	16.9341
2669	sp|Q13443|ADAM9_HUMAN	ADAM9	Disintegrin and metalloproteinase domain-containing protein 9 OS=Homo sapiens OX=9606 GN=ADAM9 PE=1 SV=1	0.000316135	1.58904	16.7357	0.0173707	up	6.27356e-06	1.95497	18.3248	0.00414031	up	18.6907	1.50085e-07	4.50517e-07	sig	9.35277e-05	1.83616	18.5719	0.00373186	up	9.58639e-05	1.7608	18.4965	0.00323093	up	0.000376094	1.7147	18.4504	0.00365316	up	0.00294553	1.63863	18.3743	0.00784719	up	0.0354853	0.712903	17.4486	0.0476278	up	5	16.7329	16.7385	18.2966	18.3529	18.6867	18.6947
8340	sp|Q8TE58|ATS15_HUMAN	ADAMTS15	A disintegrin and metalloproteinase with thrombospondin motifs 15 OS=Homo sapiens OX=9606 GN=ADAMTS15 PE=2 SV=1	0.19088	0.325604	11.9927	0.248956	n.s.	0.597821	0.0947206	12.3183	0.626847	n.s.	12.0874	0.451502	0.453127	n.s.	0.10419	0.178622	12.1713	0.124823	n.s.	0.398776	0.188623	12.1813	0.424298	n.s.	0.0174498	0.308939	12.3017	0.0265074	n.s.	0.0853858	0.295587	12.2883	0.101984	n.s.	0.10127	0.17433	12.167	0.118854	n.s.	13	11.9597	12.0257	12.1544	12.4822	12.2363	11.9386
5039	sp|O75689|ADAP1_HUMAN	ADAP1	Arf-GAP with dual PH domain-containing protein 1 OS=Homo sapiens OX=9606 GN=ADAP1 PE=1 SV=2	0.0326681	0.57175	15.0896	0.0680777	n.s.	0.0212407	0.440783	15.6613	0.037725	n.s.	15.5304	5.63378e-06	1.01509e-05	sig	0.0244842	0.658355	15.7479	0.0367029	up	0.00994284	0.646888	15.7365	0.0178591	up	0.00374459	0.953362	16.0429	0.00913173	up	0.005349	1.08929	16.1789	0.0112457	up	0.00249692	1.29257	16.3822	0.00719289	up	2	15.034	15.1451	15.7516	15.5711	15.5647	15.4961
6476	sp|P55265|DSRAD_HUMAN	ADAR	Double-stranded RNA-specific adenosine deaminase OS=Homo sapiens OX=9606 GN=ADAR PE=1 SV=4	0.018278	-0.30758	21.1528	0.0488883	n.s.	0.00611185	-0.625569	20.8452	0.0169528	down	20.5272	0.000121296	0.000163461	sig	0.013058	-0.583642	20.5692	0.0227639	n.s.	0.00419872	-0.660675	20.4921	0.0102305	down	0.00440447	-0.365418	20.7874	0.0100307	n.s.	0.0312827	-0.623826	20.529	0.0427166	down	0.000552871	-0.769282	20.3835	0.00395595	down	3	21.1691	21.1365	20.8841	20.8063	20.4809	20.5736
876	sp|Q9NS39|RED2_HUMAN	ADARB2	Double-stranded RNA-specific editase B2 OS=Homo sapiens OX=9606 GN=ADARB2 PE=1 SV=1	0.0950432	-0.486354	14.9197	0.144023	n.s.	0.108503	-0.347879	14.4334	0.136248	n.s.	14.5718	5.13943e-09	3.00592e-08	sig	0.00031138	1.71773	16.6374	0.00425543	up	4.06473e-05	2.1197	17.0394	0.00323093	up	0.000109193	1.90113	16.8208	0.00306204	up	0.000170961	2.47589	17.3956	0.00307065	up	1.8115e-05	2.4042	17.3239	0.00216563	up	7	14.9109	14.9285	14.5948	14.2719	14.6965	14.4471
4815	sp|Q9BUB4|ADAT1_HUMAN	ADAT1	tRNA-specific adenosine deaminase 1 OS=Homo sapiens OX=9606 GN=ADAT1 PE=1 SV=1	0.00483081	0.572264	14.4293	0.0265066	n.s.	0.017111	0.661439	15.0016	0.0323612	up	15.0908	4.97784e-05	7.23615e-05	sig	0.0202572	0.943675	15.373	0.0314462	up	0.0105022	1.06331	15.4926	0.0185669	up	0.000121919	1.23292	15.6622	0.00308982	up	0.0014303	1.13827	15.5676	0.00543036	up	0.00490871	1.01076	15.4401	0.01068	up	2	14.441	14.4176	14.9634	15.0398	15.1776	15.0039
5983	sp|Q7Z6V5|ADAT2_HUMAN	ADAT2	tRNA-specific adenosine deaminase 2 OS=Homo sapiens OX=9606 GN=ADAT2 PE=1 SV=1	0.0109964	-0.678037	15.4012	0.0373842	down	0.00755771	-0.914396	14.7231	0.0191166	down	14.4868	5.2418e-06	9.51405e-06	sig	0.0165613	-0.788833	14.6123	0.027075	down	0.00757362	-0.963613	14.4375	0.0148433	down	0.00618628	-0.916612	14.4845	0.0123826	down	0.00936464	-1.04742	14.3537	0.016593	down	0.00459925	-1.19714	14.204	0.0102634	down	9	15.3296	15.4727	14.7183	14.7279	14.4511	14.5225
2003	sp|Q96EY9|ADAT3_HUMAN	ADAT3	Probable inactive tRNA-specific adenosine deaminase-like protein 3 OS=Homo sapiens OX=9606 GN=ADAT3 PE=1 SV=1	0.465296	-0.0917783	14.3632	0.520596	n.s.	0.536064	-0.19047	14.2714	0.56703	n.s.	14.1727	0.0358116	0.0372105	sig	0.0100511	-0.770204	13.593	0.0189431	down	0.0160416	-1.20422	13.159	0.0252191	down	0.670179	-0.0751678	14.288	0.688742	n.s.	0.570654	-0.202374	14.1608	0.590532	n.s.	0.178694	-1.02622	13.337	0.199898	n.s.	3	14.316	14.4104	14.1804	14.3625	13.9199	14.4255
2407	sp|Q86TW2|ADCK1_HUMAN	ADCK1	AarF domain-containing protein kinase 1 OS=Homo sapiens OX=9606 GN=ADCK1 PE=1 SV=2	0.138748	0.234694	13.9963	0.192682	n.s.	0.0373761	0.767507	14.231	0.0573582	n.s.	14.7638	3.29006e-06	6.30655e-06	sig	0.0105785	1.00539	15.0017	0.0196297	up	0.0127137	1.29371	15.29	0.0212616	up	0.00476894	1.60622	15.6026	0.010528	up	0.00428335	1.55404	15.5504	0.0097486	up	0.0103477	1.29587	15.2922	0.0178792	up	2	14.0933	13.8993	14.2177	14.2443	14.6459	14.8818
2016	sp|Q3MIX3|ADCK5_HUMAN	ADCK5	Uncharacterized aarF domain-containing protein kinase 5 OS=Homo sapiens OX=9606 GN=ADCK5 PE=1 SV=3	0.00188577	0.3757	14.4569	0.0204497	n.s.	0.000293944	1.06394	14.8326	0.00648102	up	15.5208	1.9214e-10	2.70948e-09	sig	0.002039	1.3186	15.7755	0.0077312	up	0.000194553	1.5284	15.9853	0.00344343	up	0.000510524	1.78757	16.2445	0.00393628	up	0.000149243	1.89484	16.3517	0.00295469	up	0.000128823	1.64113	16.098	0.00299135	up	2	14.473	14.4408	14.8299	14.8353	15.5123	15.5294
438	sp|Q08462|ADCY2_HUMAN	ADCY2	Adenylate cyclase type 2 OS=Homo sapiens OX=9606 GN=ADCY2 PE=1 SV=5	0.105636	-0.0922133	17.0699	0.156212	n.s.	0.0123899	-0.788154	16.9777	0.0259949	down	16.2817	1.46123e-08	6.70862e-08	sig	0.000174424	-2.37837	14.6915	0.00383688	down	0.000221803	-3.07799	13.9919	0.00349625	down	0.00456269	-3.31749	13.7524	0.0102426	down	0.000398754	-1.53531	15.5346	0.00354289	down	0.00149318	-0.839275	16.2306	0.00565165	down	9	17.0398	17.1	16.9901	16.9652	16.1985	16.365
1543	sp|O60266|ADCY3_HUMAN	ADCY3	Adenylate cyclase type 3 OS=Homo sapiens OX=9606 GN=ADCY3 PE=1 SV=3	0.0186782	0.704023	12.6059	0.0492425	up	0.00245265	1.24753	13.3099	0.010752	up	13.8534	0.000982138	0.00115802	sig	0.00454212	0.8702	13.4761	0.0114848	up	0.0301587	0.732252	13.3382	0.0419301	up	0.175017	-0.18914	12.4168	0.195532	n.s.	0.178375	-0.291182	12.3147	0.199748	n.s.	0.791702	-0.125161	12.4808	0.802846	n.s.	6	12.5549	12.6569	13.2267	13.3931	13.8184	13.8885
2214	sp|O43306|ADCY6_HUMAN	ADCY6	Adenylate cyclase type 6 OS=Homo sapiens OX=9606 GN=ADCY6 PE=1 SV=2	0.00576712	0.359719	16.432	0.0281897	n.s.	0.000912154	1.09793	16.7917	0.00759327	up	17.5299	3.45514e-10	4.10298e-09	sig	0.000390834	1.55083	17.9829	0.00444889	up	0.000333696	1.65297	18.085	0.00375284	up	0.00110813	1.35078	17.7828	0.00506501	up	0.00044433	1.41928	17.8513	0.00364038	up	0.000824763	1.31705	17.7491	0.00450234	up	2	16.409	16.4551	16.8066	16.7769	17.5061	17.5538
2424	sp|O60503|ADCY9_HUMAN	ADCY9	Adenylate cyclase type 9 OS=Homo sapiens OX=9606 GN=ADCY9 PE=1 SV=4	0.000742797	1.19044	15.5146	0.0180316	up	0.000259013	1.94246	16.705	0.00635981	up	17.4571	2.79871e-10	3.56795e-09	sig	0.000687455	1.96486	17.4795	0.00511473	up	0.00109061	1.80777	17.3224	0.00537775	up	0.000297457	1.80916	17.3238	0.00348	up	0.00035858	1.97203	17.4866	0.00344702	up	0.000349632	1.81686	17.3315	0.00353718	up	2	15.5456	15.4837	16.6952	16.7149	17.4526	17.4616
6018	sp|P35611|ADDA_HUMAN	ADD1	Alpha-adducin OS=Homo sapiens OX=9606 GN=ADD1 PE=1 SV=2	0.0137367	0.0653492	20.243	0.0420577	n.s.	0.0798802	0.117564	20.3083	0.105534	n.s.	20.3605	1.845e-05	2.9336e-05	sig	0.0239048	0.368066	20.611	0.0359466	n.s.	0.0457501	0.476987	20.72	0.0596815	n.s.	0.000566703	0.64755	20.8905	0.00402793	up	0.00101774	0.591195	20.8342	0.0047998	up	0.000984555	0.70378	20.9468	0.00479519	up	7	20.2414	20.2445	20.3007	20.3159	20.3252	20.3959
2944	sp|P35612|ADDB_HUMAN	ADD2	Beta-adducin OS=Homo sapiens OX=9606 GN=ADD2 PE=1 SV=3	0.0283287	-0.205343	20.4748	0.0624416	n.s.	0.0609804	0.117025	20.2695	0.0845179	n.s.	20.5918	4.86041e-09	2.87206e-08	sig	0.00447936	0.633994	21.1088	0.0113894	up	0.000617836	0.734485	21.2093	0.00436845	up	0.00323371	0.878963	21.3538	0.00841778	up	0.00059346	1.0046	21.4794	0.00395523	up	0.000860676	1.07757	21.5524	0.00455079	up	7	20.4929	20.4567	20.2998	20.2391	20.6161	20.5675
2303	sp|Q9UEY8|ADDG_HUMAN	ADD3	Gamma-adducin OS=Homo sapiens OX=9606 GN=ADD3 PE=1 SV=1	0.167328	0.0798202	21.4886	0.224299	n.s.	0.0112941	0.239705	21.5684	0.0244465	n.s.	21.7283	2.75269e-08	1.12729e-07	sig	0.236717	-0.0331315	21.4555	0.26263	n.s.	0.000509219	-0.240689	21.2479	0.00415438	n.s.	0.00847674	-0.897774	20.5908	0.0154342	down	5.08023e-05	-1.0308	20.4578	0.00276217	down	0.00224258	-1.058	20.4306	0.00680965	down	1	21.4888	21.4884	21.606	21.5309	21.754	21.7026
5047	sp|Q8IWK6|AGRA3_HUMAN	ADGRA3	Adhesion G protein-coupled receptor A3 OS=Homo sapiens OX=9606 GN=ADGRA3 PE=1 SV=2	0.978286	-0.00260434	14.9863	0.981352	n.s.	0.154993	0.203271	14.9837	0.185823	n.s.	15.1895	6.88269e-05	9.72871e-05	sig	0.0257666	0.569025	15.5553	0.0382802	n.s.	0.0233116	0.637064	15.6233	0.0339845	up	0.939156	-0.00934128	14.9769	0.94429	n.s.	0.662293	0.0434697	15.0297	0.680314	n.s.	0.405457	0.111654	15.0979	0.428349	n.s.	6	15.071	14.9016	14.9874	14.9799	15.2227	15.1564
535	sp|O14514|AGRB1_HUMAN	ADGRB1	Adhesion G protein-coupled receptor B1 OS=Homo sapiens OX=9606 GN=ADGRB1 PE=1 SV=2	0.00981645	-0.85981	16.0591	0.0354036	down	0.000149126	-2.06842	15.1993	0.00584529	down	13.9906	2.78488e-09	1.88678e-08	sig	0.000142328	-2.64198	13.4171	0.00377571	down	0.000123706	-3.25142	12.8077	0.00326129	down	0.00362132	-1.94559	14.1135	0.00894211	down	0.000147535	-1.53076	14.5283	0.00295469	down	0.000368134	-1.10539	14.9537	0.00361192	down	3	16.0636	16.0545	15.285	15.1136	13.9658	14.0155
602	sp|Q9Y653|AGRG1_HUMAN	ADGRG1	Adhesion G-protein coupled receptor G1 OS=Homo sapiens OX=9606 GN=ADGRG1 PE=1 SV=2	0.000420985	3.04488	14.0517	0.017631	up	0.00128191	2.05865	17.0966	0.0084966	up	16.1104	1.29014e-10	2.08083e-09	sig	0.000586009	1.85896	15.9107	0.00485819	up	0.00074677	2.98043	17.0321	0.00463266	up	4.21221e-06	3.24768	17.2994	0.00237789	up	5.45265e-06	3.84065	17.8924	0.00133268	up	3.49897e-05	4.07312	18.1248	0.00241145	up	2	14.0458	14.0576	17.0344	17.1588	16.0368	16.1839
6934	sp|O94910|AGRL1_HUMAN	ADGRL1	Adhesion G protein-coupled receptor L1 OS=Homo sapiens OX=9606 GN=ADGRL1 PE=1 SV=1	0.0166755	-0.393202	17.5395	0.046472	n.s.	0.186286	-0.201314	17.1463	0.218997	n.s.	17.3382	0.000422375	0.000522903	sig	0.125749	0.120081	17.6596	0.147623	n.s.	0.170792	0.0891247	17.6287	0.193031	n.s.	0.19441	-0.0737444	17.4658	0.215664	n.s.	0.878254	-0.00909752	17.5304	0.886767	n.s.	0.794935	-0.0119698	17.5276	0.805841	n.s.	7	17.5012	17.5779	17.1806	17.112	17.244	17.4324
2738	sp|O95490|AGRL2_HUMAN	ADGRL2	Adhesion G protein-coupled receptor L2 OS=Homo sapiens OX=9606 GN=ADGRL2 PE=1 SV=2	0.931893	-0.0175216	16.8576	0.942141	n.s.	0.622224	0.102041	16.8401	0.650524	n.s.	16.9597	0.000472128	0.000580178	sig	0.0407185	1.0714	17.929	0.0553913	n.s.	0.0313249	1.18745	18.0451	0.0432732	up	0.0602655	0.682689	17.5403	0.0743217	n.s.	0.0790608	0.631435	17.4891	0.0952188	n.s.	0.0634537	0.658377	17.516	0.0783429	n.s.	2	17.0117	16.7036	16.936	16.7442	17.0465	16.8729
1818	sp|Q9HAR2|AGRL3_HUMAN	ADGRL3	Adhesion G protein-coupled receptor L3 OS=Homo sapiens OX=9606 GN=ADGRL3 PE=1 SV=2	0.000956393	1.38664	14.8784	0.0183947	up	0.000841113	1.54732	16.265	0.00751589	up	16.4257	7.43929e-09	3.92629e-08	sig	0.00139958	2.17297	17.0514	0.006521	up	0.00149374	2.17799	17.0564	0.00604771	up	0.00199996	2.28215	17.1606	0.00654912	up	0.000282543	2.51891	17.3973	0.00328746	up	0.000390735	2.60417	17.4826	0.00363724	up	2	14.8363	14.9205	16.2733	16.2568	16.4413	16.4101
3954	sp|Q8WXG9|AGRV1_HUMAN	ADGRV1	Adhesion G-protein coupled receptor V1 OS=Homo sapiens OX=9606 GN=ADGRV1 PE=1 SV=2	0.00304239	-1.01049	16.0936	0.0228034	down	0.00371812	-0.838757	15.0831	0.0129527	down	15.2548	6.86864e-06	1.20862e-05	sig	0.00111666	-1.38886	14.7047	0.00601346	down	0.00163695	-1.32276	14.7708	0.00629513	down	0.00050412	-1.52588	14.5677	0.00390957	down	0.00735925	-1.57248	14.5211	0.0139214	down	0.00937154	-1.76982	14.3237	0.0166359	down	9	16.0606	16.1266	15.1282	15.038	15.2156	15.2941
6730	sp|P11766|ADHX_HUMAN	ADH5	Alcohol dehydrogenase class-3 OS=Homo sapiens OX=9606 GN=ADH5 PE=1 SV=4	0.0271694	-0.311983	20.8587	0.061127	n.s.	0.00209417	-0.358186	20.5467	0.009945	n.s.	20.5005	2.09128e-06	4.23994e-06	sig	0.00387227	-0.340003	20.5187	0.0104901	n.s.	0.00229369	-0.325961	20.5327	0.00734923	n.s.	0.482412	0.0162294	20.8749	0.505203	n.s.	0.00508443	0.0745706	20.9333	0.0108799	n.s.	0.00281027	-0.192247	20.6665	0.00767981	n.s.	13	20.8628	20.8547	20.4944	20.5991	20.5164	20.4846
2374	sp|Q9BV57|MTND_HUMAN	ADI1	1,2-dihydroxy-3-keto-5-methylthiopentene dioxygenase OS=Homo sapiens OX=9606 GN=ADI1 PE=1 SV=1	0.0107851	0.515028	17.6609	0.0369336	n.s.	0.0179143	0.652732	18.176	0.0333692	up	18.3137	1.01433e-06	2.27114e-06	sig	0.0267884	0.430396	18.0913	0.0394929	n.s.	0.0457775	0.245521	17.9064	0.0597083	n.s.	0.0477848	-0.412193	17.2487	0.0608038	n.s.	0.0356241	-0.582757	17.0782	0.0476734	n.s.	0.0105108	-0.831382	16.8295	0.0180684	down	1	17.713	17.6089	18.162	18.1899	18.3853	18.242
2575	sp|P55263|ADK_HUMAN	ADK	Adenosine kinase OS=Homo sapiens OX=9606 GN=ADK PE=1 SV=2	0.0260573	0.243555	19.295	0.0595418	n.s.	0.00668531	0.646403	19.5386	0.0178062	up	19.9414	2.28902e-09	1.62735e-08	sig	0.00119507	1.2135	20.5085	0.00613613	up	0.000812647	1.26963	20.5646	0.00477547	up	0.000702707	1.43041	20.7254	0.00434444	up	0.00149529	1.35476	20.6498	0.00552756	up	0.00136922	1.305	20.6	0.00542973	up	2	19.2605	19.3295	19.559	19.5181	19.901	19.9818
6565	sp|Q9H2P0|ADNP_HUMAN	ADNP	Activity-dependent neuroprotector homeobox protein OS=Homo sapiens OX=9606 GN=ADNP PE=1 SV=1	0.863748	0.0115212	18.4802	0.883269	n.s.	0.632208	-0.0184113	18.4917	0.660243	n.s.	18.4618	0.00012393	0.000166699	sig	0.00714876	0.304033	18.7842	0.0151103	n.s.	0.0131421	0.418605	18.8988	0.0217562	n.s.	0.974035	-0.000936752	18.4792	0.976068	n.s.	0.985507	-0.000589443	18.4796	0.987334	n.s.	0.268815	0.104255	18.5844	0.292168	n.s.	4	18.4553	18.5051	18.5454	18.438	18.4402	18.4833
4758	sp|Q6IQ32|ADNP2_HUMAN	ADNP2	Activity-dependent neuroprotector homeobox protein 2 OS=Homo sapiens OX=9606 GN=ADNP2 PE=1 SV=1	0.0213311	-0.38539	17.2703	0.0530942	n.s.	0.000213562	-0.91138	16.8849	0.00604775	down	16.3589	0.000341706	0.00042968	sig	0.000114448	-1.07935	16.191	0.00377571	down	0.00607642	-0.904926	16.3654	0.0128836	down	0.0282943	-1.144	16.1263	0.0390368	down	0.0233285	-1.28861	15.9817	0.0334463	down	0.00491024	-1.17311	16.0972	0.01068	down	3	17.2659	17.2748	16.942	16.8279	16.3715	16.3464
4873	sp|Q96SZ5|AEDO_HUMAN	ADO	2-aminoethanethiol dioxygenase OS=Homo sapiens OX=9606 GN=ADO PE=1 SV=2	0.0489323	0.143944	17.7995	0.0891152	n.s.	0.0288048	0.219806	17.9435	0.0470173	n.s.	18.0193	1.73132e-08	7.6606e-08	sig	0.022116	0.213917	18.0134	0.0338163	n.s.	0.00845896	0.282094	18.0816	0.0159947	n.s.	0.00154072	0.826475	18.626	0.00578606	up	0.00101223	0.789984	18.5895	0.00478966	up	0.000897052	0.753381	18.5529	0.00461698	up	7	17.8198	17.7793	17.9173	17.9696	17.987	18.0517
7513	sp|Q9BRR6|ADPGK_HUMAN	ADPGK	ADP-dependent glucokinase OS=Homo sapiens OX=9606 GN=ADPGK PE=1 SV=1	0.0955944	-0.217688	18.7728	0.144579	n.s.	0.200668	-0.117028	18.5551	0.233774	n.s.	18.6558	0.0052135	0.00571818	sig	0.340561	-0.0825854	18.6902	0.367743	n.s.	0.138219	-0.101777	18.671	0.159302	n.s.	0.0331948	0.208267	18.9811	0.0446714	n.s.	0.287384	0.161521	18.9343	0.311137	n.s.	0.660701	0.0198285	18.7926	0.676829	n.s.	13	18.7339	18.8117	18.6164	18.4938	18.6072	18.7043
7082	sp|P54922|ADPRH_HUMAN	ADPRH	[Protein ADP-ribosylarginine] hydrolase OS=Homo sapiens OX=9606 GN=ADPRH PE=1 SV=1	0.064246	-0.222487	17.7111	0.1076	n.s.	0.0162742	-0.358555	17.4886	0.031284	n.s.	17.3525	1.46152e-06	3.09526e-06	sig	0.0169212	-0.349331	17.3618	0.0275072	n.s.	0.00619177	-0.619827	17.0913	0.0130294	down	0.0194545	-0.395204	17.3159	0.028863	n.s.	0.00643452	-0.623402	17.0877	0.012701	down	0.00596066	-0.757417	16.9537	0.0121361	down	1	17.6655	17.7567	17.4508	17.5265	17.3446	17.3605
2434	sp|Q3LIE5|ADPRM_HUMAN	ADPRM	Manganese-dependent ADP-ribose/CDP-alcohol diphosphatase OS=Homo sapiens OX=9606 GN=ADPRM PE=1 SV=1	0.556169	-0.124147	15.6198	0.606564	n.s.	0.239116	-0.359564	15.4957	0.273551	n.s.	15.2602	0.000106859	0.000145366	sig	0.494279	-0.160298	15.4595	0.518825	n.s.	0.81184	0.056844	15.6766	0.823267	n.s.	0.0555147	0.786169	16.406	0.0692069	n.s.	0.0509123	0.790006	16.4098	0.0649361	n.s.	0.0617751	0.710911	16.3307	0.0764998	n.s.	7	15.797	15.4426	15.4957	15.4957	15.3851	15.1353
4723	sp|Q9NX46|ADPRS_HUMAN	ADPRS	ADP-ribose glycohydrolase ARH3 OS=Homo sapiens OX=9606 GN=ADPRS PE=1 SV=1	0.842406	-0.0377835	18.7695	0.865221	n.s.	0.72622	0.027948	18.7317	0.748833	n.s.	18.7975	0.000113547	0.00015369	sig	0.00924131	0.536003	19.3055	0.017847	n.s.	0.0141127	0.706366	19.4759	0.0229288	up	0.00813826	0.696877	19.4664	0.0150075	up	0.00620135	0.707637	19.4772	0.0124001	up	0.0191758	0.653303	19.4228	0.0287309	up	2	18.8203	18.7188	18.5722	18.8913	18.8448	18.7501
8109	sp|Q16186|ADRM1_HUMAN	ADRM1	Proteasomal ubiquitin receptor ADRM1 OS=Homo sapiens OX=9606 GN=ADRM1 PE=1 SV=2	0.129921	0.293404	18.5911	0.183102	n.s.	0.902322	0.012825	18.8845	0.911923	n.s.	18.6039	0.221971	0.224254	n.s.	0.651583	0.0563994	18.6475	0.670907	n.s.	0.673705	-0.0785544	18.5125	0.69179	n.s.	0.672828	0.0165665	18.6076	0.691218	n.s.	0.217829	-0.0814159	18.5097	0.239951	n.s.	0.516893	0.0404389	18.6315	0.53799	n.s.	5	18.6157	18.5665	18.9994	18.7696	18.693	18.5149
6311	sp|P30566|PUR8_HUMAN	ADSL	Adenylosuccinate lyase OS=Homo sapiens OX=9606 GN=ADSL PE=1 SV=2	0.00915786	-0.195306	20.3075	0.0344247	n.s.	0.00214123	-0.52022	20.1122	0.0100364	n.s.	19.7873	1.50522e-07	4.51358e-07	sig	0.00130293	-0.522994	19.7845	0.00633166	n.s.	0.00116894	-0.682181	19.6253	0.00550975	down	0.0154974	-0.441559	19.8659	0.024098	n.s.	0.00389609	-0.634478	19.673	0.00918007	down	0.000452674	-0.86643	19.4411	0.00376782	down	3	20.3259	20.2891	20.1084	20.116	19.8028	19.7717
6726	sp|Q8N142|PURA1_HUMAN	ADSS1	Adenylosuccinate synthetase isozyme 1 OS=Homo sapiens OX=9606 GN=ADSS1 PE=1 SV=1	0.166998	-0.124389	19.7412	0.22396	n.s.	0.0125801	-0.288807	19.6168	0.0262631	n.s.	19.4524	2.763e-07	7.44814e-07	sig	0.00154694	-0.541994	19.1992	0.00684055	n.s.	0.00171872	-0.512676	19.2285	0.00643448	n.s.	0.00197585	-0.580747	19.1605	0.00652795	n.s.	0.00164608	-0.636793	19.1044	0.00577766	down	0.00178125	-0.753301	18.9879	0.00604116	down	1	19.7205	19.762	19.5622	19.6714	19.4777	19.4271
2749	sp|P30520|PURA2_HUMAN	ADSS2	Adenylosuccinate synthetase isozyme 2 OS=Homo sapiens OX=9606 GN=ADSS2 PE=1 SV=3	0.350011	-0.0422285	21.8217	0.409088	n.s.	0.00553566	-0.443287	21.7795	0.0159429	n.s.	21.3784	3.27536e-08	1.30667e-07	sig	0.00253306	-0.956355	20.8654	0.00857254	down	0.00524838	-1.11919	20.7025	0.011718	down	0.00348643	-1.18845	20.6333	0.00876614	down	0.000747278	-1.34222	20.4795	0.00425417	down	0.00164171	-1.47786	20.3439	0.00590619	down	1	21.8548	21.7887	21.7908	21.7682	21.3808	21.3761
1526	sp|Q8IUX7|AEBP1_HUMAN	AEBP1	Adipocyte enhancer-binding protein 1 OS=Homo sapiens OX=9606 GN=AEBP1 PE=1 SV=1	0.048581	-1.19726	14.6724	0.0885732	n.s.	0.00266511	-1.78011	13.4752	0.0112145	down	12.8923	1.87918e-05	2.98193e-05	sig	0.00820546	-2.16165	12.5108	0.0165573	down	0.00180102	-2.23155	12.4409	0.00660155	down	0.00232649	-2.6597	12.0127	0.00702877	down	0.000772619	-2.78631	11.8861	0.00429705	down	0.0110081	-2.51253	12.1599	0.0186964	down	9	14.5955	14.7494	13.7381	13.2122	12.8417	12.9429
907	sp|Q8N556-2|AFAP1-2_HUMAN	AFAP1	Isoform of Q8N556, Isoform 2 of Actin filament-associated protein 1 OS=Homo sapiens OX=9606 GN=AFAP1 PE=1 SV=2	0.00146903	1.49027	17.3681	0.0199927	up	0.000109224	2.40778	18.8584	0.00568544	up	19.7759	3.02608e-07	8.0296e-07	sig	0.000159525	2.60389	19.972	0.00382021	up	0.000331819	2.87274	20.2408	0.00375284	up	0.00404705	2.78356	20.1516	0.00956969	up	0.00817319	3.04836	20.4164	0.0150456	up	0.000325388	4.33706	21.7051	0.00349433	up	2	17.3836	17.3526	18.8033	18.9134	19.756	19.7957
770	sp|Q8TED9|AF1L1_HUMAN	AFAP1L1	Actin filament-associated protein 1-like 1 OS=Homo sapiens OX=9606 GN=AFAP1L1 PE=1 SV=2	0.00622383	1.21325	11.9317	0.0291549	up	0.000290968	2.10071	13.145	0.00644829	up	14.0324	2.6688e-05	4.09655e-05	sig	0.0110862	1.02508	12.9568	0.0202751	up	0.0763141	0.440564	12.3723	0.0930646	n.s.	0.135785	0.335995	12.2677	0.154435	n.s.	0.348546	-0.483098	11.4486	0.371814	n.s.	0.00154661	-0.79103	11.1407	0.00574496	down	5	11.9113	11.9521	13.051	13.2389	14.0619	14.0029
573	sp|Q8N4X5|AF1L2_HUMAN	AFAP1L2	Actin filament-associated protein 1-like 2 OS=Homo sapiens OX=9606 GN=AFAP1L2 PE=1 SV=1	0.0595513	-0.35291	15.301	0.102132	n.s.	0.0464117	-0.981107	14.9481	0.0678392	n.s.	14.3199	7.10138e-07	1.66961e-06	sig	0.00126203	-2.46686	12.8342	0.00625883	down	0.00158586	-2.77198	12.529	0.00621196	down	0.00306171	-2.03039	13.2706	0.00812664	down	0.00117147	-2.51195	12.7891	0.00502717	down	0.00682198	-2.74925	12.5518	0.0133249	down	1	15.2309	15.3712	15.0048	14.8914	14.1124	14.5274
5410	sp|P55196-1|AFAD-1_HUMAN	AFDN	Isoform of P55196, Isoform 2 of Afadin OS=Homo sapiens OX=9606 GN=AFDN PE=1 SV=3	0.0034215	0.418527	20.192	0.0234671	n.s.	0.00084829	0.669606	20.6105	0.00751589	up	20.8616	1.64076e-09	1.26195e-08	sig	0.000833391	0.77259	20.9646	0.00545395	up	0.000917078	0.948752	21.1407	0.00503792	up	0.000114234	0.995132	21.1871	0.00308982	up	0.000388805	1.0195	21.2115	0.00351312	up	4.16951e-05	1.11055	21.3025	0.00241145	up	2	20.1898	20.1941	20.635	20.5861	20.881	20.8422
8056	tr|A0A804HJ20|A0A804HJ20_HUMAN	AFDN	Isoform of P55196, Afadin OS=Homo sapiens OX=9606 GN=AFDN PE=4 SV=1	0.173474	-0.211393	12.2435	0.230889	n.s.	0.65277	0.149033	12.0321	0.679582	n.s.	12.3925	0.754064	0.7545	n.s.	0.279573	-0.232798	12.0107	0.30586	n.s.	0.77119	-0.0885451	12.155	0.785454	n.s.	0.723676	0.065904	12.3094	0.739851	n.s.	0.441839	-0.160366	12.0831	0.465235	n.s.	0.45008	-0.257461	11.986	0.4718	n.s.	9	12.2839	12.2031	12.1255	11.9387	12.1108	12.6743
5102	sp|Q9UHB7|AFF4_HUMAN	AFF4	AF4/FMR2 family member 4 OS=Homo sapiens OX=9606 GN=AFF4 PE=1 SV=1	0.156595	-0.481892	16.7513	0.21295	n.s.	0.00530711	-0.670072	16.2694	0.0155584	down	16.0812	0.000318826	0.00040302	sig	0.0165005	-0.748984	16.0023	0.026991	down	0.0289468	-0.599669	16.1516	0.0405518	down	0.00512305	-1.25659	15.4947	0.0110077	down	0.00426859	-1.2335	15.5178	0.0097341	down	0.00470222	-1.02825	15.7231	0.0104019	down	9	16.7166	16.786	16.4837	16.0551	16.1158	16.0467
7909	sp|Q9Y4W6|AFG32_HUMAN	AFG3L2	AFG3-like protein 2 OS=Homo sapiens OX=9606 GN=AFG3L2 PE=1 SV=2	0.279009	0.0636722	20.978	0.339032	n.s.	0.0363123	0.160813	21.0416	0.0561746	n.s.	21.1388	6.47065e-05	9.18535e-05	sig	0.0232602	0.29231	21.2703	0.0352347	n.s.	0.0325951	0.186273	21.1642	0.0446427	n.s.	0.413545	0.023528	21.0015	0.437374	n.s.	0.34335	-0.0432089	20.9348	0.366904	n.s.	0.0470852	-0.102571	20.8754	0.0606454	n.s.	6	20.955	21.0009	21.0049	21.0783	21.1604	21.1172
8152	sp|Q6ULP2|AFTIN_HUMAN	AFTPH	Aftiphilin OS=Homo sapiens OX=9606 GN=AFTPH PE=1 SV=3	0.65356	-0.0356425	16.4203	0.697551	n.s.	0.428952	0.0522219	16.3846	0.462504	n.s.	16.4725	0.000970829	0.00114593	sig	0.276989	0.0467864	16.4671	0.303379	n.s.	0.827652	0.00685307	16.4271	0.838417	n.s.	0.0816481	0.230535	16.6508	0.0976682	n.s.	0.00875555	0.302372	16.7227	0.0158119	n.s.	0.018877	0.282166	16.7024	0.0283515	n.s.	13	16.4474	16.3931	16.322	16.4472	16.5181	16.4269
2602	sp|P20933|ASPG_HUMAN	AGA	N(4)-(beta-N-acetylglucosaminyl)-L-asparaginase OS=Homo sapiens OX=9606 GN=AGA PE=1 SV=2	0.00132823	1.44443	14.5352	0.0193241	up	0.00534561	1.51296	15.9796	0.0156216	up	16.0482	4.42183e-08	1.66565e-07	sig	0.000907578	1.89396	16.4292	0.00557615	up	0.00233305	1.96777	16.503	0.00741163	up	0.00077559	2.08708	16.6223	0.00449692	up	0.000937098	2.15656	16.6918	0.00465715	up	0.000825913	2.0563	16.5915	0.00450234	up	2	14.5852	14.4852	15.9631	15.9962	16.1473	15.949
1487	tr|E7EUN2|E7EUN2_HUMAN	AGAP1	Isoform of Q9UPQ3, Arf-GAP with GTPase, ANK repeat and PH domain-containing protein 1 OS=Homo sapiens OX=9606 GN=AGAP1 PE=1 SV=1	0.00143642	0.516332	11.0513	0.0199271	n.s.	0.0170106	1.35575	11.5676	0.032256	up	12.407	1.2919e-05	2.12829e-05	sig	0.000293573	2.19826	13.2496	0.00421481	up	0.000326389	1.52746	12.5788	0.00372739	up	0.0174879	1.38258	12.4339	0.0265465	up	0.0050056	1.68656	12.7378	0.0107842	up	0.00600648	1.70262	12.7539	0.0121883	up	2	11.0334	11.0691	11.5757	11.5596	12.5853	12.2288
4232	sp|Q9UPQ3|AGAP1_HUMAN	AGAP1	Arf-GAP with GTPase, ANK repeat and PH domain-containing protein 1 OS=Homo sapiens OX=9606 GN=AGAP1 PE=1 SV=4	0.757212	-0.0278108	15.9895	0.790413	n.s.	0.0249453	0.347873	15.9617	0.0422418	n.s.	16.3374	5.40757e-05	7.80051e-05	sig	0.00458845	0.742155	16.7317	0.0115412	up	0.00760284	0.829185	16.8187	0.0148724	up	0.0063493	0.694921	16.6844	0.0126054	up	0.0131614	0.714214	16.7037	0.0213571	up	0.0158128	0.895266	16.8848	0.0245689	up	2	15.9992	15.9798	16.0397	15.8837	16.3925	16.2822
1558	sp|Q96P47|AGAP3_HUMAN	AGAP3	Arf-GAP with GTPase, ANK repeat and PH domain-containing protein 3 OS=Homo sapiens OX=9606 GN=AGAP3 PE=1 SV=2	0.00219401	0.883529	17.2797	0.0210297	up	0.000340046	1.61203	18.1632	0.00664441	up	18.8917	3.77674e-11	9.35529e-10	sig	0.000426247	1.58	18.8597	0.00455489	up	0.000317072	1.92129	19.201	0.00370022	up	0.000352512	2.25607	19.5358	0.00357967	up	0.000470661	2.48654	19.7662	0.00370908	up	0.000256231	2.61042	19.8901	0.00329664	up	2	17.2502	17.3092	18.1923	18.1341	18.8881	18.8953
5584	sp|P52594|AGFG1_HUMAN	AGFG1	Arf-GAP domain and FG repeat-containing protein 1 OS=Homo sapiens OX=9606 GN=AGFG1 PE=1 SV=2	0.186456	0.0630907	20.292	0.24444	n.s.	0.139796	0.152056	20.3551	0.169675	n.s.	20.4441	3.1425e-05	4.75057e-05	sig	0.742291	-0.0304709	20.2616	0.758254	n.s.	0.0134232	-0.405263	19.8868	0.0221035	n.s.	0.0347726	-0.330879	19.9612	0.0464691	n.s.	0.0120301	-0.417099	19.8749	0.0199886	n.s.	0.0021494	-0.528674	19.7634	0.00666484	n.s.	1	20.2677	20.3164	20.3346	20.3757	20.3852	20.503
3471	sp|O95081|AGFG2_HUMAN	AGFG2	Arf-GAP domain and FG repeat-containing protein 2 OS=Homo sapiens OX=9606 GN=AGFG2 PE=1 SV=2	0.00342083	0.932841	11.8705	0.0234671	up	0.00334984	1.64496	12.8033	0.0124502	up	13.5154	0.000108174	0.000146946	sig	0.0395048	1.21768	13.0882	0.0540208	n.s.	0.00470793	0.922989	12.7935	0.0109585	up	0.00338028	1.17405	13.0445	0.00861822	up	0.00231276	1.22456	13.095	0.00686602	up	0.00635872	0.79147	12.6619	0.0126779	up	5	11.9132	11.8277	12.8374	12.7692	13.4301	13.6008
803	sp|Q8N302|AGGF1_HUMAN	AGGF1	Angiogenic factor with G patch and FHA domains 1 OS=Homo sapiens OX=9606 GN=AGGF1 PE=1 SV=2	0.0404835	-1.25862	13.6839	0.0782507	n.s.	0.0431297	-1.24264	12.4252	0.064116	n.s.	12.4412	0.000764697	0.00091322	sig	0.0292278	-1.10418	12.5797	0.0423311	down	0.0266587	-1.48726	12.1966	0.0378804	down	0.288909	0.316766	14.0006	0.311734	n.s.	0.22753	0.366147	14.05	0.249936	n.s.	0.120316	-1.05639	12.6275	0.138801	n.s.	3	13.836	13.5317	12.2129	12.6376	12.2221	12.6603
5859	sp|Q53H12|AGK_HUMAN	AGK	Acylglycerol kinase, mitochondrial OS=Homo sapiens OX=9606 GN=AGK PE=1 SV=2	0.13501	-0.0564064	18.8728	0.188796	n.s.	0.0828556	0.113948	18.8164	0.108783	n.s.	18.9868	4.91888e-07	1.21635e-06	sig	0.0033839	0.496241	19.3691	0.00981909	n.s.	0.00662334	0.590075	19.4629	0.0135647	up	0.00624263	0.417931	19.2907	0.0124493	n.s.	0.00868643	0.376551	19.2494	0.0157068	n.s.	0.00844758	0.263428	19.1362	0.0154005	n.s.	2	18.8955	18.8501	18.8118	18.821	18.9601	19.0134
6405	sp|P35573|GDE_HUMAN	AGL	Glycogen debranching enzyme OS=Homo sapiens OX=9606 GN=AGL PE=1 SV=3	0.00314893	0.495981	20.0707	0.0228681	n.s.	0.00186678	0.633421	20.5667	0.00948531	up	20.7041	4.84609e-07	1.19973e-06	sig	0.00244984	0.509594	20.5803	0.00844454	n.s.	0.0127831	0.281553	20.3523	0.0213165	n.s.	0.0154215	0.31428	20.385	0.0240127	n.s.	0.0570269	0.193446	20.2642	0.0716774	n.s.	0.262223	0.050723	20.1215	0.285507	n.s.	5	20.0455	20.0959	20.5548	20.5787	20.7149	20.6934
795	sp|Q9BSE5|SPEB_HUMAN	AGMAT	Agmatinase, mitochondrial OS=Homo sapiens OX=9606 GN=AGMAT PE=1 SV=2	0.0320443	-0.625376	14.8133	0.0672152	n.s.	0.00538238	-1.47983	14.1879	0.0156897	down	13.3335	2.164e-06	4.36486e-06	sig	0.00533735	-2.07897	12.7343	0.012645	down	0.00664115	-2.76177	12.0515	0.0135842	down	0.00256669	-2.35094	12.4624	0.00740189	down	0.00292152	-2.63746	12.1758	0.007812	down	0.00853646	-3.29263	11.5207	0.0155396	down	1	14.706	14.9206	14.1473	14.2285	13.3142	13.3527
6319	sp|Q9UL18|AGO1_HUMAN	AGO1	Protein argonaute-1 OS=Homo sapiens OX=9606 GN=AGO1 PE=1 SV=3	0.00771314	0.54679	19.3625	0.032295	n.s.	0.00928615	0.42383	19.9092	0.0215996	n.s.	19.7863	6.65746e-05	9.42885e-05	sig	0.00525227	0.644027	20.0065	0.0125327	up	0.0023299	0.844372	20.2068	0.00740646	up	0.0163862	0.574908	19.9374	0.0251882	n.s.	0.0365116	0.43707	19.7995	0.0487103	n.s.	0.0196791	0.555113	19.9176	0.0293321	n.s.	2	19.4015	19.3235	19.8808	19.9377	19.7732	19.7993
5338	sp|Q9UKV8|AGO2_HUMAN	AGO2	Protein argonaute-2 OS=Homo sapiens OX=9606 GN=AGO2 PE=1 SV=3	0.100271	-0.105435	20.4336	0.150025	n.s.	0.00276274	-0.600504	20.3282	0.0113382	down	19.8331	6.14206e-07	1.47823e-06	sig	0.000151287	-0.735924	19.6977	0.00377571	down	0.000674957	-0.583757	19.8498	0.00450579	n.s.	8.47726e-05	-0.782495	19.6511	0.0029625	down	0.000231129	-0.874461	19.5591	0.00314362	down	0.019734	-0.564284	19.8693	0.0294038	n.s.	9	20.4408	20.4264	20.3636	20.2927	19.8639	19.8023
4729	sp|Q9H9G7|AGO3_HUMAN	AGO3	Protein argonaute-3 OS=Homo sapiens OX=9606 GN=AGO3 PE=1 SV=2	0.0229263	-0.28863	19.619	0.0552046	n.s.	0.00838372	-0.528911	19.3304	0.0203483	n.s.	19.0901	3.4212e-08	1.35484e-07	sig	0.0135725	-0.311446	19.3076	0.0233619	n.s.	0.592712	-0.0232493	19.5958	0.614683	n.s.	0.0290399	0.206572	19.8256	0.0399063	n.s.	0.0756886	0.147989	19.767	0.091604	n.s.	0.0117439	0.333905	19.9529	0.0195921	n.s.	11	19.6549	19.5831	19.3566	19.3042	19.123	19.0572
6796	sp|Q9HCK5|AGO4_HUMAN	AGO4	Protein argonaute-4 OS=Homo sapiens OX=9606 GN=AGO4 PE=1 SV=2	0.00156555	0.391871	18.133	0.0202235	n.s.	0.0449598	0.0970493	18.5249	0.0661756	n.s.	18.23	0.000585729	0.000710386	sig	0.00569669	0.205468	18.3385	0.013167	n.s.	0.00172836	0.489876	18.6229	0.00645706	n.s.	0.126202	0.216982	18.35	0.144659	n.s.	0.197091	0.120798	18.2538	0.21892	n.s.	0.0288849	0.41748	18.5505	0.0401656	n.s.	2	18.1472	18.1187	18.531	18.5187	18.2459	18.2142
2101	sp|Q99943|PLCA_HUMAN	AGPAT1	1-acyl-sn-glycerol-3-phosphate acyltransferase alpha OS=Homo sapiens OX=9606 GN=AGPAT1 PE=1 SV=2	0.866998	-0.0148791	16.5244	0.885755	n.s.	0.0225349	0.169816	16.5095	0.0392679	n.s.	16.6942	1.5153e-09	1.19014e-08	sig	0.000872357	0.591294	17.1157	0.00551544	up	0.00103666	0.910961	17.4354	0.00530605	up	0.000258365	1.35775	17.8821	0.00335306	up	0.000338725	1.48381	18.0082	0.00342666	up	0.000574332	1.54309	18.0675	0.00400702	up	7	16.5419	16.5069	16.5859	16.4331	16.7134	16.675
898	sp|O15120|PLCB_HUMAN	AGPAT2	1-acyl-sn-glycerol-3-phosphate acyltransferase beta OS=Homo sapiens OX=9606 GN=AGPAT2 PE=1 SV=1	0.000401593	0.617608	15.6941	0.01744	up	0.00207727	1.047	16.3117	0.00991923	up	16.7411	4.17181e-10	4.67773e-09	sig	0.00435271	0.611914	16.306	0.0112125	up	0.00237685	0.709821	16.4039	0.00747311	up	0.000746894	1.90249	17.5965	0.0044286	up	0.000945625	2.81839	18.5124	0.00467673	up	0.000613708	3.67384	19.3679	0.00407394	up	8	15.6834	15.7047	16.3053	16.318	16.7876	16.6945
2204	sp|Q9NRZ7|PLCC_HUMAN	AGPAT3	1-acyl-sn-glycerol-3-phosphate acyltransferase gamma OS=Homo sapiens OX=9606 GN=AGPAT3 PE=1 SV=1	0.00609515	0.664151	16.4432	0.0288308	up	0.0413344	0.286277	17.1073	0.0620986	n.s.	16.7294	5.92244e-09	3.35075e-08	sig	0.0086905	0.719633	17.1628	0.0171685	up	0.00214858	1.2483	17.6915	0.00716938	up	0.00162052	1.68242	18.1256	0.00589869	up	0.000442478	1.95115	18.3943	0.0036389	up	0.000309518	2.02634	18.4695	0.00344824	up	2	16.4725	16.4138	17.1503	17.0643	16.7818	16.677
2551	sp|Q9NRZ5|PLCD_HUMAN	AGPAT4	1-acyl-sn-glycerol-3-phosphate acyltransferase delta OS=Homo sapiens OX=9606 GN=AGPAT4 PE=1 SV=1	0.000221616	1.25449	16.6492	0.0171387	up	6.46029e-05	1.70189	17.9037	0.00547099	up	18.351	6.41553e-11	1.30193e-09	sig	0.000294126	1.45757	18.1067	0.00421481	up	0.000243055	1.73117	18.3803	0.00351791	up	4.91382e-05	2.09078	18.7399	0.0029314	up	0.000572785	2.27183	18.921	0.00394676	up	0.000166304	2.04298	18.6921	0.00304017	up	2	16.6628	16.6356	17.9165	17.8908	18.3526	18.3495
8440	sp|Q9NUQ2|PLCE_HUMAN	AGPAT5	1-acyl-sn-glycerol-3-phosphate acyltransferase epsilon OS=Homo sapiens OX=9606 GN=AGPAT5 PE=1 SV=3	0.54687	-0.133042	16.8302	0.598386	n.s.	0.530551	-0.214572	16.6972	0.561886	n.s.	16.6157	0.45484	0.456371	n.s.	0.255818	-0.286809	16.5434	0.282193	n.s.	0.217006	-0.347964	16.4823	0.241133	n.s.	0.202487	-0.339812	16.4904	0.223878	n.s.	0.250021	-0.303892	16.5263	0.272873	n.s.	0.584934	-0.146219	16.684	0.60408	n.s.	9	17.0116	16.6489	16.6601	16.7343	16.836	16.3953
4256	sp|O00116|ADAS_HUMAN	AGPS	Alkyldihydroxyacetonephosphate synthase, peroxisomal OS=Homo sapiens OX=9606 GN=AGPS PE=1 SV=1	0.0755264	-0.193441	20.9446	0.121275	n.s.	0.0572968	-0.17305	20.7512	0.0804303	n.s.	20.7716	1.62126e-07	4.79663e-07	sig	0.00239379	-0.859757	20.0849	0.00834198	down	0.0130832	-0.678116	20.2665	0.0216883	down	0.00217144	-0.941485	20.0031	0.00679299	down	0.00377533	-0.793156	20.1515	0.00899025	down	0.00291695	-0.868488	20.0761	0.00780714	down	1	20.9032	20.986	20.7129	20.7895	20.7589	20.7843
3313	sp|O00468|AGRIN_HUMAN	AGRN	Agrin OS=Homo sapiens OX=9606 GN=AGRN PE=1 SV=6	0.340513	-0.101353	18.2562	0.399717	n.s.	0.898394	-0.00963349	18.1549	0.908485	n.s.	18.2466	2.70135e-06	5.31784e-06	sig	0.00432973	0.846195	19.1024	0.0111635	up	0.00389366	0.596302	18.8525	0.00979363	up	0.79893	-0.0107409	18.2455	0.812272	n.s.	0.138692	0.0961333	18.3523	0.158744	n.s.	0.827382	0.0182082	18.2744	0.837555	n.s.	6	18.2192	18.2932	18.2277	18.082	18.1911	18.3021
272	sp|P01019|ANGT_HUMAN	AGT	Angiotensinogen OS=Homo sapiens OX=9606 GN=AGT PE=1 SV=1	0.00709956	0.746028	14.9698	0.0310812	up	0.000438027	2.73055	15.7159	0.00688722	up	17.7004	1.06995e-12	1.39545e-10	sig	0.000359931	3.55147	18.5213	0.00436468	up	0.000353633	3.79525	18.7651	0.00381668	up	0.000257167	3.70304	18.6729	0.00335306	up	0.000173956	4.38961	19.3594	0.00307065	up	0.000243294	4.4908	19.4606	0.00325255	up	2	15.027	14.9127	15.6888	15.7429	17.7025	17.6983
5576	sp|Q9UPW5|CBPC1_HUMAN	AGTPBP1	Cytosolic carboxypeptidase 1 OS=Homo sapiens OX=9606 GN=AGTPBP1 PE=1 SV=3	0.152806	-0.100344	20.2063	0.208684	n.s.	0.00828444	-0.170524	20.106	0.0201735	n.s.	20.0358	6.20434e-06	1.10682e-05	sig	0.0378619	-0.338746	19.8676	0.0521786	n.s.	0.162428	-0.140321	20.066	0.18447	n.s.	0.0200585	0.227165	20.4335	0.0295864	n.s.	0.00354264	0.349817	20.5561	0.00864769	n.s.	0.00168794	0.384783	20.5911	0.00595798	n.s.	8	20.1918	20.2208	20.148	20.0639	20.03	20.0415
2807	sp|Q6RW13|ATRAP_HUMAN	AGTRAP	Type-1 angiotensin II receptor-associated protein OS=Homo sapiens OX=9606 GN=AGTRAP PE=1 SV=1	0.150705	0.0597536	20.4398	0.206369	n.s.	0.00805183	-0.199752	20.4996	0.0198777	n.s.	20.2401	1.70411e-06	3.53795e-06	sig	0.165639	-0.0996188	20.3402	0.189386	n.s.	0.00048562	-0.185078	20.2547	0.0041178	n.s.	0.00286365	-1.28291	19.1569	0.00780954	down	0.00763825	-1.37868	19.0611	0.0143114	down	0.0152735	-1.30751	19.1323	0.0238941	down	1	20.441	20.4387	20.5258	20.4733	20.2581	20.2221
4056	sp|Q8WYP5|ELYS_HUMAN	AHCTF1	Protein ELYS OS=Homo sapiens OX=9606 GN=AHCTF1 PE=1 SV=3	0.0383422	-0.706698	20.236	0.0753246	n.s.	0.0031962	-0.898642	19.5293	0.0121418	down	19.3374	2.17923e-06	4.39148e-06	sig	0.00147143	-1.01757	19.2185	0.00667684	down	0.00190406	-1.14571	19.0903	0.00678195	down	0.00161675	-1.28944	18.9466	0.00589869	down	0.00212835	-1.64006	18.596	0.00658348	down	0.00335804	-1.57602	18.66	0.008476	down	9	20.1971	20.275	19.6664	19.3923	19.3046	19.3703
5843	sp|P23526|SAHH_HUMAN	AHCY	Adenosylhomocysteinase OS=Homo sapiens OX=9606 GN=AHCY PE=1 SV=4	0.0545396	-0.11347	21.9113	0.0961692	n.s.	0.0310816	-0.109973	21.7978	0.0497662	n.s.	21.8013	1.47833e-09	1.16931e-08	sig	0.00287197	-0.383375	21.5279	0.00905544	n.s.	0.00135812	-0.559855	21.3515	0.00580371	n.s.	0.00400845	-0.490077	21.4212	0.00951763	n.s.	0.00169395	-0.621697	21.2896	0.00585712	down	0.000606876	-0.864767	21.0465	0.00407394	down	1	21.8916	21.931	21.7784	21.8173	21.8041	21.7986
2954	sp|O43865|SAHH2_HUMAN	AHCYL1	S-adenosylhomocysteine hydrolase-like protein 1 OS=Homo sapiens OX=9606 GN=AHCYL1 PE=1 SV=2	0.178635	0.123264	20.2541	0.236302	n.s.	0.0218825	0.295859	20.3773	0.038449	n.s.	20.5499	3.11458e-08	1.25235e-07	sig	0.0469494	-0.278453	19.9756	0.0625293	n.s.	0.00525674	-0.632385	19.6217	0.0117225	down	0.00423605	-0.673768	19.5803	0.0098185	down	0.00323412	-0.760128	19.4939	0.00824019	down	0.00515125	-0.991986	19.2621	0.0110175	down	1	20.2107	20.2974	20.3351	20.4196	20.5398	20.56
8269	sp|Q96HN2|SAHH3_HUMAN	AHCYL2	Adenosylhomocysteinase 3 OS=Homo sapiens OX=9606 GN=AHCYL2 PE=1 SV=1	0.0482988	-0.156964	17.7137	0.0882448	n.s.	0.160759	-0.131407	17.5567	0.191965	n.s.	17.5823	0.000300653	0.000381386	sig	0.0370567	-0.324096	17.3896	0.0512568	n.s.	0.0119075	-0.34866	17.365	0.020252	n.s.	0.0176734	-0.273444	17.4402	0.0267437	n.s.	0.0158688	-0.310944	17.4027	0.0245941	n.s.	0.0176995	-0.440648	17.273	0.0269046	n.s.	1	17.6779	17.7494	17.5583	17.5551	17.6307	17.5338
3570	sp|Q5TGY3|AHDC1_HUMAN	AHDC1	AT-hook DNA-binding motif-containing protein 1 OS=Homo sapiens OX=9606 GN=AHDC1 PE=1 SV=1	0.00916832	0.495368	16.3771	0.0344247	n.s.	0.00411411	0.990947	16.8724	0.0135408	up	17.368	5.65719e-08	2.04629e-07	sig	0.00176064	1.35598	17.733	0.00726105	up	0.00310315	1.09195	17.469	0.00856536	up	0.00313743	0.770014	17.1471	0.00825664	up	0.00257267	0.906138	17.2832	0.00728146	up	0.00230594	1.08636	17.4634	0.00690125	up	2	16.4203	16.3338	16.8928	16.8521	17.4149	17.3211
7292	sp|Q8N157|AHI1_HUMAN	AHI1	Jouberin OS=Homo sapiens OX=9606 GN=AHI1 PE=1 SV=1	0.0122923	-0.556364	16.1208	0.0395349	n.s.	0.0183217	-0.446568	15.5644	0.0338364	n.s.	15.6742	6.45223e-05	9.1607e-05	sig	0.00872017	-0.413868	15.7069	0.0172153	n.s.	0.0160502	-0.248099	15.8727	0.0252265	n.s.	0.0011669	-0.440437	15.6803	0.00517803	n.s.	0.0103392	-0.224029	15.8967	0.0178801	n.s.	0.109294	-0.106049	16.0147	0.127424	n.s.	11	16.1353	16.1062	15.6249	15.5039	15.6146	15.7337
332	sp|Q09666|AHNK_HUMAN	AHNAK	Neuroblast differentiation-associated protein AHNAK OS=Homo sapiens OX=9606 GN=AHNAK PE=1 SV=2	0.00100589	0.925521	19.1613	0.0184619	up	0.000139612	2.5234	20.0868	0.00584529	up	21.6847	3.00156e-12	2.55232e-10	sig	0.000147418	2.81796	21.9792	0.00377571	up	0.00111539	2.26783	21.4291	0.00542022	up	0.000413543	1.40574	20.567	0.00372073	up	0.00778433	0.345086	19.5063	0.0144971	n.s.	0.00357595	-0.485085	18.6762	0.00879741	n.s.	6	19.1327	19.1899	20.0801	20.0935	21.6931	21.6762
4023	sp|Q8IVF2|AHNK2_HUMAN	AHNAK2	Protein AHNAK2 OS=Homo sapiens OX=9606 GN=AHNAK2 PE=1 SV=2	0.0531507	0.213992	16.4412	0.0943286	n.s.	0.00636161	0.708946	16.6552	0.0173613	up	17.1501	9.65775e-08	3.14113e-07	sig	0.254734	-0.0826468	16.3585	0.281213	n.s.	0.186783	-0.122701	16.3185	0.209761	n.s.	0.0072169	0.62993	17.0711	0.0137945	up	0.00586837	0.7651	17.2063	0.0119398	up	0.00930743	0.697761	17.139	0.0165629	up	8	16.3914	16.491	16.6425	16.6679	17.1775	17.1228
6687	sp|O95433|AHSA1_HUMAN	AHSA1	Activator of 90 kDa heat shock protein ATPase homolog 1 OS=Homo sapiens OX=9606 GN=AHSA1 PE=1 SV=1	0.27828	-0.0219218	21.3369	0.338241	n.s.	0.0172574	-0.215816	21.315	0.0325242	n.s.	21.1211	1.52303e-07	4.55748e-07	sig	0.00174272	-0.420892	20.916	0.00723624	n.s.	0.000626189	-0.588649	20.7483	0.00438588	down	0.00645502	-0.42802	20.9089	0.0127522	n.s.	0.000681556	-0.433668	20.9032	0.0041543	n.s.	0.00028111	-0.332737	21.0042	0.00334737	n.s.	3	21.3323	21.3415	21.3009	21.3291	21.1494	21.0927
2814	sp|Q96BJ3|AIDA_HUMAN	AIDA	Axin interactor, dorsalization-associated protein OS=Homo sapiens OX=9606 GN=AIDA PE=1 SV=1	0.0239088	1.62616	16.329	0.0566927	n.s.	0.00616578	1.67154	17.9551	0.0170295	up	18.0005	1.66285e-05	2.67151e-05	sig	0.00226149	1.87793	18.2069	0.00809081	up	0.00326491	1.82996	18.1589	0.00881209	up	0.0053311	1.57131	17.9003	0.0112473	up	0.00432454	1.53538	17.8643	0.00980479	up	0.0012871	2.28162	18.6106	0.00533155	up	2	16.4072	16.2507	18.1989	17.7113	18.1066	17.8944
2890	sp|Q9BQI0|AIF1L_HUMAN	AIF1L	Allograft inflammatory factor 1-like OS=Homo sapiens OX=9606 GN=AIF1L PE=1 SV=1	0.00125753	1.36128	15.7867	0.0189465	up	0.000171816	1.32291	17.148	0.00588578	up	17.1096	1.76375e-07	5.14428e-07	sig	0.000573721	1.07874	16.8654	0.00481536	up	0.00446771	0.814478	16.6012	0.0106114	up	0.0150873	0.557656	16.3444	0.0236071	n.s.	0.0575033	0.267989	16.0547	0.0721922	n.s.	0.115176	0.152999	15.9397	0.133435	n.s.	5	15.7814	15.792	17.196	17.1	17.0931	17.1261
8092	sp|O95831|AIFM1_HUMAN	AIFM1	Apoptosis-inducing factor 1, mitochondrial OS=Homo sapiens OX=9606 GN=AIFM1 PE=1 SV=1	0.228733	-0.0461257	19.5539	0.287772	n.s.	0.236473	0.0355921	19.5077	0.270743	n.s.	19.5894	0.00348312	0.00389089	sig	0.0162634	0.280202	19.8341	0.0266737	n.s.	0.0197512	0.215134	19.769	0.0296645	n.s.	0.061912	0.244786	19.7986	0.0761025	n.s.	0.147229	0.151955	19.7058	0.167539	n.s.	0.282213	0.0816717	19.6355	0.305386	n.s.	2	19.5693	19.5384	19.5298	19.4857	19.6041	19.5748
456	sp|Q9BRQ8|FSP1_HUMAN	AIFM2	Ferroptosis suppressor protein 1 OS=Homo sapiens OX=9606 GN=AIFM2 PE=1 SV=1	0.0183467	0.329118	15.922	0.0489446	n.s.	0.00264087	-0.877711	16.2511	0.0111668	down	15.0443	1.58747e-07	4.70957e-07	sig	0.0100198	-1.76239	14.1596	0.0189046	down	0.000656556	-2.63364	13.2884	0.00445349	down	0.00398965	-2.41229	13.5097	0.00950151	down	0.00531546	-2.28585	13.6361	0.0111938	down	0.000635439	-1.82837	14.0936	0.00408733	down	1	15.9672	15.8768	16.2502	16.252	15.0442	15.0444
7516	sp|Q12904|AIMP1_HUMAN	AIMP1	Aminoacyl tRNA synthase complex-interacting multifunctional protein 1 OS=Homo sapiens OX=9606 GN=AIMP1 PE=1 SV=2	0.0306067	0.187199	19.853	0.0652932	n.s.	0.0781516	0.158146	20.0402	0.10371	n.s.	20.0111	3.63305e-05	5.42382e-05	sig	0.0252654	0.281628	20.1346	0.0376131	n.s.	0.0702345	0.102159	19.9551	0.0864802	n.s.	0.0262866	-0.148283	19.7047	0.0368072	n.s.	0.0481766	-0.116678	19.7363	0.061915	n.s.	0.645464	0.0222516	19.8752	0.662491	n.s.	4	19.8769	19.829	20.0636	20.0167	20.0516	19.9707
4165	sp|Q13155|AIMP2_HUMAN	AIMP2	Aminoacyl tRNA synthase complex-interacting multifunctional protein 2 OS=Homo sapiens OX=9606 GN=AIMP2 PE=1 SV=2	0.00445269	0.81804	19.669	0.0260258	up	0.0142442	0.92768	20.487	0.0284763	up	20.5967	0.00227206	0.00257701	sig	0.00576964	0.785227	20.4542	0.013255	up	0.110134	0.265042	19.934	0.129503	n.s.	0.0033871	0.719335	20.3883	0.00862433	up	0.0304008	0.805524	20.4745	0.0417697	up	0.0751838	0.664272	20.3333	0.0909422	n.s.	5	19.6428	19.6952	20.4389	20.5351	20.4879	20.7055
3615	sp|O00170|AIP_HUMAN	AIP	AH receptor-interacting protein OS=Homo sapiens OX=9606 GN=AIP PE=1 SV=2	0.00179136	0.713852	19.1257	0.0204497	up	6.86589e-05	1.11429	19.8396	0.00547099	up	20.24	5.60434e-07	1.36401e-06	sig	0.000719082	1.27446	20.4002	0.00521953	up	0.00168964	1.37262	20.4984	0.00637383	up	0.00701869	1.56394	20.6897	0.0135264	up	0.0010233	1.56531	20.691	0.00480464	up	0.000667103	1.54461	20.6703	0.00416097	up	2	19.1347	19.1167	19.8685	19.8107	20.238	20.2421
1720	sp|P00568|KAD1_HUMAN	AK1	Adenylate kinase isoenzyme 1 OS=Homo sapiens OX=9606 GN=AK1 PE=1 SV=3	0.0111805	0.263979	19.4519	0.0376695	n.s.	0.0028781	0.635198	19.7159	0.0115467	up	20.0871	1.86723e-12	2.01777e-10	sig	0.00102697	1.06023	20.5122	0.00586191	up	0.000630123	1.19143	20.6434	0.00438588	up	0.000285861	1.6597	21.1116	0.00342755	up	0.000354342	1.92204	21.374	0.00344702	up	0.0001859	2.14232	21.5943	0.00307385	up	7	19.4239	19.48	19.7137	19.7182	20.0677	20.1066
4388	sp|P54819|KAD2_HUMAN	AK2	Adenylate kinase 2, mitochondrial OS=Homo sapiens OX=9606 GN=AK2 PE=1 SV=2	0.1864	0.0823832	20.4618	0.244432	n.s.	0.0352041	0.223168	20.5441	0.0548286	n.s.	20.6849	8.00717e-07	1.8474e-06	sig	0.00740767	0.749705	21.2115	0.015446	up	0.00429347	0.84957	21.3113	0.0103782	up	0.00136064	0.7838	21.2456	0.00551722	up	0.00642894	0.620389	21.0822	0.012701	up	0.00364107	0.577484	21.0392	0.00888359	n.s.	2	20.4341	20.4894	20.513	20.5753	20.652	20.7179
2125	sp|Q9UIJ7|KAD3_HUMAN	AK3	GTP:AMP phosphotransferase AK3, mitochondrial OS=Homo sapiens OX=9606 GN=AK3 PE=1 SV=4	0.733446	-0.0318836	18.8431	0.769789	n.s.	0.0141547	0.668061	18.8112	0.0283868	up	19.5111	2.86996e-07	7.68135e-07	sig	0.00460135	1.24336	20.0864	0.0115516	up	0.00321427	1.4186	20.2617	0.00873807	up	0.00936568	0.971275	19.8143	0.0166426	up	0.0413986	0.619879	19.463	0.0542341	n.s.	0.00760138	0.922724	19.7658	0.014413	up	2	18.9229	18.7632	18.8276	18.7948	19.52	19.5023
129	sp|P27144|KAD4_HUMAN	AK4	Adenylate kinase 4, mitochondrial OS=Homo sapiens OX=9606 GN=AK4 PE=1 SV=1	0.000700128	-0.664509	22.5485	0.0180316	down	0.000162426	-1.35066	21.8839	0.00588578	down	21.1978	2.43064e-14	2.62661e-11	sig	0.000164923	-2.02102	20.5274	0.00383688	down	0.000396349	-3.04661	19.5018	0.00390381	down	2.47568e-05	-4.22226	18.3262	0.0029314	down	2.79696e-05	-5.0961	17.4524	0.00236471	down	2.92396e-05	-5.48335	17.0651	0.00240647	down	1	22.5317	22.5652	21.8787	21.8892	21.194	21.2016
2432	sp|Q9Y3D8|KAD6_HUMAN	AK6	Adenylate kinase isoenzyme 6 OS=Homo sapiens OX=9606 GN=AK6 PE=1 SV=1	0.0653752	-0.251995	19.21	0.108837	n.s.	0.00552003	-0.55491	18.958	0.0159191	n.s.	18.6551	1.59549e-08	7.21001e-08	sig	0.00207013	-0.931937	18.2781	0.00775739	down	0.00128804	-1.27802	17.932	0.00565807	down	0.000241629	-1.43314	17.7769	0.00331695	down	0.00191246	-1.54203	17.668	0.00622955	down	0.000383629	-1.5964	17.6136	0.00362159	down	1	19.1892	19.2308	18.8935	19.0226	18.6193	18.6909
2029	sp|Q96M32|KAD7_HUMAN	AK7	Adenylate kinase 7 OS=Homo sapiens OX=9606 GN=AK7 PE=1 SV=3	0.0105196	-1.52523	13.5398	0.0365898	down	0.00619402	-1.24825	12.0146	0.0170656	down	12.2916	0.000308903	0.000390762	sig	0.00290212	-2.18788	11.352	0.00908507	down	0.00190475	-2.02715	11.5127	0.00678195	down	0.0499387	-2.01442	11.5254	0.0632742	n.s.	0.00183537	-2.12368	11.4162	0.00610025	down	0.00262125	-2.46408	11.0758	0.00740545	down	9	13.4945	13.5852	12.1656	11.8636	12.2039	12.3792
5222	sp|Q92667|AKAP1_HUMAN	AKAP1	A-kinase anchor protein 1, mitochondrial OS=Homo sapiens OX=9606 GN=AKAP1 PE=1 SV=1	0.000761798	-0.532748	20.0813	0.0181864	n.s.	0.000270613	-0.986568	19.5486	0.00636334	down	19.0948	4.00198e-12	2.85926e-10	sig	0.000258913	-0.986302	19.095	0.00414659	down	0.000413226	-0.911843	19.1695	0.00393553	down	0.000321101	-0.838246	19.2431	0.00350938	down	0.000508134	-0.704527	19.3768	0.00380157	down	0.000512865	-0.657822	19.4235	0.00391521	down	3	20.0666	20.096	19.5478	19.5494	19.0879	19.1017
6889	sp|O43572|AKA10_HUMAN	AKAP10	A-kinase anchor protein 10, mitochondrial OS=Homo sapiens OX=9606 GN=AKAP10 PE=1 SV=2	0.00298125	0.366214	17.2417	0.0226397	n.s.	0.000395761	0.661149	17.6079	0.00675659	up	17.9029	9.63478e-08	3.13484e-07	sig	0.00194794	0.725072	17.9668	0.00758214	up	0.00206442	0.56968	17.8114	0.00703464	n.s.	0.000212817	0.62454	17.8663	0.00324038	up	0.000458644	0.639644	17.8814	0.00369582	up	0.00307277	0.600921	17.8426	0.00804607	up	2	17.2508	17.2326	17.6258	17.5901	17.9124	17.8934
7959	sp|Q9UKA4|AKA11_HUMAN	AKAP11	A-kinase anchor protein 11 OS=Homo sapiens OX=9606 GN=AKAP11 PE=1 SV=1	0.119776	0.251855	18.0985	0.172087	n.s.	0.0821899	0.295566	18.3504	0.108057	n.s.	18.3941	0.00167906	0.00193179	sig	0.719166	0.0301003	18.1286	0.735762	n.s.	0.590307	0.0504141	18.1489	0.612556	n.s.	0.224135	0.145712	18.2442	0.246332	n.s.	0.408186	-0.080203	18.0183	0.431495	n.s.	0.242642	-0.12615	17.9724	0.265827	n.s.	5	18.1704	18.0266	18.2867	18.414	18.3393	18.4489
6768	sp|Q02952|AKA12_HUMAN	AKAP12	A-kinase anchor protein 12 OS=Homo sapiens OX=9606 GN=AKAP12 PE=1 SV=4	0.635185	0.0219299	20.3036	0.680544	n.s.	0.00753451	0.365349	20.3255	0.0190746	n.s.	20.6689	7.24641e-06	1.26812e-05	sig	0.00657499	0.459508	20.7631	0.0143284	n.s.	0.0242737	0.291845	20.5954	0.0351678	n.s.	0.0144575	0.252676	20.5563	0.0228159	n.s.	0.117157	0.111975	20.4156	0.135785	n.s.	0.120216	-0.143244	20.1603	0.138735	n.s.	6	20.2759	20.3313	20.2973	20.3538	20.6532	20.6847
4204	sp|Q12802|AKP13_HUMAN	AKAP13	A-kinase anchor protein 13 OS=Homo sapiens OX=9606 GN=AKAP13 PE=1 SV=2	0.206625	-0.229118	21.1512	0.265644	n.s.	0.00275696	-0.337579	20.9221	0.0113274	n.s.	20.8136	0.000146823	0.000195715	sig	0.344137	0.0154966	21.1667	0.37128	n.s.	0.00439953	0.444666	21.5958	0.010537	n.s.	0.0114203	-0.203314	20.9479	0.0191445	n.s.	0.799523	0.0298921	21.1811	0.811824	n.s.	0.019807	0.388048	21.5392	0.0294973	n.s.	4	21.1637	21.1386	21.0457	20.7984	20.8262	20.801
7396	sp|Q02040|AK17A_HUMAN	AKAP17A	A-kinase anchor protein 17A OS=Homo sapiens OX=9606 GN=AKAP17A PE=1 SV=2	0.103366	-0.53859	17.1561	0.153856	n.s.	0.00700791	-0.530272	16.6175	0.018321	n.s.	16.6258	0.0128569	0.0137034	sig	0.0823957	-0.295927	16.8602	0.10108	n.s.	0.0445114	-0.196549	16.9595	0.0582591	n.s.	0.00885065	-0.397366	16.7587	0.0159504	n.s.	0.00969746	-0.395422	16.7607	0.0170222	n.s.	0.054534	-0.214801	16.9413	0.0686939	n.s.	11	17.1237	17.1885	16.8028	16.4323	16.6565	16.5952
3871	sp|Q9Y2D5-6|AKAP2-6_HUMAN	AKAP2	Isoform of Q9Y2D5, Isoform 4 of A-kinase anchor protein 2 OS=Homo sapiens OX=9606 GN=AKAP2 PE=1 SV=3	0.000276039	1.01594	18.7788	0.0171387	up	0.000433655	1.18163	19.7947	0.00688722	up	19.9604	3.01203e-10	3.74662e-09	sig	7.74541e-05	1.31637	20.0952	0.003663	up	0.000469773	1.60774	20.3865	0.00409116	up	0.000120257	1.31928	20.0981	0.00308982	up	0.000108806	1.2446	20.0234	0.00287308	up	0.000403865	1.60474	20.3835	0.00366818	up	2	18.7846	18.773	19.7789	19.8106	19.9843	19.9365
3164	sp|P24588|AKAP5_HUMAN	AKAP5	A-kinase anchor protein 5 OS=Homo sapiens OX=9606 GN=AKAP5 PE=1 SV=3	0.122412	0.575671	12.0107	0.174713	n.s.	0.0399221	0.86828	12.5864	0.0603334	n.s.	12.879	0.0188565	0.0198771	sig	0.134479	0.709056	12.7197	0.156786	n.s.	0.0259419	0.811637	12.8223	0.0370751	up	0.543777	0.104696	12.1154	0.565766	n.s.	0.942273	0.017781	12.0285	0.946873	n.s.	0.68918	-0.143888	11.8668	0.704584	n.s.	6	12.1224	11.899	12.7786	12.3941	13.0187	12.7392
1873	sp|Q9P0M2|AKA7G_HUMAN	AKAP7	A-kinase anchor protein 7 isoform gamma OS=Homo sapiens OX=9606 GN=AKAP7 PE=1 SV=2	0.35465	-0.217774	13.0944	0.413701	n.s.	0.585411	0.128997	12.8767	0.615311	n.s.	13.2234	1.34367e-05	2.20544e-05	sig	0.0334904	0.969396	14.0638	0.0472539	up	0.0351053	1.06969	14.1641	0.0476653	up	0.0259017	1.26289	14.3573	0.0363448	up	0.0238836	1.16421	14.2587	0.0340772	up	0.0437815	0.969803	14.0642	0.0570188	n.s.	2	13.2764	12.9125	12.8872	12.8661	13.1399	13.3069
5743	sp|O43823|AKAP8_HUMAN	AKAP8	A-kinase anchor protein 8 OS=Homo sapiens OX=9606 GN=AKAP8 PE=1 SV=1	0.0329152	-0.27552	18.0049	0.0684097	n.s.	0.00739205	-0.552167	17.7294	0.0189022	n.s.	17.4528	9.20037e-06	1.57157e-05	sig	0.00800567	-0.576815	17.4281	0.0162574	n.s.	0.00664405	-0.628884	17.3761	0.0135842	down	0.0206194	-0.870417	17.1345	0.030228	down	0.00406315	-1.01298	16.992	0.00942978	down	0.00485887	-0.911967	17.093	0.0106127	down	9	17.9574	18.0525	17.7485	17.7103	17.4567	17.4488
8229	sp|Q9ULX6|AKP8L_HUMAN	AKAP8L	A-kinase anchor protein 8-like OS=Homo sapiens OX=9606 GN=AKAP8L PE=1 SV=4	0.492141	-0.0289571	20.1382	0.547068	n.s.	0.0094564	0.239836	20.1093	0.0218534	n.s.	20.3781	1.20594e-05	2.00334e-05	sig	0.0189402	0.197389	20.3356	0.029852	n.s.	0.0128753	0.202119	20.3404	0.0214299	n.s.	0.0519039	0.083995	20.2222	0.0654286	n.s.	0.120022	0.0806622	20.2189	0.13879	n.s.	0.00616627	0.286813	20.4251	0.0124202	n.s.	4	20.1186	20.1579	20.1379	20.0806	20.3652	20.391
7355	sp|Q99996|AKAP9_HUMAN	AKAP9	A-kinase anchor protein 9 OS=Homo sapiens OX=9606 GN=AKAP9 PE=1 SV=4	0.0123504	0.308314	20.3728	0.0396333	n.s.	0.037552	0.163381	20.6811	0.0575465	n.s.	20.5362	8.92772e-07	2.02999e-06	sig	0.00369842	0.495192	20.868	0.0102791	n.s.	0.00402945	0.468399	20.8412	0.00996984	n.s.	0.0616513	0.195762	20.5686	0.0758037	n.s.	0.00904145	0.341157	20.714	0.0161761	n.s.	0.00283293	0.547112	20.9199	0.00771359	n.s.	4	20.4018	20.3438	20.7	20.6623	20.5214	20.551
3940	sp|Q53H80|AKIR2_HUMAN	AKIRIN2	Akirin-2 OS=Homo sapiens OX=9606 GN=AKIRIN2 PE=1 SV=2	0.330883	-0.0426625	16.0414	0.390481	n.s.	0.0107219	-0.453901	15.9987	0.0237006	n.s.	15.5875	1.75643e-06	3.62914e-06	sig	0.0227979	-0.713532	15.3278	0.034662	down	0.0098628	-0.357936	15.6834	0.0177485	n.s.	0.00554944	-1.01895	15.0224	0.011538	down	0.00505883	-1.07749	14.9639	0.0108439	down	0.00259958	-1.16547	14.8759	0.00737998	down	1	16.0079	16.0748	16.0003	15.9972	15.621	15.5539
697	sp|Q7Z591|AKNA_HUMAN	AKNA	Microtubule organization protein AKNA OS=Homo sapiens OX=9606 GN=AKNA PE=1 SV=2	0.193192	-0.0613691	17.5321	0.251175	n.s.	0.00243212	-0.938251	17.4708	0.0107037	down	16.5939	1.92438e-10	2.70948e-09	sig	9.96554e-05	-2.07192	15.4602	0.00377571	down	0.00116089	-2.22542	15.3067	0.00549955	down	0.000730975	-2.37185	15.1603	0.00439594	down	0.000125763	-2.34	15.1921	0.00293965	down	0.000140511	-2.21268	15.3195	0.00299135	down	1	17.5512	17.513	17.4962	17.4454	16.6361	16.5517
4968	sp|P14550|AK1A1_HUMAN	AKR1A1	Aldo-keto reductase family 1 member A1 OS=Homo sapiens OX=9606 GN=AKR1A1 PE=1 SV=3	0.0226109	0.616781	20.082	0.0548578	n.s.	0.00904459	0.926877	20.6988	0.0213004	up	21.0089	1.65202e-06	3.44222e-06	sig	0.00570617	1.06939	21.1514	0.0131751	up	0.00814463	0.921281	21.0033	0.0155741	up	0.00302512	1.27997	21.362	0.00807566	up	0.0031162	1.24272	21.3247	0.00810701	up	0.00703071	1.14015	21.2221	0.0135974	up	2	20.0128	20.1512	20.6346	20.7629	20.9533	21.0645
1690	sp|P15121|ALDR_HUMAN	AKR1B1	Aldo-keto reductase family 1 member B1 OS=Homo sapiens OX=9606 GN=AKR1B1 PE=1 SV=3	0.000814895	1.18364	18.96	0.0181962	up	0.000875623	2.21994	20.1436	0.00752448	up	21.1799	7.37115e-09	3.89747e-08	sig	7.79633e-05	1.78489	20.7449	0.003663	up	0.000505527	1.43831	20.3983	0.00414245	up	0.00230807	1.29551	20.2555	0.00699781	up	0.000691588	1.24344	20.2034	0.00417206	up	0.00114776	1.20222	20.1622	0.00505729	up	5	18.9755	18.9445	20.1736	20.1136	21.2438	21.116
511	sp|Q04828|AK1C1_HUMAN	AKR1C1	Aldo-keto reductase family 1 member C1 OS=Homo sapiens OX=9606 GN=AKR1C1 PE=1 SV=1	0.0010788	1.02586	15.1418	0.0186394	up	4.5564e-05	1.38629	16.1677	0.00547099	up	16.5281	1.87853e-11	6.26191e-10	sig	0.00146249	1.36365	16.5055	0.00665858	up	0.00118937	1.7355	16.8773	0.00553754	up	0.000491776	2.96076	18.1026	0.00388763	up	2.81741e-05	3.59671	18.7385	0.00236471	up	4.96885e-06	3.8073	18.9491	0.00152964	up	2	15.1501	15.1335	16.2004	16.135	16.5325	16.5238
914	sp|P42330|AK1C3_HUMAN	AKR1C3	Aldo-keto reductase family 1 member C3 OS=Homo sapiens OX=9606 GN=AKR1C3 PE=1 SV=4	0.0468178	0.655558	17.0848	0.0863421	n.s.	0.0692617	0.736282	17.7404	0.0938483	n.s.	17.8211	6.52786e-08	2.28846e-07	sig	0.0472764	0.5937	17.6785	0.0628786	n.s.	0.0160827	1.05972	18.1446	0.025254	up	0.00526935	1.97427	19.0591	0.011157	up	0.00275148	2.49197	19.5768	0.00754411	up	0.0019138	2.94197	20.0268	0.00623007	up	2	16.9564	17.2132	17.8121	17.6687	17.9803	17.6619
2030	sp|O43488|ARK72_HUMAN	AKR7A2	Aflatoxin B1 aldehyde reductase member 2 OS=Homo sapiens OX=9606 GN=AKR7A2 PE=1 SV=3	0.00181744	0.244191	17.9933	0.0204497	n.s.	0.0033125	1.02835	18.2374	0.0123538	up	19.0216	5.87093e-10	6.02121e-09	sig	0.00032263	1.53318	19.5264	0.00425543	up	5.08559e-06	1.59998	19.5932	0.00244249	up	0.00039683	1.38633	19.3796	0.00369935	up	0.000368569	1.42686	19.4201	0.00345532	up	1.09734e-05	1.31253	19.3058	0.0018973	up	2	17.9968	17.9897	18.2276	18.2472	19.0808	18.9624
1455	sp|P31749|AKT1_HUMAN	AKT1	RAC-alpha serine/threonine-protein kinase OS=Homo sapiens OX=9606 GN=AKT1 PE=1 SV=2	0.00297049	0.943789	17.9452	0.0225778	up	0.000585587	1.91296	18.889	0.00688722	up	19.8582	2.59249e-11	7.49569e-10	sig	3.65549e-05	2.22056	20.1658	0.00356191	up	5.22867e-05	2.20979	20.155	0.00323093	up	3.19189e-05	2.39709	20.3423	0.0029314	up	9.53226e-05	2.56526	20.5105	0.00287308	up	0.000148579	2.52885	20.4741	0.00300861	up	2	17.932	17.9585	18.8392	18.9388	19.9026	19.8138
8516	sp|Q96B36|AKTS1_HUMAN	AKT1S1	Proline-rich AKT1 substrate 1 OS=Homo sapiens OX=9606 GN=AKT1S1 PE=1 SV=1	0.0568008	0.322618	15.9392	0.0986686	n.s.	0.0530047	0.30303	16.2618	0.0754478	n.s.	16.2422	0.0784315	0.0804032	n.s.	0.0720932	0.391299	16.3305	0.0899744	n.s.	0.0359689	0.38156	16.3208	0.0486013	n.s.	0.064173	0.371993	16.3112	0.078569	n.s.	0.0635034	0.453298	16.3925	0.0786177	n.s.	0.198803	0.315964	16.2552	0.220538	n.s.	2	15.8686	16.0099	16.2236	16.3001	16.2252	16.2593
7013	sp|P31751|AKT2_HUMAN	AKT2	RAC-beta serine/threonine-protein kinase OS=Homo sapiens OX=9606 GN=AKT2 PE=1 SV=2	0.00510184	0.53443	17.8349	0.027106	n.s.	0.00205282	0.758679	18.3693	0.0098441	up	18.5936	7.66977e-06	1.33609e-05	sig	0.00163318	0.721083	18.556	0.00700337	up	0.00759663	0.579311	18.4142	0.0148658	n.s.	0.0115962	0.666325	18.5012	0.0193494	up	0.00583692	0.642355	18.4772	0.011901	up	0.00283481	0.603053	18.4379	0.00771449	up	5	17.8064	17.8634	18.3437	18.395	18.6129	18.5742
488	sp|Q9Y243|AKT3_HUMAN	AKT3	RAC-gamma serine/threonine-protein kinase OS=Homo sapiens OX=9606 GN=AKT3 PE=1 SV=1	0.000831846	0.616604	18.3009	0.0181962	up	0.000310495	1.08561	18.9175	0.00652354	up	19.3866	6.75383e-14	3.06713e-11	sig	3.1609e-05	1.98173	20.2827	0.00346407	up	4.52343e-05	2.78615	21.0871	0.00323093	up	3.97843e-06	2.96142	21.2624	0.00237789	up	6.59434e-05	3.205	21.5059	0.00280118	up	7.44858e-05	3.40095	21.7019	0.00269647	up	2	18.2991	18.3027	18.8998	18.9353	19.4056	19.3675
8124	sp|Q9H8T0|AKTIP_HUMAN	AKTIP	AKT-interacting protein OS=Homo sapiens OX=9606 GN=AKTIP PE=1 SV=1	0.0274261	-0.181633	19.1037	0.0613397	n.s.	0.0271595	-0.149571	18.922	0.0450123	n.s.	18.9541	0.000399335	0.00049587	sig	0.275187	0.0593946	19.163	0.301596	n.s.	0.142763	-0.158721	18.9449	0.164121	n.s.	0.089613	-0.0601345	19.0435	0.106153	n.s.	0.00104452	-0.298158	18.8055	0.00484224	n.s.	0.00853088	-0.318036	18.7856	0.015536	n.s.	6	19.1092	19.0981	18.8918	18.9522	18.9295	18.9786
4475	sp|P13716|HEM2_HUMAN	ALAD	Delta-aminolevulinic acid dehydratase OS=Homo sapiens OX=9606 GN=ALAD PE=1 SV=1	0.048181	0.284104	16.4435	0.0880483	n.s.	0.00517543	0.843649	16.7276	0.0153874	up	17.2872	1.62381e-05	2.61364e-05	sig	0.00460438	0.869681	17.3132	0.0115516	up	0.00330371	0.930642	17.3742	0.00887922	up	0.0116064	0.495785	16.9393	0.0193589	n.s.	0.0571539	0.492123	16.9357	0.0718163	n.s.	0.00419271	0.699869	17.1434	0.00966818	up	2	16.489	16.3981	16.6815	16.7737	17.2466	17.3278
2212	sp|P13196|HEM1_HUMAN	ALAS1	5-aminolevulinate synthase, nonspecific, mitochondrial OS=Homo sapiens OX=9606 GN=ALAS1 PE=1 SV=2	0.291137	-0.162298	17.8071	0.350956	n.s.	0.0473384	-0.584149	17.6448	0.0688682	n.s.	17.2229	1.01703e-06	2.27659e-06	sig	0.00891332	-1.1887	16.6184	0.0174295	down	0.00847841	-1.41499	16.3921	0.016021	down	0.00891991	-1.26204	16.545	0.0160461	down	0.0100326	-1.26429	16.5428	0.0174616	down	0.00674441	-1.55849	16.2486	0.0132062	down	1	17.9157	17.6984	17.6799	17.6096	17.2976	17.1483
805	sp|Q13740|CD166_HUMAN	ALCAM	CD166 antigen OS=Homo sapiens OX=9606 GN=ALCAM PE=1 SV=2	0.00301086	-0.314326	20.1325	0.0227262	n.s.	0.000385889	-0.901734	19.8182	0.00672634	down	19.2308	5.43678e-11	1.19292e-09	sig	0.000407084	-1.99343	18.1391	0.00450031	down	0.000488251	-2.65885	17.4736	0.0041178	down	0.000322503	-2.5937	17.5388	0.00351581	down	0.000542275	-1.89926	18.2332	0.003913	down	0.000166691	-1.38355	18.7489	0.00304017	down	3	20.1484	20.1165	19.8115	19.8248	19.2231	19.2384
6863	sp|Q8IZ83|A16A1_HUMAN	ALDH16A1	Aldehyde dehydrogenase family 16 member A1 OS=Homo sapiens OX=9606 GN=ALDH16A1 PE=1 SV=2	0.0366019	0.103918	18.0401	0.0730302	n.s.	0.00548915	0.25235	18.144	0.0158618	n.s.	18.2925	1.37995e-05	2.25856e-05	sig	0.0192714	0.323246	18.3634	0.0302472	n.s.	0.00815244	0.396353	18.4365	0.0155821	n.s.	0.00227327	0.669244	18.7094	0.00694431	up	7.35221e-05	0.493459	18.5336	0.00280118	n.s.	0.0239892	0.40647	18.4466	0.0345184	n.s.	2	18.0441	18.0361	18.1641	18.124	18.2741	18.3108
6586	sp|P54886-2|P5CS-2_HUMAN	ALDH18A1	Isoform of P54886, Isoform Short of Delta-1-pyrroline-5-carboxylate synthase OS=Homo sapiens OX=9606 GN=ALDH18A1 PE=1 SV=2	0.0118866	0.148762	20.9902	0.0389411	n.s.	0.756977	-0.0184224	21.1389	0.777487	n.s.	20.9717	1.76215e-07	5.14135e-07	sig	0.161145	-0.0547228	20.9354	0.184639	n.s.	0.00974116	-0.249503	20.7407	0.0176066	n.s.	0.000828672	-0.2086	20.7816	0.00457927	n.s.	0.00336506	-0.419976	20.5702	0.00842545	n.s.	0.000494398	-0.713024	20.2771	0.00385472	down	1	20.9859	20.9944	21.1231	21.1547	20.9199	21.0236
226	sp|P00352|AL1A1_HUMAN	ALDH1A1	Aldehyde dehydrogenase 1A1 OS=Homo sapiens OX=9606 GN=ALDH1A1 PE=1 SV=2	0.965759	0.00458611	17.26	0.969788	n.s.	0.109078	-0.689216	17.2646	0.136905	n.s.	16.5708	1.37162e-08	6.38538e-08	sig	0.3272	0.123428	17.3834	0.354333	n.s.	0.0510412	0.631535	17.8915	0.0656429	n.s.	0.0012312	3.95568	21.2157	0.00527927	up	0.000702279	3.63022	20.8902	0.00420032	up	0.00440831	3.46678	20.7268	0.00997859	up	7	17.1654	17.3546	17.2612	17.2679	16.8005	16.3411
6816	sp|P30837|AL1B1_HUMAN	ALDH1B1	Aldehyde dehydrogenase X, mitochondrial OS=Homo sapiens OX=9606 GN=ALDH1B1 PE=1 SV=3	0.0361013	-0.427248	21.6715	0.0724037	n.s.	9.70624e-05	-0.612241	21.2442	0.00568544	down	21.0592	8.27178e-06	1.43019e-05	sig	0.0014578	-0.522191	21.1493	0.00665858	n.s.	0.00772689	-0.552821	21.1187	0.0150177	n.s.	0.00191274	-0.707717	20.9638	0.00645167	down	0.000251247	-0.888129	20.7834	0.00318095	down	0.00350575	-0.782549	20.8889	0.00869897	down	9	21.6676	21.6754	21.1609	21.3276	21.0547	21.0638
318	sp|O75891|AL1L1_HUMAN	ALDH1L1	Cytosolic 10-formyltetrahydrofolate dehydrogenase OS=Homo sapiens OX=9606 GN=ALDH1L1 PE=1 SV=2	0.012091	1.63722	13.7959	0.0392433	up	0.00508519	3.28153	15.4331	0.0152422	up	17.0774	7.47355e-08	2.5527e-07	sig	0.0026999	3.35763	17.1535	0.00882777	up	0.00650936	2.33498	16.1309	0.0134144	up	0.0115273	1.8345	15.6304	0.0192642	up	0.0392234	0.9159	14.7118	0.0517402	n.s.	0.18232	0.377026	14.1729	0.20348	n.s.	6	13.6221	13.9697	15.3801	15.4861	16.9194	17.2355
2752	sp|Q3SY69|AL1L2_HUMAN	ALDH1L2	Mitochondrial 10-formyltetrahydrofolate dehydrogenase OS=Homo sapiens OX=9606 GN=ALDH1L2 PE=1 SV=2	0.00425527	1.14846	18.3308	0.0255375	up	0.00148816	1.7793	19.4792	0.0089073	up	20.1101	1.06351e-09	9.23094e-09	sig	0.00142262	1.89723	20.228	0.00657317	up	0.00170065	1.63972	19.9705	0.0063978	up	0.00115304	1.93479	20.2656	0.0051569	up	0.00138244	1.76918	20.0999	0.00533536	up	0.0016209	1.63292	19.9637	0.0058725	up	2	18.2656	18.396	19.4419	19.5166	20.1317	20.0884
2858	sp|P05091|ALDH2_HUMAN	ALDH2	Aldehyde dehydrogenase, mitochondrial OS=Homo sapiens OX=9606 GN=ALDH2 PE=1 SV=2	0.00388782	0.307942	22.9392	0.024796	n.s.	0.00634496	0.568935	23.2472	0.0173323	n.s.	23.5081	2.4648e-09	1.72588e-08	sig	0.000562588	0.811361	23.7506	0.00478584	up	0.00220044	0.878107	23.8173	0.00723025	up	0.00110967	1.44557	24.3848	0.00506501	up	0.000316946	1.45234	24.3915	0.0033947	up	0.000147626	1.2996	24.2388	0.00300861	up	2	22.9538	22.9247	23.2345	23.2598	23.465	23.5513
4449	sp|P51648|AL3A2_HUMAN	ALDH3A2	Aldehyde dehydrogenase family 3 member A2 OS=Homo sapiens OX=9606 GN=ALDH3A2 PE=1 SV=1	0.000791813	0.42508	22.2742	0.0181962	n.s.	0.00271561	0.957603	22.6993	0.0113101	up	23.2318	2.82499e-08	1.1509e-07	sig	0.00132191	0.372303	22.6465	0.00635942	n.s.	0.00355745	0.187164	22.4614	0.00926609	n.s.	0.0141999	0.197438	22.4717	0.0225121	n.s.	0.0142702	0.240226	22.5145	0.0227193	n.s.	0.0788232	0.0368435	22.3111	0.0948533	n.s.	5	22.2849	22.2636	22.6938	22.7048	23.2807	23.183
2581	sp|P30038|AL4A1_HUMAN	ALDH4A1	Delta-1-pyrroline-5-carboxylate dehydrogenase, mitochondrial OS=Homo sapiens OX=9606 GN=ALDH4A1 PE=1 SV=3	0.00355694	0.415514	19.9207	0.023868	n.s.	0.000674259	1.0608	20.3362	0.0070982	up	20.9815	1.02155e-10	1.78459e-09	sig	0.000261657	1.47802	21.3987	0.00414724	up	0.000339601	1.4159	21.3366	0.00375523	up	0.000314183	1.55641	21.4771	0.00349684	up	0.000704588	1.64641	21.5671	0.00420032	up	0.000701121	1.43915	21.3598	0.00423548	up	2	19.898	19.9433	20.326	20.3464	20.9972	20.9658
817	sp|P51649|SSDH_HUMAN	ALDH5A1	Succinate-semialdehyde dehydrogenase, mitochondrial OS=Homo sapiens OX=9606 GN=ALDH5A1 PE=1 SV=2	0.179612	0.199971	16.2032	0.237304	n.s.	0.00183552	1.2445	16.4032	0.00944917	up	17.4477	3.94831e-10	4.49266e-09	sig	0.00013998	2.21436	18.4176	0.00377571	up	0.000226535	2.27873	18.482	0.00349625	up	9.35147e-05	2.68481	18.888	0.00297027	up	2.4088e-05	2.63167	18.8349	0.00216918	up	0.000375373	1.87073	18.074	0.00361192	up	2	16.2145	16.1919	16.3053	16.5011	17.3955	17.4999
1724	sp|Q02252|MMSA_HUMAN	ALDH6A1	Methylmalonate-semialdehyde dehydrogenase [acylating], mitochondrial OS=Homo sapiens OX=9606 GN=ALDH6A1 PE=1 SV=2	0.00604271	0.722967	19.4366	0.0287245	up	0.00159638	1.60735	20.1596	0.00904757	up	21.044	5.87147e-10	6.02121e-09	sig	0.000770485	2.05291	21.4895	0.00532314	up	0.00083051	1.96273	21.3994	0.00482187	up	0.000986871	1.96898	21.4056	0.00488125	up	0.00165215	1.66739	21.104	0.00578425	up	0.0026356	1.37179	20.8084	0.00742901	up	2	19.4931	19.3802	20.1605	20.1587	21.0132	21.0748
4564	sp|P49419|AL7A1_HUMAN	ALDH7A1	Alpha-aminoadipic semialdehyde dehydrogenase OS=Homo sapiens OX=9606 GN=ALDH7A1 PE=1 SV=5	0.0588792	0.252672	21.0387	0.101301	n.s.	0.00146042	0.974141	21.2913	0.00886404	up	22.0128	2.84652e-07	7.62808e-07	sig	0.0048608	0.885939	21.9246	0.0119154	up	0.00174142	0.813069	21.8517	0.00647786	up	0.00131547	0.819235	21.8579	0.00543042	up	0.00240601	0.724472	21.7631	0.007001	up	0.00373596	0.572535	21.6112	0.00901406	n.s.	2	21.0089	21.0684	21.2345	21.3482	21.9903	22.0353
3488	sp|P49189|AL9A1_HUMAN	ALDH9A1	4-trimethylaminobutyraldehyde dehydrogenase OS=Homo sapiens OX=9606 GN=ALDH9A1 PE=1 SV=3	0.0091903	0.644075	20.4302	0.0344547	up	0.00167321	1.242	21.0743	0.00916644	up	21.6722	1.39375e-07	4.2292e-07	sig	0.00528169	0.941243	21.3715	0.0125707	up	0.00809911	0.625335	21.0556	0.0155179	up	0.00981325	0.561938	20.9922	0.017181	n.s.	0.0191056	0.474954	20.9052	0.0283989	n.s.	0.0406026	0.2429	20.6731	0.0534677	n.s.	5	20.3797	20.4807	21.038	21.1106	21.6661	21.6784
2421	sp|P04075-2|ALDOA-2_HUMAN	ALDOA	Isoform of P04075, Isoform 2 of Fructose-bisphosphate aldolase A OS=Homo sapiens OX=9606 GN=ALDOA PE=1 SV=2	0.534943	-0.0369268	22.5517	0.587493	n.s.	0.000897078	-0.335179	22.5148	0.00757492	n.s.	22.2165	4.73966e-09	2.81611e-08	sig	0.000118668	-0.861082	21.6906	0.00377571	down	0.00103465	-1.27828	21.2734	0.00530521	down	0.00010291	-1.06834	21.4834	0.00300597	down	0.00168618	-1.10168	21.45	0.00585299	down	0.0010333	-1.24646	21.3053	0.00487603	down	1	22.5611	22.5423	22.466	22.5636	22.2202	22.2129
74	sp|P05062|ALDOB_HUMAN	ALDOB	Fructose-bisphosphate aldolase B OS=Homo sapiens OX=9606 GN=ALDOB PE=1 SV=2	0.539819	0.331587	11.7321	0.59187	n.s.	0.0631091	0.589594	12.0637	0.0868533	n.s.	12.3217	3.13599e-08	1.26037e-07	sig	0.00218053	3.18315	14.9153	0.00793556	up	0.00335503	3.45315	15.1853	0.00893537	up	0.00114399	5.6453	17.3774	0.0051413	up	0.000766898	5.51037	17.2425	0.00428838	up	0.00110874	5.51618	17.2483	0.00500364	up	7	11.8792	11.585	12.4915	11.6359	12.271	12.3724
3474	sp|P09972|ALDOC_HUMAN	ALDOC	Fructose-bisphosphate aldolase C OS=Homo sapiens OX=9606 GN=ALDOC PE=1 SV=2	0.457097	-0.0583782	21.2822	0.512352	n.s.	0.0777716	-0.139234	21.2238	0.103317	n.s.	21.143	2.0244e-07	5.75682e-07	sig	0.00726052	-0.584325	20.6979	0.0152396	n.s.	0.00182845	-1.01574	20.2664	0.00664799	down	0.00547092	-0.709576	20.5726	0.0114463	down	0.00531655	-0.557883	20.7243	0.0111938	n.s.	0.010443	-0.617684	20.6645	0.0179858	down	3	21.2416	21.3228	21.1745	21.2731	21.1356	21.1503
5182	sp|Q9BT22|ALG1_HUMAN	ALG1	Chitobiosyldiphosphodolichol beta-mannosyltransferase OS=Homo sapiens OX=9606 GN=ALG1 PE=1 SV=2	0.0129821	-0.408356	17.5411	0.040782	n.s.	0.0121736	-0.567333	17.1327	0.0257064	n.s.	16.9737	2.37807e-07	6.56609e-07	sig	0.00343133	-0.832256	16.7088	0.0098998	down	0.0042603	-1.00936	16.5317	0.0103485	down	0.00254595	-0.919495	16.6216	0.00735865	down	0.00231848	-0.962407	16.5786	0.00687039	down	0.00468223	-1.06529	16.4758	0.0103661	down	9	17.5875	17.4947	17.1401	17.1253	17.0166	16.9308
3774	sp|Q5I7T1|AG10B_HUMAN	ALG10B	Putative Dol-P-Glc:Glc(2)Man(9)GlcNAc(2)-PP-Dol alpha-1,2-glucosyltransferase OS=Homo sapiens OX=9606 GN=ALG10B PE=1 SV=2	0.00472018	1.30617	14.6111	0.0263343	up	0.004726	1.39053	15.9172	0.0146648	up	16.0016	1.70802e-05	2.73543e-05	sig	0.00740942	1.29388	15.9049	0.015446	up	0.00320938	1.51524	16.1263	0.0087343	up	0.00996569	0.993644	15.6047	0.0173837	up	0.0229757	1.04199	15.6531	0.0330215	up	0.00948828	1.40377	16.0148	0.0167674	up	2	14.6943	14.5278	15.9516	15.8829	16.0493	15.9539
7379	sp|Q2TAA5|ALG11_HUMAN	ALG11	GDP-Man:Man(3)GlcNAc(2)-PP-Dol alpha-1,2-mannosyltransferase OS=Homo sapiens OX=9606 GN=ALG11 PE=1 SV=2	0.00593048	0.413063	16.7323	0.028616	n.s.	0.00740243	0.400938	17.1454	0.0189135	n.s.	17.1332	0.000290126	0.000368465	sig	0.103629	0.162422	16.8947	0.124202	n.s.	0.0763946	0.129535	16.8618	0.0931497	n.s.	0.117123	0.0562516	16.7885	0.135076	n.s.	0.922649	-0.0103536	16.7219	0.928449	n.s.	0.44296	-0.019481	16.7128	0.465296	n.s.	5	16.712	16.7526	17.1207	17.17	17.1614	17.1051
6666	sp|Q9BV10|ALG12_HUMAN	ALG12	Dol-P-Man:Man(7)GlcNAc(2)-PP-Dol alpha-1,6-mannosyltransferase OS=Homo sapiens OX=9606 GN=ALG12 PE=1 SV=1	0.104837	-0.0492982	21.3917	0.155403	n.s.	0.0444125	0.0225717	21.3424	0.065587	n.s.	21.4142	5.95994e-08	2.12294e-07	sig	0.896717	-0.00357916	21.3881	0.905093	n.s.	0.0356664	0.192802	21.5845	0.0482528	n.s.	0.000837582	0.411296	21.803	0.00458964	n.s.	0.000502963	0.469172	21.8608	0.00379983	n.s.	3.2826e-05	0.461443	21.8531	0.00240647	n.s.	7	21.3915	21.3919	21.325	21.3597	21.4192	21.4093
6268	sp|Q9NP73|ALG13_HUMAN	ALG13	Putative bifunctional UDP-N-acetylglucosamine transferase and deubiquitinase ALG13 OS=Homo sapiens OX=9606 GN=ALG13 PE=1 SV=2	0.0253124	-0.66762	17.145	0.0586302	n.s.	0.00398017	-1.04487	16.4773	0.0133387	down	16.1001	1.2605e-05	2.08316e-05	sig	0.00818062	-0.947156	16.1978	0.0165237	down	0.00637439	-1.08698	16.058	0.0132245	down	0.00503268	-1.04536	16.0996	0.010896	down	0.00448954	-1.02288	16.1221	0.0100367	down	0.0099354	-1.09629	16.0487	0.0173454	down	3	17.0795	17.2104	16.391	16.5636	16.0905	16.1097
7439	sp|Q9H553|ALG2_HUMAN	ALG2	Alpha-1,3/1,6-mannosyltransferase ALG2 OS=Homo sapiens OX=9606 GN=ALG2 PE=1 SV=1	0.057645	0.398713	18.2402	0.0997134	n.s.	0.033843	0.646154	18.6389	0.0531537	n.s.	18.8863	0.000873483	0.0010357	sig	0.0325233	0.566912	18.8071	0.0461909	n.s.	0.0465367	0.483342	18.7235	0.0605342	n.s.	0.034788	0.551398	18.7916	0.0464826	n.s.	0.0511942	0.415568	18.6558	0.0652572	n.s.	0.0657446	0.421926	18.6621	0.080848	n.s.	5	18.338	18.1424	18.6176	18.6602	18.9592	18.8135
5798	sp|Q92685|ALG3_HUMAN	ALG3	Dol-P-Man:Man(5)GlcNAc(2)-PP-Dol alpha-1,3-mannosyltransferase OS=Homo sapiens OX=9606 GN=ALG3 PE=1 SV=1	0.00421551	1.01865	17.9653	0.0253871	up	0.0160904	0.901698	18.9839	0.0310285	up	18.867	0.00420589	0.00466332	sig	0.033164	0.782801	18.7481	0.0468776	up	0.0862568	0.546617	18.5119	0.103496	n.s.	0.0192118	1.07717	19.0425	0.0285715	up	0.0311368	0.979088	18.9444	0.042551	up	0.0298177	1.00308	18.9684	0.0412005	up	5	18.0311	17.8995	18.9753	18.9926	18.9623	18.7717
8131	sp|Q9Y673|ALG5_HUMAN	ALG5	Dolichyl-phosphate beta-glucosyltransferase OS=Homo sapiens OX=9606 GN=ALG5 PE=1 SV=1	0.0424804	0.22309	18.8444	0.0808624	n.s.	0.0134398	0.429202	19.0675	0.0274416	n.s.	19.2736	7.22781e-05	0.000101766	sig	0.187933	0.130137	18.9746	0.212599	n.s.	0.0536795	0.208454	19.0529	0.068506	n.s.	0.0452926	0.231198	19.0756	0.0581373	n.s.	0.0249662	0.296827	19.1412	0.0353824	n.s.	0.0183583	0.374995	19.2194	0.0277074	n.s.	2	18.8918	18.797	19.0704	19.0646	19.2903	19.257
6148	sp|Q9Y672|ALG6_HUMAN	ALG6	Dolichyl pyrophosphate Man9GlcNAc2 alpha-1,3-glucosyltransferase OS=Homo sapiens OX=9606 GN=ALG6 PE=1 SV=2	0.01438	-0.0127604	17.0411	0.0431859	n.s.	0.109315	-0.0976468	17.0283	0.137167	n.s.	16.9435	3.0624e-05	4.64058e-05	sig	0.00906247	-0.256343	16.7848	0.0176353	n.s.	0.0150795	-0.285092	16.756	0.0240704	n.s.	0.0429981	-0.51714	16.524	0.0556132	n.s.	0.000204556	-0.687623	16.3535	0.00309087	down	0.00617289	-0.5855	16.4556	0.0124248	down	1	17.0427	17.0396	17.0283	17.0284	16.9083	16.9787
3687	sp|Q9BVK2|ALG8_HUMAN	ALG8	Probable dolichyl pyrophosphate Glc1Man9GlcNAc2 alpha-1,3-glucosyltransferase OS=Homo sapiens OX=9606 GN=ALG8 PE=1 SV=2	0.552909	-0.0342317	20.4351	0.603923	n.s.	0.520286	0.0261696	20.4009	0.552233	n.s.	20.4613	2.07307e-07	5.8625e-07	sig	0.0229044	-0.378745	20.0564	0.0347915	n.s.	0.00321515	-0.569204	19.8659	0.00873807	n.s.	0.00181552	-0.874846	19.5603	0.00627373	down	0.00734172	-0.842584	19.5926	0.0139102	down	0.00386343	-0.934853	19.5003	0.00919585	down	1	20.4028	20.4675	20.3649	20.437	20.4713	20.4514
2848	sp|Q9H6U8|ALG9_HUMAN	ALG9	Alpha-1,2-mannosyltransferase ALG9 OS=Homo sapiens OX=9606 GN=ALG9 PE=1 SV=2	0.0026319	0.680339	18.8111	0.0217447	up	0.00705571	0.835632	19.4915	0.0183878	up	19.6468	6.27127e-07	1.50347e-06	sig	0.00364492	1.22967	20.0408	0.0102107	up	0.00159902	1.48476	20.2959	0.00622682	up	0.00518577	1.5984	20.4095	0.0110584	up	0.00219328	1.57445	20.3856	0.00668816	up	0.000711062	1.88894	20.7001	0.00427775	up	2	18.8275	18.7948	19.4605	19.5224	19.7154	19.5781
428	sp|Q13686|ALKB1_HUMAN	ALKBH1	Nucleic acid dioxygenase ALKBH1 OS=Homo sapiens OX=9606 GN=ALKBH1 PE=1 SV=2	0.0221714	-1.518	14.163	0.0542024	n.s.	0.0255635	-1.65764	12.645	0.0430022	down	12.5053	0.000297614	0.000377642	sig	0.00833075	-1.90038	12.2626	0.0167292	down	0.0322748	-2.63309	11.5299	0.0443163	down	0.50663	-0.238776	13.9242	0.529219	n.s.	0.567165	-0.145128	14.0178	0.587196	n.s.	0.0201515	-2.14859	12.0144	0.0299175	down	3	14.0046	14.3213	12.4783	12.8116	12.2863	12.7243
3067	sp|Q6NS38|ALKB2_HUMAN	ALKBH2	DNA oxidative demethylase ALKBH2 OS=Homo sapiens OX=9606 GN=ALKBH2 PE=1 SV=1	0.0777893	-0.453324	15.5358	0.123713	n.s.	0.0557437	-0.25073	15.0825	0.0786472	n.s.	15.2851	3.49846e-05	5.23708e-05	sig	0.386913	-0.095572	15.4403	0.413457	n.s.	0.0521378	0.144681	15.6805	0.0667848	n.s.	0.00616437	-0.616216	14.9196	0.0123556	down	0.0025567	-0.944545	14.5913	0.00724915	down	0.00611882	-0.464077	15.0718	0.0123505	n.s.	9	15.5104	15.5612	15.2145	14.9505	15.3415	15.2288
6680	sp|Q96Q83|ALKB3_HUMAN	ALKBH3	Alpha-ketoglutarate-dependent dioxygenase alkB homolog 3 OS=Homo sapiens OX=9606 GN=ALKBH3 PE=1 SV=1	0.0406971	-0.21117	14.0979	0.0785405	n.s.	0.00723028	-0.504507	13.8868	0.0186653	n.s.	13.5934	0.000508588	0.00062136	sig	0.0349844	-0.524484	13.5734	0.0489385	n.s.	0.00432354	-0.586121	13.5118	0.0104318	down	0.0207808	-0.229252	13.8687	0.0304131	n.s.	0.00862232	-0.334455	13.7635	0.0156309	n.s.	0.0561488	-0.329924	13.768	0.0705123	n.s.	3	14.0723	14.1235	13.9225	13.851	13.6281	13.5587
7842	sp|Q9NXW9|ALKB4_HUMAN	ALKBH4	Alpha-ketoglutarate-dependent dioxygenase alkB homolog 4 OS=Homo sapiens OX=9606 GN=ALKBH4 PE=1 SV=1	0.408886	0.0457577	15.1415	0.46513	n.s.	0.0327686	0.257267	15.1873	0.0518431	n.s.	15.3988	0.0216172	0.0227183	sig	0.0490601	0.210068	15.3516	0.0649204	n.s.	0.850084	0.0200338	15.1615	0.859329	n.s.	0.17413	0.182658	15.3242	0.194616	n.s.	0.399297	-0.0611418	15.0804	0.422771	n.s.	0.508195	-0.062076	15.0794	0.529318	n.s.	5	15.1733	15.1097	15.2179	15.1567	15.3632	15.4344
6624	sp|Q6P6C2|ALKB5_HUMAN	ALKBH5	RNA demethylase ALKBH5 OS=Homo sapiens OX=9606 GN=ALKBH5 PE=1 SV=2	0.497047	-0.0416446	17.306	0.551433	n.s.	0.013049	0.498803	17.2643	0.026885	n.s.	17.8048	7.69825e-05	0.00010781	sig	0.0129394	0.493444	17.7994	0.0226073	n.s.	0.00859329	0.369411	17.6754	0.0161568	n.s.	0.0315309	0.179507	17.4855	0.0427172	n.s.	0.0173516	0.405321	17.7113	0.0263767	n.s.	0.0351999	0.345184	17.6511	0.047281	n.s.	4	17.2788	17.3332	17.307	17.2216	17.7541	17.8555
7198	sp|Q3KRA9|ALKB6_HUMAN	ALKBH6	Alpha-ketoglutarate-dependent dioxygenase alkB homolog 6 OS=Homo sapiens OX=9606 GN=ALKBH6 PE=1 SV=2	0.176697	0.389796	17.3193	0.234336	n.s.	0.185587	0.42934	17.7091	0.218264	n.s.	17.7486	0.0207709	0.0218448	sig	0.758356	0.0652599	17.3846	0.773386	n.s.	0.162185	0.405523	17.7248	0.184218	n.s.	0.269437	0.29836	17.6177	0.292293	n.s.	0.338846	0.276617	17.5959	0.362547	n.s.	0.0776055	0.66665	17.986	0.0935181	n.s.	2	17.5042	17.1344	17.6651	17.7531	17.861	17.6363
6252	sp|Q9BT30|ALKB7_HUMAN	ALKBH7	Alpha-ketoglutarate-dependent dioxygenase alkB homolog 7, mitochondrial OS=Homo sapiens OX=9606 GN=ALKBH7 PE=1 SV=1	0.0141305	-0.416604	17.204	0.0427826	n.s.	0.00186346	-0.737983	16.7874	0.00948531	down	16.466	4.71843e-08	1.75823e-07	sig	0.00175744	-0.540651	16.6634	0.00726043	n.s.	0.0027694	-0.485623	16.7184	0.00807396	n.s.	0.00260603	-0.418733	16.7853	0.00745839	n.s.	0.00169785	-0.666107	16.5379	0.00585712	down	0.000520623	-0.954193	16.2498	0.00391521	down	1	17.2251	17.183	16.742	16.8328	16.4421	16.49
4941	sp|Q96BT7|ALKB8_HUMAN	ALKBH8	Alkylated DNA repair protein alkB homolog 8 OS=Homo sapiens OX=9606 GN=ALKBH8 PE=1 SV=2	0.476427	0.0460903	14.7812	0.531742	n.s.	0.0699811	-0.226948	14.8273	0.0946128	n.s.	14.5542	2.91439e-05	4.43572e-05	sig	0.0714692	-0.512959	14.2682	0.0893106	n.s.	0.00737858	-0.607194	14.174	0.0145801	down	0.0113435	-0.510428	14.2707	0.0190675	n.s.	0.00791795	-0.798722	13.9824	0.0146965	down	0.0100637	-0.949914	13.8313	0.0175229	down	1	14.8332	14.7291	14.8375	14.817	14.518	14.5905
4354	sp|Q8TCU4|ALMS1_HUMAN	ALMS1	Alstrom syndrome protein 1 OS=Homo sapiens OX=9606 GN=ALMS1 PE=1 SV=4	0.00199249	-0.474044	19.3398	0.0205907	n.s.	0.000748763	-1.18415	18.8657	0.00724894	down	18.1556	1.19769e-09	1.00801e-08	sig	0.00061683	-0.958342	18.3814	0.00493293	down	0.00106165	-0.917589	18.4222	0.00531718	down	0.000166196	-0.973018	18.3668	0.00311266	down	0.000455473	-1.06401	18.2758	0.00369031	down	0.000272088	-1.13706	18.2027	0.00333507	down	1	19.3523	19.3272	18.8487	18.8828	18.1257	18.1855
297	sp|P05186|PPBT_HUMAN	ALPL	Alkaline phosphatase, tissue-nonspecific isozyme OS=Homo sapiens OX=9606 GN=ALPL PE=1 SV=4	0.523902	-0.0314822	20.423	0.577274	n.s.	0.00781556	-0.773284	20.3915	0.0195457	down	19.6497	2.03443e-11	6.46603e-10	sig	0.00023579	-1.91987	18.5031	0.00405805	down	8.93149e-05	-2.87768	17.5453	0.00323093	down	0.000388944	-3.75164	16.6714	0.0036788	down	0.000646241	-4.45823	15.9648	0.00410776	down	3.13659e-05	-4.48693	15.9361	0.00240647	down	1	20.4455	20.4005	20.3571	20.4259	19.5847	19.7147
1111	sp|P05187|PPB1_HUMAN	ALPP	Alkaline phosphatase, placental type OS=Homo sapiens OX=9606 GN=ALPP PE=1 SV=2	0.00662604	1.4255	11.3776	0.0300706	up	0.00351082	2.09474	12.8031	0.0126713	up	13.4724	2.07858e-05	3.2731e-05	sig	0.00548195	1.58344	12.9611	0.0128623	up	0.0148657	1.10592	12.4836	0.0238298	up	0.0629122	0.407993	11.7856	0.0772003	n.s.	0.0946877	0.453839	11.8315	0.11193	n.s.	0.836849	0.0761214	11.4538	0.846444	n.s.	5	11.2708	11.4844	12.85	12.7563	13.5363	13.4085
8466	sp|Q96Q42|ALS2_HUMAN	ALS2	Alsin OS=Homo sapiens OX=9606 GN=ALS2 PE=1 SV=2	0.146362	-0.0939493	18.9409	0.201443	n.s.	0.960771	-0.00254092	18.8469	0.966024	n.s.	18.9384	0.00409081	0.00454038	sig	0.99171	-0.000499331	18.9404	0.992284	n.s.	0.288248	0.0585327	18.9994	0.313566	n.s.	0.0582981	0.185513	19.1264	0.0721734	n.s.	0.153219	0.169295	19.1102	0.173578	n.s.	0.360251	0.0683877	19.0093	0.383213	n.s.	13	18.9004	18.9814	18.8464	18.8475	18.9171	18.9596
7961	sp|Q86V81|THOC4_HUMAN	ALYREF	THO complex subunit 4 OS=Homo sapiens OX=9606 GN=ALYREF PE=1 SV=3	0.0143859	-0.328953	18.7686	0.0431859	n.s.	0.012167	-0.350669	18.4396	0.0256988	n.s.	18.4179	7.36092e-05	0.000103438	sig	0.148175	-0.0873249	18.6813	0.171184	n.s.	0.233954	-0.0639959	18.7046	0.258735	n.s.	0.0395585	-0.187879	18.5807	0.0518942	n.s.	0.0628963	-0.147839	18.6207	0.0779442	n.s.	0.156608	-0.135952	18.6326	0.176769	n.s.	11	18.805	18.7321	18.4559	18.4234	18.4319	18.4039
8216	sp|Q9UHK6|AMACR_HUMAN	AMACR	Alpha-methylacyl-CoA racemase OS=Homo sapiens OX=9606 GN=AMACR PE=1 SV=2	0.0275407	0.233722	16.585	0.0614845	n.s.	0.103105	0.293966	16.8187	0.130531	n.s.	16.879	0.00341464	0.00381734	sig	0.164919	0.202414	16.7874	0.188638	n.s.	0.00716521	0.473528	17.0585	0.0142891	n.s.	0.0138801	0.407413	16.9924	0.0221391	n.s.	0.0231538	0.377738	16.9627	0.0332334	n.s.	0.129179	0.140085	16.7251	0.148189	n.s.	2	16.6243	16.5457	16.8235	16.814	16.9736	16.7843
8448	sp|Q9C0C7|AMRA1_HUMAN	AMBRA1	Activating molecule in BECN1-regulated autophagy protein 1 OS=Homo sapiens OX=9606 GN=AMBRA1 PE=1 SV=2	0.842594	-0.014648	18.5919	0.865221	n.s.	0.332195	-0.0976811	18.5772	0.366921	n.s.	18.4942	0.0055978	0.00611408	sig	0.0172737	-0.226992	18.3649	0.0279019	n.s.	0.144622	-0.0987188	18.4932	0.165949	n.s.	0.0261189	-0.252702	18.3392	0.0365961	n.s.	0.0137074	-0.211867	18.38	0.022063	n.s.	0.0172911	-0.287915	18.304	0.0263869	n.s.	1	18.6161	18.5676	18.6375	18.517	18.5673	18.4211
1921	sp|P17707|DCAM_HUMAN	AMD1	S-adenosylmethionine decarboxylase proenzyme OS=Homo sapiens OX=9606 GN=AMD1 PE=1 SV=2	0.0599596	0.178259	18.709	0.102629	n.s.	0.00917378	-0.358397	18.8872	0.0214585	n.s.	18.3506	5.69372e-09	3.26407e-08	sig	0.000791669	-1.26044	17.4485	0.00537626	down	0.00105423	-1.20034	17.5086	0.00531718	down	0.00208704	-0.789606	17.9193	0.00666958	down	0.00673898	-0.940425	17.7685	0.013127	down	0.00174015	-1.18055	17.5284	0.00600183	down	1	18.675	18.7429	18.8566	18.9178	18.3443	18.3568
5996	sp|Q9Y303|NAGA_HUMAN	AMDHD2	N-acetylglucosamine-6-phosphate deacetylase OS=Homo sapiens OX=9606 GN=AMDHD2 PE=1 SV=2	0.158525	-0.0938213	15.9895	0.214779	n.s.	0.0492798	-0.325704	15.8957	0.0711417	n.s.	15.6638	4.00423e-05	5.93054e-05	sig	0.0008237	-0.514812	15.4747	0.00543924	n.s.	0.00447315	-0.671178	15.3184	0.0106183	down	0.0117273	-0.822715	15.1668	0.0195154	down	0.0013118	-0.61137	15.3782	0.00524538	down	0.0139634	-0.604397	15.3851	0.0223213	down	1	16.0028	15.9762	15.8552	15.9362	15.7378	15.5899
5024	sp|Q9UKV5|AMFR_HUMAN	AMFR	E3 ubiquitin-protein ligase AMFR OS=Homo sapiens OX=9606 GN=AMFR PE=1 SV=2	0.00256581	0.541845	16.887	0.0216604	n.s.	0.00075701	0.552016	17.4288	0.0072525	n.s.	17.439	6.7303e-06	1.18936e-05	sig	0.195473	-0.135022	16.752	0.220264	n.s.	0.964541	-0.00342431	16.8835	0.967339	n.s.	0.0412262	0.16269	17.0497	0.0536829	n.s.	0.0122794	0.101468	16.9884	0.0203052	n.s.	0.183157	-0.0390383	16.8479	0.204362	n.s.	12	16.8757	16.8982	17.4037	17.4539	17.4492	17.4288
1581	sp|P03971|MIS_HUMAN	AMH	Muellerian-inhibiting factor OS=Homo sapiens OX=9606 GN=AMH PE=1 SV=3	0.0139598	2.35621	13.1097	0.042464	up	0.00870548	2.96418	15.4659	0.0208483	up	16.0739	9.29493e-08	3.04951e-07	sig	0.00630443	3.45515	16.5649	0.0139641	up	0.00482895	3.94363	17.0534	0.0111205	up	0.00543235	3.75659	16.8663	0.0113867	up	0.00683486	3.42409	16.5338	0.0132424	up	0.00683418	3.30013	16.4099	0.0133334	up	2	13.384	12.8355	15.5288	15.4031	16.1219	16.0259
521	sp|Q86WK6|AMGO1_HUMAN	AMIGO1	Amphoterin-induced protein 1 OS=Homo sapiens OX=9606 GN=AMIGO1 PE=1 SV=1	0.00563526	0.580985	16.0292	0.0279537	n.s.	0.022313	0.697945	16.6102	0.0389835	up	16.7271	1.82448e-11	6.203e-10	sig	0.00187926	1.00282	17.032	0.00746027	up	0.000504819	2.10601	18.1352	0.00414245	up	0.000223272	2.93504	18.9642	0.00326282	up	0.000184513	3.27423	19.3034	0.00308061	up	0.000185114	3.47091	19.5001	0.00307385	up	2	15.9858	16.0725	16.6041	16.6162	16.6304	16.8239
1349	sp|Q9Y4X0|AMMR1_HUMAN	AMMECR1	AMME syndrome candidate gene 1 protein OS=Homo sapiens OX=9606 GN=AMMECR1 PE=1 SV=1	0.0300328	-0.331479	15.236	0.0645471	n.s.	0.00235008	-0.856755	14.9045	0.0105188	down	14.3793	2.05966e-07	5.83414e-07	sig	0.00134118	-1.11522	14.1208	0.00638461	down	0.00186632	-1.52502	13.711	0.00670647	down	0.00160507	-1.81577	13.4203	0.00588956	down	0.00184705	-2.20682	13.0292	0.00611376	down	0.00579441	-2.65612	12.5799	0.011924	down	1	15.1963	15.2757	14.8612	14.9479	14.3917	14.3668
1664	sp|Q4VCS5|AMOT_HUMAN	AMOT	Angiomotin OS=Homo sapiens OX=9606 GN=AMOT PE=1 SV=1	0.00162672	1.91967	16.7007	0.0203564	up	0.00147113	1.81257	18.6204	0.00886681	up	18.5133	9.68924e-10	8.6622e-09	sig	0.00103089	2.15754	18.8583	0.00586547	up	0.000952891	2.7745	19.4752	0.00512969	up	0.00115486	2.07394	18.7747	0.0051569	up	0.00165718	2.07601	18.7768	0.00578841	up	0.000959594	2.40486	19.1056	0.00472958	up	2	16.7697	16.6317	18.6557	18.5851	18.5043	18.5224
4329	sp|Q8IY63|AMOL1_HUMAN	AMOTL1	Angiomotin-like protein 1 OS=Homo sapiens OX=9606 GN=AMOTL1 PE=1 SV=1	0.0725328	0.962722	14.6702	0.117692	n.s.	0.112035	0.723418	15.6329	0.140031	n.s.	15.3936	0.00127272	0.00148283	sig	0.0554256	1.08334	15.7535	0.0719342	n.s.	0.0404799	1.39631	16.0665	0.053706	n.s.	0.0597071	1.03454	15.7047	0.0736961	n.s.	0.0857356	0.937903	15.6081	0.102345	n.s.	0.0607229	1.10091	15.7711	0.0753372	n.s.	2	14.935	14.4054	15.705	15.5608	15.4024	15.3848
1010	sp|Q9Y2J4|AMOL2_HUMAN	AMOTL2	Angiomotin-like protein 2 OS=Homo sapiens OX=9606 GN=AMOTL2 PE=1 SV=3	0.0192782	1.59996	17.2976	0.0501209	n.s.	0.0419998	0.960457	18.8975	0.0628034	n.s.	18.258	8.13641e-06	1.40876e-05	sig	0.0316599	1.08952	18.3871	0.0452293	up	0.044822	0.868743	18.1663	0.0586212	n.s.	0.673186	-0.0935894	17.204	0.691503	n.s.	0.051011	-0.85354	16.444	0.0650428	n.s.	0.740275	0.109634	17.4072	0.75379	n.s.	6	17.4868	17.1083	19.02	18.7751	18.3323	18.1838
5350	sp|Q01433|AMPD2_HUMAN	AMPD2	AMP deaminase 2 OS=Homo sapiens OX=9606 GN=AMPD2 PE=1 SV=2	0.00814288	-0.345817	20.0404	0.032976	n.s.	0.000545656	-0.623413	19.6946	0.00688722	down	19.417	2.10871e-07	5.95161e-07	sig	0.00325279	-0.598861	19.4416	0.00958757	down	0.00241018	-0.49197	19.5484	0.00752762	n.s.	0.178931	-0.0275712	20.0128	0.199441	n.s.	0.0715793	-0.143381	19.897	0.0872167	n.s.	0.0451937	-0.123831	19.9166	0.0585757	n.s.	3	20.0271	20.0537	19.6661	19.723	19.411	19.423
1328	sp|P49418|AMPH_HUMAN	AMPH	Amphiphysin OS=Homo sapiens OX=9606 GN=AMPH PE=1 SV=1	0.00689647	0.342662	18.8756	0.0306005	n.s.	0.000517887	1.13381	19.2182	0.00688722	up	20.0094	8.15528e-13	1.13714e-10	sig	0.000186556	1.31583	20.1914	0.00383688	up	0.000182869	1.79165	20.6672	0.0033925	up	1.77105e-05	2.16018	21.0357	0.0029314	up	1.24826e-05	2.28779	21.1633	0.00182903	up	1.81145e-05	2.153	21.0286	0.00216563	up	2	18.8833	18.8678	19.1907	19.2458	19.9848	20.034
7079	sp|P48728|GCST_HUMAN	AMT	Aminomethyltransferase, mitochondrial OS=Homo sapiens OX=9606 GN=AMT PE=1 SV=1	0.00305881	-0.629084	17.9324	0.0228275	down	0.00686133	-0.604375	17.3034	0.0181021	down	17.3281	0.00422276	0.00468022	sig	0.0129444	-0.369606	17.5628	0.0226114	n.s.	0.0261283	-0.644623	17.2878	0.0372553	down	0.054651	-0.43604	17.4964	0.0683632	n.s.	0.0357361	-0.535096	17.3973	0.0478158	n.s.	0.0309463	-0.846545	17.0859	0.0424113	down	3	17.9279	17.9369	17.3379	17.2688	17.2779	17.3782
4457	sp|Q86W34|AMZ2_HUMAN	AMZ2	Archaemetzincin-2 OS=Homo sapiens OX=9606 GN=AMZ2 PE=2 SV=2	0.0485533	0.22411	17.2587	0.08856	n.s.	0.0333213	0.565023	17.4828	0.0525541	n.s.	17.8238	4.70788e-06	8.65212e-06	sig	0.00216267	1.11282	18.3716	0.00790541	up	0.0156018	0.637943	17.8967	0.0246939	up	0.00677753	0.578864	17.8376	0.0132053	n.s.	0.00568526	0.641114	17.8999	0.0117022	up	0.0130397	0.434522	17.6933	0.0212134	n.s.	6	17.3066	17.2108	17.4646	17.5011	17.9181	17.7294
7792	sp|Q9H1A4|APC1_HUMAN	ANAPC1	Anaphase-promoting complex subunit 1 OS=Homo sapiens OX=9606 GN=ANAPC1 PE=1 SV=1	0.00142007	-0.311784	20.5686	0.0199225	n.s.	0.00166422	-0.332026	20.2568	0.00915004	n.s.	20.2365	1.62645e-09	1.25429e-08	sig	0.00391529	-0.188283	20.3803	0.0105448	n.s.	0.00215944	-0.373074	20.1955	0.00718565	n.s.	0.001942	-0.430726	20.1378	0.0064961	n.s.	0.000807512	-0.556021	20.0125	0.00437129	n.s.	0.000482501	-0.626327	19.9422	0.0038198	down	1	20.5798	20.5573	20.2601	20.2535	20.2441	20.229
5751	sp|Q9UM13|APC10_HUMAN	ANAPC10	Anaphase-promoting complex subunit 10 OS=Homo sapiens OX=9606 GN=ANAPC10 PE=1 SV=1	0.479638	0.0579486	17.0688	0.534843	n.s.	0.815788	0.0129413	17.1267	0.832155	n.s.	17.0817	1.48864e-06	3.14421e-06	sig	0.159463	-0.108467	16.9603	0.182881	n.s.	0.0159573	-0.354417	16.7144	0.0251048	n.s.	0.0134006	-0.420585	16.6482	0.0215812	n.s.	0.00797056	-0.583738	16.485	0.0147647	n.s.	0.010922	-0.729219	16.3396	0.0186088	down	1	17.0235	17.1141	17.1764	17.077	17.0635	17.1
4950	sp|Q96DE5|APC16_HUMAN	ANAPC16	Anaphase-promoting complex subunit 16 OS=Homo sapiens OX=9606 GN=ANAPC16 PE=1 SV=1	0.000878813	0.391403	17.5297	0.0183887	n.s.	0.00197576	0.352342	17.9211	0.00965863	n.s.	17.882	1.1589e-07	3.63919e-07	sig	0.502678	0.0431599	17.5729	0.527065	n.s.	0.0733868	-0.0362	17.4935	0.0898498	n.s.	0.00392241	-0.209296	17.3204	0.00938636	n.s.	0.0170752	-0.416373	17.1133	0.0260665	n.s.	0.00165046	-0.516607	17.0131	0.00590777	n.s.	1	17.5193	17.5401	17.9263	17.9159	17.8703	17.8938
7813	sp|Q9UJX6|ANC2_HUMAN	ANAPC2	Anaphase-promoting complex subunit 2 OS=Homo sapiens OX=9606 GN=ANAPC2 PE=1 SV=1	0.00120122	0.269848	17.9682	0.0189465	n.s.	0.00706696	0.316868	18.2381	0.018403	n.s.	18.2851	3.48225e-06	6.61483e-06	sig	0.0101424	0.332372	18.3006	0.0190569	n.s.	0.0331653	0.15648	18.1247	0.0453683	n.s.	0.0379962	0.0647814	18.033	0.0501339	n.s.	0.194502	-0.0151411	17.9531	0.216349	n.s.	0.222622	-0.0423876	17.9258	0.245481	n.s.	6	17.9743	17.9621	18.2309	18.2452	18.259	18.3112
6564	sp|Q9UJX5|APC4_HUMAN	ANAPC4	Anaphase-promoting complex subunit 4 OS=Homo sapiens OX=9606 GN=ANAPC4 PE=1 SV=2	0.0220558	0.522317	19.5891	0.0540547	n.s.	0.0252418	0.321465	20.1114	0.0426436	n.s.	19.9106	0.00187008	0.00213791	sig	0.0664637	0.1919	19.781	0.0839169	n.s.	0.302173	0.0773184	19.6664	0.327641	n.s.	0.630118	0.0551805	19.6443	0.650044	n.s.	0.503551	-0.119721	19.4694	0.525876	n.s.	0.270805	-0.138372	19.4508	0.294146	n.s.	5	19.5377	19.6405	20.0516	20.1713	19.9023	19.9188
7668	sp|Q9UJX4|APC5_HUMAN	ANAPC5	Anaphase-promoting complex subunit 5 OS=Homo sapiens OX=9606 GN=ANAPC5 PE=1 SV=2	0.161001	-0.0599598	20.4209	0.217436	n.s.	0.0330333	-0.0826434	20.361	0.052176	n.s.	20.3383	4.04032e-06	7.55539e-06	sig	0.019627	-0.106864	20.314	0.030655	n.s.	0.0222559	-0.239065	20.1818	0.0327382	n.s.	0.00831695	-0.276332	20.1446	0.0152298	n.s.	0.0122897	-0.460536	19.9604	0.0203183	n.s.	0.00278986	-0.541664	19.8792	0.00765105	n.s.	1	20.4337	20.4082	20.3853	20.3366	20.3469	20.3296
5974	sp|Q9UJX3|APC7_HUMAN	ANAPC7	Anaphase-promoting complex subunit 7 OS=Homo sapiens OX=9606 GN=ANAPC7 PE=1 SV=4	0.11694	0.126373	19.0267	0.169052	n.s.	0.182558	0.122965	19.1531	0.21523	n.s.	19.1497	2.24888e-05	3.51756e-05	sig	0.000279152	-0.165638	18.8611	0.00418245	n.s.	0.0143714	-0.314695	18.7121	0.0232226	n.s.	0.0425854	-0.23306	18.7937	0.0551619	n.s.	0.00575151	-0.506539	18.5202	0.0117852	n.s.	0.014376	-0.550014	18.4767	0.022833	n.s.	1	19.0295	19.024	19.1057	19.2005	19.2109	19.0885
7019	sp|Q5VTE6|ANGE2_HUMAN	ANGEL2	Protein angel homolog 2 OS=Homo sapiens OX=9606 GN=ANGEL2 PE=1 SV=1	0.145839	0.237822	16.5109	0.200819	n.s.	0.00363796	0.207373	16.7487	0.0128286	n.s.	16.7183	0.00489973	0.00538976	sig	0.202633	0.179821	16.6907	0.227709	n.s.	0.226128	0.313308	16.8242	0.250465	n.s.	0.734626	-0.0210726	16.4898	0.750424	n.s.	0.0502293	-0.0995839	16.4113	0.0641881	n.s.	0.00148856	-0.397368	16.1135	0.00564414	n.s.	1	16.5234	16.4984	16.8503	16.6471	16.7177	16.7188
4607	sp|Q9UKU9|ANGL2_HUMAN	ANGPTL2	Angiopoietin-related protein 2 OS=Homo sapiens OX=9606 GN=ANGPTL2 PE=1 SV=1	0.12834	0.35707	14.6309	0.181435	n.s.	0.00138224	0.987748	14.988	0.00874973	up	15.6186	5.30597e-06	9.62041e-06	sig	0.00270861	1.25967	15.8906	0.00883723	up	0.000524875	1.36458	15.9955	0.00419583	up	0.000500918	1.17203	15.8029	0.00390957	up	0.00228588	1.18961	15.8205	0.00682371	up	0.00553413	1.18129	15.8122	0.011545	up	2	14.621	14.6408	15.1296	14.8463	15.5832	15.6541
1327	sp|P16157|ANK1_HUMAN	ANK1	Ankyrin-1 OS=Homo sapiens OX=9606 GN=ANK1 PE=1 SV=3	0.0113568	-0.463805	18.5911	0.0379675	n.s.	0.000138753	-1.45952	18.1273	0.00584529	down	17.1316	2.10834e-09	1.53165e-08	sig	0.000461961	-1.90098	16.6901	0.0046929	down	0.00202854	-1.52035	17.0707	0.00695349	down	0.00098951	-0.883292	17.7078	0.00489097	down	0.00389085	-0.464395	18.1267	0.00917272	n.s.	0.0680397	-0.102684	18.4884	0.0833503	n.s.	3	18.6021	18.5801	18.1759	18.0786	17.1183	17.1448
910	sp|Q01484|ANK2_HUMAN	ANK2	Ankyrin-2 OS=Homo sapiens OX=9606 GN=ANK2 PE=1 SV=4	0.0210504	-0.413262	19.2865	0.0527756	n.s.	0.0378196	-0.306161	18.8732	0.0579052	n.s.	18.9803	5.72911e-11	1.21691e-09	sig	0.0755205	0.173252	19.4598	0.0936289	n.s.	0.00478693	0.719341	20.0058	0.0110887	up	0.00144642	1.34304	20.6296	0.00565002	up	0.000870105	1.7644	21.0509	0.00452044	up	0.00121233	1.96158	21.2481	0.00518073	up	7	19.2368	19.3362	18.9085	18.838	19.0162	18.9445
2453	sp|Q12955|ANK3_HUMAN	ANK3	Ankyrin-3 OS=Homo sapiens OX=9606 GN=ANK3 PE=1 SV=3	0.137025	-0.065741	20.7046	0.190748	n.s.	0.000297443	-0.572631	20.6389	0.00650836	n.s.	20.132	4.60477e-09	2.74919e-08	sig	0.000631949	-1.10374	19.6009	0.00498013	down	0.000499329	-1.31125	19.3934	0.00414217	down	0.000422669	-1.28512	19.4195	0.00373603	down	0.00118471	-1.37668	19.328	0.0050502	down	0.00299178	-1.01414	19.6905	0.00792465	down	1	20.6978	20.7115	20.6652	20.6126	20.1391	20.1249
5189	sp|Q9P2R3|ANFY1_HUMAN	ANKFY1	Rabankyrin-5 OS=Homo sapiens OX=9606 GN=ANKFY1 PE=1 SV=2	0.906451	-0.00574407	18.5959	0.919842	n.s.	0.163024	0.148117	18.5902	0.194294	n.s.	18.744	1.82363e-07	5.28681e-07	sig	0.00875126	0.430685	19.0266	0.01725	n.s.	0.00804617	0.533015	19.1289	0.0154573	n.s.	0.00294722	0.754013	19.3499	0.00793235	up	0.00504887	0.670686	19.2666	0.0108279	up	0.00411119	0.63801	19.2339	0.00953284	up	7	18.6365	18.5554	18.6051	18.5752	18.6889	18.7992
870	sp|Q9HCJ1|ANKH_HUMAN	ANKH	Progressive ankylosis protein homolog OS=Homo sapiens OX=9606 GN=ANKH PE=1 SV=2	0.0108985	1.09116	14.1219	0.0372421	up	0.0119894	1.01367	15.2131	0.0254231	up	15.1356	3.59502e-10	4.1829e-09	sig	0.0105504	1.11384	15.2357	0.019602	up	0.00654025	1.34644	15.4683	0.0134492	up	0.00262514	2.1217	16.2436	0.00747508	up	0.00134487	2.93315	17.0551	0.00528712	up	0.00106422	3.42365	17.5456	0.00492251	up	2	14.0143	14.2295	15.2533	15.1728	15.1667	15.1044
7119	sp|Q8IWZ3|ANKH1_HUMAN	ANKHD1	Ankyrin repeat and KH domain-containing protein 1 OS=Homo sapiens OX=9606 GN=ANKHD1 PE=1 SV=1	6.50628e-05	0.576355	19.8172	0.0154664	n.s.	0.00337217	0.571559	20.3936	0.0124767	n.s.	20.3888	4.82166e-07	1.1947e-06	sig	0.000953327	0.705806	20.523	0.00567705	up	0.000299643	0.652127	20.4693	0.00370022	up	0.00113932	0.480413	20.2976	0.00513742	n.s.	0.00610078	0.408442	20.2257	0.0122569	n.s.	0.0152225	0.300944	20.1182	0.0238489	n.s.	6	19.8164	19.818	20.3981	20.389	20.422	20.3555
8174	sp|Q9P2G1|AKIB1_HUMAN	ANKIB1	Ankyrin repeat and IBR domain-containing protein 1 OS=Homo sapiens OX=9606 GN=ANKIB1 PE=1 SV=3	0.0979392	0.33596	15.0333	0.147378	n.s.	0.0513327	0.402943	15.3693	0.0734672	n.s.	15.4362	0.00520248	0.00570682	sig	0.0650313	0.3492	15.3825	0.0824939	n.s.	0.270738	0.201753	15.2351	0.29612	n.s.	0.0399649	0.435461	15.4688	0.0523459	n.s.	0.0374476	0.464773	15.4981	0.0497747	n.s.	0.0300753	0.554048	15.5874	0.041441	n.s.	2	14.9482	15.1184	15.4446	15.2939	15.4784	15.3941
6091	sp|Q86XL3|ANKL2_HUMAN	ANKLE2	Ankyrin repeat and LEM domain-containing protein 2 OS=Homo sapiens OX=9606 GN=ANKLE2 PE=1 SV=4	0.0272926	0.340857	18.3217	0.0611961	n.s.	0.0678216	0.204587	18.6626	0.0923266	n.s.	18.5263	4.81169e-06	8.82228e-06	sig	0.0478208	-0.257339	18.0644	0.0634747	n.s.	0.0643814	-0.211146	18.1106	0.0801753	n.s.	0.208442	-0.104775	18.2169	0.230021	n.s.	0.0907036	-0.233636	18.0881	0.107748	n.s.	0.550438	0.0423835	18.3641	0.570363	n.s.	1	18.377	18.2664	18.6467	18.6784	18.5364	18.5161
5986	sp|Q8IV38|ANKY2_HUMAN	ANKMY2	Ankyrin repeat and MYND domain-containing protein 2 OS=Homo sapiens OX=9606 GN=ANKMY2 PE=1 SV=1	0.0528973	-0.198732	18.0044	0.094042	n.s.	0.0942407	-0.143007	17.8057	0.121119	n.s.	17.8614	1.38655e-06	2.95896e-06	sig	0.686146	0.0331003	18.0375	0.704397	n.s.	0.244558	0.0823345	18.0868	0.269325	n.s.	0.0127748	0.422496	18.4269	0.0207629	n.s.	0.0164968	0.362454	18.3669	0.0253268	n.s.	0.0324605	0.25465	18.2591	0.0441714	n.s.	7	18.0511	17.9577	17.815	17.7964	17.8691	17.8538
433	sp|Q9NXR5|ANR10_HUMAN	ANKRD10	Ankyrin repeat domain-containing protein 10 OS=Homo sapiens OX=9606 GN=ANKRD10 PE=1 SV=2	0.154595	0.12185	18.202	0.210652	n.s.	0.0129943	-0.415335	18.3238	0.0268294	n.s.	17.7866	1.20163e-12	1.50552e-10	sig	0.000412939	-2.34728	15.8547	0.00451854	down	0.000647508	-2.07942	16.1226	0.00441278	down	0.000298686	-2.60025	15.6017	0.00348	down	0.000316332	-2.60662	15.5954	0.0033947	down	0.000371252	-2.30792	15.8941	0.00361192	down	1	18.158	18.246	18.2918	18.3559	17.8053	17.768
5762	sp|Q6UB99|ANR11_HUMAN	ANKRD11	Ankyrin repeat domain-containing protein 11 OS=Homo sapiens OX=9606 GN=ANKRD11 PE=1 SV=3	0.113485	-0.607841	18.76	0.165219	n.s.	0.00278839	-0.745563	18.1522	0.0113773	down	18.0145	0.00204258	0.00232711	sig	0.00588656	-0.500781	18.2593	0.0134088	n.s.	0.00348213	-0.222737	18.5373	0.00912212	n.s.	0.00331881	-0.454229	18.3058	0.00854702	n.s.	0.104731	-0.182552	18.5775	0.122733	n.s.	0.469599	-0.0368718	18.7232	0.490536	n.s.	11	18.7471	18.773	18.3762	17.9283	18.0517	17.9772
2309	sp|Q8IZ07|AN13A_HUMAN	ANKRD13A	Ankyrin repeat domain-containing protein 13A OS=Homo sapiens OX=9606 GN=ANKRD13A PE=1 SV=3	0.00901571	0.708727	17.1351	0.0341547	up	0.00154364	1.28311	17.8438	0.00896616	up	18.4182	5.51878e-10	5.76206e-09	sig	0.000902246	1.58667	18.7218	0.00556591	up	0.000737721	1.65391	18.789	0.00463096	up	0.00052848	1.88587	19.021	0.00397625	up	0.000363543	2.05319	19.1883	0.003448	up	0.000547199	2.16472	19.2998	0.0039553	up	2	17.1739	17.0963	17.8994	17.7883	18.4505	18.3859
1049	sp|Q86YJ7|AN13B_HUMAN	ANKRD13B	Ankyrin repeat domain-containing protein 13B OS=Homo sapiens OX=9606 GN=ANKRD13B PE=1 SV=4	0.815062	0.0161486	15.3302	0.841348	n.s.	0.00565878	0.758604	15.3463	0.0161677	up	16.0888	2.09163e-10	2.87884e-09	sig	0.00166128	1.30856	16.6388	0.00707127	up	0.000689502	1.80952	17.1397	0.004526	up	0.000340956	2.18276	17.513	0.00355557	up	0.000748611	2.45716	17.7874	0.00425417	up	0.000656132	2.66626	17.9965	0.00413207	up	2	15.2906	15.3698	15.3923	15.3003	16.1303	16.0473
4480	sp|Q8N6S4|AN13C_HUMAN	ANKRD13C	Ankyrin repeat domain-containing protein 13C OS=Homo sapiens OX=9606 GN=ANKRD13C PE=1 SV=2	0.998254	0.000856044	11.5542	0.998485	n.s.	0.523102	-0.149537	11.5551	0.554982	n.s.	11.4047	0.256795	0.259163	n.s.	0.71484	0.0844399	11.6387	0.731596	n.s.	0.878096	0.0654492	11.6197	0.885884	n.s.	0.0680627	0.655268	12.2095	0.0828268	n.s.	0.0929956	0.631711	12.1859	0.110115	n.s.	0.993034	0.00473027	11.559	0.993609	n.s.	13	11.7299	11.3785	11.2562	11.854	11.3204	11.489
1646	sp|Q6ZTN6-3|AN13D-3_HUMAN	ANKRD13D	Isoform of Q6ZTN6, Isoform 3 of Ankyrin repeat domain-containing protein 13D OS=Homo sapiens OX=9606 GN=ANKRD13D PE=1 SV=2	0.204024	0.675438	12.5205	0.263065	n.s.	0.0766831	1.18108	13.1959	0.10209	n.s.	13.7015	7.66902e-06	1.33609e-05	sig	0.0437369	1.58779	14.1083	0.0588034	n.s.	0.0310125	1.83684	14.3573	0.0428896	up	0.0195818	2.40483	14.9253	0.029017	up	0.0156408	2.62992	15.1504	0.0243323	up	0.0148405	2.7544	15.2749	0.0233647	up	2	12.1895	12.8514	13.0462	13.3456	13.596	13.8071
6811	sp|O75179|ANR17_HUMAN	ANKRD17	Ankyrin repeat domain-containing protein 17 OS=Homo sapiens OX=9606 GN=ANKRD17 PE=1 SV=3	0.904989	-0.00804595	21.8309	0.918702	n.s.	0.0427542	-0.379974	21.8229	0.0636892	n.s.	21.451	2.33313e-05	3.6303e-05	sig	0.0400036	-0.352928	21.478	0.0545991	n.s.	0.0186397	-0.426114	21.4048	0.0283161	n.s.	0.0166843	-0.552473	21.2785	0.0255646	n.s.	0.0082335	-0.620187	21.2107	0.0151312	down	0.0212196	-0.409038	21.4219	0.0311799	n.s.	9	21.8872	21.7747	21.8426	21.8031	21.5095	21.3924
6467	sp|Q8TF21|ANR24_HUMAN	ANKRD24	Ankyrin repeat domain-containing protein 24 OS=Homo sapiens OX=9606 GN=ANKRD24 PE=2 SV=2	0.488427	0.190236	13.9018	0.543311	n.s.	0.178149	-0.25016	14.0921	0.210266	n.s.	13.6517	0.029301	0.030589	sig	0.0867506	-0.225477	13.6763	0.105941	n.s.	0.0150799	-0.48735	13.4145	0.0240704	n.s.	0.0151801	-0.491285	13.4105	0.023718	n.s.	0.183936	-0.435663	13.4662	0.205469	n.s.	0.0914529	-0.188538	13.7133	0.108437	n.s.	3	13.8428	13.9608	14.3102	13.874	13.5442	13.7592
2001	sp|Q9UPS8|ANR26_HUMAN	ANKRD26	Ankyrin repeat domain-containing protein 26 OS=Homo sapiens OX=9606 GN=ANKRD26 PE=1 SV=4	0.759073	0.0408221	17.3662	0.79173	n.s.	0.0227839	0.282839	17.407	0.0395503	n.s.	17.649	7.26031e-07	1.70004e-06	sig	0.366731	0.0719671	17.4381	0.393446	n.s.	0.0662388	-0.169132	17.197	0.0821688	n.s.	0.00380205	-1.06558	16.3006	0.00920951	down	0.0108357	-1.0558	16.3104	0.0185165	down	0.00237107	-0.860668	16.5055	0.00700566	down	9	17.4081	17.3242	17.5154	17.2985	17.6378	17.6602
4647	sp|Q96NW4|ANR27_HUMAN	ANKRD27	Ankyrin repeat domain-containing protein 27 OS=Homo sapiens OX=9606 GN=ANKRD27 PE=1 SV=2	0.0105769	-0.655076	15.2422	0.0366209	down	0.126415	-0.476187	14.5871	0.155731	n.s.	14.766	6.33537e-05	9.01107e-05	sig	0.0116138	-0.902107	14.34	0.0209782	down	0.0153673	-0.986578	14.2556	0.024421	down	0.00453506	-1.0451	14.1971	0.0102095	down	0.00506617	-1.42241	13.8197	0.010849	down	0.0032808	-1.34951	13.8926	0.00835667	down	9	15.1849	15.2994	14.6236	14.5506	14.9446	14.5873
8071	sp|O15084|ANR28_HUMAN	ANKRD28	Serine/threonine-protein phosphatase 6 regulatory ankyrin repeat subunit A OS=Homo sapiens OX=9606 GN=ANKRD28 PE=1 SV=5	0.683253	-0.0310078	16.0582	0.723612	n.s.	0.0430068	-0.316653	16.0272	0.0639882	n.s.	15.7415	0.00263178	0.00296943	sig	0.133025	-0.162213	15.896	0.155237	n.s.	0.156435	-0.192952	15.8652	0.178039	n.s.	0.0691242	-0.360139	15.698	0.084024	n.s.	0.0427049	-0.407143	15.651	0.0556619	n.s.	0.0859602	-0.204178	15.854	0.102444	n.s.	9	15.995	16.1213	16.0093	16.0451	15.7167	15.7664
6502	sp|Q53RE8|ANR39_HUMAN	ANKRD39	Ankyrin repeat domain-containing protein 39 OS=Homo sapiens OX=9606 GN=ANKRD39 PE=1 SV=1	0.941223	-0.00884475	12.9606	0.950017	n.s.	0.0792332	-0.326895	12.9517	0.104903	n.s.	12.6337	0.0844582	0.0864277	n.s.	0.449225	0.220059	13.1806	0.474335	n.s.	0.37391	-0.234954	12.7256	0.399759	n.s.	0.133134	-0.317966	12.6426	0.1517	n.s.	0.538011	-0.123519	12.8371	0.559388	n.s.	0.130569	-0.705422	12.2552	0.149625	n.s.	1	13.0243	12.8969	13.0367	12.8667	12.5593	12.7081
5059	sp|Q6AI12|ANR40_HUMAN	ANKRD40	Ankyrin repeat domain-containing protein 40 OS=Homo sapiens OX=9606 GN=ANKRD40 PE=1 SV=2	0.228128	0.206603	15.8554	0.287179	n.s.	0.530655	-0.0748696	16.062	0.561928	n.s.	15.7806	0.000117715	0.000158982	sig	0.0260135	-0.543623	15.3118	0.0386099	n.s.	0.026622	-0.557495	15.2979	0.0378407	n.s.	0.0247348	-0.481254	15.3742	0.0350429	n.s.	0.0208954	-0.531979	15.3235	0.0305549	n.s.	0.034531	-0.516186	15.3392	0.0464913	n.s.	1	15.7855	15.9254	15.9641	16.1599	15.7097	15.8515
1534	sp|Q8N8A2|ANR44_HUMAN	ANKRD44	Serine/threonine-protein phosphatase 6 regulatory ankyrin repeat subunit B OS=Homo sapiens OX=9606 GN=ANKRD44 PE=1 SV=3	0.0152974	1.78204	13.9998	0.0444844	up	0.00846093	2.42087	15.7818	0.0204668	up	16.4206	8.04879e-08	2.72016e-07	sig	0.00512103	3.1033	17.1031	0.0123318	up	0.00545572	3.01033	17.0101	0.0120042	up	0.00712872	2.75109	16.7509	0.013673	up	0.00660288	2.7324	16.7322	0.0129336	up	0.00747603	2.57145	16.5712	0.0142452	up	2	13.7768	14.2227	15.7866	15.777	16.3976	16.4436
7706	sp|Q86W74|ANR46_HUMAN	ANKRD46	Ankyrin repeat domain-containing protein 46 OS=Homo sapiens OX=9606 GN=ANKRD46 PE=1 SV=2	0.0392911	0.363368	20.0645	0.0767715	n.s.	0.0210444	0.501773	20.4279	0.0374793	n.s.	20.5663	0.0300067	0.0312879	sig	0.421117	0.123208	20.1877	0.446914	n.s.	0.150691	0.220537	20.285	0.172226	n.s.	0.135462	0.379702	20.4442	0.154129	n.s.	0.0703081	0.299464	20.364	0.0858373	n.s.	0.272077	0.178838	20.2433	0.295343	n.s.	5	20.1383	19.9907	20.436	20.4197	20.5714	20.5611
6440	sp|Q8WVL7|ANR49_HUMAN	ANKRD49	Ankyrin repeat domain-containing protein 49 OS=Homo sapiens OX=9606 GN=ANKRD49 PE=1 SV=1	0.000616545	0.375082	17.4733	0.0179739	n.s.	0.000421657	0.630275	17.8483	0.00684266	up	18.1035	1.76657e-06	3.64834e-06	sig	0.00401619	0.767022	18.2403	0.0106775	up	0.00766928	0.872632	18.3459	0.0149572	up	0.000453582	0.825108	18.2984	0.00378664	up	0.000887062	0.830705	18.304	0.00456041	up	0.00233518	0.722837	18.1961	0.00694448	up	2	17.4759	17.4706	17.8394	17.8573	18.1162	18.0909
2209	sp|Q9ULJ7|ANR50_HUMAN	ANKRD50	Ankyrin repeat domain-containing protein 50 OS=Homo sapiens OX=9606 GN=ANKRD50 PE=1 SV=4	0.207188	0.207608	16.5031	0.266248	n.s.	0.058358	0.399067	16.7107	0.0815239	n.s.	16.9021	9.92363e-08	3.2131e-07	sig	0.0258321	0.682826	17.1859	0.0383643	up	0.0178661	0.677179	17.1802	0.0273961	up	0.00420811	1.39001	17.8931	0.00977733	up	0.00322265	1.59914	18.1022	0.00822092	up	0.00431874	1.36045	17.8635	0.00984767	up	7	16.5926	16.4135	16.642	16.7794	16.9486	16.8557
6240	sp|Q8NB46|ANR52_HUMAN	ANKRD52	Serine/threonine-protein phosphatase 6 regulatory ankyrin repeat subunit C OS=Homo sapiens OX=9606 GN=ANKRD52 PE=1 SV=3	0.0100571	-0.33484	16.4934	0.0358765	n.s.	0.00983918	-0.451094	16.1586	0.022438	n.s.	16.0423	0.00024	0.000308475	sig	0.00380451	-0.443821	16.0496	0.0103918	n.s.	0.00588471	-0.537025	15.9564	0.0125864	n.s.	0.193426	-0.0411497	16.4523	0.21471	n.s.	0.150943	-0.242989	16.2504	0.171292	n.s.	0.0137976	-0.489381	16.0041	0.0221422	n.s.	3	16.4723	16.5146	16.1322	16.185	16.0025	16.0822
1813	sp|Q6NXT1|ANR54_HUMAN	ANKRD54	Ankyrin repeat domain-containing protein 54 OS=Homo sapiens OX=9606 GN=ANKRD54 PE=1 SV=2	0.0133245	1.03676	12.481	0.0414445	up	0.00741768	1.86883	13.5178	0.0189285	up	14.3499	8.62667e-05	0.000119535	sig	0.000449534	2.20601	14.687	0.00464304	up	0.00412721	1.66917	14.1502	0.0101063	up	0.00742134	1.71918	14.2002	0.0140514	up	0.00227952	1.53089	14.0119	0.00682256	up	0.0329979	1.47887	13.9599	0.0447681	up	2	12.5227	12.4394	13.4043	13.6313	14.1935	14.5063
8333	sp|Q92625|ANS1A_HUMAN	ANKS1A	Ankyrin repeat and SAM domain-containing protein 1A OS=Homo sapiens OX=9606 GN=ANKS1A PE=1 SV=4	0.0632814	-0.122536	20.8101	0.106396	n.s.	0.0213426	-0.27741	20.6876	0.0378621	n.s.	20.5327	6.44666e-06	1.14462e-05	sig	0.00804914	-0.360855	20.4492	0.0163178	n.s.	0.01527	-0.313449	20.4967	0.0243103	n.s.	0.00755913	-0.354887	20.4552	0.0142408	n.s.	0.00717517	-0.364589	20.4455	0.01369	n.s.	0.0236456	-0.223122	20.587	0.0341025	n.s.	9	20.8407	20.7795	20.6981	20.6771	20.5602	20.5052
622	sp|Q7Z6G8|ANS1B_HUMAN	ANKS1B	Ankyrin repeat and sterile alpha motif domain-containing protein 1B OS=Homo sapiens OX=9606 GN=ANKS1B PE=1 SV=2	0.929464	0.0214238	10.4187	0.939905	n.s.	0.888617	-0.0608767	10.4401	0.899124	n.s.	10.3578	3.39131e-06	6.46765e-06	sig	0.238404	0.272296	10.691	0.2644	n.s.	0.0292327	0.996909	11.4156	0.0408861	up	0.0105632	1.82276	12.2414	0.0181476	up	0.0047759	2.39213	12.8108	0.0104552	up	0.00354386	2.71665	13.1353	0.00875332	up	7	10.2575	10.5799	10.299	10.5812	10.7064	10.0092
5666	sp|Q68DC2|ANKS6_HUMAN	ANKS6	Ankyrin repeat and SAM domain-containing protein 6 OS=Homo sapiens OX=9606 GN=ANKS6 PE=1 SV=2	0.298182	-0.0469261	17.4492	0.357702	n.s.	0.00310864	0.458361	17.4022	0.0119893	n.s.	17.9075	1.70487e-05	2.73089e-05	sig	0.0141658	0.477973	17.9271	0.0240833	n.s.	0.00913034	0.347327	17.7965	0.016819	n.s.	0.0633945	0.344269	17.7934	0.077737	n.s.	0.0888744	0.113221	17.5624	0.105771	n.s.	0.044489	-0.186828	17.2623	0.0578357	n.s.	6	17.4748	17.4236	17.4241	17.3804	17.9084	17.9067
5034	sp|Q9H8Y5|ANKZ1_HUMAN	ANKZF1	Ankyrin repeat and zinc finger domain-containing protein 1 OS=Homo sapiens OX=9606 GN=ANKZF1 PE=1 SV=1	0.0158917	-0.577952	16.9028	0.0453703	n.s.	0.00154192	-0.913259	16.3249	0.00896583	down	15.9896	2.04413e-07	5.80373e-07	sig	0.00307908	-1.11677	15.7861	0.00933619	down	0.000542293	-1.07255	15.8303	0.00424524	down	0.000316591	-1.0836	15.8193	0.00349684	down	0.000315876	-1.10842	15.7944	0.0033947	down	0.000653146	-1.09273	15.8101	0.00412863	down	9	16.921	16.8847	16.3964	16.2534	16.0205	15.9586
342	sp|Q9NQW6|ANLN_HUMAN	ANLN	Anillin OS=Homo sapiens OX=9606 GN=ANLN PE=1 SV=2	0.000953732	1.22391	19.8813	0.0183947	up	0.0979629	-0.0546783	21.1052	0.125029	n.s.	19.8266	1.21804e-13	4.88367e-11	sig	0.000316751	-1.34442	18.5369	0.00425543	down	0.000174765	-1.45893	18.4224	0.00338344	down	0.000208061	-2.31757	17.5637	0.00324038	down	6.37643e-05	-2.31872	17.5626	0.00280118	down	0.000157206	-2.27399	17.6073	0.00300937	down	1	19.8982	19.8644	21.1391	21.0714	19.8342	19.819
7405	sp|Q9NW15|ANO10_HUMAN	ANO10	Anoctamin-10 OS=Homo sapiens OX=9606 GN=ANO10 PE=1 SV=2	0.15849	0.136707	19.0276	0.214779	n.s.	0.618375	-0.0302234	19.1643	0.646836	n.s.	18.9974	0.000375673	0.000468102	sig	0.032893	-0.250999	18.7766	0.0465706	n.s.	0.0141494	-0.339086	18.6885	0.0229694	n.s.	0.0377165	-0.202512	18.8251	0.0498105	n.s.	0.125094	-0.195579	18.832	0.144231	n.s.	0.0622056	-0.246711	18.7809	0.0769118	n.s.	1	19.0675	18.9877	19.1168	19.2118	18.9644	19.0304
7406	sp|Q9NW15|ANO10_HUMAN	ANO10	Anoctamin-10 OS=Homo sapiens OX=9606 GN=ANO10 PE=1 SV=2	0.15849	0.136707	19.0276	0.214779	n.s.	0.618375	-0.0302234	19.1643	0.646836	n.s.	18.9974	0.000375673	0.000468102	sig	0.032893	-0.250999	18.7766	0.0465706	n.s.	0.0141494	-0.339086	18.6885	0.0229694	n.s.	0.0377165	-0.202512	18.8251	0.0498105	n.s.	0.125094	-0.195579	18.832	0.144231	n.s.	0.0622056	-0.246711	18.7809	0.0769118	n.s.	1	19.0675	18.9877	19.1168	19.2118	18.9644	19.0304
2985	sp|Q4KMQ2|ANO6_HUMAN	ANO6	Anoctamin-6 OS=Homo sapiens OX=9606 GN=ANO6 PE=1 SV=2	0.000196486	1.46714	16.7062	0.0169803	up	0.000543224	1.85447	18.1733	0.00688722	up	18.5607	7.02047e-09	3.76035e-08	sig	0.000172276	1.63381	18.34	0.00383688	up	0.000381386	1.54662	18.2528	0.00388584	up	0.000549984	1.11004	17.8162	0.0040268	up	0.00249466	1.16296	17.8692	0.00714275	up	0.00258013	1.26851	17.9747	0.00734932	up	5	16.6857	16.7268	18.1743	18.1724	18.5987	18.5226
568	sp|Q9HCE9|ANO8_HUMAN	ANO8	Anoctamin-8 OS=Homo sapiens OX=9606 GN=ANO8 PE=1 SV=3	0.0601611	0.59252	12.7391	0.102851	n.s.	0.0121006	1.27538	13.3316	0.0255835	up	14.0145	1.51733e-09	1.19032e-08	sig	0.00733174	1.82364	14.5627	0.0153247	up	0.00309714	2.60325	15.3423	0.00855721	up	0.00228285	2.99223	15.7313	0.0069607	up	0.00182768	3.36289	16.102	0.00609403	up	0.00165716	3.661	16.4001	0.00591551	up	7	12.5995	12.8787	13.3925	13.2707	14.0382	13.9908
417	sp|A1A5B4|ANO9_HUMAN	ANO9	Anoctamin-9 OS=Homo sapiens OX=9606 GN=ANO9 PE=1 SV=3	0.0200604	0.868836	14.4994	0.0513668	n.s.	0.00384309	1.79959	15.3683	0.01316	up	16.299	5.93175e-07	1.4336e-06	sig	0.0154647	0.741062	15.2405	0.0256311	up	0.152841	-0.295715	14.2037	0.174361	n.s.	0.0522748	-0.936109	13.5633	0.0658216	n.s.	0.00933673	-0.968069	13.5314	0.0165537	down	0.0360985	-0.704655	13.7948	0.0482635	down	6	14.5838	14.4151	15.2761	15.4604	16.2255	16.3725
10	sp|P23352|KALM_HUMAN	ANOS1	Anosmin-1 OS=Homo sapiens OX=9606 GN=ANOS1 PE=1 SV=3	0.00101721	-2.81104	16.21	0.0184619	down	0.000381792	-4.73018	13.3989	0.00672634	down	11.4798	1.92855e-10	2.71094e-09	sig	0.00203858	-6.40296	9.80702	0.0077312	down	0.00118478	-6.71292	9.49706	0.00553347	down	3.14034e-06	-16.21	0	0.00237789	down	0.00231143	-6.70203	9.50795	0.00686443	down	0.000146087	-6.12956	10.0804	0.00300697	down	9	16.2387	16.1813	13.4839	13.3139	11.3919	11.5677
4214	sp|P39687|AN32A_HUMAN	ANP32A	Acidic leucine-rich nuclear phosphoprotein 32 family member A OS=Homo sapiens OX=9606 GN=ANP32A PE=1 SV=1	0.00242689	0.516224	17.3533	0.0214889	n.s.	0.00218418	0.653807	17.8695	0.0101399	up	18.0071	1.19776e-06	2.61414e-06	sig	0.000564083	1.05661	18.4099	0.00478584	up	0.00349988	1.1632	18.5165	0.00915754	up	0.00389106	1.01476	18.368	0.00934627	up	0.0183234	0.771212	18.1245	0.0274676	up	0.000538101	1.33687	18.6901	0.00394771	up	2	17.3777	17.3288	17.8624	17.8766	18.0255	17.9887
3363	sp|Q92688|AN32B_HUMAN	ANP32B	Acidic leucine-rich nuclear phosphoprotein 32 family member B OS=Homo sapiens OX=9606 GN=ANP32B PE=1 SV=1	0.0152279	0.588904	18.2609	0.044462	up	0.0185004	0.827818	18.8498	0.0340718	up	19.0887	3.36609e-06	6.42665e-06	sig	0.01119	1.19009	19.451	0.0204218	up	0.0050825	1.13845	19.3993	0.0114746	up	0.00177419	1.60119	19.8621	0.0061809	up	0.00288609	1.53245	19.7933	0.00776659	up	0.00773814	1.42253	19.6834	0.0146005	up	2	18.1938	18.328	18.8197	18.8799	18.9963	19.1811
3522	sp|Q9BTT0|AN32E_HUMAN	ANP32E	Acidic leucine-rich nuclear phosphoprotein 32 family member E OS=Homo sapiens OX=9606 GN=ANP32E PE=1 SV=1	0.0413412	-0.34812	18.4263	0.0793582	n.s.	0.0779392	-0.258035	18.0782	0.103508	n.s.	18.1683	9.31663e-05	0.000128089	sig	0.468813	-0.0910823	18.3353	0.493653	n.s.	0.306765	-0.104802	18.3215	0.33237	n.s.	0.0306522	0.58331	19.0097	0.041678	n.s.	0.0273552	0.666237	19.0926	0.0381984	up	0.522839	-0.123714	18.3026	0.543785	n.s.	13	18.356	18.4967	18.0584	18.098	18.1986	18.138
871	sp|P15144|AMPN_HUMAN	ANPEP	Aminopeptidase N OS=Homo sapiens OX=9606 GN=ANPEP PE=1 SV=4	0.000396925	1.04749	18.3958	0.01744	up	0.00183976	0.69165	19.4433	0.00945929	up	19.0875	1.58589e-11	5.7527e-10	sig	0.181062	0.0588144	18.4546	0.205418	n.s.	0.00908161	-0.381804	18.014	0.016757	n.s.	0.00331758	-1.03997	17.3558	0.00854702	down	0.000269593	-1.31726	17.0786	0.00325962	down	0.000192703	-1.48836	16.9075	0.00308992	down	1	18.3752	18.4164	19.4467	19.4399	19.0661	19.1089
2430	sp|Q9BQD7|ANKMT_HUMAN	ANTKMT	Adenine nucleotide translocase lysine N-methyltransferase OS=Homo sapiens OX=9606 GN=ANTKMT PE=1 SV=1	0.135914	0.383444	15.386	0.189737	n.s.	0.255342	0.260837	15.7694	0.289935	n.s.	15.6468	0.000410536	0.000508684	sig	0.158581	-0.670903	14.7151	0.18199	n.s.	0.047162	-0.706375	14.6796	0.061191	n.s.	0.0588222	-0.544471	14.8415	0.0727286	n.s.	0.0680784	-0.496456	14.8895	0.0834569	n.s.	0.0245297	-0.911055	14.4749	0.0351266	down	1	15.5226	15.2494	15.8487	15.6901	15.7399	15.5537
2833	sp|Q9H6X2|ANTR1_HUMAN	ANTXR1	Anthrax toxin receptor 1 OS=Homo sapiens OX=9606 GN=ANTXR1 PE=1 SV=2	0.0480593	0.214865	13.1642	0.0879876	n.s.	0.0282382	0.617388	13.379	0.0463381	up	13.7816	3.82705e-06	7.19236e-06	sig	0.00359689	0.864003	14.0282	0.010136	up	0.0015928	1.2325	14.3967	0.00621972	up	0.0245431	0.621492	13.7857	0.0348114	up	0.192825	0.276945	13.4411	0.214622	n.s.	0.0131376	-0.405796	12.7584	0.0213246	n.s.	6	13.118	13.2104	13.395	13.3631	13.877	13.6862
1307	sp|P58335|ANTR2_HUMAN	ANTXR2	Anthrax toxin receptor 2 OS=Homo sapiens OX=9606 GN=ANTXR2 PE=1 SV=5	0.0124433	0.641664	17.7993	0.0398277	up	0.00490515	1.20048	18.4409	0.0149437	up	18.9998	7.71959e-10	7.35994e-09	sig	0.00084145	1.81963	19.6189	0.00547844	up	0.000404143	2.21483	20.0141	0.00391245	up	0.000542523	2.36869	20.168	0.00401895	up	0.000353018	2.42435	20.2236	0.00344702	up	0.000696787	2.44153	20.2408	0.00422768	up	2	17.8438	17.7547	18.4978	18.384	19.0714	18.9281
434	sp|P04083|ANXA1_HUMAN	ANXA1	Annexin A1 OS=Homo sapiens OX=9606 GN=ANXA1 PE=1 SV=2	0.000675211	-1.09895	19.8085	0.0179801	down	0.000551403	-1.94243	18.7096	0.00688722	down	17.8661	5.80235e-07	1.40784e-06	sig	0.000855612	-2.44841	17.3601	0.00549352	down	0.0348552	-1.91688	17.8916	0.0473704	down	0.000627967	-3.35582	16.4527	0.00415998	down	0.00194529	-3.94621	15.8623	0.00627671	down	5.92195e-05	-4.03097	15.7776	0.00268412	down	9	19.8365	19.7805	18.7039	18.7152	17.9021	17.8301
2146	sp|P50995|ANX11_HUMAN	ANXA11	Annexin A11 OS=Homo sapiens OX=9606 GN=ANXA11 PE=1 SV=1	0.537591	0.0513357	21.4643	0.590026	n.s.	0.251254	-0.218343	21.5157	0.285885	n.s.	21.246	1.04026e-07	3.34313e-07	sig	0.0706059	-0.345763	21.1186	0.0883852	n.s.	0.0126899	-0.8048	20.6595	0.0212344	down	0.00282942	-1.25019	20.2141	0.00777033	down	0.00173982	-1.61432	19.85	0.00594025	down	0.00159552	-1.76139	19.7029	0.00583471	down	1	21.5288	21.3999	21.5419	21.4894	21.3665	21.1255
949	sp|P07355|ANXA2_HUMAN	ANXA2	Annexin A2 OS=Homo sapiens OX=9606 GN=ANXA2 PE=1 SV=2	0.217412	-0.0593994	21.4305	0.276099	n.s.	0.444862	0.0305826	21.3711	0.478643	n.s.	21.4611	6.61697e-10	6.55558e-09	sig	0.00587836	-0.443116	20.9874	0.0134015	n.s.	0.00135364	-1.36162	20.0689	0.00579885	down	0.000958916	-1.84393	19.5866	0.00482685	down	0.00117617	-2.58011	18.8504	0.00503202	down	0.00148228	-2.99716	18.4334	0.00563267	down	1	21.4629	21.3982	21.3628	21.3795	21.4631	21.4592
255	sp|P12429|ANXA3_HUMAN	ANXA3	Annexin A3 OS=Homo sapiens OX=9606 GN=ANXA3 PE=1 SV=3	0.128762	-0.122178	17.6819	0.181794	n.s.	0.00160682	-0.801509	17.5598	0.00906237	down	16.8804	9.79305e-10	8.72793e-09	sig	0.000110773	-1.7556	15.9263	0.00377571	down	7.27355e-06	-2.64512	15.0368	0.00261999	down	0.000468543	-3.26246	14.4195	0.00383603	down	0.000839253	-3.8948	13.7871	0.00444338	down	0.00161842	-4.06335	13.6186	0.0058725	down	1	17.6756	17.6883	17.5115	17.608	16.912	16.8489
5358	sp|P09525|ANXA4_HUMAN	ANXA4	Annexin A4 OS=Homo sapiens OX=9606 GN=ANXA4 PE=1 SV=4	0.455857	-0.0434346	18.2563	0.511161	n.s.	0.864402	0.00533369	18.2128	0.877293	n.s.	18.2616	5.22879e-06	9.49641e-06	sig	0.000143711	0.672913	18.9292	0.00377571	up	0.0493945	0.141944	18.3982	0.0637622	n.s.	0.000382686	0.219758	18.476	0.0036788	n.s.	0.275226	0.113449	18.3697	0.298798	n.s.	0.00094693	-0.146487	18.1098	0.00472035	n.s.	6	18.2599	18.2527	18.1656	18.2601	18.2889	18.2343
4392	sp|P08758|ANXA5_HUMAN	ANXA5	Annexin A5 OS=Homo sapiens OX=9606 GN=ANXA5 PE=1 SV=2	0.0397221	0.691556	21.6206	0.0772107	n.s.	0.00515161	1.03647	22.3121	0.0153661	up	22.657	6.37635e-05	9.06637e-05	sig	0.00851979	0.762725	22.3833	0.0169826	up	0.0336345	0.453596	22.0742	0.0459172	n.s.	0.0399694	0.474449	22.095	0.0523459	n.s.	0.0386952	0.491954	22.1125	0.0511342	n.s.	0.40162	0.0919781	21.7125	0.424606	n.s.	5	21.5499	21.6913	22.1889	22.4354	22.633	22.6811
2437	sp|P08133|ANXA6_HUMAN	ANXA6	Annexin A6 OS=Homo sapiens OX=9606 GN=ANXA6 PE=1 SV=3	0.00982678	0.382977	22.6225	0.0354141	n.s.	0.000777149	1.42411	23.0055	0.00730892	up	24.0466	3.24578e-10	3.93545e-09	sig	0.000478382	1.47861	24.1011	0.00471966	up	0.00040298	1.39736	24.0199	0.00390995	up	0.000862236	1.28437	23.9069	0.00462696	up	0.000543323	1.11319	23.7357	0.003913	up	0.0020067	0.742769	23.3653	0.0064038	up	2	22.5967	22.6484	22.9773	23.0337	24.0768	24.0165
8416	sp|P20073|ANXA7_HUMAN	ANXA7	Annexin A7 OS=Homo sapiens OX=9606 GN=ANXA7 PE=1 SV=3	0.554954	0.0432566	19.9638	0.605545	n.s.	0.16102	-0.127028	20.0071	0.19225	n.s.	19.8368	0.00777147	0.00839594	sig	0.665246	-0.0327729	19.9311	0.684567	n.s.	0.178021	-0.128615	19.8352	0.200677	n.s.	0.54271	0.0557481	20.0196	0.56486	n.s.	0.220575	-0.106998	19.8568	0.242789	n.s.	0.0710264	-0.210094	19.7537	0.0865187	n.s.	1	19.9093	20.0184	19.9786	20.0356	19.8164	19.8572
2925	sp|Q06278|AOXA_HUMAN	AOX1	Aldehyde oxidase OS=Homo sapiens OX=9606 GN=AOX1 PE=1 SV=2	0.00817216	0.142133	18.1353	0.0330045	n.s.	0.00615903	-0.459882	18.2775	0.0170235	n.s.	17.6755	0.000163402	0.000216193	sig	0.000194994	-0.931203	17.2041	0.00383688	down	0.0047005	-1.27292	16.8624	0.0109442	down	0.912925	-0.0192723	18.1161	0.919182	n.s.	0.0695612	-0.373805	17.7615	0.0850094	n.s.	0.406946	0.278586	18.4139	0.429817	n.s.	8	18.1467	18.124	18.2713	18.2837	17.7099	17.641
8489	sp|Q10567|AP1B1_HUMAN	AP1B1	AP-1 complex subunit beta-1 OS=Homo sapiens OX=9606 GN=AP1B1 PE=1 SV=2	0.00295518	0.219499	22.232	0.0225208	n.s.	0.000672048	0.30846	22.4515	0.0070982	n.s.	22.5405	2.51303e-05	3.88226e-05	sig	0.00236604	0.376125	22.6082	0.00829459	n.s.	0.0004566	0.30192	22.534	0.00404864	n.s.	0.00340546	0.290882	22.5229	0.00865125	n.s.	0.00563084	0.32293	22.555	0.0116317	n.s.	0.0150645	0.376303	22.6083	0.0236356	n.s.	2	22.237	22.2271	22.4406	22.4624	22.5468	22.5342
6886	sp|O43747|AP1G1_HUMAN	AP1G1	AP-1 complex subunit gamma-1 OS=Homo sapiens OX=9606 GN=AP1G1 PE=1 SV=5	0.0210434	0.222608	20.118	0.0527756	n.s.	0.0386412	0.105392	20.3407	0.0588607	n.s.	20.2234	5.14803e-07	1.26455e-06	sig	0.0394725	-0.126777	19.9913	0.0539867	n.s.	0.000361461	-0.29895	19.8191	0.00384755	n.s.	0.0269073	-0.125136	19.9929	0.0374821	n.s.	0.00552432	-0.253621	19.8644	0.0114775	n.s.	0.00404343	-0.344559	19.7735	0.00944232	n.s.	1	20.1206	20.1154	20.3734	20.3079	20.2446	20.2023
556	sp|O75843|AP1G2_HUMAN	AP1G2	AP-1 complex subunit gamma-like 2 OS=Homo sapiens OX=9606 GN=AP1G2 PE=1 SV=1	0.542241	-0.0459135	14.7318	0.593923	n.s.	0.00516561	-0.439638	14.6859	0.01537	n.s.	14.2922	6.03733e-09	3.38694e-08	sig	0.00687277	-1.59396	13.1379	0.014714	down	0.00019472	-2.2565	12.4753	0.00344343	down	0.000460367	-2.39793	12.3339	0.00380074	down	0.000431435	-2.36763	12.3642	0.00360907	down	0.00188143	-2.87076	11.8611	0.00617314	down	1	14.7632	14.7004	14.6312	14.7406	14.2878	14.2965
4612	sp|Q9BXS5|AP1M1_HUMAN	AP1M1	AP-1 complex subunit mu-1 OS=Homo sapiens OX=9606 GN=AP1M1 PE=1 SV=3	0.0936821	0.243262	20.7229	0.142505	n.s.	0.00284088	0.577333	20.9662	0.0114657	n.s.	21.3002	1.10885e-07	3.51023e-07	sig	0.000336581	0.957534	21.6804	0.00428997	up	0.000213928	1.00793	21.7308	0.00347633	up	0.000333119	1.00767	21.7306	0.00354012	up	0.00219571	0.900751	21.6237	0.00669319	up	0.000316979	0.960322	21.6832	0.00344824	up	2	20.7375	20.7083	20.8873	21.045	21.2731	21.3274
30	sp|Q9Y6Q5-2|AP1M2-2_HUMAN	AP1M2	Isoform of Q9Y6Q5, Isoform 2 of AP-1 complex subunit mu-2 OS=Homo sapiens OX=9606 GN=AP1M2 PE=1 SV=4	0.0800114	-0.0682542	23.2832	0.126386	n.s.	0.000532017	-0.686381	23.2149	0.00688722	down	22.5968	8.32787e-10	7.71644e-09	sig	0.000129079	-2.09403	21.1892	0.00377571	down	0.000260814	-3.99537	19.2878	0.00358487	down	0.000102667	-5.83287	17.4503	0.00300597	down	0.00222303	-7.40354	15.8796	0.00673723	down	0.000851383	-8.09747	15.1857	0.00453152	down	1	23.2708	23.2955	23.1985	23.2314	22.5869	22.6067
5828	sp|P61966|AP1S1_HUMAN	AP1S1	AP-1 complex subunit sigma-1A OS=Homo sapiens OX=9606 GN=AP1S1 PE=1 SV=1	0.0129029	0.459297	18.5354	0.0406281	n.s.	0.00278875	0.712133	18.9947	0.0113773	up	19.2475	2.31296e-06	4.63611e-06	sig	0.0017791	0.975592	19.5109	0.00728817	up	0.000505202	0.765237	19.3006	0.00414245	up	0.00209037	0.838472	19.3738	0.00666958	up	0.00522956	0.751921	19.2873	0.0110801	up	0.0018328	0.670042	19.2054	0.00610644	up	2	18.5331	18.5377	18.942	19.0473	19.2851	19.2099
7156	tr|A0A5F9ZHW1|A0A5F9ZHW1_HUMAN	AP1S2	Isoform of P56377, AP complex subunit sigma OS=Homo sapiens OX=9606 GN=AP1S2 PE=1 SV=1	0.00183034	-0.194195	16.1498	0.0204497	n.s.	0.0702677	0.0525912	15.9556	0.0949241	n.s.	16.2024	4.2183e-05	6.21564e-05	sig	0.242387	0.0939623	16.2437	0.268611	n.s.	0.00721802	0.201453	16.3512	0.0143613	n.s.	0.00402441	0.342708	16.4925	0.00953702	n.s.	0.0266963	0.332223	16.482	0.0374293	n.s.	0.0300314	0.254457	16.4042	0.0414028	n.s.	7	16.1427	16.1568	15.96	15.9512	16.2153	16.1894
842	sp|Q96PC3|AP1S3_HUMAN	AP1S3	AP-1 complex subunit sigma-3 OS=Homo sapiens OX=9606 GN=AP1S3 PE=1 SV=1	0.000979936	1.64095	16.4064	0.0184055	up	0.00929909	1.23505	18.0474	0.0216204	up	17.6415	1.32325e-08	6.19693e-08	sig	0.0368225	0.735061	17.1415	0.0509574	n.s.	0.166388	-0.153388	16.253	0.188547	n.s.	0.00335311	-0.873813	15.5326	0.00856608	down	0.000598936	-1.44187	14.9646	0.00396767	down	0.000464166	-1.33937	15.0671	0.00378994	down	1	16.4232	16.3897	18.096	17.9988	17.7602	17.5227
8090	sp|O95782|AP2A1_HUMAN	AP2A1	AP-2 complex subunit alpha-1 OS=Homo sapiens OX=9606 GN=AP2A1 PE=1 SV=3	0.0607314	0.153199	20.0468	0.103437	n.s.	0.00374043	0.174215	20.2	0.0129833	n.s.	20.2211	0.00305748	0.00343094	sig	0.0568577	0.251049	20.2979	0.0736161	n.s.	0.0614577	0.103214	20.1501	0.0769333	n.s.	0.0350567	-0.0853467	19.9615	0.0467658	n.s.	0.556801	0.0186219	20.0655	0.57751	n.s.	0.155194	0.132167	20.179	0.175264	n.s.	4	20.041	20.0527	20.2392	20.1609	20.2121	20.23
3216	sp|O94973|AP2A2_HUMAN	AP2A2	AP-2 complex subunit alpha-2 OS=Homo sapiens OX=9606 GN=AP2A2 PE=1 SV=2	0.00921074	0.456009	18.823	0.0344624	n.s.	0.000947654	1.0659	19.2791	0.00767306	up	19.8889	3.28373e-10	3.96479e-09	sig	0.000139491	1.30102	20.1241	0.00377571	up	7.13552e-05	1.30692	20.13	0.00323093	up	0.000422495	1.35736	20.1804	0.00373603	up	0.000304356	1.53381	20.3569	0.00333762	up	3.31255e-05	1.67115	20.4942	0.00240647	up	2	18.8137	18.8324	19.3221	19.236	19.8575	19.9204
7688	sp|P63010|AP2B1_HUMAN	AP2B1	AP-2 complex subunit beta OS=Homo sapiens OX=9606 GN=AP2B1 PE=1 SV=1	0.482084	-0.0455995	20.5105	0.537085	n.s.	0.0295851	0.157743	20.4649	0.0479745	n.s.	20.6682	0.000172285	0.000226905	sig	0.00614388	0.363441	20.8739	0.0137724	n.s.	0.0230129	0.301145	20.8116	0.0336286	n.s.	0.0897631	0.129962	20.6404	0.106316	n.s.	0.0570874	0.264749	20.7752	0.071743	n.s.	0.00913801	0.347044	20.8575	0.0163489	n.s.	7	20.4838	20.5372	20.511	20.4188	20.6606	20.6758
5761	sp|Q96CW1|AP2M1_HUMAN	AP2M1	AP-2 complex subunit mu OS=Homo sapiens OX=9606 GN=AP2M1 PE=1 SV=2	0.0113267	0.305367	20.2577	0.037896	n.s.	0.0042778	0.504414	20.563	0.0138269	n.s.	20.7621	1.39671e-05	2.28382e-05	sig	0.00367233	0.768623	21.0263	0.0102487	up	0.003639	0.831205	21.0889	0.00936515	up	0.00413695	0.530272	20.7879	0.00968687	n.s.	0.0373905	0.507006	20.7647	0.0497141	n.s.	0.00682918	0.853774	21.1114	0.0133272	up	2	20.2901	20.2252	20.5583	20.5678	20.7555	20.7687
6616	sp|P53680|AP2S1_HUMAN	AP2S1	AP-2 complex subunit sigma OS=Homo sapiens OX=9606 GN=AP2S1 PE=1 SV=2	0.0353172	0.0946125	19.5739	0.0715612	n.s.	0.00225485	0.373839	19.6685	0.0103144	n.s.	19.9477	1.32448e-06	2.84971e-06	sig	0.00556381	0.527484	20.1013	0.0129947	n.s.	0.000803717	0.563032	20.1369	0.00476553	n.s.	0.00218686	0.41833	19.9922	0.00681275	n.s.	0.0146288	0.573199	20.147	0.0231477	n.s.	0.00128054	0.736167	20.31	0.00531457	up	2	19.5579	19.5898	19.6773	19.6596	19.9399	19.9555
3968	sp|O00203|AP3B1_HUMAN	AP3B1	AP-3 complex subunit beta-1 OS=Homo sapiens OX=9606 GN=AP3B1 PE=1 SV=3	0.0388516	-0.860364	21.4161	0.0761695	n.s.	0.00203596	-0.996295	20.5557	0.0097923	down	20.4198	6.40023e-05	9.09434e-05	sig	0.00310727	-0.700252	20.7158	0.00935318	down	0.00241572	-0.615621	20.8005	0.00752943	down	0.00362525	-1.33926	20.0768	0.00894312	down	0.0115604	-1.30256	20.1135	0.0194044	down	0.0012287	-1.15468	20.2614	0.00521644	down	10	21.3888	21.4434	20.7283	20.3832	20.384	20.4556
984	sp|Q13367|AP3B2_HUMAN	AP3B2	AP-3 complex subunit beta-2 OS=Homo sapiens OX=9606 GN=AP3B2 PE=1 SV=2	0.135311	-0.348312	17.2537	0.189094	n.s.	0.216633	-0.193704	16.9054	0.250516	n.s.	17.06	1.12532e-08	5.45618e-08	sig	0.0883152	0.416065	17.6698	0.10767	n.s.	0.00437571	1.56794	18.8216	0.0105023	up	0.00551749	1.61599	18.8697	0.0114992	up	0.00503487	2.27262	19.5263	0.0108113	up	0.00132744	2.85485	20.1085	0.00537438	up	7	17.3566	17.1508	17.0048	16.806	17.095	17.025
4000	sp|O14617|AP3D1_HUMAN	AP3D1	AP-3 complex subunit delta-1 OS=Homo sapiens OX=9606 GN=AP3D1 PE=1 SV=1	0.0541927	-0.697784	20.9257	0.0956447	n.s.	0.0200996	-0.60083	20.2279	0.0361918	down	20.3249	0.00739093	0.00799982	sig	0.0398424	-0.384575	20.5411	0.0544297	n.s.	0.276784	-0.117277	20.8084	0.302121	n.s.	0.0339679	-0.895007	20.0307	0.0455698	down	0.167779	-0.593038	20.3327	0.188837	n.s.	0.634592	-0.0571925	20.8685	0.651859	n.s.	9	20.8468	21.0046	20.3778	20.078	20.2895	20.3602
6904	sp|Q9Y2T2|AP3M1_HUMAN	AP3M1	AP-3 complex subunit mu-1 OS=Homo sapiens OX=9606 GN=AP3M1 PE=1 SV=1	0.0816602	-0.589079	15.1241	0.128497	n.s.	0.0172441	-0.408023	14.5351	0.0325063	n.s.	14.7161	0.0364414	0.0378604	sig	0.132858	-0.455949	14.6682	0.155106	n.s.	0.00292313	-0.211348	14.9128	0.00831967	n.s.	0.00102624	-0.581649	14.5425	0.00496189	n.s.	0.469071	-0.176008	14.9481	0.492203	n.s.	0.249171	-0.0417256	15.0824	0.27229	n.s.	11	15.1341	15.1142	14.7143	14.3558	14.7695	14.6628
3579	sp|P53677|AP3M2_HUMAN	AP3M2	AP-3 complex subunit mu-2 OS=Homo sapiens OX=9606 GN=AP3M2 PE=1 SV=1	0.18718	-0.942656	12.5859	0.245167	n.s.	0.0534675	-0.819443	11.6433	0.0759192	n.s.	11.7665	0.0216922	0.0227944	sig	0.446284	-0.206356	12.3796	0.471422	n.s.	0.39659	0.238756	12.8247	0.422128	n.s.	0.0871073	-0.637799	11.9481	0.103497	n.s.	0.372722	-0.223527	12.3624	0.396284	n.s.	0.961892	0.0161619	12.6021	0.965129	n.s.	7	12.3923	12.7795	12.08	11.2066	11.8054	11.7275
5340	sp|Q92572|AP3S1_HUMAN	AP3S1	AP-3 complex subunit sigma-1 OS=Homo sapiens OX=9606 GN=AP3S1 PE=1 SV=1	0.122748	-0.352228	15.9603	0.175066	n.s.	0.286434	0.344913	15.608	0.321054	n.s.	16.3052	0.0179185	0.0189163	sig	0.244615	0.202024	16.1623	0.270872	n.s.	0.113997	0.335501	16.2958	0.133609	n.s.	0.571129	-0.118852	15.8414	0.592656	n.s.	0.571309	0.118447	16.0787	0.591139	n.s.	0.174862	0.26026	16.2205	0.195814	n.s.	4	15.8365	16.0841	15.665	15.5511	16.5102	16.1002
7615	sp|Q9Y6B7|AP4B1_HUMAN	AP4B1	AP-4 complex subunit beta-1 OS=Homo sapiens OX=9606 GN=AP4B1 PE=1 SV=2	0.0344579	0.324687	16.5274	0.0703318	n.s.	0.0211738	0.419306	16.8521	0.0376708	n.s.	16.9467	1.3839e-05	2.26374e-05	sig	0.0146946	0.595279	17.1227	0.0247102	up	0.0107547	0.614829	17.1422	0.0188895	up	0.0097585	0.647573	17.175	0.017125	up	0.00899618	0.648969	17.1764	0.0161219	up	0.0187267	0.68511	17.2125	0.02817	up	2	16.5893	16.4655	16.8534	16.8508	16.9508	16.9426
7020	sp|Q9UPM8|AP4E1_HUMAN	AP4E1	AP-4 complex subunit epsilon-1 OS=Homo sapiens OX=9606 GN=AP4E1 PE=1 SV=2	0.0257617	0.377659	17.8803	0.0591323	n.s.	0.015985	0.482931	18.258	0.0308665	n.s.	18.3632	8.62574e-07	1.97092e-06	sig	0.008256	0.671044	18.5513	0.0166177	up	0.00756242	0.685226	18.5655	0.0148348	up	0.0072949	0.734829	18.6151	0.0139065	up	0.00735581	0.68063	18.5609	0.0139179	up	0.00553048	0.755649	18.6359	0.0115402	up	2	17.8239	17.9367	18.2833	18.2326	18.3886	18.3379
6954	sp|O00189|AP4M1_HUMAN	AP4M1	AP-4 complex subunit mu-1 OS=Homo sapiens OX=9606 GN=AP4M1 PE=1 SV=2	0.0494607	0.302666	16.5291	0.0896804	n.s.	0.147264	0.26921	16.8318	0.177617	n.s.	16.7983	0.00115427	0.00135011	sig	0.0224892	0.458721	16.9879	0.0342589	n.s.	0.0221564	0.564353	17.0935	0.0326195	n.s.	0.0418626	0.673137	17.2023	0.0544051	n.s.	0.0289179	0.629631	17.1588	0.0400954	up	0.0123587	0.696573	17.2257	0.0203662	up	2	16.5991	16.4592	16.8316	16.832	16.8916	16.705
8239	sp|Q9Y587|AP4S1_HUMAN	AP4S1	AP-4 complex subunit sigma-1 OS=Homo sapiens OX=9606 GN=AP4S1 PE=1 SV=1	0.570981	0.0433183	15.9282	0.620286	n.s.	0.183861	-0.0916217	15.9715	0.216559	n.s.	15.8366	0.00948986	0.0101875	sig	0.114979	0.169474	16.0977	0.136295	n.s.	0.540589	0.0474057	15.9756	0.563399	n.s.	0.120444	0.165758	16.0939	0.138573	n.s.	0.0322055	0.249743	16.1779	0.043783	n.s.	0.138047	0.17612	16.1043	0.157319	n.s.	7	15.8882	15.9682	16.0221	15.9209	15.8141	15.8591
4756	sp|Q2VPB7|AP5B1_HUMAN	AP5B1	AP-5 complex subunit beta-1 OS=Homo sapiens OX=9606 GN=AP5B1 PE=1 SV=4	0.0170356	0.221592	17.5641	0.0469757	n.s.	0.245059	0.00774369	17.7857	0.279573	n.s.	17.5718	2.02504e-07	5.75682e-07	sig	0.016267	-0.392136	17.172	0.0266745	n.s.	0.00361963	-0.593342	16.9708	0.00935507	down	0.011267	-0.499937	17.0642	0.018969	n.s.	0.000140138	-0.670975	16.8931	0.00293965	down	0.0022275	-0.719404	16.8447	0.00680841	down	1	17.5665	17.5617	17.7565	17.8149	17.5759	17.5677
5246	sp|Q9H0R1|AP5M1_HUMAN	AP5M1	AP-5 complex subunit mu-1 OS=Homo sapiens OX=9606 GN=AP5M1 PE=1 SV=2	0.0122339	0.638767	17.4257	0.0394793	up	0.00410514	0.495748	18.0644	0.0135204	n.s.	17.9214	4.34361e-06	8.06496e-06	sig	0.812267	0.0173346	17.443	0.824668	n.s.	0.495483	0.033748	17.4594	0.519332	n.s.	0.499634	0.0317919	17.4575	0.522416	n.s.	0.471136	0.0270316	17.4527	0.494173	n.s.	0.320556	-0.039942	17.3857	0.343694	n.s.	1	17.4547	17.3967	17.9993	18.1296	17.9346	17.9082
7784	sp|O43299|AP5Z1_HUMAN	AP5Z1	AP-5 complex subunit zeta-1 OS=Homo sapiens OX=9606 GN=AP5Z1 PE=1 SV=2	0.0366003	0.254074	15.0122	0.0730302	n.s.	0.652011	0.0625368	15.2663	0.678874	n.s.	15.0748	0.113753	0.115857	n.s.	0.25876	0.0828775	15.0951	0.285111	n.s.	0.720243	0.0412426	15.0535	0.736167	n.s.	0.108506	0.330037	15.3423	0.126097	n.s.	0.0488436	0.17066	15.1829	0.0626395	n.s.	0.83838	-0.0289338	14.9833	0.847795	n.s.	12	14.9733	15.0512	15.2977	15.2349	14.9622	15.1873
2243	sp|O14727|APAF_HUMAN	APAF1	Apoptotic protease-activating factor 1 OS=Homo sapiens OX=9606 GN=APAF1 PE=1 SV=2	0.291663	0.0364864	19.4988	0.351345	n.s.	0.00192622	0.425791	19.5352	0.00955702	n.s.	19.9245	4.77822e-11	1.10334e-09	sig	0.000387647	1.10561	20.6044	0.00444559	up	0.00022809	1.2651	20.7639	0.00349625	up	0.000645124	1.27059	20.7693	0.00421231	up	0.000136709	1.24752	20.7463	0.00293965	up	0.000592979	1.22139	20.7201	0.00404893	up	2	19.4842	19.5133	19.5141	19.5564	19.9128	19.9363
912	sp|Q02410|APBA1_HUMAN	APBA1	Amyloid-beta A4 precursor protein-binding family A member 1 OS=Homo sapiens OX=9606 GN=APBA1 PE=1 SV=3	0.654495	0.178626	12.3468	0.698463	n.s.	0.132989	0.783411	12.5254	0.162532	n.s.	13.1302	1.0322e-05	1.74114e-05	sig	0.227353	0.562943	12.9097	0.253184	n.s.	0.0594979	1.29562	13.6424	0.0748812	n.s.	0.0198707	2.20907	14.5558	0.0293594	up	0.0207764	2.30788	14.6546	0.0304014	up	0.0205254	2.39182	14.7386	0.0303371	up	2	12.6604	12.0331	12.3865	12.6643	13.1846	13.0757
3829	sp|Q99767|APBA2_HUMAN	APBA2	Amyloid-beta A4 precursor protein-binding family A member 2 OS=Homo sapiens OX=9606 GN=APBA2 PE=1 SV=3	0.00245198	1.15363	17.6638	0.021501	up	0.00160569	1.37056	18.8174	0.00906237	up	19.0343	5.70584e-09	3.26453e-08	sig	0.00107914	0.962614	18.6264	0.00594697	up	0.000547728	1.3544	19.0182	0.00424524	up	0.00110593	1.58058	19.2443	0.00506501	up	0.000694932	1.51338	19.1772	0.00417206	up	0.000445002	1.63362	19.2974	0.00374978	up	2	17.6953	17.6322	18.7697	18.8651	18.9893	19.0794
4981	sp|O00213|APBB1_HUMAN	APBB1	Amyloid beta precursor protein binding family B member 1 OS=Homo sapiens OX=9606 GN=APBB1 PE=1 SV=2	0.0172386	0.3015	17.8939	0.0472788	n.s.	0.0271177	0.239324	18.1954	0.0449689	n.s.	18.1332	0.000170615	0.000224979	sig	0.0610607	-0.158991	17.7349	0.0782609	n.s.	0.019983	0.312175	18.206	0.0299502	n.s.	0.00355547	0.69831	18.5922	0.00885029	up	0.0674911	0.69928	18.5931	0.0828544	n.s.	0.00596627	0.519124	18.413	0.0121376	n.s.	2	17.8541	17.9336	18.2007	18.19	18.1269	18.1394
353	sp|O95704|APBB3_HUMAN	APBB3	Amyloid-beta A4 precursor protein-binding family B member 3 OS=Homo sapiens OX=9606 GN=APBB3 PE=1 SV=2	0.00741899	1.7728	13.2553	0.0317873	up	0.00440867	2.3454	15.0281	0.0140814	up	15.6007	2.66474e-10	3.48991e-09	sig	0.00185782	3.45212	16.7074	0.00743903	up	0.00177007	3.86546	17.1208	0.00655061	up	0.00149237	4.29655	17.5519	0.00571648	up	0.00104232	4.67777	17.9331	0.00484224	up	0.000927935	4.90157	18.1569	0.00465842	up	2	13.4043	13.1064	14.9907	15.0655	15.648	15.5535
7137	sp|P25054|APC_HUMAN	APC	Adenomatous polyposis coli protein OS=Homo sapiens OX=9606 GN=APC PE=1 SV=2	0.162146	0.0851345	18.4728	0.218743	n.s.	0.158315	-0.0870298	18.5579	0.189387	n.s.	18.3858	0.000125665	0.000168928	sig	0.0299031	-0.215781	18.257	0.0431142	n.s.	0.458428	0.0367756	18.5096	0.483423	n.s.	0.082214	-0.200843	18.272	0.0982906	n.s.	0.0364459	-0.432194	18.0406	0.0486452	n.s.	0.110097	-0.114315	18.3585	0.128222	n.s.	9	18.511	18.4346	18.5489	18.5669	18.3958	18.3757
6670	sp|P13798|ACPH_HUMAN	APEH	Acylamino-acid-releasing enzyme OS=Homo sapiens OX=9606 GN=APEH PE=1 SV=4	0.0929335	-0.180823	21.6112	0.141596	n.s.	0.0844485	-0.161758	21.4304	0.110422	n.s.	21.4495	1.37501e-07	4.18114e-07	sig	0.0246903	-0.348137	21.2631	0.0369479	n.s.	0.0113258	-0.483623	21.1276	0.0195774	n.s.	0.00925381	-0.521532	21.0897	0.0165045	n.s.	0.00591851	-0.650984	20.9603	0.0120022	down	0.00426749	-0.76798	20.8433	0.00978321	down	1	21.561	21.6615	21.3989	21.462	21.4494	21.4496
4743	sp|P27695|APEX1_HUMAN	APEX1	DNA-(apurinic or apyrimidinic site) endonuclease OS=Homo sapiens OX=9606 GN=APEX1 PE=1 SV=2	0.0265212	-0.165194	19.2407	0.060188	n.s.	0.0108378	-0.399171	19.0755	0.0238409	n.s.	18.8415	1.32428e-05	2.17691e-05	sig	0.409295	-0.0339698	19.2067	0.435169	n.s.	0.256754	0.0632132	19.3039	0.281715	n.s.	0.0139078	0.505885	19.7466	0.0221628	n.s.	0.0583314	0.414986	19.6557	0.0730516	n.s.	0.0140533	0.466153	19.7069	0.0224277	n.s.	7	19.2243	19.2571	19.0535	19.0975	18.8801	18.803
1821	sp|Q9UBZ4|APEX2_HUMAN	APEX2	DNA-(apurinic or apyrimidinic site) endonuclease 2 OS=Homo sapiens OX=9606 GN=APEX2 PE=1 SV=1	0.14222	0.0908293	17.3017	0.19665	n.s.	0.00618362	-0.490411	17.3925	0.0170521	n.s.	16.8113	2.14128e-11	6.68658e-10	sig	0.00823377	-0.470924	16.8308	0.0165909	n.s.	0.00332974	-0.676117	16.6256	0.00891195	down	0.000721502	-1.48585	15.8158	0.00438327	down	0.000648299	-1.50878	15.7929	0.00411428	down	0.00117495	-1.4033	15.8984	0.00511197	down	1	17.3401	17.2633	17.395	17.39	16.8062	16.8164
1964	sp|Q8WW43|APH1B_HUMAN	APH1B	Gamma-secretase subunit APH-1B OS=Homo sapiens OX=9606 GN=APH1B PE=1 SV=3	0.120244	0.281817	12.6741	0.172616	n.s.	0.126887	0.271421	12.9559	0.156153	n.s.	12.9455	6.41492e-07	1.53408e-06	sig	0.0723737	0.65383	13.3279	0.0902063	n.s.	0.00956942	1.13625	13.8103	0.0173907	up	0.00556325	1.45949	14.1336	0.0115577	up	0.00451116	1.56497	14.2391	0.0100617	up	0.00451724	1.67562	14.3497	0.0101417	up	7	12.5692	12.779	12.9315	12.9803	12.9674	12.9236
8486	sp|Q9BZZ5|API5_HUMAN	API5	Apoptosis inhibitor 5 OS=Homo sapiens OX=9606 GN=API5 PE=1 SV=3	0.0658478	0.121828	23.0883	0.109497	n.s.	0.0291711	0.221075	23.2101	0.0474546	n.s.	23.3094	0.000323195	0.000408005	sig	0.00867122	0.306732	23.395	0.0171461	n.s.	0.0124891	0.301617	23.3899	0.0209729	n.s.	0.0103191	0.257421	23.3457	0.0178346	n.s.	0.0171219	0.196599	23.2849	0.0261227	n.s.	0.0457912	0.249275	23.3376	0.0592258	n.s.	2	23.0624	23.1143	23.2304	23.1899	23.338	23.2808
5463	sp|Q96GX9|MTNB_HUMAN	APIP	Methylthioribulose-1-phosphate dehydratase OS=Homo sapiens OX=9606 GN=APIP PE=1 SV=1	0.206618	0.0908641	19.5889	0.265644	n.s.	0.104642	0.0552454	19.6798	0.132148	n.s.	19.6442	3.45732e-08	1.36602e-07	sig	0.0464765	-0.065882	19.5231	0.0619949	n.s.	0.000531027	-0.333014	19.2559	0.0042233	n.s.	0.00153174	-0.459926	19.129	0.00577729	n.s.	0.000526123	-0.610105	18.9788	0.00385779	down	0.00105651	-0.608864	18.9801	0.00491214	down	1	19.5839	19.594	19.6308	19.7288	19.6254	19.663
3396	sp|Q8IW19|APLF_HUMAN	APLF	Aprataxin and PNK-like factor OS=Homo sapiens OX=9606 GN=APLF PE=1 SV=1	0.0843617	0.759345	16.7125	0.131836	n.s.	0.0490158	1.01489	17.4718	0.0708078	n.s.	17.7274	0.000154822	0.000205629	sig	0.194645	0.485899	17.1984	0.219446	n.s.	0.286309	0.337482	17.05	0.31177	n.s.	0.652898	0.12447	16.8369	0.672021	n.s.	0.988616	-0.00384922	16.7086	0.98979	n.s.	0.382828	-0.259268	16.4532	0.406229	n.s.	5	16.4791	16.9458	17.4383	17.5053	17.725	17.7297
2169	sp|Q06481-6|APLP2-6_HUMAN	APLP2	Isoform of Q06481, Isoform 6 of Amyloid beta precursor like protein 2 OS=Homo sapiens OX=9606 GN=APLP2 PE=1 SV=2	0.00238996	-0.611628	20.5505	0.0214254	down	7.70906e-05	-1.06205	19.9388	0.00547099	down	19.4884	4.62971e-09	2.76127e-08	sig	9.13015e-05	-1.71299	18.8375	0.00373186	down	0.000484942	-1.69619	18.8543	0.0041178	down	0.000472311	-1.62772	18.9227	0.00384912	down	0.00144213	-1.45612	19.0943	0.00545371	down	0.00140055	-1.74333	18.8071	0.00549423	down	3	20.5413	20.5596	19.9103	19.9673	19.4866	19.4902
1081	sp|Q9HDC9|APMAP_HUMAN	APMAP	Adipocyte plasma membrane-associated protein OS=Homo sapiens OX=9606 GN=APMAP PE=1 SV=2	0.00598773	0.537445	20.0206	0.0286628	n.s.	0.000438142	1.34094	20.5581	0.00688722	up	21.3616	8.1174e-08	2.738e-07	sig	0.000252554	1.75104	21.7717	0.00413509	up	0.000158238	2.05248	22.0731	0.00331956	up	8.84706e-05	2.61785	22.6385	0.0029625	up	0.00768067	2.31151	22.3321	0.0143628	up	0.000806304	2.32967	22.3503	0.00447975	up	2	20.0448	19.9965	20.524	20.5922	21.3472	21.3759
1611	sp|P02647|APOA1_HUMAN	APOA1	Apolipoprotein A-I OS=Homo sapiens OX=9606 GN=APOA1 PE=1 SV=1	0.00616403	1.91384	14.5359	0.0290174	up	0.00878826	1.80271	16.4497	0.020958	up	16.3386	7.80977e-06	1.35764e-05	sig	0.00048908	1.02852	15.5644	0.00471966	up	0.0335577	0.7502	15.2861	0.0458448	up	0.000159059	1.75394	16.2898	0.00310399	up	0.000671156	1.26956	15.8054	0.00414092	up	0.000271133	1.31637	15.8522	0.00333507	up	5	14.5575	14.5142	16.5991	16.3003	16.5073	16.1698
64	sp|Q9Y235|ABEC2_HUMAN	APOBEC2	C->U-editing enzyme APOBEC-2 OS=Homo sapiens OX=9606 GN=APOBEC2 PE=1 SV=1	0.0032373	3.69435	12.3697	0.0230262	up	0.00131097	6.14897	16.064	0.00853487	up	18.5186	1.86809e-10	2.66056e-09	sig	0.000765995	7.66653	20.0362	0.0053198	up	0.00108326	6.60298	18.9726	0.00537516	up	0.00170468	5.351	17.7207	0.00606458	up	0.00213482	4.74641	17.1161	0.00658891	up	0.00253716	4.26582	16.6355	0.00726043	up	2	12.5801	12.1592	16.0536	16.0744	18.592	18.4453
270	sp|Q9UH17|ABC3B_HUMAN	APOBEC3B	DNA dC->dU-editing enzyme APOBEC-3B OS=Homo sapiens OX=9606 GN=APOBEC3B PE=1 SV=1	0.00237997	-1.0715	18.5016	0.0214247	down	0.001162	-2.85069	17.4301	0.00832187	down	15.6509	4.1904e-09	2.54524e-08	sig	0.000350196	-4.00914	14.4924	0.00432352	down	0.000870957	-3.89984	14.6017	0.00491768	down	0.000432623	-4.31337	14.1882	0.00375075	down	0.000360482	-4.26596	14.2356	0.003448	down	0.0017297	-4.57286	13.9287	0.0059957	down	9	18.4661	18.537	17.4686	17.3915	15.7415	15.5603
936	sp|Q9NRW3|ABC3C_HUMAN	APOBEC3C	DNA dC->dU-editing enzyme APOBEC-3C OS=Homo sapiens OX=9606 GN=APOBEC3C PE=1 SV=2	0.000816218	-0.592501	19.5829	0.0181962	down	0.00160638	-1.34222	18.9904	0.00906237	down	18.2407	1.74432e-09	1.32278e-08	sig	0.00045605	-1.19513	18.3877	0.00464561	down	0.000394669	-2.10588	17.477	0.00390381	down	0.00219422	-2.59881	16.9841	0.00682585	down	0.000149016	-2.63709	16.9458	0.00295469	down	0.000387723	-2.97133	16.6115	0.00363609	down	1	19.5674	19.5983	18.9834	18.9973	18.1891	18.2922
815	sp|P02649|APOE_HUMAN	APOE	Apolipoprotein E OS=Homo sapiens OX=9606 GN=APOE PE=1 SV=1	0.0121895	-0.234267	20.2733	0.0393949	n.s.	0.0136498	-0.426398	20.039	0.0277363	n.s.	19.8469	2.25169e-09	1.60742e-08	sig	0.000537703	-1.14405	19.1292	0.00476587	down	0.00998776	-1.37339	18.8999	0.017925	down	0.000306767	-2.30625	17.967	0.00349005	down	0.000187729	-2.40844	17.8648	0.00308061	down	0.000192102	-2.56423	17.709	0.00308992	down	1	20.2977	20.2488	20.0482	20.0298	19.8029	19.8909
1014	sp|Q9BQE5|APOL2_HUMAN	APOL2	Apolipoprotein L2 OS=Homo sapiens OX=9606 GN=APOL2 PE=1 SV=1	0.0494722	-0.949702	14.828	0.0896804	n.s.	0.0285292	-1.30535	13.8783	0.046665	down	13.5226	2.38474e-05	3.69862e-05	sig	0.00306526	-2.36062	12.4673	0.00931103	down	0.010719	-2.22216	12.6058	0.018846	down	0.00244103	-2.15542	12.6725	0.00720228	down	0.027621	-2.18798	12.64	0.0385321	down	0.00144987	-3.58748	11.2405	0.00557973	down	1	14.7232	14.9328	14.0711	13.6854	13.3231	13.7221
1015	sp|Q9BQE5|APOL2_HUMAN	APOL2	Apolipoprotein L2 OS=Homo sapiens OX=9606 GN=APOL2 PE=1 SV=1	0.0494722	-0.949702	14.828	0.0896804	n.s.	0.0285292	-1.30535	13.8783	0.046665	down	13.5226	2.38474e-05	3.69862e-05	sig	0.00306526	-2.36062	12.4673	0.00931103	down	0.010719	-2.22216	12.6058	0.018846	down	0.00244103	-2.15542	12.6725	0.00720228	down	0.027621	-2.18798	12.64	0.0385321	down	0.00144987	-3.58748	11.2405	0.00557973	down	1	14.7232	14.9328	14.0711	13.6854	13.3231	13.7221
6266	sp|Q9BUR5|MIC26_HUMAN	APOO	MICOS complex subunit MIC26 OS=Homo sapiens OX=9606 GN=APOO PE=1 SV=1	0.546638	-0.0465942	16.9806	0.598219	n.s.	0.76031	0.0132108	16.934	0.780539	n.s.	16.9938	1.68922e-05	2.70783e-05	sig	0.0151448	0.314224	17.2948	0.025256	n.s.	0.0140501	0.290949	17.2715	0.022883	n.s.	0.0522665	0.416205	17.3968	0.0658216	n.s.	0.00674042	0.584899	17.5655	0.013127	n.s.	0.00321432	0.629565	17.6101	0.0082442	up	7	16.9468	17.0143	16.8787	16.9893	17.0109	16.9767
1905	sp|Q6UXV4|MIC27_HUMAN	APOOL	MICOS complex subunit MIC27 OS=Homo sapiens OX=9606 GN=APOOL PE=1 SV=1	0.013609	0.450918	18.0201	0.0418885	n.s.	0.00722944	0.773842	18.4711	0.0186653	up	18.794	3.3518e-09	2.15598e-08	sig	0.00118165	1.40575	19.4259	0.00613039	up	5.82151e-05	1.69081	19.7109	0.00323093	up	0.000266463	1.74074	19.7609	0.00337768	up	0.000341579	1.79799	19.8181	0.00342666	up	0.000423244	1.77554	19.7957	0.00370143	up	2	18.0074	18.0329	18.5226	18.4195	18.8589	18.7291
2288	sp|P05067|A4_HUMAN	APP	Amyloid-beta precursor protein OS=Homo sapiens OX=9606 GN=APP PE=1 SV=3	3.31155e-05	-1.28112	20.1175	0.0133027	down	0.000525433	-1.76176	18.8363	0.00688722	down	18.3557	4.11263e-08	1.56762e-07	sig	0.00139269	-1.76724	18.3502	0.00650965	down	0.000442053	-1.75939	18.3581	0.00402624	down	0.00123557	-1.39875	18.7187	0.00529048	down	0.00635807	-0.993235	19.1242	0.012616	down	0.00099441	-0.913266	19.2042	0.00481388	down	3	20.1248	20.1101	18.836	18.8367	18.3954	18.316
4134	sp|Q92624|APBP2_HUMAN	APPBP2	Amyloid protein-binding protein 2 OS=Homo sapiens OX=9606 GN=APPBP2 PE=1 SV=2	0.0433575	0.660213	12.4025	0.0817905	n.s.	0.0254255	0.909424	13.0627	0.042854	up	13.3119	7.68721e-06	1.33849e-05	sig	0.00618603	1.36628	13.7688	0.0138151	up	0.00394026	1.36341	13.7659	0.00983074	up	0.00458985	1.57395	13.9765	0.0102823	up	0.00227981	1.56286	13.9654	0.00682256	up	0.00380642	1.2832	13.6857	0.00911611	up	2	12.4772	12.3278	13.1836	12.9418	13.4395	13.1844
7331	sp|Q9UKG1|DP13A_HUMAN	APPL1	DCC-interacting protein 13-alpha OS=Homo sapiens OX=9606 GN=APPL1 PE=1 SV=1	0.0246079	0.185714	19.4815	0.0575695	n.s.	0.0072476	0.374712	19.6672	0.0186815	n.s.	19.8562	0.000113626	0.000153748	sig	0.00265671	0.576081	20.0576	0.00878962	n.s.	0.00343242	0.501575	19.9831	0.00904673	n.s.	0.0162955	0.53617	20.0177	0.0250934	n.s.	0.00860932	0.528401	20.0099	0.0156262	n.s.	0.0304759	0.552474	20.034	0.0419062	n.s.	2	19.511	19.4521	19.671	19.6635	19.8435	19.8689
935	sp|Q8NEU8|DP13B_HUMAN	APPL2	DCC-interacting protein 13-beta OS=Homo sapiens OX=9606 GN=APPL2 PE=1 SV=3	0.0797724	0.298495	17.0859	0.126147	n.s.	0.00400713	1.32863	17.3844	0.0133803	up	18.4146	1.24182e-10	2.02677e-09	sig	0.00134885	2.06301	19.1489	0.00639738	up	0.00107767	2.40081	19.4867	0.00536046	up	0.000778632	2.62191	19.7079	0.00449692	up	0.000809183	2.53837	19.6243	0.00437485	up	0.000866144	2.51934	19.6053	0.00455271	up	2	17.1582	17.0137	17.4377	17.3312	18.4581	18.371
2229	sp|P07741|APT_HUMAN	APRT	Adenine phosphoribosyltransferase OS=Homo sapiens OX=9606 GN=APRT PE=1 SV=2	0.0683605	-0.1193	21.821	0.112442	n.s.	0.0489518	-0.168146	21.7017	0.0707391	n.s.	21.6528	9.76893e-09	4.87319e-08	sig	0.175531	-0.0670816	21.7539	0.199719	n.s.	0.00809831	-0.544794	21.2762	0.0155179	n.s.	0.00882091	-0.962735	20.8583	0.0159034	down	0.00129028	-1.39854	20.4224	0.00521723	down	0.000646673	-1.55536	20.2656	0.0041142	down	1	21.8525	21.7895	21.6922	21.7112	21.6305	21.6752
7569	sp|Q7Z2E3|APTX_HUMAN	APTX	Aprataxin OS=Homo sapiens OX=9606 GN=APTX PE=1 SV=2	0.128632	0.193566	17.7097	0.1817	n.s.	0.898685	0.00325925	17.9033	0.908672	n.s.	17.713	2.22423e-05	3.48406e-05	sig	0.00829055	0.247782	17.9575	0.0166717	n.s.	0.0184746	0.212353	17.9221	0.0281184	n.s.	0.00861968	0.385401	18.0951	0.0156286	n.s.	0.00342077	0.385353	18.0951	0.0085014	n.s.	0.00237115	0.487537	18.1973	0.00700566	n.s.	7	17.732	17.6874	17.977	17.8295	17.7168	17.7092
8350	sp|O60306|AQR_HUMAN	AQR	RNA helicase aquarius OS=Homo sapiens OX=9606 GN=AQR PE=1 SV=4	0.0237655	-0.0509664	19.8155	0.0564995	n.s.	0.0171224	0.0772279	19.7645	0.0323757	n.s.	19.8927	0.00208314	0.00236988	sig	0.0030932	0.219088	20.0346	0.00933792	n.s.	0.0993521	0.0994547	19.915	0.117964	n.s.	0.0772901	0.149228	19.9647	0.0930733	n.s.	0.966895	0.00260985	19.8181	0.97015	n.s.	0.312172	-0.0444093	19.7711	0.335496	n.s.	6	19.8099	19.8211	19.7703	19.7588	19.9013	19.8841
8036	sp|P10398|ARAF_HUMAN	ARAF	Serine/threonine-protein kinase A-Raf OS=Homo sapiens OX=9606 GN=ARAF PE=1 SV=2	0.0159654	0.440301	18.5719	0.0454764	n.s.	0.00788362	0.461328	19.0122	0.019642	n.s.	19.0332	0.000185405	0.000242926	sig	0.0229826	0.385181	18.957	0.0348875	n.s.	0.0148192	0.29419	18.8661	0.0237773	n.s.	0.0110136	0.418281	18.9901	0.0186655	n.s.	0.0233505	0.287547	18.8594	0.0334712	n.s.	0.0957786	0.187932	18.7598	0.113146	n.s.	5	18.6081	18.5357	19.0553	18.969	19.0135	19.0529
831	sp|Q96P48|ARAP1_HUMAN	ARAP1	Arf-GAP with Rho-GAP domain, ANK repeat and PH domain-containing protein 1 OS=Homo sapiens OX=9606 GN=ARAP1 PE=1 SV=3	0.00963973	-0.21486	19.4201	0.035106	n.s.	0.00117991	-0.84834	19.2053	0.00837269	down	18.5718	2.34132e-10	3.14297e-09	sig	0.000175473	-1.778	17.6421	0.00383688	down	0.00136444	-2.40463	17.0155	0.00581642	down	0.000107968	-2.36728	17.0528	0.00306204	down	8.83882e-05	-2.25486	17.1653	0.00286099	down	0.00091899	-2.16028	17.2598	0.00465334	down	1	19.399	19.4412	19.2028	19.2077	18.5517	18.5919
291	sp|Q8WWN8|ARAP3_HUMAN	ARAP3	Arf-GAP with Rho-GAP domain, ANK repeat and PH domain-containing protein 3 OS=Homo sapiens OX=9606 GN=ARAP3 PE=1 SV=1	0.0840655	-1.34838	21.8695	0.131444	n.s.	0.000319125	-1.62143	20.5211	0.00656666	down	20.248	7.81326e-08	2.65465e-07	sig	0.000200142	-2.99957	18.8699	0.00383688	down	7.62246e-05	-3.62191	18.2475	0.00323093	down	3.73955e-05	-4.13917	17.7303	0.0029314	down	1.80807e-05	-4.80529	17.0642	0.00202413	down	2.17511e-05	-5.14885	16.7206	0.00222945	down	1	21.8526	21.8863	20.1037	20.9385	20.2244	20.2716
6920	sp|P48444|COPD_HUMAN	ARCN1	Coatomer subunit delta OS=Homo sapiens OX=9606 GN=ARCN1 PE=1 SV=1	0.00127803	0.605886	20.2107	0.0190756	up	0.00144149	0.528949	20.8166	0.00883601	n.s.	20.7397	6.85244e-06	1.20675e-05	sig	0.00413074	0.413772	20.6245	0.0108674	n.s.	0.0127025	0.226579	20.4373	0.0212487	n.s.	0.00734869	0.249378	20.4601	0.0139687	n.s.	0.112816	0.160134	20.3708	0.131282	n.s.	0.0958307	0.171755	20.3825	0.113193	n.s.	5	20.2308	20.1906	20.8084	20.8247	20.739	20.7403
5343	sp|O15033|AREL1_HUMAN	AREL1	Apoptosis-resistant E3 ubiquitin protein ligase 1 OS=Homo sapiens OX=9606 GN=AREL1 PE=1 SV=3	0.0439198	0.42683	15.9389	0.0824582	n.s.	0.022771	0.601656	16.3657	0.0395359	up	16.5405	2.53927e-05	3.91718e-05	sig	0.0285801	0.815209	16.7541	0.0415672	up	0.00432609	0.917027	16.8559	0.010435	up	0.00260161	1.07277	17.0117	0.00745839	up	0.00275777	1.03889	16.9778	0.00755415	up	0.00448318	1.03658	16.9755	0.0100909	up	2	15.9935	15.8843	16.4404	16.291	16.6151	16.466
8384	sp|P84077|ARF1_HUMAN	ARF1	ADP-ribosylation factor 1 OS=Homo sapiens OX=9606 GN=ARF1 PE=1 SV=2	0.00546896	0.225103	20.4187	0.0277364	n.s.	0.0202186	0.263165	20.6438	0.0363381	n.s.	20.6819	7.7854e-05	0.000108907	sig	0.0311927	0.171938	20.5907	0.044674	n.s.	0.0340882	0.103497	20.5222	0.0464595	n.s.	0.00416149	0.295968	20.7147	0.00970867	n.s.	1.01552e-05	0.291402	20.7101	0.00174486	n.s.	3.08786e-06	0.256228	20.6749	0.00122128	n.s.	5	20.4184	20.4191	20.6271	20.6605	20.7199	20.6439
8023	sp|P18085|ARF4_HUMAN	ARF4	ADP-ribosylation factor 4 OS=Homo sapiens OX=9606 GN=ARF4 PE=1 SV=3	0.590325	0.0362536	20.0792	0.638656	n.s.	0.576021	0.0408556	20.1154	0.606253	n.s.	20.12	5.01849e-05	7.29034e-05	sig	0.616288	0.0372281	20.1164	0.636917	n.s.	0.284227	0.0820682	20.1613	0.309659	n.s.	0.0391995	0.27729	20.3565	0.0515092	n.s.	0.0301339	0.343216	20.4224	0.0414623	n.s.	0.0429593	0.267286	20.3465	0.0560832	n.s.	7	20.1357	20.0226	20.1232	20.1077	20.0954	20.1447
6198	sp|P84085|ARF5_HUMAN	ARF5	ADP-ribosylation factor 5 OS=Homo sapiens OX=9606 GN=ARF5 PE=1 SV=2	0.0743589	0.277765	20.1197	0.119935	n.s.	0.00940831	0.546071	20.3975	0.0217916	n.s.	20.6658	0.000243317	0.00031232	sig	0.0116734	0.65703	20.7768	0.0210549	up	0.0216882	0.328154	20.4479	0.0320777	n.s.	0.326357	0.12597	20.2457	0.349827	n.s.	0.0586675	0.133032	20.2528	0.0734406	n.s.	0.0640294	0.144799	20.2645	0.0789635	n.s.	4	20.086	20.1534	20.3246	20.4704	20.6245	20.7071
7345	sp|P62330|ARF6_HUMAN	ARF6	ADP-ribosylation factor 6 OS=Homo sapiens OX=9606 GN=ARF6 PE=1 SV=2	0.045194	0.0823403	18.6306	0.0840112	n.s.	0.00666222	0.208567	18.7129	0.0177907	n.s.	18.8391	4.38438e-06	8.13186e-06	sig	0.0653655	0.192431	18.823	0.0828448	n.s.	0.784919	-0.00693463	18.6236	0.798308	n.s.	0.0157158	-0.222124	18.4084	0.0243526	n.s.	0.0610153	-0.0904518	18.5401	0.0759945	n.s.	0.00418433	-0.222492	18.4081	0.00965658	n.s.	6	18.6165	18.6446	18.7015	18.7243	18.8294	18.8489
7971	sp|Q8N6T3|ARFG1_HUMAN	ARFGAP1	ADP-ribosylation factor GTPase-activating protein 1 OS=Homo sapiens OX=9606 GN=ARFGAP1 PE=1 SV=2	0.0675578	-0.0868008	18.7099	0.111525	n.s.	0.0317752	-0.144081	18.6231	0.0506609	n.s.	18.5658	0.000300888	0.000381594	sig	0.00723594	-0.333561	18.3763	0.015209	n.s.	0.00350285	-0.404188	18.3057	0.00916251	n.s.	0.0111789	-0.258466	18.4514	0.0188568	n.s.	0.0714953	-0.210981	18.4989	0.0871267	n.s.	0.109637	-0.178932	18.531	0.127755	n.s.	3	18.7333	18.6865	18.6189	18.6273	18.5778	18.5538
6394	sp|Q8N6H7|ARFG2_HUMAN	ARFGAP2	ADP-ribosylation factor GTPase-activating protein 2 OS=Homo sapiens OX=9606 GN=ARFGAP2 PE=1 SV=1	0.492308	0.0288069	19.1127	0.547136	n.s.	0.0332657	0.158763	19.1415	0.0525046	n.s.	19.2715	3.03837e-07	8.05728e-07	sig	0.000356053	0.585308	19.698	0.00434756	up	0.000766986	0.444905	19.5576	0.00466291	n.s.	0.00104875	0.472107	19.5848	0.00497846	n.s.	0.00111021	0.322443	19.4351	0.00493203	n.s.	0.0173772	0.224781	19.3375	0.0265042	n.s.	7	19.1077	19.1177	19.1757	19.1073	19.2422	19.3007
5219	sp|Q9NP61|ARFG3_HUMAN	ARFGAP3	ADP-ribosylation factor GTPase-activating protein 3 OS=Homo sapiens OX=9606 GN=ARFGAP3 PE=1 SV=1	0.000534981	0.614081	17.6113	0.0178562	up	0.000428839	0.993472	18.2254	0.00686381	up	18.6048	5.69653e-08	2.05536e-07	sig	0.000175626	1.03711	18.6484	0.00383688	up	0.000338573	0.817191	18.4285	0.00375523	up	0.00356007	0.740472	18.3518	0.00885409	up	0.0040548	0.618502	18.2298	0.00942142	up	0.00465396	0.593455	18.2048	0.0103216	up	2	17.598	17.6246	18.2204	18.2304	18.6205	18.5891
3334	sp|Q9Y6D6|BIG1_HUMAN	ARFGEF1	Brefeldin A-inhibited guanine nucleotide-exchange protein 1 OS=Homo sapiens OX=9606 GN=ARFGEF1 PE=1 SV=2	0.0132474	-0.423441	20.9352	0.0413599	n.s.	2.64197e-05	-0.586273	20.5117	0.00531037	down	20.3489	3.92396e-09	2.42477e-08	sig	0.00249261	-0.558453	20.3767	0.00851388	n.s.	0.000141884	-0.96611	19.9691	0.00326896	down	8.73156e-05	-1.33005	19.6051	0.0029625	down	0.0010755	-1.34694	19.5882	0.00488069	down	0.000471554	-1.25925	19.6759	0.00378994	down	9	20.9325	20.9378	20.4626	20.5609	20.3504	20.3475
7141	sp|Q9Y6D5|BIG2_HUMAN	ARFGEF2	Brefeldin A-inhibited guanine nucleotide-exchange protein 2 OS=Homo sapiens OX=9606 GN=ARFGEF2 PE=1 SV=3	0.00766223	0.374706	21.0023	0.0322514	n.s.	0.0025228	0.526495	21.377	0.0109132	n.s.	21.5288	4.75696e-08	1.77021e-07	sig	0.000177488	0.65214	21.6544	0.00383688	up	0.00297781	0.573157	21.5754	0.00837626	n.s.	0.000463687	0.646579	21.6488	0.00381405	up	9.35128e-05	0.749544	21.7518	0.00286633	up	0.000172019	0.803915	21.8062	0.00304733	up	2	21.0064	20.9981	21.3442	21.4097	21.5549	21.5026
591	sp|Q5TH69|BIG3_HUMAN	ARFGEF3	Brefeldin A-inhibited guanine nucleotide-exchange protein 3 OS=Homo sapiens OX=9606 GN=ARFGEF3 PE=1 SV=3	0.010063	-0.378204	18.608	0.0358765	n.s.	0.00115344	-1.37668	18.2298	0.00832187	down	17.2313	8.07505e-09	4.19524e-08	sig	0.000202491	-2.72246	15.8855	0.0038558	down	0.000243224	-2.86939	15.7386	0.00351791	down	0.000894988	-2.15096	16.457	0.00469257	down	0.00120481	-2.14495	16.463	0.0050783	down	0.00544087	-2.13056	16.4774	0.0114221	down	1	18.645	18.571	18.2394	18.2201	17.26	17.2026
402	sp|P53367|ARFP1_HUMAN	ARFIP1	Arfaptin-1 OS=Homo sapiens OX=9606 GN=ARFIP1 PE=1 SV=2	0.022902	-0.2589	17.554	0.0551767	n.s.	0.00121706	-1.01218	17.2951	0.00842409	down	16.5418	3.22836e-09	2.09685e-08	sig	0.00308635	-1.99121	15.5628	0.00933711	down	0.0020639	-2.67714	14.8769	0.00703464	down	0.000571285	-2.94569	14.6083	0.00403199	down	0.000652339	-3.26602	14.288	0.00411428	down	0.000516385	-3.56982	13.9842	0.00391521	down	1	17.5345	17.5735	17.2604	17.3299	16.5713	16.5124
3180	sp|P53365|ARFP2_HUMAN	ARFIP2	Arfaptin-2 OS=Homo sapiens OX=9606 GN=ARFIP2 PE=1 SV=1	0.458766	0.073261	18.4546	0.513956	n.s.	0.14818	0.0649363	18.5279	0.178572	n.s.	18.5196	8.49119e-08	2.83681e-07	sig	0.00218721	-0.328467	18.1262	0.00794471	n.s.	0.00333888	-0.634457	17.8202	0.0089171	down	0.000549044	-0.872569	17.5821	0.0040268	down	0.00258236	-0.976968	17.4777	0.00729111	down	0.000489458	-0.815427	17.6392	0.00382583	down	9	18.4691	18.4401	18.4487	18.6071	18.5438	18.4953
6352	sp|Q13795|ARFRP_HUMAN	ARFRP1	ADP-ribosylation factor-related protein 1 OS=Homo sapiens OX=9606 GN=ARFRP1 PE=1 SV=1	0.129733	-0.0897465	16.9814	0.182896	n.s.	0.373807	-0.0492199	16.8916	0.40788	n.s.	16.9322	1.74146e-05	2.78485e-05	sig	0.201357	0.14673	17.1281	0.226363	n.s.	0.496128	-0.0301727	16.9512	0.519929	n.s.	0.0583354	-0.290622	16.6908	0.0722092	n.s.	0.00894688	-0.431304	16.5501	0.0160535	n.s.	0.00743348	-0.575003	16.4064	0.014198	n.s.	6	17.0165	16.9463	16.884	16.8992	16.9068	16.9576
579	sp|P78540|ARGI2_HUMAN	ARG2	Arginase-2, mitochondrial OS=Homo sapiens OX=9606 GN=ARG2 PE=1 SV=1	0.00354532	0.428057	21.5517	0.023868	n.s.	0.0158622	0.258158	21.9797	0.0307048	n.s.	21.8098	1.5926e-10	2.36159e-09	sig	0.00388941	-0.862395	20.6893	0.0105141	down	0.000555965	-1.58049	19.9712	0.00424524	down	0.00121895	-1.85098	19.7007	0.00527233	down	0.000744065	-2.28678	19.2649	0.00425218	down	0.000827606	-2.54683	19.0048	0.00450234	down	1	21.5767	21.5267	21.9744	21.985	21.8312	21.7884
3077	sp|Q9NWB6|ARGL1_HUMAN	ARGLU1	Arginine and glutamate-rich protein 1 OS=Homo sapiens OX=9606 GN=ARGLU1 PE=1 SV=1	0.00793049	-1.32048	16.1682	0.0326809	down	0.0279464	-1.3843	14.8477	0.046007	down	14.7839	0.000492656	0.000603174	sig	0.00439278	-1.1191	15.0491	0.0112587	down	0.0155766	-0.608832	15.5594	0.0246799	down	0.0386375	-0.934774	15.2334	0.0508636	n.s.	0.00862635	-1.02731	15.1409	0.0156309	down	0.00594152	-0.926402	15.2418	0.0121085	down	3	16.0998	16.2366	14.9442	14.7512	14.5576	15.0102
5804	sp|Q07960|RHG01_HUMAN	ARHGAP1	Rho GTPase-activating protein 1 OS=Homo sapiens OX=9606 GN=ARHGAP1 PE=1 SV=1	0.133425	-0.201248	19.0558	0.187154	n.s.	0.047465	-0.315632	18.8545	0.0690175	n.s.	18.7402	8.43392e-07	1.93296e-06	sig	0.0110555	-0.624294	18.4315	0.0202489	down	0.00656343	-0.814407	18.2414	0.0134744	down	0.0114842	-0.613071	18.4427	0.0192136	down	0.0116005	-0.62634	18.4294	0.019455	down	0.00756326	-0.769602	18.2862	0.0143674	down	1	18.9901	19.1214	18.8055	18.9036	18.7123	18.7681
2086	sp|A1A4S6|RHG10_HUMAN	ARHGAP10	Rho GTPase-activating protein 10 OS=Homo sapiens OX=9606 GN=ARHGAP10 PE=1 SV=1	0.198904	0.345167	15.7583	0.257325	n.s.	0.000566596	1.09728	16.1035	0.00688722	up	16.8556	0.000163297	0.000216088	sig	0.0209726	1.42581	17.1841	0.032365	up	0.00350497	1.2555	17.0138	0.0091653	up	0.0080908	0.357186	16.1155	0.0149484	n.s.	0.0909241	0.335449	16.0937	0.10794	n.s.	0.0181394	0.748645	16.5069	0.0274488	up	4	15.7811	15.7355	16.2844	15.9225	16.8684	16.8428
2733	sp|Q6P4F7|RHGBA_HUMAN	ARHGAP11A	Rho GTPase-activating protein 11A OS=Homo sapiens OX=9606 GN=ARHGAP11A PE=1 SV=2	0.00464247	0.677892	16.3276	0.0262285	up	0.0078226	0.444831	17.0055	0.0195463	n.s.	16.7724	2.27574e-09	1.62057e-08	sig	0.0375368	-0.258313	16.0693	0.0518214	n.s.	0.0193779	-0.254933	16.0727	0.0292206	n.s.	0.00896277	-0.464112	15.8635	0.0160991	n.s.	0.00530702	-0.48348	15.8441	0.0111792	n.s.	0.0032405	-0.634138	15.6935	0.00828086	down	1	16.3627	16.2925	17.0358	16.9752	16.7541	16.7908
5521	sp|Q8IWW6|RHG12_HUMAN	ARHGAP12	Rho GTPase-activating protein 12 OS=Homo sapiens OX=9606 GN=ARHGAP12 PE=1 SV=1	5.03035e-05	-0.492349	20.6051	0.0142124	n.s.	0.00107409	-0.889032	20.1128	0.00807488	down	19.7161	2.55506e-08	1.05737e-07	sig	1.81143e-05	-0.965225	19.6399	0.0033213	down	0.000315631	-0.912992	19.6922	0.00370022	down	0.000340797	-0.864495	19.7407	0.00355557	down	0.00438455	-0.766484	19.8387	0.00990525	down	0.000379982	-0.845444	19.7597	0.003617	down	3	20.6044	20.6059	20.1094	20.1162	19.687	19.7453
8199	sp|Q68EM7|RHG17_HUMAN	ARHGAP17	Rho GTPase-activating protein 17 OS=Homo sapiens OX=9606 GN=ARHGAP17 PE=1 SV=1	0.053831	0.247314	18.9696	0.0951928	n.s.	0.00353698	0.350963	19.2169	0.0127164	n.s.	19.3206	0.000128076	0.000171928	sig	0.00734957	0.249101	19.2187	0.0153545	n.s.	0.00265133	0.434589	19.4042	0.00787705	n.s.	0.0138597	0.460624	19.4303	0.0221146	n.s.	0.0138702	0.324262	19.2939	0.0222381	n.s.	0.00363255	0.331978	19.3016	0.00887353	n.s.	2	18.9896	18.9497	19.2733	19.1605	19.3269	19.3143
3338	sp|Q8N392|RHG18_HUMAN	ARHGAP18	Rho GTPase-activating protein 18 OS=Homo sapiens OX=9606 GN=ARHGAP18 PE=1 SV=3	0.00664923	-0.548382	19.2615	0.0300797	n.s.	0.00349257	-0.808853	18.7131	0.0126579	down	18.4526	5.21571e-10	5.54211e-09	sig	0.00275631	-0.908502	18.353	0.00888713	down	0.00158279	-1.16261	18.0989	0.00620273	down	0.00111298	-1.38528	17.8762	0.00506541	down	0.00180901	-1.44395	17.8175	0.00606627	down	0.000725229	-1.77151	17.49	0.0043181	down	1	19.3064	19.2166	18.7133	18.7129	18.4693	18.436
1600	sp|Q14CB8|RHG19_HUMAN	ARHGAP19	Rho GTPase-activating protein 19 OS=Homo sapiens OX=9606 GN=ARHGAP19 PE=1 SV=1	0.0143157	-0.931988	19.3935	0.0430497	down	0.00101667	-1.02003	18.4615	0.00790921	down	18.3735	3.58423e-08	1.40397e-07	sig	0.00140099	-1.41915	17.9744	0.006521	down	0.000750843	-1.15291	18.2406	0.00464309	down	0.0020818	-2.17783	17.2157	0.00666741	down	0.000251384	-2.23481	17.1587	0.00318095	down	0.000832731	-2.18027	17.2132	0.00451629	down	1	19.3629	19.4241	18.57	18.353	18.3846	18.3623
1130	sp|Q5T5U3|RHG21_HUMAN	ARHGAP21	Rho GTPase-activating protein 21 OS=Homo sapiens OX=9606 GN=ARHGAP21 PE=1 SV=2	0.128365	0.0997682	17.9461	0.181441	n.s.	0.0309048	0.204121	18.0459	0.0495566	n.s.	18.1502	2.17291e-12	2.18428e-10	sig	0.00210553	0.823554	18.7697	0.00781215	up	0.000694043	1.36663	19.3127	0.00453058	up	0.000737521	1.71164	19.6578	0.00441848	up	0.000335301	1.96572	19.9118	0.00341468	up	0.000350297	2.13484	20.081	0.00353718	up	7	17.9821	17.9101	18.0626	18.0292	18.1428	18.1576
1453	sp|Q9P227|RHG23_HUMAN	ARHGAP23	Rho GTPase-activating protein 23 OS=Homo sapiens OX=9606 GN=ARHGAP23 PE=1 SV=2	0.000669333	-1.28784	16.2094	0.0179739	down	0.000565302	-2.19353	14.9216	0.00688722	down	14.0159	3.57608e-07	9.26994e-07	sig	0.00319125	-2.78076	13.4287	0.00948379	down	0.00130443	-2.78258	13.4269	0.00570112	down	0.000355068	-2.43687	13.7726	0.00358175	down	0.00535775	-2.27555	13.9339	0.0112531	down	0.00157203	-1.84463	14.3648	0.00579045	down	3	16.1779	16.2409	14.9324	14.9107	14.0575	13.9743
1520	sp|Q9UNA1|RHG26_HUMAN	ARHGAP26	Rho GTPase-activating protein 26 OS=Homo sapiens OX=9606 GN=ARHGAP26 PE=1 SV=1	0.0450433	-0.626794	17.3248	0.083839	n.s.	0.0113705	0.7017	16.698	0.0245321	up	18.0265	7.11711e-06	1.24726e-05	sig	0.00935817	0.821609	18.1464	0.0179926	up	0.0122152	0.525213	17.85	0.020613	n.s.	0.0603294	-0.220541	17.1042	0.07439	n.s.	0.469087	0.0627676	17.3875	0.492203	n.s.	0.00245961	0.418795	17.7436	0.00714136	n.s.	4	17.3086	17.3409	16.8347	16.5612	18.1002	17.9527
585	sp|Q6ZUM4|RHG27_HUMAN	ARHGAP27	Rho GTPase-activating protein 27 OS=Homo sapiens OX=9606 GN=ARHGAP27 PE=1 SV=3	0.0129376	-0.270418	15.2614	0.0407001	n.s.	0.00774806	-0.35198	14.991	0.0194331	n.s.	14.9094	7.0365e-09	3.7666e-08	sig	0.00234396	-1.15939	14.102	0.00825437	down	0.000235664	-2.038	13.2234	0.00349625	down	0.00761895	-2.26814	12.9933	0.0143342	down	0.00010665	-2.83759	12.4238	0.00287308	down	0.000101903	-3.0011	12.2603	0.00282806	down	1	15.2907	15.2322	15.0015	14.9806	14.9202	14.8987
1247	sp|Q9P2N2|RHG28_HUMAN	ARHGAP28	Rho GTPase-activating protein 28 OS=Homo sapiens OX=9606 GN=ARHGAP28 PE=1 SV=3	0.00491429	0.732448	18.2822	0.0266767	up	0.000368817	1.72578	19.0147	0.00672529	up	20.008	1.79576e-09	1.35112e-08	sig	2.5678e-05	2.34768	20.6299	0.00337372	up	5.3496e-05	2.2833	20.5655	0.00323093	up	0.00242781	1.65266	19.9349	0.00717799	up	0.000146606	1.66411	19.9463	0.00295469	up	0.000895614	1.47605	19.7583	0.00461698	up	2	18.2731	18.2913	19.0654	18.9639	20.0399	19.9761
7645	sp|Q2M1Z3|RHG31_HUMAN	ARHGAP31	Rho GTPase-activating protein 31 OS=Homo sapiens OX=9606 GN=ARHGAP31 PE=1 SV=2	0.139419	-0.0974651	16.5513	0.193489	n.s.	0.0822186	0.0967096	16.4538	0.108078	n.s.	16.648	0.00979204	0.0105041	sig	0.509195	-0.106792	16.4445	0.533445	n.s.	0.0325217	-0.242782	16.3085	0.0445678	n.s.	0.346481	-0.0357964	16.5155	0.369977	n.s.	0.0159562	-0.344774	16.2065	0.0246853	n.s.	0.0575118	-0.294615	16.2567	0.0719522	n.s.	1	16.5606	16.542	16.4935	16.4141	16.6761	16.6199
3132	sp|A7KAX9|RHG32_HUMAN	ARHGAP32	Rho GTPase-activating protein 32 OS=Homo sapiens OX=9606 GN=ARHGAP32 PE=1 SV=1	0.0177533	0.353144	17.6961	0.0480431	n.s.	0.00302465	0.850536	18.0492	0.0118401	up	18.5466	5.2356e-10	5.54211e-09	sig	0.0024605	1.16452	18.8606	0.00846101	up	0.00193265	1.21795	18.914	0.00683395	up	0.00135911	1.30131	18.9974	0.00551361	up	0.00108144	1.49423	19.1903	0.00489155	up	0.00103206	1.47702	19.1731	0.00487281	up	2	17.6493	17.7429	18.0583	18.0401	18.5491	18.5441
1609	sp|O14559|RHG33_HUMAN	ARHGAP33	Rho GTPase-activating protein 33 OS=Homo sapiens OX=9606 GN=ARHGAP33 PE=1 SV=2	0.176715	-0.268008	16.2915	0.234336	n.s.	0.0556922	0.0909379	16.0235	0.0786003	n.s.	16.3825	4.88618e-08	1.81137e-07	sig	0.00652894	0.240093	16.5316	0.0142655	n.s.	0.00310623	0.866612	17.1581	0.00856567	up	0.00187651	1.1348	17.4263	0.00638426	up	0.00045482	1.43617	17.7277	0.00368848	up	0.000355088	1.57613	17.8677	0.00356338	up	7	16.2812	16.3019	16.1538	15.8933	16.3626	16.4023
4567	sp|Q9NRY4|RHG35_HUMAN	ARHGAP35	Rho GTPase-activating protein 35 OS=Homo sapiens OX=9606 GN=ARHGAP35 PE=1 SV=3	0.162975	0.182745	20.3841	0.219622	n.s.	0.0462162	0.378415	20.5669	0.0676225	n.s.	20.7626	2.28877e-07	6.35198e-07	sig	0.0199731	0.586915	20.9711	0.0311056	up	0.00958394	0.897153	21.2813	0.0174113	up	0.00786624	0.985994	21.3701	0.0146623	up	0.00795954	1.02689	21.411	0.0147566	up	0.00536834	1.15903	21.5432	0.0113186	up	2	20.4654	20.3029	20.59	20.5438	20.7401	20.785
4636	sp|Q9C0H5|RHG39_HUMAN	ARHGAP39	Rho GTPase-activating protein 39 OS=Homo sapiens OX=9606 GN=ARHGAP39 PE=1 SV=2	0.396479	0.174726	14.3306	0.453723	n.s.	0.097399	-0.583976	14.5054	0.124437	n.s.	13.7467	0.000306974	0.00038855	sig	0.0440049	-0.605546	13.7251	0.0590718	n.s.	0.463589	-0.140022	14.1906	0.488508	n.s.	0.948367	0.0105427	14.3412	0.952554	n.s.	0.292303	0.283215	14.6139	0.31591	n.s.	0.0372218	0.654583	14.9852	0.0495584	up	8	14.4605	14.2008	14.6043	14.4064	13.5986	13.8948
1157	sp|P98171|RHG04_HUMAN	ARHGAP4	Rho GTPase-activating protein 4 OS=Homo sapiens OX=9606 GN=ARHGAP4 PE=1 SV=2	0.0102447	-0.688939	18.8871	0.0361808	down	0.00188125	-1.20004	18.1982	0.00951428	down	17.6871	8.12586e-10	7.59165e-09	sig	0.00247802	-1.72139	17.1657	0.00849424	down	0.000380126	-2.30774	16.5794	0.00388584	down	0.000545606	-2.43365	16.4535	0.00402497	down	0.000359127	-2.33128	16.5558	0.00344702	down	0.000558272	-2.29283	16.5943	0.00395595	down	9	18.844	18.9302	18.2537	18.1426	17.6577	17.7164
2223	sp|A6NI28|RHG42_HUMAN	ARHGAP42	Rho GTPase-activating protein 42 OS=Homo sapiens OX=9606 GN=ARHGAP42 PE=1 SV=3	0.0299656	0.677647	15.6955	0.0644566	n.s.	0.00183548	1.07563	16.3732	0.00944917	up	16.7712	6.71872e-07	1.5957e-06	sig	0.00379312	1.86584	17.5614	0.0103869	up	0.0044614	1.82838	17.5239	0.0106114	up	0.00108923	1.4865	17.182	0.00502681	up	0.00117638	1.54765	17.2432	0.00503202	up	0.000749445	1.70243	17.398	0.00433846	up	2	15.6495	15.7415	16.484	16.2623	16.7746	16.7678
6125	sp|Q17R89|RHG44_HUMAN	ARHGAP44	Rho GTPase-activating protein 44 OS=Homo sapiens OX=9606 GN=ARHGAP44 PE=1 SV=1	0.0152406	0.727707	16.2061	0.044462	up	0.00817178	1.02113	16.9338	0.0200059	up	17.2272	0.00109723	0.001286	sig	0.0271065	0.574582	16.7807	0.0398734	n.s.	0.00251819	0.504939	16.711	0.00769522	n.s.	0.0117105	0.635865	16.8419	0.0194911	up	0.0228041	0.739723	16.9458	0.0327859	up	0.0218224	0.914337	17.1204	0.0318996	up	2	16.2058	16.2063	17.0247	16.8429	17.3201	17.1343
5064	sp|Q13017|RHG05_HUMAN	ARHGAP5	Rho GTPase-activating protein 5 OS=Homo sapiens OX=9606 GN=ARHGAP5 PE=1 SV=2	0.00286967	0.397321	19.1561	0.0223289	n.s.	0.00289586	0.467104	19.5534	0.0115714	n.s.	19.6232	1.66939e-09	1.27833e-08	sig	0.000491043	0.997929	20.154	0.00471966	up	0.000758625	0.85398	20.0101	0.00465459	up	0.000862182	0.576987	19.7331	0.00462696	n.s.	0.00270375	0.481392	19.6375	0.00748685	n.s.	0.00830506	0.27981	19.4359	0.0152511	n.s.	6	19.1729	19.1393	19.5665	19.5403	19.642	19.6044
1277	sp|O43182|RHG06_HUMAN	ARHGAP6	Rho GTPase-activating protein 6 OS=Homo sapiens OX=9606 GN=ARHGAP6 PE=1 SV=3	0.00488992	1.37433	14.0981	0.0266467	up	0.000189165	2.19178	15.4724	0.00592832	up	16.2899	1.39809e-08	6.4819e-08	sig	0.00166569	2.59287	16.691	0.00707891	up	0.00019972	2.60517	16.7033	0.00345012	up	0.000472402	2.78989	16.888	0.00384912	up	0.0008011	2.33977	16.4379	0.00436052	up	0.000860185	2.15489	16.253	0.00455079	up	2	14.1282	14.068	15.5641	15.3808	16.2893	16.2905
1066	sp|Q9BRR9|RHG09_HUMAN	ARHGAP9	Rho GTPase-activating protein 9 OS=Homo sapiens OX=9606 GN=ARHGAP9 PE=1 SV=2	7.86271e-05	2.81036	14.1651	0.0157896	up	0.000208536	3.35007	16.9755	0.00604775	up	17.5152	2.17219e-11	6.73896e-10	sig	0.000327202	2.90568	17.0708	0.00428208	up	0.000347372	2.57026	16.7354	0.0038013	up	7.65561e-05	2.64764	16.8128	0.00293642	up	0.000116793	2.39024	16.5554	0.00292232	up	7.98979e-05	2.34075	16.5059	0.0027014	up	5	14.186	14.1442	16.9891	16.9619	17.5588	17.4715
6460	sp|P52565|GDIR1_HUMAN	ARHGDIA	Rho GDP-dissociation inhibitor 1 OS=Homo sapiens OX=9606 GN=ARHGDIA PE=1 SV=3	0.549772	0.0540286	22.2344	0.601104	n.s.	0.0101944	0.331378	22.2885	0.0229362	n.s.	22.5658	1.1634e-06	2.55075e-06	sig	0.0133889	0.43201	22.6664	0.023128	n.s.	0.00597338	0.538608	22.773	0.0127282	n.s.	0.00373115	0.56233	22.7968	0.00910923	n.s.	0.00306954	0.674752	22.9092	0.00802909	up	0.00233361	0.803481	23.0379	0.00694448	up	2	22.2011	22.2677	22.2204	22.3565	22.5607	22.571
4206	sp|Q92888|ARHG1_HUMAN	ARHGEF1	Rho guanine nucleotide exchange factor 1 OS=Homo sapiens OX=9606 GN=ARHGEF1 PE=1 SV=2	0.786027	0.00962039	20.0829	0.815958	n.s.	0.000834463	0.188311	20.0926	0.00751123	n.s.	20.2713	3.43969e-10	4.09025e-09	sig	0.0360943	-0.108161	19.9748	0.0501313	n.s.	0.00496936	-0.293538	19.7894	0.0113248	n.s.	7.98777e-05	-0.578406	19.5045	0.00293642	n.s.	0.000108126	-0.687347	19.3956	0.00287308	down	0.000161116	-0.8312	19.2517	0.00301824	down	1	20.0778	20.0881	20.0619	20.1232	20.2694	20.2731
1680	sp|O15013|ARHGA_HUMAN	ARHGEF10	Rho guanine nucleotide exchange factor 10 OS=Homo sapiens OX=9606 GN=ARHGEF10 PE=1 SV=4	0.16693	-0.208721	18.7656	0.223903	n.s.	0.0266997	-0.449927	18.5569	0.0444121	n.s.	18.3157	1.52563e-08	6.94525e-08	sig	0.00842397	-1.08701	17.6786	0.016846	down	0.00436717	-1.2404	17.5252	0.010496	down	0.00350801	-1.5037	17.2619	0.00878019	down	0.0015156	-1.91859	16.847	0.00555656	down	0.00207092	-1.89351	16.8721	0.00653439	down	1	18.8402	18.691	18.6205	18.4933	18.324	18.3073
1971	sp|Q9HCE6|ARGAL_HUMAN	ARHGEF10L	Rho guanine nucleotide exchange factor 10-like protein OS=Homo sapiens OX=9606 GN=ARHGEF10L PE=1 SV=4	0.310921	0.0512708	18.3085	0.370107	n.s.	0.00600731	0.407222	18.3598	0.0167704	n.s.	18.7157	1.22074e-10	2.01014e-09	sig	0.00139066	0.82337	19.1318	0.00650907	up	0.000430561	1.2851	19.5936	0.00401099	up	0.00106518	1.25004	19.5585	0.00499463	up	0.00117086	1.43461	19.7431	0.00502717	up	0.000236202	1.77221	20.0807	0.00321441	up	7	18.2818	18.3351	18.3325	18.387	18.7329	18.6985
1891	sp|O15085-2|ARHGB-2_HUMAN	ARHGEF11	Isoform of O15085, Isoform 2 of Rho guanine nucleotide exchange factor 11 OS=Homo sapiens OX=9606 GN=ARHGEF11 PE=1 SV=1	0.00102756	1.04517	18.4065	0.0184619	up	2.55899e-05	1.66949	19.4516	0.00531037	up	20.076	2.75885e-13	6.62508e-11	sig	2.84883e-05	1.94305	20.3495	0.00337372	up	3.72545e-05	2.14456	20.551	0.00323093	up	7.34437e-06	2.23271	20.6392	0.00237789	up	1.13269e-05	2.23715	20.6436	0.00177526	up	1.40577e-05	2.14812	20.5546	0.0021111	up	2	18.4007	18.4123	19.4847	19.4186	20.0821	20.0698
2410	sp|Q9NZN5-2|ARHGC-2_HUMAN	ARHGEF12	Isoform of Q9NZN5, Isoform 2 of Rho guanine nucleotide exchange factor 12 OS=Homo sapiens OX=9606 GN=ARHGEF12 PE=1 SV=1	0.000175424	0.632839	19.7733	0.0165776	up	0.000212357	1.19217	20.4062	0.00604775	up	20.9655	1.75208e-11	6.13227e-10	sig	0.000327494	1.61816	21.3915	0.00428208	up	0.00032076	1.7539	21.5272	0.00370022	up	8.02976e-05	1.70383	21.4772	0.00293642	up	4.52847e-05	1.72362	21.4969	0.00262491	up	0.000185331	1.64763	21.421	0.00307385	up	2	19.7654	19.7812	20.409	20.4034	20.95	20.981
104	sp|Q5VV41|ARHGG_HUMAN	ARHGEF16	Rho guanine nucleotide exchange factor 16 OS=Homo sapiens OX=9606 GN=ARHGEF16 PE=1 SV=1	0.0102159	-0.279559	20.4789	0.0361086	n.s.	0.000484563	-1.20475	20.1993	0.00688722	down	19.2741	3.58253e-13	6.64509e-11	sig	0.000832429	-2.37801	18.1009	0.00545395	down	0.000154439	-3.66993	16.8089	0.00331956	down	3.35552e-05	-4.46244	16.0164	0.0029314	down	0.000121046	-4.94113	15.5377	0.00292232	down	9.06659e-05	-5.2106	15.2683	0.00281516	down	1	20.5032	20.4545	20.1845	20.2141	19.2847	19.2636
522	sp|Q96PE2|ARHGH_HUMAN	ARHGEF17	Rho guanine nucleotide exchange factor 17 OS=Homo sapiens OX=9606 GN=ARHGEF17 PE=1 SV=1	0.000640244	0.722216	16.8556	0.0179739	up	0.00041236	1.79576	17.5779	0.00682764	up	18.6514	3.17106e-12	2.63594e-10	sig	2.72171e-05	2.86412	19.7198	0.00337372	up	3.40538e-05	3.20023	20.0559	0.00323093	up	7.75885e-05	3.1614	20.0171	0.00293642	up	0.000383655	2.94903	19.8047	0.00350851	up	0.000105534	2.91224	19.7679	0.00282806	up	2	16.8441	16.8672	17.5637	17.592	18.6168	18.686
8536	sp|Q6ZSZ5|ARHGI_HUMAN	ARHGEF18	Rho guanine nucleotide exchange factor 18 OS=Homo sapiens OX=9606 GN=ARHGEF18 PE=1 SV=4	0.0151483	0.352824	18.8406	0.0443919	n.s.	0.0212269	0.308467	19.1934	0.037725	n.s.	19.1491	0.000207302	0.000268845	sig	0.0717507	0.189766	19.0304	0.0895977	n.s.	0.0391948	0.21512	19.0557	0.0522497	n.s.	0.0469939	0.253045	19.0937	0.059956	n.s.	0.0259104	0.264785	19.1054	0.0364933	n.s.	0.0389041	0.219879	19.0605	0.0514575	n.s.	5	18.8841	18.7971	19.1997	19.1871	19.1631	19.1351
3087	sp|Q92974|ARHG2_HUMAN	ARHGEF2	Rho guanine nucleotide exchange factor 2 OS=Homo sapiens OX=9606 GN=ARHGEF2 PE=1 SV=4	0.41709	0.0700989	18.5998	0.473777	n.s.	0.0507446	0.282348	18.6699	0.072797	n.s.	18.8822	1.65014e-06	3.43912e-06	sig	0.126568	0.136668	18.7365	0.148484	n.s.	0.666233	0.0271694	18.627	0.684687	n.s.	0.0238519	-0.436958	18.1629	0.0339535	n.s.	0.00750703	-0.843839	17.756	0.0141206	down	0.0207069	-0.868689	17.7311	0.0305584	down	1	18.6537	18.546	18.7132	18.6267	18.9206	18.8438
480	sp|Q86VW2-3|ARHGP-3_HUMAN	ARHGEF25	Isoform of Q86VW2, Isoform 3 of Rho guanine nucleotide exchange factor 25 OS=Homo sapiens OX=9606 GN=ARHGEF25 PE=1 SV=2	0.00286994	3.15394	13.6764	0.0223289	up	0.00146694	4.4496	16.8303	0.00886441	up	18.126	5.57128e-10	5.80286e-09	sig	0.00145956	4.49484	18.1712	0.00665858	up	0.00201222	3.76674	17.4431	0.0069237	up	0.00230238	3.52241	17.1988	0.00699065	up	0.00283406	3.20228	16.8787	0.00767798	up	0.00301406	3.08524	16.7616	0.00795862	up	5	13.8456	13.5072	16.8243	16.8363	18.1477	18.1043
292	sp|Q8N4T4|ARG39_HUMAN	ARHGEF39	Rho guanine nucleotide exchange factor 39 OS=Homo sapiens OX=9606 GN=ARHGEF39 PE=1 SV=1	0.0654581	-0.486708	13.5403	0.108933	n.s.	0.231229	-0.30344	13.0536	0.265689	n.s.	13.2369	3.40928e-06	6.49762e-06	sig	0.0193537	-2.16805	11.3723	0.0303323	down	0.00244873	-2.13942	11.4009	0.00757181	down	0.0131608	-3.31678	10.2235	0.0212782	down	0.00502241	-3.4421	10.0982	0.0107955	down	0.00204815	-3.89728	9.64304	0.00649531	down	1	13.4416	13.639	13.1398	12.9674	13.3856	13.0882
4673	sp|Q8TER5|ARH40_HUMAN	ARHGEF40	Rho guanine nucleotide exchange factor 40 OS=Homo sapiens OX=9606 GN=ARHGEF40 PE=1 SV=3	0.00856724	-0.879442	18.8597	0.0336197	down	0.00241211	-0.959125	17.9802	0.0106693	down	17.9005	1.19918e-06	2.61658e-06	sig	0.0049334	-0.656747	18.2029	0.0120071	down	0.017345	-0.414661	18.445	0.0267519	n.s.	0.00340945	-0.792281	18.0674	0.00865381	down	0.00431151	-0.946168	17.9135	0.00979064	down	0.00567712	-0.827651	18.032	0.0117526	down	9	18.9052	18.8141	18.0483	17.9121	17.9127	17.8883
6492	sp|Q15052|ARHG6_HUMAN	ARHGEF6	Rho guanine nucleotide exchange factor 6 OS=Homo sapiens OX=9606 GN=ARHGEF6 PE=1 SV=2	0.37467	0.0713432	18.1122	0.433228	n.s.	0.0114785	0.410285	18.1835	0.0246543	n.s.	18.5225	3.78979e-05	5.63805e-05	sig	0.0100315	0.604048	18.7162	0.0189186	up	0.0110682	0.578514	18.6907	0.0192539	n.s.	0.0035253	0.503285	18.6155	0.00880053	n.s.	0.0120885	0.513184	18.6254	0.0200701	n.s.	0.0067788	0.456338	18.5685	0.0132525	n.s.	2	18.083	18.1414	18.1278	18.2393	18.4891	18.5558
4590	tr|A0A2R8YG42|A0A2R8YG42_HUMAN	ARHGEF7	Isoform of Q14155, Rho guanine nucleotide exchange factor 7 OS=Homo sapiens OX=9606 GN=ARHGEF7 PE=1 SV=1	0.0180768	0.301727	19.4028	0.0484839	n.s.	0.00445638	0.569533	19.7045	0.0141449	n.s.	19.9723	1.10626e-09	9.52849e-09	sig	0.00256608	0.826109	20.2289	0.00863852	up	0.00128664	1.02072	20.4235	0.00565807	up	0.00183579	0.941858	20.3447	0.00630028	up	0.00138046	0.963494	20.3663	0.00533383	up	0.00102055	1.21463	20.6174	0.00485754	up	2	19.4384	19.3672	19.7252	19.6839	19.9861	19.9586
4956	sp|O43307|ARHG9_HUMAN	ARHGEF9	Rho guanine nucleotide exchange factor 9 OS=Homo sapiens OX=9606 GN=ARHGEF9 PE=1 SV=3	0.0630726	-0.42702	16.1648	0.106211	n.s.	0.01533	-0.895811	15.7378	0.0299362	down	15.269	0.000331524	0.000417787	sig	0.0171782	-1.03017	15.1346	0.0278048	down	0.0223293	-0.773714	15.3911	0.032817	down	0.0270159	-0.665579	15.4992	0.037597	down	0.0693827	-0.679147	15.4857	0.0848273	n.s.	0.0234912	-0.731893	15.4329	0.0339431	down	3	16.2741	16.0555	15.7651	15.7105	15.2945	15.2435
8441	sp|O14497|ARI1A_HUMAN	ARID1A	AT-rich interactive domain-containing protein 1A OS=Homo sapiens OX=9606 GN=ARID1A PE=1 SV=3	0.815487	0.014712	20.5191	0.841585	n.s.	0.0140466	-0.141919	20.5338	0.0282785	n.s.	20.3772	0.0251037	0.0262897	sig	0.11013	-0.0792086	20.4399	0.131085	n.s.	0.0980706	0.0920395	20.6112	0.116507	n.s.	0.176039	-0.0748766	20.4443	0.196597	n.s.	0.0388098	-0.0363113	20.4828	0.0512778	n.s.	0.403358	0.0739344	20.5931	0.426183	n.s.	4	20.5249	20.5133	20.589	20.4787	20.3612	20.3932
5154	sp|Q8NFD5|ARI1B_HUMAN	ARID1B	AT-rich interactive domain-containing protein 1B OS=Homo sapiens OX=9606 GN=ARID1B PE=1 SV=2	0.0719246	-0.20026	20.2362	0.116991	n.s.	0.0121363	-0.237404	20.036	0.0256464	n.s.	19.9988	9.45786e-07	2.13481e-06	sig	0.026372	0.11609	20.3523	0.03903	n.s.	0.0155406	0.384572	20.6208	0.0246376	n.s.	0.0202758	0.302343	20.5386	0.0298254	n.s.	0.00387503	0.399114	20.6353	0.0091529	n.s.	0.00175839	0.474667	20.7109	0.00601182	n.s.	7	20.2532	20.2192	20.0902	19.9817	19.9786	20.019
7929	sp|Q68CP9|ARID2_HUMAN	ARID2	AT-rich interactive domain-containing protein 2 OS=Homo sapiens OX=9606 GN=ARID2 PE=1 SV=2	0.680431	-0.0546434	19.8328	0.720977	n.s.	0.0159025	-0.277403	19.7782	0.0307576	n.s.	19.5554	0.00529636	0.00580318	sig	0.847224	0.00628856	19.8391	0.858043	n.s.	0.535675	0.0648118	19.8976	0.558412	n.s.	0.0105788	-0.259506	19.5733	0.0181635	n.s.	0.0265338	-0.274375	19.5584	0.0372741	n.s.	0.021239	-0.26198	19.5708	0.0311892	n.s.	6	19.8573	19.8083	19.8901	19.6662	19.5298	19.581
2532	sp|Q99856|ARI3A_HUMAN	ARID3A	AT-rich interactive domain-containing protein 3A OS=Homo sapiens OX=9606 GN=ARID3A PE=1 SV=2	0.0106183	0.473857	19.1899	0.0366254	n.s.	0.000934839	1.17492	19.6637	0.0076275	up	20.3648	6.84238e-08	2.37846e-07	sig	0.0012239	1.81545	21.0053	0.00617305	up	0.00051323	1.46667	20.6566	0.00415438	up	0.00348981	1.25555	20.4454	0.00876614	up	0.00431848	1.31432	20.5042	0.00980132	up	0.00123362	1.60271	20.7926	0.00522416	up	2	19.2215	19.1582	19.7014	19.626	20.3478	20.3818
3243	sp|Q8IVW6|ARI3B_HUMAN	ARID3B	AT-rich interactive domain-containing protein 3B OS=Homo sapiens OX=9606 GN=ARID3B PE=1 SV=2	0.010301	0.19734	21.2571	0.0362908	n.s.	0.051288	-0.118366	21.4545	0.0734155	n.s.	21.1388	7.69308e-07	1.78398e-06	sig	0.00983677	-0.460942	20.7962	0.0186571	n.s.	0.000367598	-0.767992	20.4892	0.00385975	down	0.00198293	-0.909394	20.3477	0.00654041	down	0.00548989	-0.946345	20.3108	0.0114235	down	0.0157957	-0.767866	20.4893	0.0245644	down	1	21.2672	21.2471	21.437	21.472	21.1128	21.1648
6324	sp|P29374|ARI4A_HUMAN	ARID4A	AT-rich interactive domain-containing protein 4A OS=Homo sapiens OX=9606 GN=ARID4A PE=1 SV=3	0.110024	-0.115643	17.8724	0.16113	n.s.	0.00510773	-0.238391	17.7568	0.0152861	n.s.	17.634	8.76454e-06	1.50426e-05	sig	0.0257362	0.21594	18.0884	0.0382416	n.s.	0.0628703	0.15575	18.0282	0.0784631	n.s.	0.00363905	0.355592	18.228	0.00896545	n.s.	0.0110215	0.206975	18.0794	0.0187598	n.s.	0.0637358	0.202086	18.0745	0.0786575	n.s.	7	17.8894	17.8554	17.795	17.7185	17.6356	17.6325
7624	sp|Q4LE39|ARI4B_HUMAN	ARID4B	AT-rich interactive domain-containing protein 4B OS=Homo sapiens OX=9606 GN=ARID4B PE=1 SV=2	0.898976	-0.00899922	19.0579	0.913457	n.s.	0.306288	-0.0814628	19.0489	0.340921	n.s.	18.9765	0.000327118	0.000412776	sig	0.12051	0.166836	19.2248	0.142169	n.s.	0.0461523	0.303293	19.3612	0.0601155	n.s.	0.231849	0.107274	19.1652	0.254099	n.s.	0.86547	0.011612	19.0696	0.874881	n.s.	0.127513	0.153665	19.2116	0.146414	n.s.	2	18.9999	19.1159	19.0252	19.0727	18.9911	18.9619
7830	sp|Q9Y4X5|ARI1_HUMAN	ARIH1	E3 ubiquitin-protein ligase ARIH1 OS=Homo sapiens OX=9606 GN=ARIH1 PE=1 SV=2	0.0752757	0.14968	18.0194	0.121099	n.s.	0.141143	0.110557	18.1691	0.17119	n.s.	18.13	1.34991e-05	2.21526e-05	sig	0.00523052	0.133332	18.1527	0.0125084	n.s.	0.0110576	0.341335	18.3608	0.0192457	n.s.	0.00194936	0.324421	18.3438	0.0064961	n.s.	0.00196895	0.392552	18.412	0.00631128	n.s.	0.00180122	0.527386	18.5468	0.00606945	n.s.	7	18.026	18.0128	18.126	18.2122	18.1761	18.0838
8556	sp|O95376|ARI2_HUMAN	ARIH2	E3 ubiquitin-protein ligase ARIH2 OS=Homo sapiens OX=9606 GN=ARIH2 PE=1 SV=1	0.24171	-0.145258	19.01	0.300874	n.s.	0.0607441	-0.209811	18.8647	0.0843135	n.s.	18.8002	0.00724808	0.00784717	sig	0.100163	-0.234543	18.7754	0.120583	n.s.	0.0354297	-0.290134	18.7198	0.0479778	n.s.	0.0145126	-0.295457	18.7145	0.0228777	n.s.	0.00561091	-0.39718	18.6128	0.0115988	n.s.	0.00837394	-0.348072	18.6619	0.0153162	n.s.	9	19.0397	18.9803	18.9479	18.7816	18.8455	18.7548
6450	sp|P40616|ARL1_HUMAN	ARL1	ADP-ribosylation factor-like protein 1 OS=Homo sapiens OX=9606 GN=ARL1 PE=1 SV=1	0.0297568	0.318765	19.504	0.0642424	n.s.	0.00954471	0.325573	19.8227	0.0219518	n.s.	19.8295	2.70781e-05	4.15201e-05	sig	0.0350187	0.188231	19.6922	0.0489785	n.s.	0.112876	-0.0768687	19.4271	0.132457	n.s.	0.856155	-0.00492959	19.499	0.866479	n.s.	0.148297	-0.157797	19.3462	0.168643	n.s.	0.0423119	-0.276752	19.2272	0.0553635	n.s.	5	19.5277	19.4802	19.7718	19.8737	19.851	19.8081
1853	sp|Q8N8L6|ARL10_HUMAN	ARL10	ADP-ribosylation factor-like protein 10 OS=Homo sapiens OX=9606 GN=ARL10 PE=2 SV=1	0.239871	-0.196344	16.3062	0.299173	n.s.	0.126576	0.266697	16.1099	0.155884	n.s.	16.5729	3.05378e-08	1.23108e-07	sig	0.0238823	0.635387	16.9416	0.0359459	up	0.0102066	1.11391	17.4201	0.0181856	up	0.00521696	1.41051	17.7167	0.0110917	up	0.00428136	1.47869	17.7849	0.0097486	up	0.00363859	1.60007	17.9063	0.00888074	up	2	16.4028	16.2097	16.1789	16.0409	16.6145	16.5313
5901	sp|Q3SXY8|AR13B_HUMAN	ARL13B	ADP-ribosylation factor-like protein 13B OS=Homo sapiens OX=9606 GN=ARL13B PE=1 SV=1	0.0324849	0.391152	16.6795	0.0678574	n.s.	0.055738	0.187051	17.0706	0.0786472	n.s.	16.8665	6.3992e-05	9.09434e-05	sig	0.069488	-0.174499	16.505	0.0871245	n.s.	0.0243891	0.365728	17.0452	0.0352995	n.s.	0.884528	0.00981014	16.6893	0.89352	n.s.	0.777788	0.0157863	16.6952	0.791243	n.s.	0.567287	-0.0526382	16.6268	0.586977	n.s.	8	16.6335	16.7254	17.1264	17.0148	16.8704	16.8626
8149	sp|Q8N8R7|AL14E_HUMAN	ARL14EP	ARL14 effector protein OS=Homo sapiens OX=9606 GN=ARL14EP PE=1 SV=1	0.0253428	-0.166913	17.2903	0.0586715	n.s.	0.00859961	-0.353844	17.1234	0.0206807	n.s.	16.9365	5.59686e-05	8.04404e-05	sig	0.00567093	-0.307605	16.9827	0.0131369	n.s.	0.0198195	-0.230153	17.0602	0.0297567	n.s.	0.00700713	-0.338823	16.9515	0.0135095	n.s.	0.0209186	-0.429456	16.8609	0.0305785	n.s.	0.00742999	-0.487811	16.8025	0.014198	n.s.	1	17.2679	17.3127	17.1387	17.1081	16.9608	16.9122
4087	sp|P36404|ARL2_HUMAN	ARL2	ADP-ribosylation factor-like protein 2 OS=Homo sapiens OX=9606 GN=ARL2 PE=1 SV=4	0.672946	-0.0327687	19.4146	0.714009	n.s.	0.316586	0.0885552	19.3819	0.351297	n.s.	19.5032	1.72515e-07	5.05385e-07	sig	0.358802	-0.0956509	19.319	0.385897	n.s.	0.0324946	-0.362823	19.0518	0.0445617	n.s.	0.0154586	-0.589542	18.8251	0.0240489	down	0.0121592	-0.794738	18.6199	0.0201643	down	0.00430139	-1.02867	18.386	0.00982444	down	1	19.348	19.4813	19.3758	19.3879	19.5085	19.4979
1538	sp|Q9Y2Y0|AR2BP_HUMAN	ARL2BP	ADP-ribosylation factor-like protein 2-binding protein OS=Homo sapiens OX=9606 GN=ARL2BP PE=1 SV=1	0.10995	1.02643	15.2621	0.161095	n.s.	0.0482945	1.74243	16.2885	0.0699648	n.s.	17.0045	0.00036244	0.000453116	sig	0.0207821	2.31436	17.5765	0.0321333	up	0.025474	2.0716	17.3337	0.0365247	up	0.0205783	2.32578	17.5879	0.0301868	up	0.05647	1.88273	17.1448	0.0710809	n.s.	0.0315217	1.93537	17.1975	0.0430838	up	2	14.925	15.5992	16.4452	16.1319	16.794	17.2151
3657	sp|P36405|ARL3_HUMAN	ARL3	ADP-ribosylation factor-like protein 3 OS=Homo sapiens OX=9606 GN=ARL3 PE=1 SV=2	0.0603034	0.204059	18.2162	0.103013	n.s.	0.00532019	0.589716	18.4203	0.0155767	up	18.8059	6.97262e-09	3.74107e-08	sig	0.00176851	0.910854	19.1271	0.0072675	up	0.00133928	1.03077	19.247	0.00576749	up	0.00189324	1.1629	19.3791	0.00642004	up	0.00229216	1.25257	19.4688	0.00683773	up	0.000889353	1.25972	19.476	0.00460877	up	2	18.2532	18.1793	18.383	18.4576	18.7836	18.8283
6371	sp|Q9Y689|ARL5A_HUMAN	ARL5A	ADP-ribosylation factor-like protein 5A OS=Homo sapiens OX=9606 GN=ARL5A PE=1 SV=1	0.029925	0.334881	16.4459	0.0644566	n.s.	0.000832835	0.586459	16.7807	0.00751123	up	17.0323	4.67983e-06	8.60607e-06	sig	0.000325033	0.770723	17.2166	0.00427038	up	0.00254684	0.753387	17.1992	0.00772813	up	0.0013109	0.831436	17.2773	0.00542236	up	0.0137007	0.77701	17.2229	0.0220605	up	0.000194796	0.881005	17.3269	0.00308992	up	2	16.4338	16.4579	16.8388	16.7227	17.0204	17.0442
7527	sp|Q96KC2|ARL5B_HUMAN	ARL5B	ADP-ribosylation factor-like protein 5B OS=Homo sapiens OX=9606 GN=ARL5B PE=1 SV=1	0.212446	0.190611	18.0803	0.271211	n.s.	0.474124	-0.0100582	18.2709	0.506659	n.s.	18.0702	0.00264395	0.00298199	sig	0.517522	0.035753	18.1161	0.541513	n.s.	0.039802	0.0558489	18.1361	0.052896	n.s.	0.0217236	-0.173079	17.9072	0.0314997	n.s.	0.143413	-0.258646	17.8217	0.163584	n.s.	0.00696755	-0.327422	17.7529	0.0135055	n.s.	6	18.0694	18.0912	18.166	18.3758	18.074	18.0665
2124	sp|Q9H0F7|ARL6_HUMAN	ARL6	ADP-ribosylation factor-like protein 6 OS=Homo sapiens OX=9606 GN=ARL6 PE=1 SV=1	0.147588	0.278146	16.5651	0.202905	n.s.	0.0452269	0.425203	16.8433	0.0665016	n.s.	16.9903	2.69116e-07	7.28398e-07	sig	0.0170882	0.69675	17.2619	0.0276799	up	0.00670405	1.03021	17.5953	0.0136704	up	0.00376678	1.49678	18.0619	0.00915779	up	0.0033988	1.65744	18.2226	0.00846762	up	0.00538323	1.56214	18.1273	0.0113397	up	7	16.4833	16.647	16.7546	16.9319	16.9448	17.0358
3239	sp|Q66PJ3-2|AR6P4-2_HUMAN	ARL6IP4	Isoform of Q66PJ3, Isoform 2 of ADP-ribosylation factor-like protein 6-interacting protein 4 OS=Homo sapiens OX=9606 GN=ARL6IP4 PE=1 SV=2	0.278131	-0.531358	16.2439	0.338108	n.s.	0.0541678	-0.315532	15.7125	0.0767495	n.s.	15.9283	0.00432166	0.00478248	sig	0.538475	-0.0502455	16.1936	0.561602	n.s.	0.11398	-0.137273	16.1066	0.133608	n.s.	0.0076036	-1.12925	15.1146	0.0143085	down	0.0104776	-0.845835	15.398	0.0180627	down	0.00717566	-0.402755	15.8411	0.0138344	n.s.	9	16.2146	16.2731	16.0715	15.3535	15.8576	15.9991
2643	sp|O75915|PRAF3_HUMAN	ARL6IP5	PRA1 family protein 3 OS=Homo sapiens OX=9606 GN=ARL6IP5 PE=1 SV=1	0.367602	-0.0723665	19.4721	0.426361	n.s.	0.0591915	0.247223	19.3997	0.0824882	n.s.	19.7193	7.46666e-08	2.55135e-07	sig	0.0405603	0.313243	19.7853	0.0552217	n.s.	0.0089266	0.648363	20.1204	0.0165815	up	0.00466302	1.01317	20.4852	0.0103825	up	0.0040203	1.37662	20.8487	0.00937318	up	0.00705844	1.25606	20.7281	0.0136358	up	7	19.4105	19.5337	19.4113	19.3881	19.7062	19.7324
3794	sp|Q8N6S5|AR6P6_HUMAN	ARL6IP6	ADP-ribosylation factor-like protein 6-interacting protein 6 OS=Homo sapiens OX=9606 GN=ARL6IP6 PE=1 SV=1	0.171858	0.34649	16.6082	0.229197	n.s.	0.0147331	0.655951	16.9547	0.0291054	up	17.2641	0.000222976	0.000287577	sig	0.035996	0.481437	17.0896	0.050049	n.s.	0.0174251	0.676157	17.2843	0.0268568	up	0.602036	0.0553487	16.6635	0.622635	n.s.	0.193299	-0.160999	16.4472	0.215067	n.s.	0.0989648	0.338341	16.9465	0.116433	n.s.	4	16.6887	16.5277	17.0996	16.8097	17.263	17.2653
3123	sp|Q96BM9|ARL8A_HUMAN	ARL8A	ADP-ribosylation factor-like protein 8A OS=Homo sapiens OX=9606 GN=ARL8A PE=1 SV=1	0.76823	-0.0244133	14.7155	0.799885	n.s.	0.221415	0.0745485	14.6911	0.255568	n.s.	14.7901	3.48817e-06	6.62462e-06	sig	0.0517343	0.336569	15.0521	0.0677846	n.s.	0.00583341	0.559155	15.2747	0.0125201	n.s.	0.00172124	1.0199	15.7354	0.00608758	up	0.00261025	1.26719	15.9827	0.00733602	up	0.0251687	1.01074	15.7263	0.0359049	up	7	14.6736	14.7575	14.632	14.7502	14.7968	14.7833
4779	sp|Q9NVJ2|ARL8B_HUMAN	ARL8B	ADP-ribosylation factor-like protein 8B OS=Homo sapiens OX=9606 GN=ARL8B PE=1 SV=1	0.0218927	0.358203	17.801	0.0538716	n.s.	0.0803596	0.29862	18.1592	0.106022	n.s.	18.0996	4.35292e-07	1.09775e-06	sig	0.00461212	0.831331	18.6323	0.0115638	up	0.00292181	0.931398	18.7324	0.00831967	up	0.00656809	0.620587	18.4216	0.0129145	up	0.00308786	0.944045	18.745	0.00805508	up	0.00430701	0.991213	18.7922	0.00982949	up	2	17.7507	17.8513	18.1399	18.1785	18.1744	18.0248
8528	sp|Q9NVT9|ARMC1_HUMAN	ARMC1	Armadillo repeat-containing protein 1 OS=Homo sapiens OX=9606 GN=ARMC1 PE=1 SV=1	0.017032	0.24153	19.9071	0.0469757	n.s.	0.00353159	0.339748	20.1486	0.0127022	n.s.	20.2468	0.000376746	0.000469304	sig	0.0266826	0.128291	20.0354	0.0393838	n.s.	0.00661015	0.22123	20.1283	0.0135511	n.s.	0.0270362	0.232781	20.1399	0.0376146	n.s.	0.0100053	0.177975	20.0851	0.017441	n.s.	0.0363947	0.181534	20.0886	0.0485843	n.s.	5	19.9168	19.8974	20.1182	20.179	20.2291	20.2646
7653	sp|Q8N2F6|ARM10_HUMAN	ARMC10	Armadillo repeat-containing protein 10 OS=Homo sapiens OX=9606 GN=ARMC10 PE=1 SV=1	0.23435	-0.128135	18.4028	0.293685	n.s.	0.0565703	-0.193168	18.2746	0.0796184	n.s.	18.2096	0.000159333	0.000211231	sig	0.0434294	0.223408	18.6262	0.0584444	n.s.	0.0948085	0.15246	18.5552	0.112942	n.s.	0.567373	-0.0358004	18.367	0.58904	n.s.	0.50757	0.0396697	18.4424	0.529625	n.s.	0.419664	-0.0547526	18.348	0.44233	n.s.	10	18.4508	18.3548	18.3337	18.2156	18.21	18.2093
6772	sp|Q96C12|ARMC5_HUMAN	ARMC5	Armadillo repeat-containing protein 5 OS=Homo sapiens OX=9606 GN=ARMC5 PE=1 SV=2	0.0225634	0.696126	15.1107	0.0548042	n.s.	0.0189849	0.808026	15.8068	0.0347052	up	15.9187	5.87087e-05	8.39597e-05	sig	0.0284849	0.665877	15.7766	0.0414566	up	0.0290591	0.808938	15.9196	0.0406761	up	0.014023	0.96176	16.0725	0.0223011	up	0.018046	0.780399	15.8911	0.0271601	up	0.0506098	0.449156	15.5599	0.064474	n.s.	5	15.2157	15.0058	15.8242	15.7895	15.9605	15.877
4626	sp|Q6NXE6|ARMC6_HUMAN	ARMC6	Armadillo repeat-containing protein 6 OS=Homo sapiens OX=9606 GN=ARMC6 PE=1 SV=2	0.0068105	-0.67078	21.7917	0.0304167	down	0.000755385	-1.10342	21.121	0.0072525	down	20.6883	5.90389e-07	1.42767e-06	sig	0.00271092	-1.16554	20.6262	0.00883723	down	0.00272866	-1.20767	20.5841	0.00801514	down	0.0013849	-1.06181	20.7299	0.00557742	down	0.00301576	-1.10506	20.6867	0.00794129	down	0.00286225	-1.25402	20.5377	0.0077573	down	3	21.7615	21.822	21.0743	21.1676	20.6864	20.6902
8105	sp|Q9H6L4|ARMC7_HUMAN	ARMC7	Armadillo repeat-containing protein 7 OS=Homo sapiens OX=9606 GN=ARMC7 PE=1 SV=1	0.603192	0.0217524	14.259	0.650785	n.s.	0.0202828	0.266783	14.2807	0.0364381	n.s.	14.5258	0.00752292	0.00813963	sig	0.355497	0.0860831	14.3451	0.382581	n.s.	0.0107251	0.218162	14.4771	0.018852	n.s.	0.514996	0.0384736	14.2975	0.537374	n.s.	0.947725	0.00380759	14.2628	0.952131	n.s.	0.600278	0.0131645	14.2721	0.618523	n.s.	5	14.2448	14.2731	14.3134	14.2481	14.5617	14.4899
8514	sp|Q8IUR7|ARMC8_HUMAN	ARMC8	Armadillo repeat-containing protein 8 OS=Homo sapiens OX=9606 GN=ARMC8 PE=1 SV=2	0.953523	-0.00316453	18.4546	0.960108	n.s.	0.873676	-0.00941775	18.4515	0.885977	n.s.	18.4452	0.000623816	0.000754461	sig	0.483492	0.0465068	18.5011	0.508305	n.s.	0.103698	0.142136	18.5968	0.12262	n.s.	0.0469661	0.212167	18.6668	0.0599295	n.s.	0.0793251	0.157452	18.6121	0.0954707	n.s.	0.243587	0.0790287	18.5337	0.26676	n.s.	2	18.5017	18.4075	18.4611	18.4418	18.4679	18.4225
4685	sp|Q7Z3E5|ARMC9_HUMAN	ARMC9	LisH domain-containing protein ARMC9 OS=Homo sapiens OX=9606 GN=ARMC9 PE=1 SV=3	0.0135513	-0.751652	19.9023	0.0417659	down	0.00251368	-1.1872	19.1506	0.0108901	down	18.7151	1.86034e-06	3.81829e-06	sig	0.00647955	-0.77026	19.132	0.014192	down	0.0176669	-0.575861	19.3264	0.0271714	n.s.	0.0125049	-0.555338	19.347	0.0204632	n.s.	0.00854877	-0.793405	19.1089	0.0155617	down	0.00685661	-0.732896	19.1694	0.0133533	down	3	19.9615	19.8431	19.2163	19.085	18.7221	18.7081
2423	sp|Q9P291|ARMX1_HUMAN	ARMCX1	Armadillo repeat-containing X-linked protein 1 OS=Homo sapiens OX=9606 GN=ARMCX1 PE=1 SV=1	0.0150244	-0.367139	20.2576	0.0441935	n.s.	0.00277237	-1.26046	19.8905	0.0113562	down	18.9971	1.40182e-07	4.2507e-07	sig	0.00408496	-1.44814	18.8095	0.0107962	down	0.00206981	-1.58951	18.6681	0.0070447	down	0.00132078	-1.25487	19.0027	0.00543206	down	0.00404226	-1.11484	19.1428	0.00940655	down	0.0011434	-1.22331	19.0343	0.00505729	down	3	20.2988	20.2164	19.9098	19.8711	19.0494	18.9449
1249	sp|Q7L311|ARMX2_HUMAN	ARMCX2	Armadillo repeat-containing X-linked protein 2 OS=Homo sapiens OX=9606 GN=ARMCX2 PE=2 SV=1	0.00400774	-0.679815	20.407	0.0250252	down	0.00151339	-1.62384	19.7272	0.00894423	down	18.7831	5.64303e-11	1.21284e-09	sig	0.00011739	-2.09019	18.3168	0.00377571	down	0.000176488	-2.24269	18.1643	0.00338344	down	0.000135695	-2.48146	17.9255	0.00308982	down	8.50944e-05	-2.44963	17.9573	0.00284031	down	0.000342914	-2.39813	18.0088	0.003531	down	9	20.4296	20.3844	19.7639	19.6904	18.7241	18.8422
3924	sp|Q9UH62|ARMX3_HUMAN	ARMCX3	Armadillo repeat-containing X-linked protein 3 OS=Homo sapiens OX=9606 GN=ARMCX3 PE=1 SV=1	0.0726661	0.420813	17.5724	0.117841	n.s.	0.0620779	0.258226	17.9933	0.0856817	n.s.	17.8307	1.5594e-06	3.27846e-06	sig	0.00300848	0.784108	18.3566	0.00922842	up	0.00767618	0.831547	18.404	0.0149629	up	0.00357039	1.09561	18.668	0.00886446	up	0.00160438	1.13854	18.711	0.00571549	up	0.00127286	1.31604	18.8885	0.00530721	up	7	17.6133	17.5316	18.1062	17.8803	17.8845	17.7769
4887	sp|Q5H9R4|ARMX4_HUMAN	ARMCX4	Armadillo repeat-containing X-linked protein 4 OS=Homo sapiens OX=9606 GN=ARMCX4 PE=1 SV=3	0.157666	0.136127	13.5572	0.213867	n.s.	0.0170976	-0.309021	13.6933	0.0323429	n.s.	13.2482	3.05816e-05	4.63577e-05	sig	0.00650401	-0.496011	13.0612	0.0142275	n.s.	0.0293075	-1.04958	12.5076	0.0409575	down	0.00283478	-0.75377	12.8034	0.00777033	down	0.0144139	-0.873274	12.6839	0.0228601	down	0.00485279	-0.899519	12.6577	0.0106062	down	1	13.5973	13.5172	13.6466	13.7401	13.2397	13.2567
4268	sp|Q6P1M9|ARMX5_HUMAN	ARMCX5	Armadillo repeat-containing X-linked protein 5 OS=Homo sapiens OX=9606 GN=ARMCX5 PE=1 SV=1	0.0815445	-0.309309	16.6567	0.128432	n.s.	0.005971	-0.912074	16.3474	0.0167193	down	15.7446	0.000272679	0.000347379	sig	0.0160257	-0.658203	15.9985	0.0263739	down	0.00963712	-0.558919	16.0977	0.0174624	n.s.	0.156279	-0.177513	16.4791	0.175962	n.s.	0.032466	-0.333457	16.3232	0.0440956	n.s.	0.0533436	-0.589043	16.0676	0.067407	n.s.	3	16.7083	16.605	16.4261	16.2686	15.793	15.6962
4453	sp|Q5T2E6|ARMD3_HUMAN	ARMH3	Armadillo-like helical domain-containing protein 3 OS=Homo sapiens OX=9606 GN=ARMH3 PE=1 SV=1	0.00357385	0.442728	16.9837	0.023868	n.s.	0.00136898	0.86234	17.4265	0.00871928	up	17.8461	8.39352e-08	2.81248e-07	sig	0.000928764	1.05295	18.0367	0.00561873	up	0.000439339	1.03589	18.0196	0.00402624	up	0.00295022	0.67912	17.6628	0.00793548	up	0.00384845	0.596764	17.5805	0.00910505	up	0.00422539	0.890702	17.8744	0.00971318	up	2	17.0044	16.9631	17.4098	17.4431	17.8704	17.8217
7245	sp|Q9H993|ARMT1_HUMAN	ARMT1	Damage-control phosphatase ARMT1 OS=Homo sapiens OX=9606 GN=ARMT1 PE=1 SV=1	0.204837	0.0887166	19.1496	0.263849	n.s.	0.168762	0.0211215	19.2384	0.200441	n.s.	19.1708	3.50362e-07	9.11214e-07	sig	0.00113667	-0.116381	19.0333	0.00604223	n.s.	0.00661445	-0.245054	18.9046	0.0135566	n.s.	0.00437124	-0.2784	18.8712	0.00998926	n.s.	0.00055501	-0.301909	18.8477	0.00392635	n.s.	0.00191406	-0.580648	18.569	0.00623007	n.s.	1	19.147	19.1523	19.1906	19.2861	19.1611	19.1804
3290	sp|Q92747|ARC1A_HUMAN	ARPC1A	Actin-related protein 2/3 complex subunit 1A OS=Homo sapiens OX=9606 GN=ARPC1A PE=1 SV=2	0.00323403	0.48276	19.5002	0.0230262	n.s.	0.015413	0.767675	19.983	0.0300643	up	20.2679	4.26094e-07	1.07676e-06	sig	0.00230353	0.933615	20.4338	0.00818377	up	0.0018922	1.03616	20.5364	0.00675273	up	0.00261324	1.41864	20.9188	0.00745839	up	0.000335645	1.55963	21.0598	0.00341468	up	0.00356611	1.48643	20.9866	0.0087857	up	2	19.5261	19.4743	19.9736	19.9923	20.3608	20.175
1869	sp|O15143|ARC1B_HUMAN	ARPC1B	Actin-related protein 2/3 complex subunit 1B OS=Homo sapiens OX=9606 GN=ARPC1B PE=1 SV=3	0.132078	-0.133018	18.6776	0.185597	n.s.	0.00972842	-0.457786	18.5445	0.0222441	n.s.	18.2198	6.81709e-09	3.68106e-08	sig	0.00241267	-0.975685	17.7019	0.00837317	down	0.00562196	-1.32628	17.3513	0.0122493	down	0.00196497	-1.42601	17.2515	0.00651647	down	0.000587311	-1.70451	16.973	0.00395429	down	0.000789794	-2.05648	16.6211	0.00444227	down	1	18.6369	18.7182	18.5092	18.5798	18.1993	18.2402
7293	sp|O15144|ARPC2_HUMAN	ARPC2	Actin-related protein 2/3 complex subunit 2 OS=Homo sapiens OX=9606 GN=ARPC2 PE=1 SV=1	0.321067	0.075817	21.3325	0.380299	n.s.	0.189535	0.0909456	21.4083	0.222243	n.s.	21.4234	1.63959e-05	2.63805e-05	sig	0.113279	0.138909	21.4714	0.134556	n.s.	0.0464633	0.217585	21.5501	0.0604689	n.s.	0.0176375	0.410532	21.743	0.0267039	n.s.	0.0113119	0.494647	21.8271	0.0191094	n.s.	0.0148148	0.522626	21.8551	0.0233455	n.s.	7	21.2883	21.3767	21.3708	21.4459	21.409	21.4379
8389	sp|O15145|ARPC3_HUMAN	ARPC3	Actin-related protein 2/3 complex subunit 3 OS=Homo sapiens OX=9606 GN=ARPC3 PE=1 SV=3	0.157114	0.145856	21.2451	0.213279	n.s.	0.262558	0.142111	21.3909	0.297144	n.s.	21.3872	0.000198263	0.000258364	sig	0.0741999	0.196389	21.4415	0.0921636	n.s.	0.0377105	0.277022	21.5221	0.0505673	n.s.	0.0573072	0.238416	21.4835	0.0710587	n.s.	0.0362039	0.280201	21.5253	0.048352	n.s.	0.0113707	0.580211	21.8253	0.0191263	n.s.	2	21.2999	21.1903	21.4274	21.3544	21.4611	21.3132
7203	sp|P59998|ARPC4_HUMAN	ARPC4	Actin-related protein 2/3 complex subunit 4 OS=Homo sapiens OX=9606 GN=ARPC4 PE=1 SV=3	0.741203	-0.0435308	18.2119	0.776737	n.s.	0.957714	0.00533138	18.1684	0.963511	n.s.	18.2172	0.000204214	0.000265315	sig	0.482772	0.0764762	18.2884	0.507733	n.s.	0.320298	0.117171	18.3291	0.345992	n.s.	0.0562807	0.359081	18.571	0.070047	n.s.	0.0424101	0.423639	18.6355	0.0553578	n.s.	0.056786	0.377885	18.5898	0.0711986	n.s.	7	18.1235	18.3003	18.095	18.2418	18.2061	18.2283
5667	sp|O15511|ARPC5_HUMAN	ARPC5	Actin-related protein 2/3 complex subunit 5 OS=Homo sapiens OX=9606 GN=ARPC5 PE=1 SV=3	0.0461852	-0.113867	18.65	0.085504	n.s.	0.282351	-0.0433551	18.5361	0.317012	n.s.	18.6067	3.84483e-05	5.71403e-05	sig	0.218941	-0.0368594	18.6132	0.244667	n.s.	0.511648	0.043992	18.694	0.534848	n.s.	0.00746081	0.422371	19.0724	0.0141028	n.s.	0.00127597	0.569224	19.2192	0.00519828	n.s.	0.0672411	0.449977	19.1	0.0824889	n.s.	13	18.6297	18.6703	18.5513	18.5209	18.6284	18.5849
7587	sp|Q9BPX5|ARP5L_HUMAN	ARPC5L	Actin-related protein 2/3 complex subunit 5-like protein OS=Homo sapiens OX=9606 GN=ARPC5L PE=1 SV=1	0.0724027	-0.164606	17.2711	0.117613	n.s.	0.0237228	-0.212324	17.1065	0.0406495	n.s.	17.0588	2.93809e-05	4.46786e-05	sig	0.00545169	-0.318918	16.9522	0.0128245	n.s.	0.0113263	-0.311676	16.9595	0.0195774	n.s.	0.256462	-0.044887	17.2263	0.278952	n.s.	0.472995	0.0210534	17.2922	0.495882	n.s.	0.0274831	-0.224196	17.0469	0.0385951	n.s.	3	17.2948	17.2475	17.066	17.147	17.0823	17.0354
1587	sp|Q7Z6K5-2|ARPIN-2_HUMAN	ARPIN	Isoform of Q7Z6K5, Isoform C15orf38-AP3S2 of Arpin OS=Homo sapiens OX=9606 GN=ARPIN PE=1 SV=1	0.129256	0.396254	17.2961	0.182342	n.s.	0.00121982	1.51105	17.6923	0.00842409	up	18.8071	4.76299e-07	1.18322e-06	sig	0.00018785	1.94581	19.2419	0.00383688	up	3.90624e-05	2.0501	19.3462	0.00323093	up	0.00550926	1.80487	19.1009	0.0114971	up	0.000109665	1.50598	18.802	0.00287308	up	0.000170097	1.53059	18.8267	0.00304097	up	2	17.3047	17.2874	17.5343	17.8503	18.755	18.8592
5397	sp|P56211|ARP19_HUMAN	ARPP19	cAMP-regulated phosphoprotein 19 OS=Homo sapiens OX=9606 GN=ARPP19 PE=1 SV=2	0.0304254	0.834845	16.7112	0.0650323	n.s.	0.0289686	0.87004	17.5461	0.047214	up	17.5813	0.000428543	0.00052978	sig	0.0392262	0.75466	17.4659	0.0537247	n.s.	0.0428179	0.969579	17.6808	0.056384	n.s.	0.0464954	0.703061	17.4143	0.059399	n.s.	0.0920788	0.490167	17.2014	0.109149	n.s.	0.0241613	1.05081	17.762	0.034714	up	4	16.5622	16.8603	17.5439	17.5483	17.6079	17.5546
2502	sp|P49407-2|ARRB1-2_HUMAN	ARRB1	Isoform of P49407, Isoform 1B of Beta-arrestin-1 OS=Homo sapiens OX=9606 GN=ARRB1 PE=1 SV=2	0.233371	-0.0893829	14.8446	0.292713	n.s.	0.00157054	-0.427653	14.7552	0.00901902	n.s.	14.4169	7.10027e-07	1.66961e-06	sig	0.034122	-0.512248	14.3323	0.0479494	n.s.	0.110254	-0.0444887	14.8001	0.129609	n.s.	0.0293487	0.538779	15.3833	0.0402219	n.s.	0.00227928	0.788861	15.6334	0.00682256	up	0.00787711	1.13567	15.9802	0.0147653	up	11	14.8567	14.8324	14.8067	14.7037	14.4288	14.405
4095	sp|P32121|ARRB2_HUMAN	ARRB2	Beta-arrestin-2 OS=Homo sapiens OX=9606 GN=ARRB2 PE=1 SV=2	0.00341859	0.492941	17.9894	0.0234671	n.s.	0.000924146	1.01923	18.4824	0.00761831	up	19.0087	6.98236e-08	2.4174e-07	sig	0.000810712	1.06586	19.0553	0.00541008	up	0.000609186	1.21114	19.2006	0.00433807	up	0.00132608	1.05961	19.0491	0.00544294	up	0.009334	0.880201	18.8696	0.0165523	up	0.000882144	1.203	19.1924	0.00458853	up	2	18.0171	17.9618	18.4908	18.474	19.0227	18.9946
1793	sp|P15289|ARSA_HUMAN	ARSA	Arylsulfatase A OS=Homo sapiens OX=9606 GN=ARSA PE=1 SV=3	0.0252327	0.197963	16.4433	0.0584772	n.s.	0.00130633	0.84018	16.6413	0.00853487	up	17.2835	2.48018e-11	7.24365e-10	sig	0.000596957	1.30053	17.7438	0.00487901	up	0.000721399	1.45488	17.8982	0.00460258	up	0.000457577	1.70256	18.1458	0.00379532	up	0.000494387	1.81514	18.2584	0.00378791	up	0.000433359	1.81488	18.2582	0.00372121	up	2	16.4727	16.4139	16.6285	16.654	17.2758	17.2911
1258	sp|P15848|ARSB_HUMAN	ARSB	Arylsulfatase B OS=Homo sapiens OX=9606 GN=ARSB PE=1 SV=1	0.00232564	0.929189	17.0421	0.0212804	up	0.000120905	1.53511	17.9713	0.00568544	up	18.5773	1.86934e-11	6.26191e-10	sig	6.50187e-05	2.32021	19.3624	0.003663	up	0.000239665	2.72324	19.7654	0.00351695	up	0.000108161	2.50309	19.5452	0.00306204	up	0.000193582	2.58448	19.6266	0.00308061	up	9.73673e-05	2.8024	19.8445	0.00282806	up	2	17.0343	17.05	18.0155	17.9271	18.5922	18.5623
632	sp|P51689|ARSD_HUMAN	ARSD	Arylsulfatase D OS=Homo sapiens OX=9606 GN=ARSD PE=1 SV=2	0.00653708	1.30763	12.6142	0.0298907	up	0.000533505	1.98968	13.9218	0.00688722	up	14.6039	1.40914e-10	2.18941e-09	sig	0.000147745	2.46348	15.0777	0.00377571	up	0.00057192	3.08132	15.6955	0.00427019	up	9.2947e-06	3.57722	16.1914	0.00237789	up	5.06778e-05	3.77129	16.3855	0.00276217	up	9.24949e-06	3.85222	16.4664	0.00176884	up	2	12.605	12.6234	13.816	14.0277	14.5588	14.6489
131	sp|P54793|ARSF_HUMAN	ARSF	Arylsulfatase F OS=Homo sapiens OX=9606 GN=ARSF PE=1 SV=4	0.0567015	1.73812	10.2262	0.0985746	n.s.	0.00754193	4.88789	11.9644	0.0190878	up	15.1141	5.22236e-09	3.04227e-08	sig	0.00918007	4.43279	14.659	0.0177742	up	0.00733776	4.99851	15.2247	0.0145227	up	0.00525817	5.8652	16.0914	0.0111387	up	0.00348608	7.21221	17.4384	0.00857487	up	0.00287582	7.95157	18.1778	0.00776847	up	2	9.79935	10.6531	11.8949	12.0338	15.1102	15.1181
4583	sp|Q6UWY0|ARSK_HUMAN	ARSK	Arylsulfatase K OS=Homo sapiens OX=9606 GN=ARSK PE=1 SV=1	0.0650753	0.0920718	19.0115	0.108547	n.s.	0.00408266	0.317523	19.1036	0.0134784	n.s.	19.3291	4.80436e-09	2.84672e-08	sig	0.0133022	0.226665	19.2382	0.0230241	n.s.	0.447703	0.00619969	19.0177	0.472979	n.s.	0.00100155	-0.310597	18.7009	0.0049113	n.s.	0.00615127	-0.426234	18.5853	0.0123435	n.s.	0.000368354	-0.664131	18.3474	0.00361192	down	1	19.0152	19.0079	19.0792	19.1281	19.3491	19.309
5248	sp|Q96L15|NAR5_HUMAN	ART5	Ecto-ADP-ribosyltransferase 5 OS=Homo sapiens OX=9606 GN=ART5 PE=2 SV=4	0.0519344	-0.175377	16.7924	0.0928075	n.s.	0.0178833	-0.229119	16.617	0.0333388	n.s.	16.5633	5.45172e-05	7.86027e-05	sig	0.270693	0.13385	16.9262	0.297047	n.s.	0.106082	-0.155892	16.6365	0.125096	n.s.	0.0257941	-0.335404	16.457	0.0362115	n.s.	0.0153287	-0.706949	16.0854	0.0240154	down	0.0130249	-0.773415	16.019	0.0212053	down	6	16.7697	16.815	16.6519	16.5821	16.5845	16.542
7181	sp|O00192|ARVC_HUMAN	ARVCF	Armadillo repeat protein deleted in velo-cardio-facial syndrome OS=Homo sapiens OX=9606 GN=ARVCF PE=1 SV=1	0.0652579	-0.32133	18.6336	0.108764	n.s.	0.0878262	-0.263161	18.3123	0.114199	n.s.	18.3704	0.00453184	0.00500227	sig	0.0637802	-0.42301	18.2106	0.081199	n.s.	0.411817	-0.0859427	18.5477	0.437312	n.s.	0.713953	-0.048176	18.5854	0.731034	n.s.	0.706617	-0.0471043	18.5865	0.723522	n.s.	0.688233	0.0517956	18.6854	0.703783	n.s.	11	18.7171	18.5501	18.3344	18.2902	18.3746	18.3663
8394	sp|Q9HBK9|AS3MT_HUMAN	AS3MT	Arsenite methyltransferase OS=Homo sapiens OX=9606 GN=AS3MT PE=1 SV=3	0.61982	-0.0554433	19.392	0.666312	n.s.	0.357333	0.136458	19.3366	0.391486	n.s.	19.5285	0.0624943	0.0643093	n.s.	0.723637	-0.0510268	19.341	0.739899	n.s.	0.311079	-0.127909	19.2641	0.336496	n.s.	0.44662	-0.0818077	19.3102	0.470112	n.s.	0.261841	-0.131544	19.2605	0.284911	n.s.	0.13744	-0.255756	19.1363	0.156647	n.s.	1	19.3092	19.4748	19.2892	19.3839	19.4486	19.6083
1464	sp|Q13510|ASAH1_HUMAN	ASAH1	Acid ceramidase OS=Homo sapiens OX=9606 GN=ASAH1 PE=1 SV=5	0.00775844	0.534943	19.3996	0.0323281	n.s.	0.00394849	1.01473	19.9345	0.0132868	up	20.4143	1.99821e-06	4.07129e-06	sig	0.00208919	1.72438	21.124	0.00780175	up	0.0015651	2.0271	21.4267	0.00617753	up	0.000839831	1.33884	20.7384	0.00458964	up	0.00903352	1.74638	21.1459	0.0161687	up	0.00581352	2.28622	21.6858	0.0119519	up	2	19.4283	19.3709	19.8968	19.9722	20.3571	20.4714
1975	sp|Q9ULH1|ASAP1_HUMAN	ASAP1	Arf-GAP with SH3 domain, ANK repeat and PH domain-containing protein 1 OS=Homo sapiens OX=9606 GN=ASAP1 PE=1 SV=4	0.000466193	0.394951	18.1099	0.0178562	n.s.	0.00179005	0.784783	18.5049	0.00935867	up	18.8947	2.35387e-10	3.15004e-09	sig	0.000150518	1.21965	19.3296	0.00377571	up	0.000332697	1.5893	19.6992	0.00375284	up	0.000402959	1.30569	19.4156	0.00369935	up	0.00130863	1.69993	19.8099	0.00524524	up	3.12228e-05	2.19739	20.3073	0.00240647	up	2	18.1022	18.1177	18.5084	18.5013	18.9271	18.8624
3055	sp|O43150|ASAP2_HUMAN	ASAP2	Arf-GAP with SH3 domain, ANK repeat and PH domain-containing protein 2 OS=Homo sapiens OX=9606 GN=ASAP2 PE=1 SV=3	0.0659818	0.296147	16.7817	0.109699	n.s.	0.0222791	0.551005	17.0779	0.0389478	n.s.	17.3327	4.02086e-08	1.53739e-07	sig	0.00684221	0.961883	17.7436	0.0146781	up	0.00419474	1.29966	18.0814	0.0102275	up	0.00562949	1.06173	17.8435	0.0116428	up	0.013349	0.684475	17.4662	0.0216028	up	0.0101133	0.803498	17.5852	0.0175616	up	2	16.7019	16.8616	17.0718	17.084	17.3078	17.3576
6779	sp|Q8TDY4|ASAP3_HUMAN	ASAP3	Arf-GAP with SH3 domain, ANK repeat and PH domain-containing protein 3 OS=Homo sapiens OX=9606 GN=ASAP3 PE=1 SV=1	0.00218098	-0.342482	19.1951	0.0210297	n.s.	0.200421	-0.0612447	18.8526	0.23355	n.s.	19.1338	1.30955e-05	2.15379e-05	sig	0.141706	-0.144866	19.0502	0.164458	n.s.	0.665635	-0.00588339	19.1892	0.684153	n.s.	0.0231217	-0.267836	18.9273	0.0331379	n.s.	0.00461505	-0.433835	18.7613	0.0102143	n.s.	0.00233308	-0.502529	18.6926	0.00694448	n.s.	1	19.2063	19.1839	18.8411	18.8641	19.1644	19.1033
8242	sp|Q9NWX5|ASB6_HUMAN	ASB6	Ankyrin repeat and SOCS box protein 6 OS=Homo sapiens OX=9606 GN=ASB6 PE=1 SV=1	0.0868932	-0.167339	18.5818	0.134648	n.s.	0.132249	-0.107385	18.4144	0.161719	n.s.	18.4744	5.73469e-05	8.22026e-05	sig	0.0149649	-0.342366	18.2394	0.0250138	n.s.	0.0117946	-0.385102	18.1967	0.0201559	n.s.	0.0308544	-0.235734	18.346	0.0419199	n.s.	0.0299418	-0.324722	18.2571	0.041244	n.s.	0.0338538	-0.247897	18.3339	0.0457291	n.s.	9	18.6238	18.5398	18.3824	18.4465	18.4856	18.4632
7279	sp|Q8N9N2-2|ASCC1-2_HUMAN	ASCC1	Isoform of Q8N9N2, Isoform 2 of Activating signal cointegrator 1 complex subunit 1 OS=Homo sapiens OX=9606 GN=ASCC1 PE=1 SV=1	0.253338	-0.0808317	18.8425	0.313166	n.s.	0.0227934	0.188223	18.7617	0.039555	n.s.	19.0307	0.000406676	0.00050419	sig	0.0135181	0.37351	19.216	0.0233064	n.s.	0.0433921	0.166795	19.0093	0.0570358	n.s.	0.600827	0.0265892	18.8691	0.621603	n.s.	0.657761	0.0384059	18.8809	0.675866	n.s.	0.0566842	0.121063	18.9636	0.0710917	n.s.	6	18.8136	18.8714	18.7198	18.8036	19.03	19.0314
6785	sp|Q9H1I8|ASCC2_HUMAN	ASCC2	Activating signal cointegrator 1 complex subunit 2 OS=Homo sapiens OX=9606 GN=ASCC2 PE=1 SV=3	0.00162766	0.320999	18.8144	0.0203564	n.s.	1.60141e-05	0.551671	19.1354	0.00491741	n.s.	19.366	4.52618e-07	1.13441e-06	sig	0.00053478	0.518472	19.3328	0.00476587	n.s.	0.00827699	0.301855	19.1162	0.0157472	n.s.	0.0071582	0.222253	19.0366	0.0137151	n.s.	0.011279	0.150561	18.9649	0.0190741	n.s.	0.0300335	0.193839	19.0082	0.0414028	n.s.	4	18.8128	18.816	19.1482	19.1225	19.3676	19.3645
7048	sp|Q8N3C0|ASCC3_HUMAN	ASCC3	Activating signal cointegrator 1 complex subunit 3 OS=Homo sapiens OX=9606 GN=ASCC3 PE=1 SV=3	0.0198998	0.160143	21.6454	0.0510916	n.s.	0.0130118	0.318369	21.8055	0.0268402	n.s.	21.9638	1.29645e-05	2.13442e-05	sig	0.00265803	0.53553	22.1809	0.00879062	n.s.	0.046497	0.182265	21.8277	0.060497	n.s.	0.0581745	0.192637	21.838	0.0720307	n.s.	0.0455767	0.108876	21.7543	0.0589307	n.s.	0.43852	0.0284477	21.6738	0.460968	n.s.	5	21.6259	21.6648	21.7934	21.8177	21.9949	21.9327
7857	sp|L0R819|ASURF_HUMAN	ASDURF	ASNSD1 upstream open reading frame protein OS=Homo sapiens OX=9606 GN=ASDURF PE=1 SV=1	0.523675	0.0722102	18.7336	0.577098	n.s.	0.715587	0.0714105	18.8059	0.73875	n.s.	18.8051	0.270156	0.272488	n.s.	0.358284	0.215882	18.9495	0.385388	n.s.	0.142455	0.26687	19.0005	0.163832	n.s.	0.128038	0.4004	19.134	0.146686	n.s.	0.150992	0.442709	19.1764	0.171325	n.s.	0.278243	0.200239	18.9339	0.301317	n.s.	13	18.8126	18.6547	18.8574	18.7543	18.9559	18.6543
8263	sp|Q9Y294|ASF1A_HUMAN	ASF1A	Histone chaperone ASF1A OS=Homo sapiens OX=9606 GN=ASF1A PE=1 SV=1	0.0622926	0.308746	15.3316	0.10539	n.s.	0.238355	0.105037	15.6403	0.272778	n.s.	15.4366	0.0410129	0.0424975	sig	0.43352	0.112934	15.4445	0.458837	n.s.	0.216788	0.193314	15.5249	0.240922	n.s.	0.663421	0.029946	15.3615	0.682527	n.s.	0.903461	-0.0198873	15.3117	0.91073	n.s.	0.132113	-0.207134	15.1244	0.151212	n.s.	5	15.3848	15.2783	15.5794	15.7012	15.4707	15.4025
3256	sp|Q9NVP2|ASF1B_HUMAN	ASF1B	Histone chaperone ASF1B OS=Homo sapiens OX=9606 GN=ASF1B PE=1 SV=1	0.193776	-0.199253	16.5604	0.251784	n.s.	0.511788	0.108461	16.3611	0.544015	n.s.	16.6689	0.00121495	0.00141859	sig	0.030047	-0.597927	15.9625	0.0432928	down	0.00768541	-1.05324	15.5072	0.0149742	down	0.0495516	-0.984952	15.5755	0.062839	n.s.	0.037694	-1.16703	15.3934	0.05001	n.s.	0.0546787	-1.63842	14.922	0.0688662	n.s.	1	16.4679	16.6529	16.4073	16.315	16.5677	16.77
6478	sp|Q9UBL3|ASH2L_HUMAN	ASH2L	Set1/Ash2 histone methyltransferase complex subunit ASH2 OS=Homo sapiens OX=9606 GN=ASH2L PE=1 SV=1	0.402993	0.0729723	19.4531	0.460244	n.s.	0.0465646	0.304705	19.5261	0.0680172	n.s.	19.7578	1.54206e-06	3.24595e-06	sig	0.0147261	0.476649	19.9297	0.0247468	n.s.	0.00853482	0.633836	20.0869	0.0160783	up	0.0120877	0.548227	20.0013	0.0199463	n.s.	0.0130013	0.513181	19.9663	0.0211749	n.s.	0.0110723	0.553159	20.0062	0.0187752	n.s.	2	19.5116	19.3946	19.5633	19.4888	19.7228	19.7928
429	sp|P78348|ASIC1_HUMAN	ASIC1	Acid-sensing ion channel 1 OS=Homo sapiens OX=9606 GN=ASIC1 PE=1 SV=3	0.565225	0.123492	14.0161	0.614888	n.s.	0.027699	1.15757	14.1395	0.0457574	up	15.1736	6.91723e-09	3.7235e-08	sig	0.0286984	1.00986	15.0259	0.0417182	up	0.00518705	2.15904	16.1751	0.0116439	up	0.0026169	3.04552	17.0616	0.00746144	up	0.00228207	3.26199	17.278	0.00682256	up	0.00239642	3.18243	17.1985	0.00704869	up	7	13.86	14.1721	14.0481	14.231	15.2935	15.0538
5628	sp|P04424|ARLY_HUMAN	ASL	Argininosuccinate lyase OS=Homo sapiens OX=9606 GN=ASL PE=1 SV=4	0.0296816	0.51355	18.7156	0.0641753	n.s.	0.0198993	0.621908	19.2291	0.0359135	up	19.3375	9.25497e-05	0.000127363	sig	0.0117518	0.801909	19.5175	0.0211522	up	0.0203	0.601455	19.317	0.0303465	up	0.0200514	1.0431	19.7587	0.0295809	up	0.00877147	0.920637	19.6362	0.0158275	up	0.0359199	0.617057	19.3326	0.0480692	up	2	18.6313	18.7999	19.1962	19.2621	19.3087	19.3662
739	sp|O95671|ASML_HUMAN	ASMTL	Probable bifunctional dTTP/UTP pyrophosphatase/methyltransferase protein OS=Homo sapiens OX=9606 GN=ASMTL PE=1 SV=3	0.0217747	1.24426	20.6326	0.0537345	n.s.	0.00303388	2.57617	21.8769	0.0118597	up	23.2088	5.56859e-07	1.35607e-06	sig	0.00876182	1.63973	22.2723	0.0172621	up	0.0226281	0.862733	21.4953	0.033156	up	0.0321714	0.67131	21.3039	0.0434974	up	0.0487094	0.530071	21.1627	0.0625001	n.s.	0.0575759	0.465976	21.0986	0.072022	n.s.	5	20.5157	20.7495	21.7313	22.0224	23.1278	23.2897
2019	sp|P08243|ASNS_HUMAN	ASNS	Asparagine synthetase [glutamine-hydrolyzing] OS=Homo sapiens OX=9606 GN=ASNS PE=1 SV=4	1.10745e-05	0.746512	21.1773	0.0133027	up	0.0517198	-0.0922642	21.9238	0.0739478	n.s.	21.085	5.71505e-08	2.05853e-07	sig	7.6566e-05	-0.716081	20.4612	0.003663	down	0.00033465	-0.751865	20.4254	0.00375284	down	0.0260367	-0.13973	21.0376	0.0364927	n.s.	0.00108005	-0.438086	20.7392	0.00488997	n.s.	0.0687791	-0.359941	20.8174	0.084125	n.s.	1	21.1774	21.1772	21.9213	21.9263	21.1069	21.0632
2697	sp|Q9NWL6|ASND1_HUMAN	ASNSD1	Asparagine synthetase domain-containing protein 1 OS=Homo sapiens OX=9606 GN=ASNSD1 PE=2 SV=2	0.0181615	0.430302	17.5206	0.048637	n.s.	0.000738666	0.337245	17.9509	0.00721668	n.s.	17.8579	1.3144e-07	4.0323e-07	sig	0.00626464	-0.428502	17.0921	0.0139152	n.s.	0.00539898	-0.503983	17.0167	0.011931	n.s.	0.000176803	-0.589888	16.9307	0.00311968	down	0.0319803	-0.485579	17.0351	0.043522	n.s.	0.000521824	-0.949931	16.5707	0.00391521	down	1	17.5135	17.5278	17.8926	18.0093	17.8522	17.8636
6406	sp|Q12797|ASPH_HUMAN	ASPH	Aspartyl/asparaginyl beta-hydroxylase OS=Homo sapiens OX=9606 GN=ASPH PE=1 SV=3	0.177505	0.113616	19.543	0.235198	n.s.	0.00259186	0.399331	19.6566	0.0110542	n.s.	19.9423	3.70335e-06	6.98875e-06	sig	0.00361447	0.573104	20.1161	0.0101619	n.s.	0.000137334	0.661094	20.2041	0.00326896	up	0.0069746	0.498374	20.0414	0.0134769	n.s.	0.00077557	0.388204	19.9312	0.00429795	n.s.	0.0178525	0.226321	19.7693	0.0271048	n.s.	2	19.5402	19.5458	19.7121	19.6011	19.9625	19.9222
1942	sp|Q6ICH7|ASPH2_HUMAN	ASPHD2	Aspartate beta-hydroxylase domain-containing protein 2 OS=Homo sapiens OX=9606 GN=ASPHD2 PE=2 SV=1	0.0394055	0.670609	15.9993	0.0768915	n.s.	0.00404097	1.15559	16.6699	0.0134125	up	17.1549	0.000559905	0.000680498	sig	0.310634	0.109915	16.1092	0.337578	n.s.	0.183025	-0.180451	15.8189	0.205862	n.s.	0.248004	-0.132433	15.8669	0.270331	n.s.	0.654899	-0.0488445	15.9505	0.67335	n.s.	0.389449	-0.376897	15.6224	0.412798	n.s.	1	16.0727	15.9259	16.554	16.7859	17.1614	17.1485
1919	sp|Q8IZT6|ASPM_HUMAN	ASPM	Abnormal spindle-like microcephaly-associated protein OS=Homo sapiens OX=9606 GN=ASPM PE=1 SV=2	0.0147679	-0.293727	19.0363	0.0437519	n.s.	0.00373021	-0.711154	18.7426	0.0129699	down	18.3252	1.22229e-09	1.01923e-08	sig	0.00263127	-1.4194	17.6169	0.00877423	down	0.00106652	-1.13245	17.9039	0.00533258	down	0.000839886	-1.75728	17.2791	0.00458964	down	0.000975154	-1.55925	17.4771	0.00472281	down	0.000457955	-1.6906	17.3457	0.00378491	down	9	19.0724	19.0002	18.7434	18.7418	18.3496	18.3008
8393	sp|Q9BZE9|ASPC1_HUMAN	ASPSCR1	Tether containing UBX domain for GLUT4 OS=Homo sapiens OX=9606 GN=ASPSCR1 PE=1 SV=1	0.0586586	0.137144	17.4418	0.101107	n.s.	0.0124552	0.309725	17.5789	0.0260843	n.s.	17.7515	0.00309079	0.00346741	sig	0.0115791	0.271455	17.7133	0.0209285	n.s.	0.042105	0.140277	17.5821	0.0555298	n.s.	0.03835	0.25249	17.6943	0.050539	n.s.	0.100415	0.173605	17.6154	0.118156	n.s.	0.0734082	0.203942	17.6457	0.0890811	n.s.	5	17.4713	17.4123	17.5974	17.5605	17.7702	17.7328
3714	sp|Q7L266|ASGL1_HUMAN	ASRGL1	Isoaspartyl peptidase/L-asparaginase OS=Homo sapiens OX=9606 GN=ASRGL1 PE=1 SV=2	0.0041425	0.741743	16.7738	0.0253026	up	0.000889073	1.33778	17.5155	0.00756325	up	18.1116	1.76548e-07	5.14758e-07	sig	0.00241257	0.997853	17.7717	0.00837317	up	0.00090402	1.32487	18.0987	0.00500657	up	0.00357637	1.51752	18.2913	0.00887166	up	0.00222292	1.6775	18.4513	0.00673723	up	0.00321726	1.37984	18.1536	0.00824828	up	2	16.8133	16.7343	17.4884	17.5427	18.1175	18.1056
346	sp|P00966|ASSY_HUMAN	ASS1	Argininosuccinate synthase OS=Homo sapiens OX=9606 GN=ASS1 PE=1 SV=2	1.78516e-05	2.73903	19.6078	0.0133027	up	0.000781554	2.47234	22.3468	0.00732644	up	22.0801	1.61089e-10	2.38462e-09	sig	0.00103495	1.84968	21.4574	0.00586547	up	0.00482397	0.993486	20.6013	0.0111138	up	0.00857109	0.389159	19.9969	0.0155764	n.s.	0.0293522	-0.217314	19.3905	0.040561	n.s.	0.00820539	-0.521298	19.0865	0.0151378	n.s.	6	19.615	19.6005	22.3378	22.3558	22.1489	22.0113
8555	sp|Q2TB18|ASTE1_HUMAN	ASTE1	Protein asteroid homolog 1 OS=Homo sapiens OX=9606 GN=ASTE1 PE=1 SV=1	0.788107	0.0358027	13.9861	0.817625	n.s.	0.854036	-0.0348415	14.0219	0.867587	n.s.	13.9512	0.370325	0.372306	n.s.	0.997641	0.000356098	13.9864	0.997828	n.s.	0.480082	-0.080662	13.9054	0.504536	n.s.	0.895119	-0.0229846	13.9631	0.902953	n.s.	0.258653	-0.20835	13.7777	0.281726	n.s.	0.130871	-0.22722	13.7589	0.149911	n.s.	5	14.0773	13.8948	14.0947	13.949	14.0911	13.8114
6544	sp|O14525|ASTN1_HUMAN	ASTN1	Astrotactin-1 OS=Homo sapiens OX=9606 GN=ASTN1 PE=1 SV=3	0.0692662	0.289184	16.2381	0.113586	n.s.	0.249533	0.104995	16.5273	0.284189	n.s.	16.3431	0.0133477	0.0142002	sig	0.847681	0.0474448	16.2856	0.858304	n.s.	0.346128	0.0518651	16.29	0.372082	n.s.	0.0118854	0.450975	16.6891	0.0196951	n.s.	0.00749574	0.448974	16.6871	0.014108	n.s.	0.00709902	0.444481	16.6826	0.0137019	n.s.	8	16.2008	16.2755	16.5984	16.4562	16.3968	16.2895
2026	sp|O75129|ASTN2_HUMAN	ASTN2	Astrotactin-2 OS=Homo sapiens OX=9606 GN=ASTN2 PE=1 SV=2	0.0257289	0.631703	13.0496	0.0591259	n.s.	0.00620202	1.22642	13.6813	0.0170764	up	14.276	1.95203e-05	3.08969e-05	sig	0.668673	-0.0447201	13.0049	0.68793	n.s.	0.325795	0.126301	13.1759	0.351491	n.s.	0.922003	0.0117434	13.0613	0.927582	n.s.	0.651148	-0.0816196	12.968	0.669741	n.s.	0.120235	-0.439341	12.6103	0.138739	n.s.	1	12.9657	13.1335	13.621	13.7416	14.3248	14.2273
5141	sp|Q76L83|ASXL2_HUMAN	ASXL2	Putative Polycomb group protein ASXL2 OS=Homo sapiens OX=9606 GN=ASXL2 PE=1 SV=1	0.145681	0.243601	13.9806	0.200729	n.s.	0.0305312	0.550981	14.2242	0.049111	n.s.	14.5316	0.000175095	0.00023015	sig	0.0186497	0.717469	14.6981	0.02952	up	0.0533934	0.383197	14.3638	0.068171	n.s.	0.447298	0.0943009	14.0749	0.470768	n.s.	0.51533	0.080758	14.0614	0.537203	n.s.	0.886499	-0.0229885	13.9576	0.894153	n.s.	5	13.8887	14.0726	14.174	14.2745	14.4962	14.567
7821	sp|Q8NBU5|ATAD1_HUMAN	ATAD1	Outer mitochondrial transmembrane helix translocase OS=Homo sapiens OX=9606 GN=ATAD1 PE=1 SV=1	0.198695	-0.0265796	18.2539	0.257169	n.s.	0.00698878	-0.179147	18.2273	0.0183091	n.s.	18.0747	1.5353e-05	2.48599e-05	sig	0.104013	0.118535	18.3724	0.124628	n.s.	0.275621	0.0788963	18.3328	0.301041	n.s.	0.760481	-0.00259914	18.2513	0.775461	n.s.	0.0388955	0.164216	18.4181	0.0513675	n.s.	0.00607711	0.457473	18.7113	0.0122864	n.s.	7	18.2598	18.248	18.24	18.2145	18.0886	18.0609
5971	sp|Q6PL18|ATAD2_HUMAN	ATAD2	ATPase family AAA domain-containing protein 2 OS=Homo sapiens OX=9606 GN=ATAD2 PE=1 SV=1	0.91924	0.0142201	16.2959	0.931419	n.s.	0.958058	-0.00793942	16.3101	0.963745	n.s.	16.288	0.00481133	0.00529387	sig	0.0327628	-0.521796	15.7741	0.0464318	n.s.	0.0310073	-0.324379	15.9715	0.0428893	n.s.	0.164238	0.146516	16.4424	0.184371	n.s.	0.693433	-0.0215618	16.2744	0.711034	n.s.	0.786934	0.0200067	16.3159	0.79848	n.s.	3	16.261	16.3308	16.4292	16.191	16.1589	16.4171
4303	sp|Q9ULI0|ATD2B_HUMAN	ATAD2B	ATPase family AAA domain-containing protein 2B OS=Homo sapiens OX=9606 GN=ATAD2B PE=1 SV=3	0.226676	0.230657	16.8549	0.285643	n.s.	0.138701	0.205025	17.0856	0.168701	n.s.	17.0599	0.000195064	0.000254579	sig	0.0793974	0.0522678	16.9072	0.0978486	n.s.	0.598689	0.029995	16.8849	0.620435	n.s.	0.0105976	0.75345	17.6084	0.0181815	up	0.00106666	0.679181	17.5341	0.00486355	up	0.0198338	0.735203	17.5901	0.029522	up	13	16.865	16.8448	17.2189	16.9522	16.975	17.1449
6613	sp|Q9NVI7-2|ATD3A-2_HUMAN	ATAD3A	Isoform of Q9NVI7, Isoform 2 of ATPase family AAA domain-containing protein 3A OS=Homo sapiens OX=9606 GN=ATAD3A PE=1 SV=2	0.00879802	-0.493065	20.1542	0.0338594	n.s.	0.00954921	-0.655831	19.6611	0.0219563	down	19.4984	1.74183e-05	2.78494e-05	sig	0.00769482	-0.778649	19.3756	0.0158461	down	0.00814673	-0.746285	19.4079	0.0155746	down	0.00578535	-0.904922	19.2493	0.0118265	down	0.00579234	-0.800168	19.354	0.0118492	down	0.00191678	-0.819225	19.335	0.00623657	down	9	20.1192	20.1892	19.6305	19.6918	19.4442	19.5526
2886	sp|Q5T9A4|ATD3B_HUMAN	ATAD3B	ATPase family AAA domain-containing protein 3B OS=Homo sapiens OX=9606 GN=ATAD3B PE=1 SV=1	0.0140632	-0.287011	20.5823	0.0426736	n.s.	0.00350127	-0.73161	20.2953	0.0126604	down	19.8507	8.55357e-09	4.39107e-08	sig	0.000937835	-1.06416	19.5181	0.00564988	down	0.00039591	-1.1567	19.4256	0.00390381	down	0.000317581	-1.43425	19.1481	0.00349684	down	0.00122624	-1.60866	18.9736	0.00510392	down	0.00261282	-1.30802	19.2743	0.00739355	down	9	20.6051	20.5595	20.321	20.2695	19.8138	19.8876
2297	sp|Q96QE3|ATAD5_HUMAN	ATAD5	ATPase family AAA domain-containing protein 5 OS=Homo sapiens OX=9606 GN=ATAD5 PE=1 SV=4	0.0359876	0.31495	14.7317	0.0722571	n.s.	0.0237083	-0.287169	15.0466	0.0406495	n.s.	14.4445	3.41584e-05	5.12391e-05	sig	0.0107732	-0.798456	13.9332	0.019892	down	0.0732809	-0.798535	13.9331	0.0897455	n.s.	0.0104441	-1.04356	13.6881	0.0179823	down	0.00287628	-1.17262	13.559	0.00775311	down	0.00667257	-1.22707	13.5046	0.0131115	down	1	14.766	14.6973	15.0975	14.9957	14.4736	14.4153
232	sp|Q5SQI0|ATAT_HUMAN	ATAT1	Alpha-tubulin N-acetyltransferase 1 OS=Homo sapiens OX=9606 GN=ATAT1 PE=1 SV=1	0.234642	-0.470179	16.9621	0.293923	n.s.	0.661071	0.202131	16.4919	0.687396	n.s.	17.1642	1.33053e-07	4.07166e-07	sig	0.0808975	0.934915	17.897	0.0994768	n.s.	0.0192012	2.06663	19.0287	0.029015	up	0.007731	3.1438	20.1059	0.0144648	up	0.00637594	3.47486	20.4369	0.0126335	up	0.00603625	3.56516	20.5272	0.0122381	up	7	17.2401	16.684	16.4625	16.5213	17.4472	16.8812
463	sp|Q86WG3|ATCAY_HUMAN	ATCAY	Caytaxin OS=Homo sapiens OX=9606 GN=ATCAY PE=1 SV=2	0.0122586	-0.983858	17.2278	0.0394999	down	0.0316385	-1.09637	16.2439	0.0505087	n.s.	16.1314	7.92516e-09	4.13227e-08	sig	0.00745318	-1.24087	15.9869	0.015511	down	0.345632	-0.125119	17.1027	0.371641	n.s.	0.00994845	1.02152	18.2493	0.0173571	up	0.00464265	1.48583	18.7136	0.0102544	up	0.00326014	1.81551	19.0433	0.00831385	up	11	17.1263	17.3293	16.2862	16.2016	15.9593	16.3035
5274	sp|O95260|ATE1_HUMAN	ATE1	Arginyl-tRNA--protein transferase 1 OS=Homo sapiens OX=9606 GN=ATE1 PE=1 SV=2	0.679377	0.0306731	19.167	0.720124	n.s.	0.817132	0.0169019	19.1977	0.833231	n.s.	19.1839	1.2896e-07	3.97897e-07	sig	0.135348	0.171262	19.3383	0.157757	n.s.	0.0318626	0.363009	19.53	0.0438688	n.s.	0.0114161	0.60219	19.7692	0.0191416	up	0.00781512	0.725607	19.8926	0.0145357	up	0.00952064	0.689353	19.8564	0.0168129	up	7	19.103	19.2311	19.1955	19.1999	19.1787	19.1892
4053	sp|P15336|ATF2_HUMAN	ATF2	Cyclic AMP-dependent transcription factor ATF-2 OS=Homo sapiens OX=9606 GN=ATF2 PE=1 SV=4	0.495294	0.0674429	18.048	0.55003	n.s.	0.0518298	0.174365	18.1155	0.0740561	n.s.	18.2224	2.36601e-05	3.6722e-05	sig	0.0499505	0.489807	18.5378	0.0659069	n.s.	9.58919e-05	0.819176	18.8672	0.00323093	up	0.00576123	0.968415	19.0164	0.0117967	up	0.0106811	0.900484	18.9485	0.0183211	up	0.00610409	0.992578	19.0406	0.0123294	up	2	18.054	18.0421	18.1968	18.0341	18.2633	18.1815
6280	sp|P18850|ATF6A_HUMAN	ATF6	Cyclic AMP-dependent transcription factor ATF-6 alpha OS=Homo sapiens OX=9606 GN=ATF6 PE=1 SV=3	0.000286511	0.586007	16.4629	0.0171387	up	0.00825381	0.275158	17.0489	0.0201398	n.s.	16.7381	7.98875e-07	1.84413e-06	sig	0.675794	0.0193826	16.4823	0.69476	n.s.	0.643095	0.0187036	16.4816	0.662404	n.s.	0.0208442	0.147897	16.6108	0.0304801	n.s.	0.741199	0.00357076	16.4665	0.756424	n.s.	0.0700688	-0.130515	16.3324	0.0855572	n.s.	5	16.4536	16.4723	17.0522	17.0456	16.7147	16.7614
6281	sp|P18850|ATF6A_HUMAN	ATF6	Cyclic AMP-dependent transcription factor ATF-6 alpha OS=Homo sapiens OX=9606 GN=ATF6 PE=1 SV=3	0.000286511	0.586007	16.4629	0.0171387	up	0.00825381	0.275158	17.0489	0.0201398	n.s.	16.7381	7.98875e-07	1.84413e-06	sig	0.675794	0.0193826	16.4823	0.69476	n.s.	0.643095	0.0187036	16.4816	0.662404	n.s.	0.0208442	0.147897	16.6108	0.0304801	n.s.	0.741199	0.00357076	16.4665	0.756424	n.s.	0.0700688	-0.130515	16.3324	0.0855572	n.s.	5	16.4536	16.4723	17.0522	17.0456	16.7147	16.7614
3223	sp|Q99941|ATF6B_HUMAN	ATF6B	Cyclic AMP-dependent transcription factor ATF-6 beta OS=Homo sapiens OX=9606 GN=ATF6B PE=1 SV=2	0.160117	0.325052	14.2426	0.216537	n.s.	0.0584481	0.331315	14.5677	0.0816366	n.s.	14.5739	2.33881e-06	4.67925e-06	sig	0.0131671	0.696302	14.9389	0.0228711	up	0.00809263	0.917868	15.1605	0.0155124	up	0.00317104	1.37871	15.6213	0.00831081	up	0.00395924	1.24686	15.4895	0.00927326	up	0.00921449	1.23728	15.4799	0.0164415	up	7	14.3197	14.1655	14.6946	14.4407	14.6067	14.5411
7671	sp|P17544|ATF7_HUMAN	ATF7	Cyclic AMP-dependent transcription factor ATF-7 OS=Homo sapiens OX=9606 GN=ATF7 PE=1 SV=3	0.0854787	0.236096	13.5268	0.133004	n.s.	0.218019	0.139066	13.7629	0.251951	n.s.	13.6659	0.0161159	0.0170529	sig	0.0520666	0.279377	13.8062	0.068158	n.s.	0.0390727	0.379807	13.9066	0.052119	n.s.	0.0282751	0.52142	14.0482	0.0390227	n.s.	0.16448	0.368384	13.8952	0.185413	n.s.	0.124451	0.192452	13.7193	0.143183	n.s.	6	13.4616	13.5921	13.7975	13.7284	13.7093	13.6225
3935	sp|Q6VMQ6|MCAF1_HUMAN	ATF7IP	Activating transcription factor 7-interacting protein 1 OS=Homo sapiens OX=9606 GN=ATF7IP PE=1 SV=3	0.0997658	-0.104499	19.7329	0.149502	n.s.	0.00639626	-0.67203	19.6284	0.0173761	down	19.0609	1.03133e-06	2.30205e-06	sig	0.000265291	-0.787308	18.9456	0.00415419	down	0.0158624	-0.577881	19.155	0.0250055	n.s.	0.000614117	-0.990256	18.7427	0.00412998	down	0.00161581	-1.11309	18.6198	0.00572722	down	0.00568876	-0.921603	18.8113	0.0117693	down	9	19.7396	19.7262	19.6635	19.5933	19.1145	19.0073
5026	sp|Q5U623|MCAF2_HUMAN	ATF7IP2	Activating transcription factor 7-interacting protein 2 OS=Homo sapiens OX=9606 GN=ATF7IP2 PE=1 SV=2	0.0589941	-0.517247	12.3265	0.101458	n.s.	0.0352783	-0.594229	11.8092	0.0549087	n.s.	11.7322	0.000534928	0.000651423	sig	0.0469779	-0.980109	11.3463	0.0625479	n.s.	0.00223321	-0.813311	11.5131	0.00726887	down	0.00563826	-0.976147	11.3503	0.011651	down	0.00134107	-1.19009	11.1364	0.00528712	down	0.00271092	-1.12392	11.2025	0.00752841	down	9	12.3629	12.29	11.9356	11.6828	11.6235	11.8409
6395	sp|Q9H0Y0|ATG10_HUMAN	ATG10	Ubiquitin-like-conjugating enzyme ATG10 OS=Homo sapiens OX=9606 GN=ATG10 PE=1 SV=1	0.0947355	0.0569036	13.9656	0.143608	n.s.	0.151444	0.147571	14.0225	0.182074	n.s.	14.1132	8.33721e-05	0.000115877	sig	0.000151552	0.617951	14.5835	0.00377571	up	0.0230315	0.490903	14.4565	0.0336501	n.s.	0.00273961	0.236394	14.202	0.0076375	n.s.	0.0114706	0.304383	14.27	0.0193	n.s.	0.0303754	0.297337	14.2629	0.0418025	n.s.	2	13.9716	13.9596	14.0046	14.0404	14.178	14.0484
6542	sp|Q9BSB4|ATGA1_HUMAN	ATG101	Autophagy-related protein 101 OS=Homo sapiens OX=9606 GN=ATG101 PE=1 SV=1	0.0318454	-0.355184	16.0621	0.0669768	n.s.	0.0211817	-0.592908	15.707	0.0376772	down	15.4692	1.59796e-05	2.57634e-05	sig	0.00455099	-0.815619	15.2465	0.0114964	down	0.00477804	-0.685964	15.3762	0.01108	down	0.00748167	-0.575826	15.4863	0.0141251	n.s.	0.00552049	-0.639824	15.4223	0.011475	down	0.0123488	-0.624299	15.4378	0.0203575	down	3	16.1097	16.0146	15.7512	15.6627	15.5429	15.3956
1795	sp|O94817|ATG12_HUMAN	ATG12	Ubiquitin-like protein ATG12 OS=Homo sapiens OX=9606 GN=ATG12 PE=1 SV=1	0.0540328	1.21089	15.5708	0.0954396	n.s.	0.0649966	1.38545	16.7817	0.0890279	n.s.	16.9562	0.0112736	0.0120575	sig	0.049526	1.35643	16.9272	0.0654367	n.s.	0.0523524	1.39291	16.9637	0.0670499	n.s.	0.356561	0.336502	15.9073	0.380111	n.s.	0.412725	0.334753	15.9055	0.436027	n.s.	0.199438	0.888018	16.4588	0.221158	n.s.	4	15.8332	15.3084	16.6502	16.9132	16.6931	17.2193
8301	sp|O75143|ATG13_HUMAN	ATG13	Autophagy-related protein 13 OS=Homo sapiens OX=9606 GN=ATG13 PE=1 SV=1	0.568798	-0.0346453	17.7704	0.618261	n.s.	0.0103286	-0.134326	17.7358	0.0230933	n.s.	17.6361	0.0279395	0.0291994	sig	0.0378783	-0.168643	17.6018	0.0521845	n.s.	0.0557525	-0.153705	17.6167	0.070765	n.s.	0.555112	0.0616047	17.832	0.577073	n.s.	0.29974	0.0840269	17.8544	0.323664	n.s.	0.536447	-0.0271251	17.7433	0.55676	n.s.	3	17.7826	17.7582	17.7856	17.686	17.6425	17.6297
7903	sp|Q676U5|A16L1_HUMAN	ATG16L1	Autophagy-related protein 16-1 OS=Homo sapiens OX=9606 GN=ATG16L1 PE=1 SV=2	0.391946	0.139325	20.1695	0.449469	n.s.	0.844132	0.0151971	20.3088	0.858637	n.s.	20.1847	0.106215	0.108294	n.s.	0.0577849	-0.175931	19.9936	0.0746266	n.s.	0.0213343	-0.166475	20.003	0.0316139	n.s.	0.0926606	0.0885413	20.258	0.109463	n.s.	0.986225	0.00270837	20.1722	0.987825	n.s.	0.248241	0.185074	20.3546	0.271377	n.s.	8	20.1448	20.1942	20.435	20.1826	20.2482	20.1212
1632	sp|Q2TAZ0|ATG2A_HUMAN	ATG2A	Autophagy-related protein 2 homolog A OS=Homo sapiens OX=9606 GN=ATG2A PE=1 SV=3	0.0115087	0.212894	17.0823	0.0381797	n.s.	0.00306949	0.353514	17.2952	0.0118967	n.s.	17.4358	6.40811e-10	6.43416e-09	sig	0.00670393	-0.680777	16.4015	0.0144997	down	0.000319058	-1.05164	16.0306	0.00370022	down	0.000564146	-0.838324	16.2439	0.00402793	down	0.000287511	-1.15304	15.9292	0.00329312	down	0.00123119	-1.44838	15.6339	0.00521895	down	1	17.0742	17.0903	17.3167	17.2736	17.4537	17.4179
7161	sp|Q96BY7|ATG2B_HUMAN	ATG2B	Autophagy-related protein 2 homolog B OS=Homo sapiens OX=9606 GN=ATG2B PE=1 SV=5	0.00583488	0.568011	18.7369	0.0283782	n.s.	0.0015397	0.80178	19.3049	0.00896583	up	19.5387	4.97918e-07	1.22951e-06	sig	0.00166794	0.552803	19.2897	0.00707891	n.s.	0.00407555	0.568477	19.3054	0.0100429	n.s.	0.00180077	0.682582	19.4195	0.00623933	up	0.00439885	0.666974	19.4039	0.00992673	up	0.00113566	0.665416	19.4023	0.00505029	up	2	18.7145	18.7593	19.2675	19.3423	19.5608	19.5165
8320	sp|Q9NT62|ATG3_HUMAN	ATG3	Ubiquitin-like-conjugating enzyme ATG3 OS=Homo sapiens OX=9606 GN=ATG3 PE=1 SV=1	0.021853	-0.32859	19.7136	0.0538505	n.s.	0.00457049	-0.325316	19.385	0.014318	n.s.	19.3882	4.52725e-05	6.63694e-05	sig	0.0281404	-0.237026	19.4765	0.041052	n.s.	0.0085017	-0.245499	19.4681	0.0160404	n.s.	0.0155348	-0.173121	19.5404	0.0241241	n.s.	0.0892874	-0.0776317	19.6359	0.106204	n.s.	0.0468821	-0.105266	19.6083	0.0604468	n.s.	3	19.6918	19.7353	19.3406	19.4293	19.3919	19.3846
5406	sp|Q9Y4P1|ATG4B_HUMAN	ATG4B	Cysteine protease ATG4B OS=Homo sapiens OX=9606 GN=ATG4B PE=1 SV=2	0.146116	0.0903617	16.8432	0.201168	n.s.	0.146798	0.108291	16.9335	0.177104	n.s.	16.9515	7.9872e-07	1.84413e-06	sig	0.0521166	0.248534	17.0917	0.0682111	n.s.	0.00550372	0.505501	17.3487	0.0120883	n.s.	0.00422474	0.733974	17.5771	0.00980218	up	0.00506042	0.637893	17.4811	0.0108447	up	0.00906229	0.615196	17.4584	0.016236	up	7	16.8806	16.8058	16.9227	16.9443	16.9233	16.9796
3006	sp|Q96DT6|ATG4C_HUMAN	ATG4C	Cysteine protease ATG4C OS=Homo sapiens OX=9606 GN=ATG4C PE=1 SV=1	0.124799	0.0211761	18.1209	0.177247	n.s.	0.0818465	-0.0576318	18.1421	0.107669	n.s.	18.0633	1.40975e-11	5.44076e-10	sig	0.00552842	-0.203853	17.917	0.0129381	n.s.	0.00570854	-0.412866	17.708	0.0123809	n.s.	6.20171e-05	-0.797411	17.3235	0.0029314	down	8.06991e-05	-1.08438	17.0365	0.00282244	down	0.000138382	-1.36458	16.7563	0.00299135	down	1	18.1271	18.1147	18.1476	18.1366	18.0797	18.0468
7428	sp|Q9H1Y0|ATG5_HUMAN	ATG5	Autophagy protein 5 OS=Homo sapiens OX=9606 GN=ATG5 PE=1 SV=2	0.0593566	0.161149	18.5518	0.101919	n.s.	0.0366555	0.190135	18.713	0.0565637	n.s.	18.742	0.00111879	0.0013102	sig	0.0814648	0.240688	18.7925	0.100052	n.s.	0.0836312	0.149913	18.7017	0.100737	n.s.	0.0625739	-0.103225	18.4486	0.0768069	n.s.	0.0343011	-0.156437	18.3954	0.0462105	n.s.	0.837365	-0.01691	18.5349	0.846867	n.s.	6	18.529	18.5746	18.7472	18.6788	18.7717	18.7123
4835	sp|O95352|ATG7_HUMAN	ATG7	Ubiquitin-like modifier-activating enzyme ATG7 OS=Homo sapiens OX=9606 GN=ATG7 PE=1 SV=1	0.00790044	0.500368	17.5286	0.0326209	n.s.	0.00237772	0.836335	18.029	0.0105931	up	18.365	9.1458e-07	2.07303e-06	sig	0.000903294	1.12029	18.6489	0.00556591	up	0.00153469	1.09566	18.6243	0.00611963	up	0.000893092	1.14753	18.6762	0.00469257	up	0.00105747	1.0282	18.5568	0.00484864	up	0.00939574	0.972917	18.5015	0.0166549	up	2	17.5104	17.5469	17.9881	18.0698	18.3284	18.4015
5301	sp|Q7Z3C6|ATG9A_HUMAN	ATG9A	Autophagy-related protein 9A OS=Homo sapiens OX=9606 GN=ATG9A PE=1 SV=3	0.0134278	0.459634	17.126	0.0416146	n.s.	0.00291903	0.621289	17.5856	0.0116263	up	17.7473	1.92405e-05	3.04977e-05	sig	0.0376023	0.14299	17.269	0.0518787	n.s.	0.931783	0.00427433	17.1303	0.936659	n.s.	0.0584795	0.0918386	17.2178	0.0723358	n.s.	0.75748	-0.0187244	17.1073	0.772128	n.s.	0.456778	-0.0678831	17.0581	0.478416	n.s.	1	17.109	17.1431	17.5346	17.6367	17.7183	17.7763
6196	sp|P31939|PUR9_HUMAN	ATIC	Bifunctional purine biosynthesis protein ATIC OS=Homo sapiens OX=9606 GN=ATIC PE=1 SV=3	0.232924	-0.119991	23.2514	0.292356	n.s.	0.0112124	-0.281148	23.1314	0.0243503	n.s.	22.9702	7.41008e-07	1.72809e-06	sig	0.00627245	-0.447393	22.804	0.0139289	n.s.	0.00346068	-0.615239	22.6361	0.00909627	down	0.00208288	-0.599675	22.6517	0.00666741	down	0.000716866	-0.733775	22.5176	0.00421929	down	0.00188341	-0.943481	22.3079	0.00617314	down	1	23.2347	23.268	23.0624	23.2004	22.9453	22.9952
570	sp|Q8WXF7|ATLA1_HUMAN	ATL1	Atlastin-1 OS=Homo sapiens OX=9606 GN=ATL1 PE=1 SV=1	0.029129	0.327449	17.8397	0.0635529	n.s.	0.00306945	0.427477	18.1672	0.0118967	n.s.	18.2672	2.08358e-09	1.51958e-08	sig	0.00381675	0.772616	18.6123	0.0103928	up	0.000567425	1.82813	19.6678	0.00427019	up	0.000121257	2.56639	20.4061	0.00308982	up	0.00240505	2.97625	20.816	0.00700057	up	0.000162066	2.68618	20.5259	0.00301824	up	2	17.8343	17.8451	18.1103	18.224	18.2441	18.2903
6444	sp|Q8NHH9|ATLA2_HUMAN	ATL2	Atlastin-2 OS=Homo sapiens OX=9606 GN=ATL2 PE=1 SV=2	0.0134507	0.0669396	20.7047	0.0416456	n.s.	0.122109	0.0757218	20.7716	0.15092	n.s.	20.7804	1.0963e-05	1.83708e-05	sig	0.00749781	-0.372753	20.3319	0.0155739	n.s.	0.00924163	-0.165183	20.5395	0.0169621	n.s.	0.00576075	-0.39111	20.3136	0.0117967	n.s.	0.0103771	-0.411498	20.2932	0.017924	n.s.	0.448868	-0.0573785	20.6473	0.470759	n.s.	9	20.7125	20.6969	20.7711	20.7722	20.7523	20.8085
3125	sp|Q6DD88|ATLA3_HUMAN	ATL3	Atlastin-3 OS=Homo sapiens OX=9606 GN=ATL3 PE=1 SV=1	0.0303393	-0.150047	18.9503	0.0648991	n.s.	0.000110321	-0.521904	18.8002	0.00568544	n.s.	18.4284	0.000129338	0.000173514	sig	0.00142028	-0.928009	18.0223	0.00657298	down	0.00709814	-1.19017	17.7601	0.0142111	down	0.0583777	-0.511136	18.4391	0.0722513	n.s.	0.0337614	-0.715699	18.2346	0.0455757	down	0.0169104	-1.17115	17.7791	0.0259111	down	3	18.9467	18.9538	18.8267	18.7737	18.4326	18.4242
2495	sp|Q13315|ATM_HUMAN	ATM	Serine-protein kinase ATM OS=Homo sapiens OX=9606 GN=ATM PE=1 SV=4	0.000185749	0.785624	18.6109	0.0165776	up	5.12364e-05	1.3799	19.3965	0.00547099	up	19.9908	8.83242e-12	4.2096e-10	sig	1.12816e-05	1.75371	20.3646	0.0028643	up	8.90839e-06	1.61452	20.2254	0.00264261	up	0.000243375	1.33006	19.941	0.00332382	up	6.53049e-05	1.09959	19.7105	0.00280118	up	0.00133475	0.891465	19.5024	0.0053895	up	2	18.6157	18.6061	19.4061	19.387	19.9822	19.9995
6530	sp|P54259|ATN1_HUMAN	ATN1	Atrophin-1 OS=Homo sapiens OX=9606 GN=ATN1 PE=1 SV=3	0.148103	0.0734035	16.7888	0.203482	n.s.	0.0418527	-0.49704	16.8622	0.0626643	n.s.	16.2918	0.0290691	0.0303505	sig	0.968483	0.00497044	16.7938	0.970728	n.s.	0.655595	-0.086789	16.702	0.674235	n.s.	0.242169	-0.0640231	16.7248	0.264571	n.s.	0.105264	-0.316301	16.4725	0.123293	n.s.	0.0623664	-0.226277	16.5625	0.0770886	n.s.	10	16.7797	16.7979	16.8316	16.8928	16.3964	16.1872
3828	sp|O00244|ATOX1_HUMAN	ATOX1	Copper transport protein ATOX1 OS=Homo sapiens OX=9606 GN=ATOX1 PE=1 SV=1	0.410039	0.278357	13.3594	0.466381	n.s.	0.011107	0.680666	13.6377	0.0242174	up	14.0401	0.00043258	0.000534542	sig	0.0159879	1.08284	14.4422	0.0263217	up	0.0144818	1.09632	14.4557	0.0233485	up	0.00737618	1.07422	14.4336	0.0140086	up	0.00325023	1.25969	14.6191	0.0082646	up	0.00536093	1.20507	14.5645	0.0113138	up	2	13.4235	13.2952	13.3761	13.8994	14.0066	14.0735
4364	sp|P98196|AT11A_HUMAN	ATP11A	Phospholipid-transporting ATPase IH OS=Homo sapiens OX=9606 GN=ATP11A PE=1 SV=3	0.00732597	0.569742	17.2883	0.0315866	n.s.	0.00163777	0.699794	17.858	0.00910848	up	17.9881	5.93607e-08	2.11657e-07	sig	0.00109522	1.20473	18.493	0.00596608	up	0.000792708	0.895499	18.1838	0.00473595	up	0.00118217	0.75329	18.0416	0.00520358	up	0.00321929	0.499324	17.7876	0.00822092	n.s.	0.0680042	0.215467	17.5037	0.0833186	n.s.	6	17.3114	17.2651	17.8148	17.9012	17.9717	18.0044
4288	sp|Q9Y2G3|AT11B_HUMAN	ATP11B	Phospholipid-transporting ATPase IF OS=Homo sapiens OX=9606 GN=ATP11B PE=1 SV=2	0.00262791	0.817127	18.2761	0.0217447	up	0.000303244	1.16054	19.0932	0.00651613	up	19.4366	1.82199e-08	8.0036e-08	sig	0.000250924	1.2909	19.567	0.00413509	up	0.000489028	1.08276	19.3589	0.0041178	up	0.000628527	0.797411	19.0735	0.0041605	up	0.00764061	0.74915	19.0253	0.0143114	up	0.00096165	0.651733	18.9278	0.00473702	up	5	18.2562	18.296	19.0563	19.1302	19.4399	19.4333
6296	sp|Q8NB49|AT11C_HUMAN	ATP11C	Phospholipid-transporting ATPase IG OS=Homo sapiens OX=9606 GN=ATP11C PE=1 SV=3	0.00860294	-0.402778	20.2781	0.0336468	n.s.	0.000427564	-0.679425	19.8753	0.00686381	down	19.5987	2.9104e-07	7.77515e-07	sig	0.00191245	-0.60758	19.6705	0.00753198	down	0.00878656	-0.316213	19.9619	0.0164095	n.s.	0.00105852	-0.352938	19.9251	0.00498539	n.s.	0.000801979	-0.311647	19.9664	0.00436052	n.s.	0.000618415	-0.27906	19.999	0.00407394	n.s.	3	20.2838	20.2724	19.9125	19.8381	19.6115	19.5858
7109	sp|Q9HD20|AT131_HUMAN	ATP13A1	Endoplasmic reticulum transmembrane helix translocase OS=Homo sapiens OX=9606 GN=ATP13A1 PE=1 SV=2	0.867593	-0.0146116	20.6161	0.886153	n.s.	0.295788	-0.102062	20.6015	0.330595	n.s.	20.514	0.00011256	0.000152448	sig	0.0589532	-0.310345	20.3057	0.0759199	n.s.	0.0533537	-0.294221	20.3219	0.0681304	n.s.	0.525362	-0.0519514	20.5641	0.547793	n.s.	0.244412	0.11848	20.7346	0.267156	n.s.	0.249164	0.110936	20.727	0.27229	n.s.	3	20.6842	20.548	20.6381	20.5648	20.5396	20.4885
4644	sp|Q9NQ11|AT132_HUMAN	ATP13A2	Polyamine-transporting ATPase 13A2 OS=Homo sapiens OX=9606 GN=ATP13A2 PE=1 SV=2	0.138346	0.11746	17.9043	0.19234	n.s.	0.0245334	-0.224515	18.0218	0.0417241	n.s.	17.6798	1.19384e-07	3.7313e-07	sig	0.00267203	-0.64693	17.2574	0.00880349	down	0.00339303	-0.590759	17.3136	0.00898674	down	0.00317216	-0.737015	17.1673	0.00831081	down	0.00623525	-0.566306	17.338	0.0124489	n.s.	0.00716047	-0.534108	17.3702	0.0138113	n.s.	1	17.8736	17.9351	17.9838	18.0598	17.6982	17.6615
4477	sp|Q9H7F0|AT133_HUMAN	ATP13A3	Polyamine-transporting ATPase 13A3 OS=Homo sapiens OX=9606 GN=ATP13A3 PE=1 SV=4	0.00291174	0.269354	19.014	0.0223673	n.s.	0.0084538	-0.294256	19.2833	0.0204663	n.s.	18.7197	1.67182e-06	3.47759e-06	sig	0.0102656	-0.473405	18.5405	0.0192143	n.s.	0.00199274	-0.398743	18.6152	0.00690307	n.s.	0.0792844	-0.115086	18.8989	0.0951303	n.s.	0.391425	0.052372	19.0663	0.414995	n.s.	0.0102538	-0.492704	18.5212	0.0177466	n.s.	8	19.0035	19.0244	19.2732	19.2934	18.7448	18.6946
4260	sp|P05023|AT1A1_HUMAN	ATP1A1	Sodium/potassium-transporting ATPase subunit alpha-1 OS=Homo sapiens OX=9606 GN=ATP1A1 PE=1 SV=1	0.108056	0.310341	22.2099	0.158947	n.s.	0.101937	0.297686	22.5203	0.129291	n.s.	22.5076	1.0643e-05	1.78797e-05	sig	0.843049	0.0216563	22.2316	0.854114	n.s.	0.260893	-0.149277	22.0607	0.285894	n.s.	0.0322987	-0.57224	21.6377	0.043649	n.s.	0.0538151	-0.398471	21.8115	0.0681758	n.s.	0.0552986	-0.411624	21.7983	0.0695858	n.s.	1	22.3027	22.1172	22.4588	22.5818	22.5527	22.4625
1282	sp|P50993|AT1A2_HUMAN	ATP1A2	Sodium/potassium-transporting ATPase subunit alpha-2 OS=Homo sapiens OX=9606 GN=ATP1A2 PE=1 SV=1	0.0229583	-0.717085	17.9896	0.0552199	n.s.	0.00431029	-1.54825	17.2726	0.0138787	down	16.4414	2.1778e-07	6.10873e-07	sig	0.00506487	-1.50234	16.4873	0.0122405	down	0.00285815	-1.75435	16.2353	0.00822526	down	0.00163682	-2.5764	15.4132	0.00593872	down	0.00243766	-2.45166	15.538	0.00704581	down	0.00727788	-2.33639	15.6533	0.0139697	down	9	17.8957	18.0836	17.2143	17.3308	16.4018	16.481
384	sp|P13637|AT1A3_HUMAN	ATP1A3	Sodium/potassium-transporting ATPase subunit alpha-3 OS=Homo sapiens OX=9606 GN=ATP1A3 PE=1 SV=3	0.00289123	0.322269	17.272	0.0223289	n.s.	0.000569895	1.10747	17.5943	0.00688722	up	18.3795	3.03211e-09	1.99841e-08	sig	8.78625e-05	2.33853	19.6106	0.00370644	up	0.000248557	2.81376	20.0858	0.00355402	up	0.000163122	3.15178	20.4238	0.00311151	up	5.4468e-06	3.69402	20.9661	0.00133268	up	0.00343929	3.66342	20.9354	0.00859076	up	7	17.2701	17.274	17.577	17.6116	18.3531	18.4059
2784	sp|Q13733|AT1A4_HUMAN	ATP1A4	Sodium/potassium-transporting ATPase subunit alpha-4 OS=Homo sapiens OX=9606 GN=ATP1A4 PE=1 SV=3	0.00840479	0.220147	19.0826	0.0333829	n.s.	0.00662636	0.291017	19.3028	0.0177257	n.s.	19.3736	1.12321e-09	9.61405e-09	sig	0.00299532	0.528691	19.6113	0.00921653	n.s.	0.00236195	0.617844	19.7005	0.00744837	up	0.000937679	1.20655	20.2892	0.00476985	up	0.000193073	1.38919	20.4718	0.00308061	up	0.00116104	1.40136	20.484	0.00507443	up	7	19.0692	19.096	19.2875	19.318	19.3933	19.354
1518	sp|P05026|AT1B1_HUMAN	ATP1B1	Sodium/potassium-transporting ATPase subunit beta-1 OS=Homo sapiens OX=9606 GN=ATP1B1 PE=1 SV=1	0.18699	-0.173803	19.5942	0.244954	n.s.	0.0892306	-0.102887	19.4204	0.115799	n.s.	19.4913	1.11317e-08	5.41855e-08	sig	0.12616	-0.111639	19.4826	0.148066	n.s.	0.0274523	0.336235	19.9305	0.038785	n.s.	0.00203285	0.78617	20.3804	0.00658448	up	0.000460543	1.51809	21.1123	0.00369582	up	0.00306219	1.59832	21.1925	0.00803343	up	7	19.5616	19.6268	19.3387	19.5022	19.4965	19.4862
268	sp|P14415|AT1B2_HUMAN	ATP1B2	Sodium/potassium-transporting ATPase subunit beta-2 OS=Homo sapiens OX=9606 GN=ATP1B2 PE=1 SV=3	0.00463701	0.496034	14.1854	0.0262285	n.s.	0.000144007	2.26189	14.6814	0.00584529	up	16.4473	9.82716e-12	4.40185e-10	sig	0.000169037	3.83037	18.0158	0.00383688	up	0.000195666	3.74508	17.9305	0.00344343	up	0.000616069	3.30887	17.4943	0.00413182	up	3.42698e-05	3.41659	17.602	0.00242838	up	7.86529e-05	3.49028	17.6757	0.00269647	up	2	14.166	14.2049	14.6537	14.7092	16.4284	16.4662
2418	sp|P54709|AT1B3_HUMAN	ATP1B3	Sodium/potassium-transporting ATPase subunit beta-3 OS=Homo sapiens OX=9606 GN=ATP1B3 PE=1 SV=1	0.348181	-0.0560104	22.3095	0.407114	n.s.	0.356478	0.025183	22.2535	0.390747	n.s.	22.3347	4.96843e-09	2.91724e-08	sig	0.0483597	-0.158424	22.1511	0.0641309	n.s.	0.00480384	-0.434056	21.8755	0.0111034	n.s.	0.00361316	-1.07845	21.2311	0.00892976	down	0.000516429	-1.12232	21.1872	0.00380631	down	0.000956543	-1.33851	20.971	0.0047272	down	1	22.2883	22.3307	22.2126	22.2944	22.335	22.3344
782	sp|O14983|AT2A1_HUMAN	ATP2A1	Sarcoplasmic/endoplasmic reticulum calcium ATPase 1 OS=Homo sapiens OX=9606 GN=ATP2A1 PE=1 SV=1	0.000357595	1.57407	17.5303	0.0174369	up	5.02928e-05	2.99199	19.1044	0.00547099	up	20.5223	1.51362e-12	1.76828e-10	sig	9.83302e-05	2.06346	19.5938	0.00377571	up	9.80326e-05	1.74372	19.2741	0.00323093	up	0.0002201	2.10227	19.6326	0.00325259	up	0.000216342	2.89884	20.4292	0.00314333	up	6.18435e-05	3.41949	20.9498	0.0026922	up	2	17.5143	17.5464	19.0793	19.1295	20.5084	20.5362
7743	sp|P16615|AT2A2_HUMAN	ATP2A2	Sarcoplasmic/endoplasmic reticulum calcium ATPase 2 OS=Homo sapiens OX=9606 GN=ATP2A2 PE=1 SV=1	0.000666557	0.439596	22.0823	0.0179739	n.s.	0.0033132	0.534362	22.5219	0.0123538	n.s.	22.6167	9.44382e-08	3.09132e-07	sig	0.00071567	0.311557	22.3939	0.00520794	n.s.	0.000819392	0.341173	22.4235	0.00478625	n.s.	0.00313066	0.444371	22.5267	0.00824889	n.s.	0.000225216	0.566603	22.6489	0.00314362	n.s.	0.0013181	0.501584	22.5839	0.00535469	n.s.	2	22.0906	22.074	22.5297	22.5141	22.6464	22.587
83	sp|Q93084|AT2A3_HUMAN	ATP2A3	Sarcoplasmic/endoplasmic reticulum calcium ATPase 3 OS=Homo sapiens OX=9606 GN=ATP2A3 PE=1 SV=3	0.00114966	1.66671	18.3587	0.018717	up	0.000458382	2.47819	20.0254	0.00688722	up	20.8369	6.18915e-11	1.27497e-09	sig	0.000126888	1.41481	19.7735	0.00377571	up	0.295196	0.164711	18.5234	0.320639	n.s.	0.00429733	-1.26884	17.0899	0.00988305	down	0.00147933	-2.09899	16.2597	0.00551536	down	2.11217e-05	-2.99567	15.3631	0.00222945	down	1	18.3484	18.3691	19.9698	20.081	20.889	20.7849
3287	sp|P20020|AT2B1_HUMAN	ATP2B1	Plasma membrane calcium-transporting ATPase 1 OS=Homo sapiens OX=9606 GN=ATP2B1 PE=1 SV=4	0.0280178	0.318877	18.3918	0.062021	n.s.	0.00420399	0.712146	18.7107	0.0137269	up	19.104	1.27818e-09	1.05198e-08	sig	0.00151109	1.20997	19.6018	0.006758	up	0.00178684	1.26594	19.6578	0.00657889	up	0.00213328	1.03445	19.4263	0.00673318	up	0.00206799	1.08785	19.4797	0.00648448	up	0.00114414	1.35649	19.7483	0.00505729	up	2	18.4375	18.3462	18.6809	18.7405	19.1118	19.0962
4064	sp|Q01814|AT2B2_HUMAN	ATP2B2	Plasma membrane calcium-transporting ATPase 2 OS=Homo sapiens OX=9606 GN=ATP2B2 PE=1 SV=2	0.166558	0.167971	17.6535	0.223474	n.s.	0.0362749	0.613163	17.8215	0.0561268	n.s.	18.2667	5.01977e-07	1.23811e-06	sig	0.00647774	0.990614	18.6442	0.0141916	up	0.00597468	1.00964	18.6632	0.0127282	up	0.00640958	1.0165	18.67	0.0126943	up	0.00565677	1.01879	18.6723	0.0116602	up	0.00465566	1.14509	18.7986	0.0103224	up	2	17.5767	17.7303	17.804	17.839	18.1744	18.359
2798	sp|P23634|AT2B4_HUMAN	ATP2B4	Plasma membrane calcium-transporting ATPase 4 OS=Homo sapiens OX=9606 GN=ATP2B4 PE=1 SV=2	0.0223508	0.36329	17.1016	0.0544583	n.s.	0.00189356	1.03529	17.4649	0.00951512	up	18.1369	2.389e-08	1.00014e-07	sig	0.00084348	1.36423	18.4658	0.00547844	up	0.00161919	1.14999	18.2516	0.00625464	up	0.00271702	0.816142	17.9178	0.00760395	up	0.0105627	0.618094	17.7197	0.0181648	up	0.0135898	0.455466	17.5571	0.0218818	n.s.	6	17.062	17.1413	17.4264	17.5034	18.1154	18.1584
7241	sp|P98194|AT2C1_HUMAN	ATP2C1	Calcium-transporting ATPase type 2C member 1 OS=Homo sapiens OX=9606 GN=ATP2C1 PE=1 SV=3	0.00192425	0.268988	19.0754	0.020471	n.s.	0.101086	0.0989837	19.3443	0.128345	n.s.	19.1743	1.13457e-05	1.8946e-05	sig	0.00686434	-0.165745	18.9096	0.014707	n.s.	0.0101231	-0.197204	18.8782	0.0180964	n.s.	0.0457988	-0.0937198	18.9816	0.0586494	n.s.	0.041032	-0.11815	18.9572	0.0538109	n.s.	0.128689	-0.109542	18.9658	0.147706	n.s.	1	19.0704	19.0804	19.3551	19.3336	19.2081	19.1406
7817	sp|P25705|ATPA_HUMAN	ATP5F1A	ATP synthase subunit alpha, mitochondrial OS=Homo sapiens OX=9606 GN=ATP5F1A PE=1 SV=1	0.764391	0.0175244	24.1611	0.796559	n.s.	0.351862	0.0524291	24.1787	0.386177	n.s.	24.2136	0.00181316	0.00207805	sig	0.0360793	0.228895	24.39	0.0501313	n.s.	0.0920096	0.252453	24.4136	0.109941	n.s.	0.00414925	0.39695	24.5581	0.00969205	n.s.	0.027263	0.372926	24.5341	0.0380757	n.s.	0.028599	0.247515	24.4086	0.0398644	n.s.	2	24.1751	24.1471	24.2278	24.1295	24.1723	24.2548
8401	sp|P06576|ATPB_HUMAN	ATP5F1B	ATP synthase subunit beta, mitochondrial OS=Homo sapiens OX=9606 GN=ATP5F1B PE=1 SV=3	0.3111	-0.0797423	22.0399	0.370269	n.s.	0.0692651	-0.207827	21.9602	0.0938483	n.s.	21.8321	0.0506171	0.0522427	n.s.	0.259152	-0.110222	21.9297	0.285507	n.s.	0.213318	-0.169377	21.8706	0.237249	n.s.	0.788691	0.0176513	22.0576	0.802428	n.s.	0.605762	-0.0580369	21.9819	0.624769	n.s.	0.0950867	-0.217505	21.8224	0.112437	n.s.	3	22.0976	21.9823	21.9742	21.9461	21.8355	21.8287
7478	sp|P36542|ATPG_HUMAN	ATP5F1C	ATP synthase subunit gamma, mitochondrial OS=Homo sapiens OX=9606 GN=ATP5F1C PE=1 SV=1	0.0243274	0.26225	20.5139	0.0571764	n.s.	0.0240636	0.376699	20.7762	0.0411356	n.s.	20.8906	7.67037e-06	1.33609e-05	sig	0.00472015	0.559479	21.0734	0.0117393	n.s.	0.00447542	0.556913	21.0709	0.0106183	n.s.	0.0079149	0.577287	21.0912	0.0147181	n.s.	0.00708068	0.639946	21.1539	0.0135546	up	0.006436	0.557478	21.0714	0.0127826	n.s.	2	20.5495	20.4783	20.7978	20.7545	20.9383	20.8429
6491	sp|P30049|ATPD_HUMAN	ATP5F1D	ATP synthase subunit delta, mitochondrial OS=Homo sapiens OX=9606 GN=ATP5F1D PE=1 SV=2	0.0105896	0.289045	16.4921	0.0366209	n.s.	0.00864724	0.344882	16.7811	0.0207606	n.s.	16.837	0.000295941	0.000375685	sig	0.0294582	0.522825	17.0149	0.0426077	n.s.	0.0068558	0.518593	17.0107	0.0138793	n.s.	0.0014272	0.805119	17.2972	0.00564587	up	0.0238727	0.719152	17.2112	0.0340714	up	0.0272028	0.572858	17.0649	0.0382845	n.s.	2	16.5214	16.4628	16.7748	16.7874	16.8234	16.8505
4236	sp|P56381|ATP5E_HUMAN	ATP5F1E	ATP synthase subunit epsilon, mitochondrial OS=Homo sapiens OX=9606 GN=ATP5F1E PE=1 SV=2	0.0494892	0.913584	13.4981	0.0896804	n.s.	0.0495491	0.852362	14.4117	0.0714512	n.s.	14.3504	0.00017234	0.000226943	sig	0.029445	1.06446	14.5625	0.0425957	up	0.0604715	0.925993	14.4241	0.0758857	n.s.	0.0151571	1.47043	14.9685	0.0236906	up	0.0178102	1.3921	14.8902	0.0268753	up	0.018747	1.42035	14.9184	0.0281955	up	2	13.6776	13.3186	14.3004	14.5229	14.2689	14.4319
8658	sp|Q9UII2|ATIF1_HUMAN	ATP5IF1	ATPase inhibitor, mitochondrial OS=Homo sapiens OX=9606 GN=ATP5IF1 PE=1 SV=1	0.255097	-0.0931899	17.2898	0.314801	n.s.	0.0849723	-0.184837	17.1966	0.110952	n.s.	17.1049	0.117956	0.120025	n.s.	0.00648291	-0.0549353	17.2348	0.0141957	n.s.	0.0207056	-0.155763	17.134	0.0308514	n.s.	0.110676	-0.120094	17.1697	0.128342	n.s.	0.364154	-0.0654421	17.2243	0.387889	n.s.	0.110505	-0.0383204	17.2515	0.12861	n.s.	11	17.2897	17.2899	17.2556	17.1376	17.1626	17.0473
7617	sp|P56385|ATP5I_HUMAN	ATP5ME	ATP synthase subunit e, mitochondrial OS=Homo sapiens OX=9606 GN=ATP5ME PE=1 SV=2	0.432463	-0.0949295	21.8842	0.488606	n.s.	0.117094	0.0407875	21.7893	0.145471	n.s.	21.925	0.00137078	0.00159045	sig	0.023843	0.20709	22.0913	0.0359224	n.s.	0.00527658	0.225716	22.1099	0.0117567	n.s.	0.030528	0.297382	22.1816	0.0415351	n.s.	0.0261146	0.416516	22.3007	0.036721	n.s.	0.0428816	0.295189	22.1794	0.0559903	n.s.	7	21.8706	21.8977	21.6928	21.8857	21.9322	21.9178
7089	tr|G3V325|G3V325_HUMAN	ATP5MF-PTCD1	ATP5MF-PTCD1 readthrough, ATP5MF-PTCD1 readthrough OS=Homo sapiens OX=9606 GN=ATP5MF-PTCD1 PE=4 SV=1	0.0147505	-0.106917	20.3646	0.0437303	n.s.	0.0012877	-0.275665	20.2576	0.00850208	n.s.	20.0889	8.74888e-12	4.2096e-10	sig	0.000671178	-0.294616	20.0699	0.00506793	n.s.	0.000505476	-0.412199	19.9524	0.00414245	n.s.	0.000208529	-0.55764	19.8069	0.00324038	n.s.	0.000149358	-0.581684	19.7829	0.00295469	n.s.	0.000139049	-0.646798	19.7178	0.00299135	down	1	20.3715	20.3576	20.2465	20.2688	20.0959	20.0819
6293	sp|O75964|ATP5L_HUMAN	ATP5MG	ATP synthase subunit g, mitochondrial OS=Homo sapiens OX=9606 GN=ATP5MG PE=1 SV=3	0.0188708	-0.672875	20.0643	0.049419	down	0.0170385	-0.690444	19.3914	0.0322877	down	19.3738	0.00454477	0.00501526	sig	0.0189099	-0.558651	19.5056	0.0298314	n.s.	0.030266	-0.474162	19.5901	0.0420524	n.s.	0.537952	-0.130446	19.9338	0.559975	n.s.	0.724514	-0.0742639	19.99	0.740796	n.s.	0.110647	-0.3532	19.7111	0.128741	n.s.	11	20.1421	19.9865	19.4437	19.3391	19.4216	19.3261
1902	sp|Q96IX5|ATPMK_HUMAN	ATP5MK	ATP synthase membrane subunit K, mitochondrial OS=Homo sapiens OX=9606 GN=ATP5MK PE=1 SV=1	0.0699518	-0.481794	15.2207	0.114453	n.s.	0.0320892	-0.794507	14.7389	0.0510205	n.s.	14.4262	1.98149e-06	4.04201e-06	sig	0.140088	-0.409428	14.8113	0.162777	n.s.	0.124082	0.282592	15.5033	0.144275	n.s.	0.0407732	0.550724	15.7714	0.053157	n.s.	0.0194333	0.804841	16.0255	0.0287919	up	0.013909	1.08622	16.3069	0.0222631	up	7	15.3284	15.113	14.8196	14.6581	14.5246	14.3278
7464	sp|P24539|AT5F1_HUMAN	ATP5PB	ATP synthase F(0) complex subunit B1, mitochondrial OS=Homo sapiens OX=9606 GN=ATP5PB PE=1 SV=2	0.176401	0.0561924	20.2078	0.234028	n.s.	0.0558266	0.154202	20.264	0.0787267	n.s.	20.362	9.92249e-07	2.22574e-06	sig	0.00736182	0.348482	20.5563	0.015369	n.s.	0.00554057	0.372502	20.5803	0.0121446	n.s.	0.00943299	0.482758	20.6906	0.016721	n.s.	0.00647992	0.401747	20.6096	0.0127693	n.s.	0.00405602	0.426793	20.6346	0.00945639	n.s.	2	20.1806	20.2351	20.2617	20.2663	20.3355	20.3886
7055	sp|O75947|ATP5H_HUMAN	ATP5PD	ATP synthase subunit d, mitochondrial OS=Homo sapiens OX=9606 GN=ATP5PD PE=1 SV=3	0.051491	-0.204913	22.0031	0.0923533	n.s.	0.02152	-0.122531	21.7982	0.0380051	n.s.	21.8806	1.44563e-05	2.35624e-05	sig	0.103471	0.112676	22.1158	0.124096	n.s.	0.00623401	0.173947	22.177	0.0130745	n.s.	0.0225084	0.263065	22.2662	0.0324147	n.s.	0.014377	0.300682	22.3038	0.0228277	n.s.	0.00348774	0.208767	22.2119	0.00867669	n.s.	7	22.0131	21.9931	21.8455	21.7508	21.8959	21.8653
130	sp|P18859|ATP5J_HUMAN	ATP5PF	ATP synthase-coupling factor 6, mitochondrial OS=Homo sapiens OX=9606 GN=ATP5PF PE=1 SV=1	0.00938459	-1.89883	18.3377	0.0347583	down	0.00525456	-1.98288	16.4388	0.0154837	down	16.3548	1.43455e-05	2.33905e-05	sig	0.0207579	-2.02162	16.316	0.0321138	down	0.0108755	-1.77425	16.5634	0.0190245	down	0.114708	1.14091	19.4786	0.132539	n.s.	0.00958363	1.53641	19.8741	0.0168945	up	0.0951333	-1.19526	17.1424	0.112461	n.s.	13	18.2097	18.4657	16.3049	16.5727	16.2881	16.4214
7457	sp|P48047|ATPO_HUMAN	ATP5PO	ATP synthase subunit O, mitochondrial OS=Homo sapiens OX=9606 GN=ATP5PO PE=1 SV=1	0.0530853	0.19494	19.695	0.0942669	n.s.	0.0177104	0.348173	19.8899	0.0331408	n.s.	20.0432	1.84277e-05	2.93061e-05	sig	0.00910763	0.544437	20.2394	0.0176869	n.s.	0.0120192	0.522423	20.2174	0.0203857	n.s.	0.00892049	0.480071	20.1751	0.0160461	n.s.	0.00493013	0.618193	20.3132	0.0106925	up	0.0224801	0.522714	20.2177	0.0327198	n.s.	2	19.6519	19.7381	19.8718	19.9081	20.0617	20.0246
6367	sp|Q15904|VAS1_HUMAN	ATP6AP1	V-type proton ATPase subunit S1 OS=Homo sapiens OX=9606 GN=ATP6AP1 PE=1 SV=2	0.0173314	0.322036	18.9285	0.0474344	n.s.	0.0366356	0.217417	19.2506	0.0565432	n.s.	19.146	2.25159e-05	3.52117e-05	sig	0.163718	-0.091286	18.8373	0.187388	n.s.	0.165434	-0.0670265	18.8615	0.187564	n.s.	0.0606256	-0.240575	18.688	0.0747125	n.s.	0.0488344	-0.262135	18.6664	0.0626371	n.s.	0.0330025	-0.262887	18.6657	0.0447681	n.s.	1	18.9577	18.8993	19.2821	19.2191	19.1772	19.1147
4274	sp|O75787|RENR_HUMAN	ATP6AP2	Renin receptor OS=Homo sapiens OX=9606 GN=ATP6AP2 PE=1 SV=2	0.0408794	0.146024	16.9376	0.0787692	n.s.	0.207781	0.0557795	17.0836	0.241249	n.s.	16.9934	1.10733e-06	2.44581e-06	sig	0.0175886	-0.483845	16.4537	0.0283049	n.s.	0.0239698	-0.538403	16.3992	0.0348091	n.s.	0.00364447	-0.654196	16.2834	0.00897156	down	0.00305482	-0.679885	16.2577	0.00800103	down	0.00631737	-0.864697	16.0729	0.0126158	down	1	16.908	16.9672	17.0765	17.0908	16.9866	17.0002
4275	sp|O75787|RENR_HUMAN	ATP6AP2	Renin receptor OS=Homo sapiens OX=9606 GN=ATP6AP2 PE=1 SV=2	0.0408794	0.146024	16.9376	0.0787692	n.s.	0.207781	0.0557795	17.0836	0.241249	n.s.	16.9934	1.10733e-06	2.44581e-06	sig	0.0175886	-0.483845	16.4537	0.0283049	n.s.	0.0239698	-0.538403	16.3992	0.0348091	n.s.	0.00364447	-0.654196	16.2834	0.00897156	down	0.00305482	-0.679885	16.2577	0.00800103	down	0.00631737	-0.864697	16.0729	0.0126158	down	1	16.908	16.9672	17.0765	17.0908	16.9866	17.0002
2869	sp|Q93050|VPP1_HUMAN	ATP6V0A1	V-type proton ATPase 116 kDa subunit a1 OS=Homo sapiens OX=9606 GN=ATP6V0A1 PE=1 SV=3	0.0730395	0.27578	19.1043	0.118337	n.s.	0.0191934	0.519643	19.38	0.0349976	n.s.	19.6239	7.62496e-09	3.99744e-08	sig	0.00230907	0.921958	20.0262	0.00819059	up	0.00138918	1.10548	20.2097	0.00586113	up	0.00121088	1.53404	20.6383	0.00527091	up	0.000605257	1.86708	20.9713	0.00398207	up	0.00140269	1.95763	21.0619	0.00549423	up	7	19.0641	19.1444	19.3121	19.448	19.5629	19.6849
3777	sp|Q9Y487|VPP2_HUMAN	ATP6V0A2	V-type proton ATPase 116 kDa subunit a2 OS=Homo sapiens OX=9606 GN=ATP6V0A2 PE=1 SV=2	0.0635498	-0.173085	19.8446	0.10664	n.s.	0.00349368	-0.151821	19.6715	0.0126579	n.s.	19.6928	1.83741e-08	8.05907e-08	sig	0.0070497	-0.441803	19.4028	0.0149778	n.s.	0.00331888	-0.52192	19.3227	0.00889666	n.s.	0.000376272	-0.953346	18.8913	0.00365316	down	0.00136602	-1.0046	18.84	0.00531231	down	0.000853661	-1.18318	18.6614	0.00453868	down	1	19.8461	19.8431	19.6257	19.7173	19.7017	19.6839
4650	sp|P61421|VA0D1_HUMAN	ATP6V0D1	V-type proton ATPase subunit d 1 OS=Homo sapiens OX=9606 GN=ATP6V0D1 PE=1 SV=1	0.00463803	0.363881	18.0382	0.0262285	n.s.	0.0126623	0.408704	18.4021	0.0263838	n.s.	18.4469	2.75921e-09	1.87619e-08	sig	0.000342464	0.625354	18.6636	0.00428997	up	0.000881084	0.773345	18.8116	0.00493647	up	0.00108968	0.976658	19.0149	0.00502681	up	0.000287601	1.21085	19.2491	0.00329312	up	0.000186075	1.23941	19.2777	0.00307385	up	2	18.0497	18.0268	18.3801	18.4242	18.402	18.4919
6984	sp|P38606|VATA_HUMAN	ATP6V1A	V-type proton ATPase catalytic subunit A OS=Homo sapiens OX=9606 GN=ATP6V1A PE=1 SV=2	0.000600215	0.132365	21.7096	0.0179739	n.s.	0.00243079	0.188273	21.842	0.0107037	n.s.	21.8979	1.18155e-07	3.7036e-07	sig	0.00152478	0.3925	22.1021	0.00678099	n.s.	0.00819671	0.335158	22.0448	0.015646	n.s.	0.000440218	0.542655	22.2522	0.00375684	n.s.	0.00349469	0.627319	22.3369	0.00857773	up	0.00171885	0.661707	22.3713	0.00597727	up	2	21.7124	21.7068	21.8403	21.8436	21.889	21.9067
5399	sp|P15313|VATB1_HUMAN	ATP6V1B1	V-type proton ATPase subunit B, kidney isoform OS=Homo sapiens OX=9606 GN=ATP6V1B1 PE=1 SV=3	0.0138598	0.356426	16.4734	0.042264	n.s.	0.00243953	0.535742	16.8298	0.0107193	n.s.	17.0091	5.48263e-09	3.16193e-08	sig	0.00118101	0.776118	17.2495	0.00613039	up	0.00144112	0.801992	17.2754	0.00596762	up	0.000922757	0.958095	17.4315	0.00474651	up	0.00148327	0.992381	17.4658	0.00552234	up	0.000896388	1.04283	17.5162	0.00461698	up	2	16.4482	16.4986	16.7957	16.8639	17.0173	17.001
5782	sp|P21281|VATB2_HUMAN	ATP6V1B2	V-type proton ATPase subunit B, brain isoform OS=Homo sapiens OX=9606 GN=ATP6V1B2 PE=1 SV=3	0.000118007	0.439534	19.2866	0.0165776	n.s.	0.00497532	0.623076	19.7262	0.0150605	up	19.9097	1.23625e-08	5.86896e-08	sig	0.00100492	0.805777	20.0924	0.00579554	up	0.00122323	0.771189	20.0578	0.00558227	up	9.7858e-05	0.894181	20.1808	0.00297027	up	0.000426251	1.01178	20.2984	0.00360824	up	0.000356894	1.07991	20.3665	0.00356688	up	2	19.2819	19.2914	19.7265	19.7258	19.9536	19.8658
8330	sp|P21283|VATC1_HUMAN	ATP6V1C1	V-type proton ATPase subunit C 1 OS=Homo sapiens OX=9606 GN=ATP6V1C1 PE=1 SV=4	0.067942	-0.094923	21.3738	0.112031	n.s.	0.0163257	-0.140223	21.2789	0.0313563	n.s.	21.2336	0.000778317	0.000928075	sig	0.185444	-0.100569	21.2732	0.210058	n.s.	0.0301176	-0.147859	21.2259	0.0418798	n.s.	0.00350918	-0.323561	21.0502	0.00878058	n.s.	0.0181439	-0.219201	21.1546	0.0272837	n.s.	0.414047	0.0672476	21.441	0.436783	n.s.	9	21.3868	21.3608	21.2563	21.3015	21.2462	21.221
5820	sp|Q9Y5K8|VATD_HUMAN	ATP6V1D	V-type proton ATPase subunit D OS=Homo sapiens OX=9606 GN=ATP6V1D PE=1 SV=1	0.643441	0.0368486	17.7808	0.687855	n.s.	0.0615063	0.147976	17.8176	0.0850422	n.s.	17.9288	1.23403e-06	2.68104e-06	sig	0.00861665	0.376929	18.1577	0.0170785	n.s.	0.00945037	0.500203	18.281	0.0172469	n.s.	0.00198742	0.638744	18.4195	0.00654496	up	0.00244988	0.663742	18.4445	0.00705519	up	0.00287935	0.819567	18.6004	0.00776847	up	7	17.7575	17.8041	17.8818	17.7535	17.9594	17.8981
5652	sp|P36543|VATE1_HUMAN	ATP6V1E1	V-type proton ATPase subunit E 1 OS=Homo sapiens OX=9606 GN=ATP6V1E1 PE=1 SV=1	0.0480517	0.189768	19.6295	0.0879876	n.s.	0.00916784	0.431678	19.8192	0.0214512	n.s.	20.0612	1.53693e-06	3.23594e-06	sig	0.0126128	0.671275	20.3008	0.0221396	up	0.00859001	0.689192	20.3187	0.0161568	up	0.00447588	0.729124	20.3586	0.0101234	up	0.00125224	0.895046	20.5245	0.00515152	up	0.00142694	0.891168	20.5206	0.00553794	up	2	19.5983	19.6606	19.7893	19.8491	20.0335	20.0888
5439	sp|Q16864|VATF_HUMAN	ATP6V1F	V-type proton ATPase subunit F OS=Homo sapiens OX=9606 GN=ATP6V1F PE=1 SV=2	0.995714	-0.000319049	16.3892	0.996521	n.s.	0.18346	0.124722	16.3889	0.216177	n.s.	16.5139	0.0055579	0.00607358	sig	0.038177	0.318005	16.7072	0.0525124	n.s.	0.00375862	0.733092	17.1223	0.00957657	up	0.10742	0.723742	17.113	0.12507	n.s.	0.041973	0.708954	17.0982	0.0548857	n.s.	0.0424616	0.627883	17.0171	0.0555257	n.s.	7	16.4094	16.369	16.3403	16.4375	16.5729	16.455
7985	sp|O75348|VATG1_HUMAN	ATP6V1G1	V-type proton ATPase subunit G 1 OS=Homo sapiens OX=9606 GN=ATP6V1G1 PE=1 SV=3	0.00125462	0.217528	16.9012	0.0189465	n.s.	0.967823	0.00206941	17.1187	0.972097	n.s.	16.9032	0.000174591	0.00022957	sig	0.0521229	-0.169005	16.7321	0.0682111	n.s.	0.0620374	-0.0728756	16.8283	0.0776141	n.s.	0.211821	-0.0507744	16.8504	0.23366	n.s.	0.545023	-0.00315898	16.898	0.566041	n.s.	0.0372373	-0.198206	16.7029	0.0495714	n.s.	8	16.8999	16.9024	17.1111	17.1263	16.9487	16.8578
518	sp|O95670|VATG2_HUMAN	ATP6V1G2	V-type proton ATPase subunit G 2 OS=Homo sapiens OX=9606 GN=ATP6V1G2 PE=1 SV=1	0.00381455	1.4396	11.7274	0.0246253	up	0.000263833	2.69262	13.167	0.00636334	up	14.42	8.13722e-11	1.50721e-09	sig	0.000226946	3.42974	15.1571	0.00402038	up	0.000746426	3.35183	15.0792	0.00463266	up	0.000149229	3.59205	15.3194	0.00308982	up	0.000279409	3.80195	15.5293	0.00328062	up	0.000198414	4.09177	15.8191	0.00311305	up	2	11.6836	11.7711	13.2447	13.0893	14.4204	14.4196
3335	sp|Q9UI12|VATH_HUMAN	ATP6V1H	V-type proton ATPase subunit H OS=Homo sapiens OX=9606 GN=ATP6V1H PE=1 SV=1	0.00389786	0.319484	18.2619	0.0248229	n.s.	3.27869e-05	0.700114	18.5814	0.00536514	up	18.962	5.70906e-08	2.05731e-07	sig	0.000173848	1.12558	19.3875	0.00383688	up	0.00105712	0.908469	19.1704	0.00531718	up	0.00107001	1.38313	19.645	0.00500208	up	0.0034983	1.44257	19.7045	0.00857773	up	0.00174301	1.35024	19.6121	0.00600183	up	2	18.2579	18.2658	18.5618	18.601	18.9627	18.9613
3653	sp|Q04656|ATP7A_HUMAN	ATP7A	Copper-transporting ATPase 1 OS=Homo sapiens OX=9606 GN=ATP7A PE=1 SV=4	0.00839055	0.69518	17.1299	0.0333829	up	0.00576809	1.00698	17.8251	0.0163777	up	18.1369	9.23687e-08	3.03623e-07	sig	0.00323563	1.42364	18.5535	0.00955654	up	0.00227582	1.54398	18.6739	0.00734087	up	0.00185997	1.49172	18.6216	0.00634548	up	0.00172261	1.66932	18.7992	0.00591186	up	0.00381799	1.66536	18.7953	0.00913296	up	2	17.1908	17.069	17.8451	17.8051	18.0901	18.1837
3404	sp|P35670|ATP7B_HUMAN	ATP7B	Copper-transporting ATPase 2 OS=Homo sapiens OX=9606 GN=ATP7B PE=1 SV=4	0.0271341	0.575506	16.2201	0.0611135	n.s.	0.0153024	0.985511	16.7956	0.0299025	up	17.2056	2.05555e-06	4.1724e-06	sig	0.0268894	0.583119	16.8032	0.0396133	n.s.	0.255731	0.202876	16.423	0.280735	n.s.	0.328789	0.140316	16.3604	0.352259	n.s.	0.198444	-0.187955	16.0321	0.220196	n.s.	0.039871	-0.506969	15.7131	0.0526397	n.s.	5	16.1241	16.316	16.783	16.8082	17.2831	17.1281
276	sp|Q9Y2Q0|AT8A1_HUMAN	ATP8A1	Phospholipid-transporting ATPase IA OS=Homo sapiens OX=9606 GN=ATP8A1 PE=1 SV=1	0.234406	-0.0850473	17.8659	0.293713	n.s.	0.00572134	0.885663	17.7809	0.0162985	up	18.7516	1.75725e-09	1.33025e-08	sig	0.00031339	2.06584	19.9318	0.00425543	up	0.000116298	2.74334	20.6093	0.00326129	up	0.0001129	3.05223	20.9182	0.00308982	up	0.00082701	3.69743	21.5634	0.0044024	up	0.0023256	3.96961	21.8355	0.00693233	up	2	17.8364	17.8955	17.7399	17.8219	18.6912	18.812
2452	sp|Q9NTI2|AT8A2_HUMAN	ATP8A2	Phospholipid-transporting ATPase IB OS=Homo sapiens OX=9606 GN=ATP8A2 PE=1 SV=3	0.0142875	0.279754	16.9316	0.0430219	n.s.	0.00840426	0.714095	17.2114	0.0203753	up	17.6457	1.10574e-08	5.39026e-08	sig	0.00225668	0.390167	17.3218	0.00808494	n.s.	0.00266331	0.350976	17.2826	0.00788504	n.s.	0.00885416	0.856354	17.788	0.0159523	up	0.000211672	1.46143	18.3931	0.0031227	up	0.000142561	1.69551	18.6271	0.00299135	up	8	16.9498	16.9135	17.2399	17.1829	17.5824	17.7091
6030	sp|P98198|AT8B2_HUMAN	ATP8B2	Phospholipid-transporting ATPase ID OS=Homo sapiens OX=9606 GN=ATP8B2 PE=1 SV=2	0.0702476	0.60504	12.0852	0.114803	n.s.	0.142459	0.457665	12.6902	0.172473	n.s.	12.5428	0.00259938	0.00293479	sig	0.0421557	0.589392	12.6746	0.0570055	n.s.	0.018697	0.845293	12.9305	0.0283821	up	0.016896	0.983257	13.0684	0.0258295	up	0.011588	0.932054	13.0172	0.0194408	up	0.128891	0.393513	12.4787	0.147918	n.s.	2	12.1828	11.9875	12.5517	12.8287	12.375	12.7106
259	sp|O75110|ATP9A_HUMAN	ATP9A	Probable phospholipid-transporting ATPase IIA OS=Homo sapiens OX=9606 GN=ATP9A PE=1 SV=3	0.0555154	0.54979	14.0438	0.0971861	n.s.	0.121226	0.348374	14.5935	0.150001	n.s.	14.3921	7.52528e-11	1.44891e-09	sig	0.00416444	2.07567	16.1194	0.0109286	up	0.00208194	2.94163	16.9854	0.00705817	up	0.00166147	3.23644	17.2802	0.00599223	up	0.00133197	3.64726	17.691	0.00527962	up	0.00147303	3.6077	17.6515	0.00562223	up	7	14.1758	13.9117	14.6229	14.5642	14.4138	14.3705
7341	sp|O43861|ATP9B_HUMAN	ATP9B	Probable phospholipid-transporting ATPase IIB OS=Homo sapiens OX=9606 GN=ATP9B PE=2 SV=4	0.0749976	0.29954	15.6121	0.120852	n.s.	0.00996358	0.568709	15.9117	0.022656	n.s.	16.1808	6.3386e-05	9.01419e-05	sig	0.0103197	0.506273	16.1184	0.0192937	n.s.	0.0161472	0.382388	15.9945	0.0253206	n.s.	0.0252552	0.299125	15.9113	0.035582	n.s.	0.0246326	0.301763	15.9139	0.0350053	n.s.	0.040891	0.237155	15.8493	0.0537892	n.s.	2	15.6604	15.5639	15.9841	15.8393	16.2115	16.1501
7159	sp|Q5TC12|ATPF1_HUMAN	ATPAF1	ATP synthase mitochondrial F1 complex assembly factor 1 OS=Homo sapiens OX=9606 GN=ATPAF1 PE=1 SV=1	0.0266777	0.167048	19.2985	0.0604631	n.s.	0.0359346	0.116468	19.4656	0.0557199	n.s.	19.415	1.16224e-05	1.93706e-05	sig	0.00464533	0.375841	19.6744	0.01161	n.s.	0.00289192	0.343549	19.6421	0.00828252	n.s.	0.0176615	0.626825	19.9253	0.026735	up	0.00383677	0.506867	19.8054	0.00908736	n.s.	0.0160625	0.157523	19.456	0.0248605	n.s.	2	19.317	19.28	19.4864	19.4447	19.4018	19.4282
3317	sp|Q8N5M1|ATPF2_HUMAN	ATPAF2	ATP synthase mitochondrial F1 complex assembly factor 2 OS=Homo sapiens OX=9606 GN=ATPAF2 PE=1 SV=1	0.00154068	0.412464	16.5796	0.0201815	n.s.	8.33065e-05	0.810863	16.992	0.00548338	up	17.3904	1.03626e-09	9.07109e-09	sig	0.000318379	1.24627	17.8258	0.00425543	up	2.17735e-05	1.23668	17.8163	0.00307242	up	1.83876e-05	1.3378	17.9174	0.0029314	up	0.00167312	1.34233	17.9219	0.00582292	up	0.000572359	1.2824	17.862	0.00400003	up	2	16.5853	16.5738	16.9769	17.0072	17.3951	17.3858
2263	sp|Q13535|ATR_HUMAN	ATR	Serine/threonine-protein kinase ATR OS=Homo sapiens OX=9606 GN=ATR PE=1 SV=3	0.00353049	0.26141	20.1621	0.0238623	n.s.	0.00888869	0.160534	20.4235	0.0211002	n.s.	20.3226	9.3614e-12	4.30685e-10	sig	0.0728781	0.0744155	20.2365	0.0907695	n.s.	0.00629791	-0.239618	19.9225	0.0131722	n.s.	0.000391279	-0.805076	19.357	0.00368878	down	0.000252783	-1.07651	19.0856	0.00318095	down	0.00113646	-1.0559	19.1062	0.00505064	down	1	20.147	20.1772	20.4272	20.4198	20.3245	20.3208
6126	sp|Q8WXE1|ATRIP_HUMAN	ATRIP	ATR-interacting protein OS=Homo sapiens OX=9606 GN=ATRIP PE=1 SV=1	0.00515591	0.280576	15.3932	0.0273171	n.s.	0.00284097	0.430397	15.6738	0.0114657	n.s.	15.8236	0.000708193	0.000849615	sig	0.030225	0.293882	15.6871	0.0435129	n.s.	0.00761484	0.275765	15.6689	0.0148858	n.s.	0.0699746	-0.129169	15.264	0.0849621	n.s.	0.254712	-0.27263	15.1206	0.277818	n.s.	0.237124	-0.111321	15.2819	0.260112	n.s.	6	15.4097	15.3767	15.6621	15.6855	15.8396	15.8076
6022	sp|O75882|ATRN_HUMAN	ATRN	Attractin OS=Homo sapiens OX=9606 GN=ATRN PE=1 SV=2	0.0762688	0.190618	18.8102	0.122104	n.s.	0.00554194	0.457056	19.0008	0.0159504	n.s.	19.2673	1.7321e-07	5.06393e-07	sig	0.00173369	0.614246	19.4245	0.00722896	up	0.000281122	0.717376	19.5276	0.00366362	up	0.0013713	0.675289	19.4855	0.00554745	up	0.000959827	0.896926	19.7071	0.00469593	up	0.000170763	0.742501	19.5527	0.00304097	up	2	18.8008	18.8196	18.9457	19.0559	19.3001	19.2344
6368	sp|P46100|ATRX_HUMAN	ATRX	Transcriptional regulator ATRX OS=Homo sapiens OX=9606 GN=ATRX PE=1 SV=5	0.703021	-0.103262	19.9042	0.741549	n.s.	0.039891	-0.150007	19.8009	0.0603075	n.s.	19.7542	0.023598	0.0247428	sig	0.0119879	-0.154286	19.7499	0.0213858	n.s.	0.332983	0.0442689	19.9485	0.358709	n.s.	0.0198362	-0.487253	19.4169	0.0293286	n.s.	0.0358091	-0.332645	19.5715	0.0478913	n.s.	0.2262	0.133409	20.0376	0.249171	n.s.	9	19.9206	19.8878	20.0351	19.5667	19.728	19.7804
6786	sp|Q9UBB4|ATX10_HUMAN	ATXN10	Ataxin-10 OS=Homo sapiens OX=9606 GN=ATXN10 PE=1 SV=1	0.0964923	-0.20891	21.6642	0.145682	n.s.	0.0185981	-0.210868	21.4553	0.0341862	n.s.	21.4534	5.17302e-05	7.4859e-05	sig	0.018326	0.244932	21.9092	0.029155	n.s.	0.0221481	0.209956	21.8742	0.0326138	n.s.	0.0419124	0.141247	21.8055	0.0544616	n.s.	0.154543	0.0951854	21.7594	0.17501	n.s.	0.402915	0.0588226	21.7231	0.425768	n.s.	7	21.6351	21.6934	21.3916	21.5191	21.455	21.4518
5703	sp|P0C7T5|ATX1L_HUMAN	ATXN1L	Ataxin-1-like OS=Homo sapiens OX=9606 GN=ATXN1L PE=1 SV=1	0.112608	-0.110285	17.767	0.164135	n.s.	0.0130843	0.178293	17.6567	0.0269128	n.s.	17.9453	4.78997e-07	1.18856e-06	sig	0.00217081	0.468342	18.2353	0.00791969	n.s.	0.0028831	0.555753	18.3227	0.00826679	n.s.	0.00115862	0.475035	18.242	0.00517103	n.s.	0.00472403	0.391202	18.1582	0.0103941	n.s.	0.00594474	0.421804	18.1888	0.0121122	n.s.	2	17.7591	17.7749	17.6169	17.6964	17.9643	17.9262
7289	tr|A0A5F9ZHX3|A0A5F9ZHX3_HUMAN	ATXN2	Isoform of Q99700, Ataxin-2 OS=Homo sapiens OX=9606 GN=ATXN2 PE=1 SV=1	0.024791	-0.27546	20.6916	0.0578978	n.s.	0.00839731	-0.517139	20.4161	0.0203699	n.s.	20.1744	1.50365e-06	3.17283e-06	sig	0.0141817	-0.364454	20.3271	0.0241018	n.s.	0.025232	-0.279227	20.4124	0.0362224	n.s.	0.0520137	-0.187276	20.5043	0.0655574	n.s.	0.17091	-0.0924777	20.5991	0.192085	n.s.	0.104068	-0.141528	20.5501	0.121857	n.s.	11	20.6477	20.7354	20.4216	20.4107	20.1932	20.1557
7823	tr|F8W0B5|F8W0B5_HUMAN	ATXN2	Isoform of Q99700, Ataxin-2 (Fragment) OS=Homo sapiens OX=9606 GN=ATXN2 PE=1 SV=4	0.503911	-0.214538	13.8463	0.557879	n.s.	0.18842	-0.60264	13.6317	0.221086	n.s.	13.2436	0.118291	0.120337	n.s.	0.253281	-0.450682	13.3956	0.27993	n.s.	0.200268	-0.492194	13.3541	0.223626	n.s.	0.635157	-0.159158	13.6871	0.65493	n.s.	0.231731	-0.457137	13.3891	0.25421	n.s.	0.607023	-0.174831	13.6714	0.624951	n.s.	3	13.5854	14.1071	13.6811	13.5823	13.405	13.0822
6964	sp|Q8WWM7|ATX2L_HUMAN	ATXN2L	Ataxin-2-like protein OS=Homo sapiens OX=9606 GN=ATXN2L PE=1 SV=2	0.00733546	0.527622	19.8886	0.0315866	n.s.	0.011309	0.412003	20.4162	0.0244602	n.s.	20.3006	4.1405e-07	1.05247e-06	sig	0.0667666	0.169201	20.0578	0.0842255	n.s.	0.0467257	0.215355	20.1039	0.0607342	n.s.	0.0839808	0.143821	20.0324	0.100181	n.s.	0.791543	-0.0138397	19.8747	0.804478	n.s.	0.529698	0.0358674	19.9244	0.550124	n.s.	5	19.9327	19.8444	20.427	20.4053	20.2982	20.3029
3122	sp|P54252|ATX3_HUMAN	ATXN3	Ataxin-3 OS=Homo sapiens OX=9606 GN=ATXN3 PE=1 SV=5	0.530868	-0.0704964	18.6005	0.583759	n.s.	0.0724288	-0.178725	18.53	0.0974021	n.s.	18.4218	1.23518e-06	2.68228e-06	sig	0.00566405	0.416831	19.0174	0.0131346	n.s.	0.0015044	0.683977	19.2845	0.00606287	up	0.002025	0.80176	19.4023	0.00657238	up	0.00837888	0.867792	19.4683	0.015353	up	0.00163133	0.837975	19.4385	0.00588845	up	7	18.6118	18.5892	18.6232	18.4369	18.4714	18.3722
8289	sp|Q9ULK2|AT7L1_HUMAN	ATXN7L1	Ataxin-7-like protein 1 OS=Homo sapiens OX=9606 GN=ATXN7L1 PE=1 SV=3	0.121143	-0.213561	14.6619	0.173437	n.s.	0.0207767	-0.400563	14.4483	0.0370788	n.s.	14.2613	0.00765962	0.00828164	sig	0.0245148	-0.308084	14.3538	0.0367425	n.s.	0.0482611	-0.240109	14.4218	0.0624296	n.s.	0.152728	-0.209172	14.4527	0.172217	n.s.	0.0257987	-0.355039	14.3068	0.0363536	n.s.	0.049018	-0.292418	14.3695	0.0627608	n.s.	3	14.7108	14.613	14.5141	14.3825	14.2937	14.2289
7418	sp|Q14CW9|AT7L3_HUMAN	ATXN7L3	Ataxin-7-like protein 3 OS=Homo sapiens OX=9606 GN=ATXN7L3 PE=1 SV=1	0.104462	0.179347	16.0127	0.155086	n.s.	0.532673	-0.0471173	16.192	0.563719	n.s.	15.9656	0.00635594	0.00691158	sig	0.321709	-0.113756	15.8989	0.348824	n.s.	0.80479	-0.0183299	15.9943	0.816789	n.s.	0.139455	-0.245322	15.7673	0.158256	n.s.	0.056047	-0.414356	15.5983	0.0706204	n.s.	0.246683	-0.202851	15.8098	0.269828	n.s.	9	16.0705	15.9549	16.1669	16.2171	15.9907	15.9404
5600	sp|Q96GX2|A7L3B_HUMAN	ATXN7L3B	Ataxin-7-like protein 3B OS=Homo sapiens OX=9606 GN=ATXN7L3B PE=1 SV=2	0.00039191	0.715748	17.6346	0.01744	up	0.0036819	0.437159	18.3504	0.0128941	n.s.	18.0718	0.00265395	0.00299287	sig	0.0551796	0.434579	18.0692	0.0716688	n.s.	0.0440044	0.544846	18.1795	0.0577091	n.s.	0.0355246	1.09997	18.7346	0.0473112	up	0.0156392	0.921555	18.5562	0.0243323	up	0.0445473	0.502426	18.137	0.0578941	n.s.	2	17.6267	17.6425	18.3386	18.3621	18.0464	18.0972
3016	sp|Q13825|AUHM_HUMAN	AUH	Methylglutaconyl-CoA hydratase, mitochondrial OS=Homo sapiens OX=9606 GN=AUH PE=1 SV=1	0.0175317	-1.09504	17.8217	0.0477042	down	0.00289947	-1.34836	16.7267	0.0115804	down	16.4734	2.12871e-06	4.30774e-06	sig	0.00535503	-1.01452	16.8072	0.012666	down	0.0215145	-0.71381	17.1079	0.0318481	down	0.0024657	-1.50654	16.3152	0.00723556	down	0.00328377	-1.47659	16.3452	0.00831037	down	0.00308285	-1.28052	16.5412	0.0080566	down	9	17.7505	17.893	16.8552	16.5982	16.4882	16.4586
8115	sp|Q9Y679|AUP1_HUMAN	AUP1	Lipid droplet-regulating VLDL assembly factor AUP1 OS=Homo sapiens OX=9606 GN=AUP1 PE=1 SV=2	0.428175	-0.0580826	17.5626	0.484204	n.s.	0.127723	-0.165892	17.5045	0.157028	n.s.	17.3967	0.00612857	0.00667357	sig	0.0670754	-0.254829	17.3077	0.0845411	n.s.	0.0588935	-0.241418	17.3211	0.0742178	n.s.	0.459855	-0.0510018	17.5116	0.482575	n.s.	0.971762	0.00334591	17.5659	0.974468	n.s.	0.63394	0.0290428	17.5916	0.651422	n.s.	3	17.6128	17.5123	17.5352	17.4737	17.4391	17.3543
508	sp|O14965|AURKA_HUMAN	AURKA	Aurora kinase A OS=Homo sapiens OX=9606 GN=AURKA PE=1 SV=2	0.00901887	-0.377235	16.6466	0.0341547	n.s.	0.00121106	-1.26587	16.2694	0.00842409	down	15.3808	2.86445e-09	1.92112e-08	sig	0.000592311	-2.65822	13.9884	0.00487669	down	0.00170956	-2.43899	14.2076	0.00641457	down	0.000181926	-2.958	13.6886	0.00312674	down	0.00128386	-2.81726	13.8294	0.00520836	down	0.000746247	-3.09011	13.5565	0.00433846	down	1	16.6318	16.6614	16.3023	16.2365	15.3392	15.4223
2282	sp|Q9NWT8|AKIP_HUMAN	AURKAIP1	Aurora kinase A-interacting protein OS=Homo sapiens OX=9606 GN=AURKAIP1 PE=1 SV=1	0.160071	-0.186963	17.649	0.216518	n.s.	0.0206053	-0.549524	17.462	0.0368293	n.s.	17.0995	3.10447e-07	8.2099e-07	sig	0.00501293	-1.10192	16.5471	0.0121428	down	0.00521901	-1.10689	16.5421	0.0116857	down	0.00284087	-1.48448	16.1645	0.00777685	down	0.00293766	-1.48139	16.1676	0.00783587	down	0.0098582	-1.63926	16.0098	0.0172658	down	1	17.7266	17.5714	17.4978	17.4263	17.1195	17.0795
8231	sp|Q9NQS1|AVEN_HUMAN	AVEN	Cell death regulator Aven OS=Homo sapiens OX=9606 GN=AVEN PE=1 SV=1	0.189347	-0.118019	17.8352	0.247405	n.s.	0.961962	-0.00349553	17.7172	0.967109	n.s.	17.8317	0.00211545	0.00240569	sig	0.146831	-0.12914	17.7061	0.169803	n.s.	0.122362	-0.168639	17.6666	0.142544	n.s.	0.0265478	-0.333806	17.5014	0.0370979	n.s.	0.0579432	-0.299511	17.5357	0.0726285	n.s.	0.0796066	-0.292727	17.5425	0.0956895	n.s.	9	17.7805	17.89	17.7424	17.692	17.7969	17.8666
8672	sp|Q8NBF6|AVL9_HUMAN	AVL9	Late secretory pathway protein AVL9 homolog OS=Homo sapiens OX=9606 GN=AVL9 PE=1 SV=1	0.0141586	0.165497	16.9529	0.0427849	n.s.	0.0319855	0.0897421	17.1184	0.0508836	n.s.	17.0427	0.00541551	0.00592547	sig	0.0614747	0.13923	17.0922	0.0787099	n.s.	0.0468042	0.100466	17.0534	0.0608181	n.s.	0.0238051	0.174257	17.1272	0.0339149	n.s.	0.0463319	0.199145	17.1521	0.0598445	n.s.	0.0280705	0.139835	17.0928	0.0392542	n.s.	5	16.9693	16.9366	17.1298	17.1071	17.0408	17.0445
7486	sp|O15169|AXIN1_HUMAN	AXIN1	Axin-1 OS=Homo sapiens OX=9606 GN=AXIN1 PE=1 SV=2	0.019894	-0.345085	16.4895	0.0510916	n.s.	0.0125093	-0.544794	16.1444	0.0261723	n.s.	15.9447	0.000155363	0.000206283	sig	0.0178825	-0.291296	16.1982	0.0286612	n.s.	0.0366932	-0.331136	16.1584	0.0494023	n.s.	0.0107378	-0.640287	15.8492	0.0183674	down	0.00479367	-0.542719	15.9468	0.0104835	n.s.	0.0349424	-0.396642	16.0929	0.0469866	n.s.	9	16.5271	16.4519	16.1124	16.1764	15.9933	15.8961
5945	sp|Q9Y2T1|AXIN2_HUMAN	AXIN2	Axin-2 OS=Homo sapiens OX=9606 GN=AXIN2 PE=1 SV=1	0.643058	0.0884686	14.0532	0.687579	n.s.	0.394459	-0.179732	14.1416	0.42836	n.s.	13.8734	0.00135724	0.00157516	sig	0.0493143	-0.526106	13.5271	0.0651969	n.s.	0.0448652	-0.566997	13.4862	0.0586511	n.s.	0.0417398	-0.59806	13.4551	0.0542617	n.s.	0.0234669	-0.647614	13.4056	0.0335935	down	0.0203378	-0.678007	13.3752	0.0301372	down	1	14.1476	13.9588	14.2754	14.0079	14.0113	13.7356
4272	sp|Q9H6S1|AZI2_HUMAN	AZI2	5-azacytidine-induced protein 2 OS=Homo sapiens OX=9606 GN=AZI2 PE=1 SV=1	0.00202336	1.24204	15.6999	0.0206933	up	0.0019122	1.48281	16.9419	0.00953021	up	17.1827	2.57138e-08	1.06311e-07	sig	0.00261987	1.25381	16.9537	0.00875822	up	0.00297586	1.35321	17.0531	0.00837626	up	0.00177455	1.59386	17.2937	0.0061809	up	0.00195912	1.55614	17.256	0.0062938	up	0.00143278	1.4745	17.1744	0.00554552	up	2	15.6445	15.7552	16.95	16.9338	17.2166	17.1487
5715	sp|O14977|AZIN1_HUMAN	AZIN1	Antizyme inhibitor 1 OS=Homo sapiens OX=9606 GN=AZIN1 PE=1 SV=2	0.766952	0.0510033	14.5845	0.799036	n.s.	0.149734	-0.391425	14.6355	0.180244	n.s.	14.1931	0.0259143	0.0271189	sig	0.0811022	-0.492581	14.0919	0.0996913	n.s.	0.117401	-0.417627	14.1669	0.137246	n.s.	0.688808	-0.0645629	14.52	0.706292	n.s.	0.550806	-0.163746	14.4208	0.571497	n.s.	0.349001	-0.169393	14.4151	0.372207	n.s.	3	14.7237	14.4454	14.6928	14.5783	14.293	14.0932
397	sp|P61769|B2MG_HUMAN	B2M	Beta-2-microglobulin OS=Homo sapiens OX=9606 GN=B2M PE=1 SV=1	0.00409918	1.13808	16.1903	0.025237	up	0.0109258	0.754995	17.3284	0.0239858	up	16.9453	1.02143e-10	1.78459e-09	sig	0.0145265	-0.488405	15.7019	0.024499	n.s.	0.0115897	-0.955002	15.2353	0.0199096	down	0.00166801	-1.50748	14.6828	0.00600332	down	0.000973864	-1.91123	14.2791	0.0047192	down	0.000756652	-2.6563	13.534	0.00435793	down	1	16.1308	16.2498	17.286	17.3708	16.8925	16.9981
1468	sp|Q9Y5Z6|B3GT1_HUMAN	B3GALT1	Beta-1,3-galactosyltransferase 1 OS=Homo sapiens OX=9606 GN=B3GALT1 PE=1 SV=1	0.0052482	-1.73665	15.037	0.0274561	down	0.000543548	-2.42197	13.3003	0.00688722	down	12.615	1.56067e-05	2.52281e-05	sig	0.00623749	-2.4167	12.6203	0.0138691	down	0.000467548	-1.51383	13.5232	0.00407866	down	0.00147894	-1.6503	13.3867	0.0056937	down	0.0172418	-1.68538	13.3516	0.0262565	down	0.0031988	-2.03055	13.0064	0.00822047	down	3	15.0596	15.0144	13.4246	13.1761	12.6668	12.5633
6233	sp|Q96L58|B3GT6_HUMAN	B3GALT6	Beta-1,3-galactosyltransferase 6 OS=Homo sapiens OX=9606 GN=B3GALT6 PE=1 SV=2	0.00525998	0.385672	16.3466	0.0274561	n.s.	0.00369529	0.753101	16.7323	0.0129201	up	17.0997	2.15858e-06	4.358e-06	sig	0.000342986	0.811951	17.1586	0.00428997	up	0.00543858	0.817958	17.1646	0.0119787	up	0.000605642	0.793595	17.1402	0.00411855	up	0.0063745	0.721975	17.0686	0.0126335	up	0.000763821	0.557449	16.9041	0.00438074	n.s.	2	16.3378	16.3555	16.759	16.7057	17.0547	17.1448
1744	sp|O94766|B3GA3_HUMAN	B3GAT3	Galactosylgalactosylxylosylprotein 3-beta-glucuronosyltransferase 3 OS=Homo sapiens OX=9606 GN=B3GAT3 PE=1 SV=2	0.025879	0.339343	17.0439	0.0592912	n.s.	0.00159375	1.13926	17.3833	0.0090459	up	18.1832	6.14761e-11	1.27497e-09	sig	0.000669521	1.59239	18.6363	0.00506793	up	0.000572286	1.84763	18.8916	0.00427019	up	0.00056296	1.72592	18.7699	0.00402793	up	0.000765998	1.72438	18.7683	0.00428838	up	0.000562045	1.71673	18.7607	0.00396442	up	2	17.0033	17.0846	17.4213	17.3452	18.2037	18.1627
2050	sp|Q6Y288|B3GLT_HUMAN	B3GLCT	Beta-1,3-glucosyltransferase OS=Homo sapiens OX=9606 GN=B3GLCT PE=1 SV=2	0.0276471	0.355726	17.5663	0.0616583	n.s.	0.00540033	0.747738	17.922	0.0157261	up	18.3141	5.74248e-08	2.06333e-07	sig	0.00229555	1.1407	18.707	0.00817342	up	0.000228807	1.58089	19.1472	0.00349625	up	0.00240783	1.76662	19.3329	0.0071468	up	0.0012931	1.66003	19.2263	0.00522144	up	0.00112228	1.36756	18.9339	0.00502231	up	2	17.5458	17.5869	17.9789	17.8652	18.2628	18.3653
109	sp|Q00973|B4GN1_HUMAN	B4GALNT1	Beta-1,4 N-acetylgalactosaminyltransferase 1 OS=Homo sapiens OX=9606 GN=B4GALNT1 PE=1 SV=2	0.0107741	4.08359	9.86414	0.036919	up	0.00606243	5.45108	13.9477	0.0168742	up	15.3152	6.12447e-09	3.41495e-08	sig	0.00640838	5.3313	15.1954	0.0140968	up	0.00386575	6.81484	16.679	0.00974419	up	0.00312395	7.55111	17.4153	0.00823873	up	0.0030267	7.77988	17.644	0.00795885	up	0.00290072	7.83783	17.702	0.00778064	up	2	9.44115	10.2871	14.0085	13.887	15.3688	15.2617
7031	sp|Q76KP1|B4GN4_HUMAN	B4GALNT4	N-acetyl-beta-glucosaminyl-glycoprotein 4-beta-N-acetylgalactosaminyltransferase 1 OS=Homo sapiens OX=9606 GN=B4GALNT4 PE=1 SV=1	0.0784834	-0.105314	14.694	0.124564	n.s.	0.00997702	-0.430716	14.5886	0.0226718	n.s.	14.2632	1.57376e-05	2.54112e-05	sig	0.0034574	-0.528953	14.165	0.00993397	n.s.	0.0833032	-0.243618	14.4503	0.10044	n.s.	0.00465028	-0.45773	14.2362	0.0103639	n.s.	0.0151028	-0.26551	14.4284	0.0237302	n.s.	0.0189648	-0.237916	14.456	0.0284537	n.s.	3	14.7251	14.6628	14.5848	14.5925	14.2331	14.2934
1667	sp|P15291|B4GT1_HUMAN	B4GALT1	Beta-1,4-galactosyltransferase 1 OS=Homo sapiens OX=9606 GN=B4GALT1 PE=1 SV=5	0.171916	0.124547	15.834	0.22924	n.s.	0.466335	0.0558779	15.9585	0.499014	n.s.	15.8899	3.17911e-07	8.38164e-07	sig	0.0319541	-0.49498	15.339	0.0455956	n.s.	0.0224074	-0.777472	15.0565	0.0328995	down	0.00424644	-1.22604	14.6079	0.00982242	down	0.00133934	-1.44078	14.3932	0.00528712	down	0.00588635	-1.54733	14.2867	0.012033	down	1	15.7812	15.8867	15.9308	15.9863	15.8561	15.9236
5240	sp|O60909|B4GT2_HUMAN	B4GALT2	Beta-1,4-galactosyltransferase 2 OS=Homo sapiens OX=9606 GN=B4GALT2 PE=1 SV=1	0.339144	-0.177351	13.9652	0.398326	n.s.	0.217622	-0.252889	13.7878	0.251559	n.s.	13.7123	0.000352724	0.000442569	sig	0.233269	0.238484	14.2036	0.259304	n.s.	0.104562	0.400581	14.3657	0.123539	n.s.	0.17046	0.336966	14.3021	0.190835	n.s.	0.135849	0.338286	14.3034	0.155758	n.s.	0.222542	0.25437	14.2195	0.245424	n.s.	7	13.826	14.1043	13.7573	13.8183	13.7424	13.6821
5723	sp|O60512|B4GT3_HUMAN	B4GALT3	Beta-1,4-galactosyltransferase 3 OS=Homo sapiens OX=9606 GN=B4GALT3 PE=1 SV=2	0.628434	0.0832159	14.2287	0.673896	n.s.	0.0741093	0.300655	14.3119	0.0992449	n.s.	14.5294	0.0017098	0.00196584	sig	0.191526	-0.269393	13.9593	0.216295	n.s.	0.0817006	-0.294129	13.9346	0.0988664	n.s.	0.353432	-0.122899	14.1058	0.376933	n.s.	0.184362	-0.229807	13.9989	0.205886	n.s.	0.0260128	-0.504443	13.7243	0.036902	n.s.	1	14.3096	14.1478	14.1892	14.4347	14.5607	14.498
2902	sp|O60513|B4GT4_HUMAN	B4GALT4	Beta-1,4-galactosyltransferase 4 OS=Homo sapiens OX=9606 GN=B4GALT4 PE=1 SV=1	0.262639	-0.471079	15.448	0.322267	n.s.	0.323245	-0.250175	14.977	0.357951	n.s.	15.1979	0.00109936	0.00128832	sig	0.0498568	-0.797438	14.6506	0.0658134	n.s.	0.0237726	-1.20959	14.2384	0.0345809	down	0.0622307	-0.999386	14.4486	0.0764182	n.s.	0.0163183	-1.4115	14.0365	0.0251196	down	0.0133091	-1.51495	13.9331	0.0215423	down	1	15.5959	15.3002	14.71	15.2439	15.321	15.0747
1385	sp|O43286|B4GT5_HUMAN	B4GALT5	Beta-1,4-galactosyltransferase 5 OS=Homo sapiens OX=9606 GN=B4GALT5 PE=1 SV=1	0.00207089	-0.787698	19.0194	0.0207982	down	6.53917e-05	-1.71777	18.2317	0.00547099	down	17.3016	6.36738e-11	1.30125e-09	sig	0.000385292	-2.3417	16.6777	0.00444559	down	0.000204616	-2.24173	16.7776	0.0034577	down	0.000111219	-1.80504	17.2143	0.00308169	down	0.000196974	-2.08486	16.9345	0.00308061	down	0.000206815	-2.28829	16.7311	0.00314774	down	3	19.0294	19.0093	18.1972	18.2661	17.2919	17.3112
7321	sp|O43505|B4GA1_HUMAN	B4GAT1	Beta-1,4-glucuronyltransferase 1 OS=Homo sapiens OX=9606 GN=B4GAT1 PE=1 SV=1	0.015548	-0.479115	18.2094	0.0447736	n.s.	0.139927	0.0563674	17.7303	0.16981	n.s.	18.2658	0.00141498	0.00163843	sig	0.0252728	-0.289821	17.9196	0.0376177	n.s.	0.00518907	-0.257291	17.9521	0.0116439	n.s.	0.152885	-0.130856	18.0786	0.172364	n.s.	0.0648455	-0.214746	17.9947	0.080027	n.s.	0.251873	-0.146094	18.0633	0.274999	n.s.	9	18.2248	18.1941	17.6718	17.7888	18.2838	18.2478
7540	sp|Q9NWV8|BABA1_HUMAN	BABAM1	BRISC and BRCA1-A complex member 1 OS=Homo sapiens OX=9606 GN=BABAM1 PE=1 SV=1	0.00817353	-0.3624	19.4657	0.0330045	n.s.	0.012652	-0.339502	19.1033	0.0263751	n.s.	19.1262	3.82981e-05	5.69464e-05	sig	0.0836075	-0.117987	19.3477	0.10245	n.s.	0.0873191	-0.132149	19.3335	0.104698	n.s.	0.800037	0.0162287	19.4819	0.813302	n.s.	0.24078	0.0723216	19.538	0.263487	n.s.	0.220455	-0.0848635	19.3808	0.243309	n.s.	13	19.4332	19.4982	19.0976	19.109	19.1054	19.147
6443	sp|Q9NXR7|BABA2_HUMAN	BABAM2	BRISC and BRCA1-A complex member 2 OS=Homo sapiens OX=9606 GN=BABAM2 PE=1 SV=2	0.27274	-0.00962163	16.3406	0.332537	n.s.	0.0534179	0.215422	16.331	0.0758965	n.s.	16.556	0.00274874	0.00309735	sig	0.00142796	0.54063	16.8813	0.00658459	n.s.	0.0339925	0.422326	16.7629	0.0463437	n.s.	0.0155765	0.543169	16.8838	0.0241844	n.s.	0.0288182	0.374908	16.7155	0.0399829	n.s.	0.213179	0.270828	16.6114	0.235729	n.s.	2	16.3389	16.3423	16.3372	16.3248	16.5042	16.6079
1682	sp|P56817|BACE1_HUMAN	BACE1	Beta-secretase 1 OS=Homo sapiens OX=9606 GN=BACE1 PE=1 SV=3	0.0260542	1.11156	13.3532	0.0595418	n.s.	0.00948039	1.95176	14.4648	0.0218679	up	15.305	8.51121e-08	2.83981e-07	sig	0.0092228	1.87076	15.224	0.017829	up	0.00580938	2.31458	15.6678	0.0125024	up	0.00551133	2.43659	15.7898	0.0114971	up	0.0043623	2.69555	16.0488	0.00986453	up	0.0047952	2.74904	16.1023	0.0105361	up	2	13.5303	13.1762	14.511	14.4186	15.3776	15.2324
6414	sp|O14867|BACH1_HUMAN	BACH1	Transcription regulator protein BACH1 OS=Homo sapiens OX=9606 GN=BACH1 PE=1 SV=2	0.00307854	0.77642	17.1338	0.0228322	up	0.00106339	0.732616	17.9103	0.0080407	up	17.8665	2.42535e-06	4.83783e-06	sig	0.0128295	0.552844	17.6867	0.0224471	n.s.	0.00149407	0.611627	17.7455	0.00604771	up	0.00446323	0.389648	17.5235	0.010111	n.s.	0.0215812	0.400642	17.5345	0.0313404	n.s.	0.00879613	0.260361	17.3942	0.0158985	n.s.	5	17.1572	17.1105	17.9466	17.874	17.8614	17.8715
6708	sp|Q92934|BAD_HUMAN	BAD	Bcl2-associated agonist of cell death OS=Homo sapiens OX=9606 GN=BAD PE=1 SV=3	0.011454	0.367441	17.7119	0.0381182	n.s.	0.0340744	0.281749	18.0793	0.0534686	n.s.	17.9936	2.30759e-07	6.39395e-07	sig	0.0131106	0.336468	18.0483	0.0227958	n.s.	0.00347495	0.65468	18.3666	0.009117	up	0.00371327	0.637802	18.3497	0.00908158	up	0.00718901	0.629864	18.3417	0.0137104	up	0.00297094	0.751272	18.4631	0.00789299	up	7	17.7505	17.6732	18.0882	18.0704	18.0304	17.9568
1510	sp|Q99933|BAG1_HUMAN	BAG1	BAG family molecular chaperone regulator 1 OS=Homo sapiens OX=9606 GN=BAG1 PE=1 SV=4	0.00810163	0.614668	17.8954	0.0329014	up	0.0158393	0.861711	18.5101	0.0306801	up	18.7571	5.45686e-09	3.14917e-08	sig	0.000878829	1.7406	19.636	0.00553752	up	0.000822243	2.00263	19.8981	0.00479318	up	0.000745111	1.89205	19.7875	0.0044281	up	0.00112211	1.97735	19.8728	0.00495087	up	0.0012039	2.30407	20.1995	0.00517236	up	2	17.9471	17.8438	18.4893	18.5309	18.854	18.6603
4730	sp|O95816|BAG2_HUMAN	BAG2	BAG family molecular chaperone regulator 2 OS=Homo sapiens OX=9606 GN=BAG2 PE=1 SV=1	0.215749	0.121882	18.3655	0.274555	n.s.	0.379656	-0.131682	18.4873	0.413844	n.s.	18.2338	5.08622e-05	7.37759e-05	sig	0.0292837	-0.429718	17.9357	0.0424049	n.s.	0.0228983	-0.633157	17.7323	0.0334951	down	0.0389414	-0.530345	17.8351	0.0512402	n.s.	0.0217423	-0.767243	17.5982	0.0315479	down	0.00732782	-0.817045	17.5484	0.0140432	down	1	18.433	18.2979	18.4964	18.4783	18.3302	18.1374
6848	sp|O95817|BAG3_HUMAN	BAG3	BAG family molecular chaperone regulator 3 OS=Homo sapiens OX=9606 GN=BAG3 PE=1 SV=3	0.00789198	0.317316	18.9385	0.0326172	n.s.	0.0435643	0.258343	19.2558	0.0645884	n.s.	19.1969	1.17661e-06	2.57514e-06	sig	0.0192597	0.3255	19.264	0.0302343	n.s.	0.00096152	0.407901	19.3464	0.00514989	n.s.	0.000789011	0.665454	19.604	0.00450354	up	7.04218e-06	0.649848	19.5884	0.00156102	up	0.000261908	0.736137	19.6747	0.00331565	up	2	18.9396	18.9374	19.2275	19.2842	19.2526	19.1411
5388	sp|O95429|BAG4_HUMAN	BAG4	BAG family molecular chaperone regulator 4 OS=Homo sapiens OX=9606 GN=BAG4 PE=1 SV=1	0.203583	0.104071	21.6078	0.262552	n.s.	0.232032	0.066205	21.7119	0.26647	n.s.	21.674	7.86393e-08	2.66503e-07	sig	0.00753424	-0.228496	21.3793	0.015627	n.s.	0.00495043	-0.270025	21.3378	0.0113009	n.s.	0.00174355	-0.473309	21.1345	0.00611979	n.s.	0.00175406	-0.640692	20.9671	0.00597001	down	0.00127821	-0.626021	20.9818	0.00531337	down	1	21.5888	21.6268	21.6593	21.7644	21.7081	21.6399
8195	sp|Q9UL15|BAG5_HUMAN	BAG5	BAG family molecular chaperone regulator 5 OS=Homo sapiens OX=9606 GN=BAG5 PE=1 SV=1	0.663789	0.0242479	18.0354	0.706103	n.s.	0.335668	-0.0631903	18.0597	0.370244	n.s.	17.9722	0.000981929	0.00115793	sig	0.119116	0.109981	18.1454	0.140735	n.s.	0.00756676	0.241574	18.277	0.0148366	n.s.	0.131295	0.0929252	18.1284	0.149979	n.s.	0.0129317	0.19458	18.23	0.0211013	n.s.	0.0338181	0.246939	18.2824	0.045688	n.s.	2	18.0562	18.0147	18.0164	18.103	18.018	17.9265
8064	sp|P46379|BAG6_HUMAN	BAG6	Large proline-rich protein BAG6 OS=Homo sapiens OX=9606 GN=BAG6 PE=1 SV=2	0.240203	0.100621	20.5984	0.2995	n.s.	0.645795	-0.0384216	20.699	0.673213	n.s.	20.56	0.000413776	0.000512625	sig	0.0930272	-0.142702	20.4557	0.11292	n.s.	0.0664472	-0.183696	20.4147	0.08238	n.s.	0.881376	-0.00993287	20.5885	0.890544	n.s.	0.210548	-0.083945	20.5145	0.232671	n.s.	0.0218854	-0.346532	20.2519	0.0319864	n.s.	1	20.5529	20.6439	20.6586	20.7395	20.5045	20.6154
6118	sp|Q8TBE0|BAHD1_HUMAN	BAHD1	Bromo adjacent homology domain-containing 1 protein OS=Homo sapiens OX=9606 GN=BAHD1 PE=1 SV=2	0.00970886	-0.72188	15.0563	0.035195	down	0.000955479	-0.686344	14.3344	0.00767492	down	14.37	0.00183168	0.0020965	sig	0.00449026	-0.646107	14.4102	0.0114004	down	0.000426542	-0.507704	14.5486	0.00398891	n.s.	0.00140528	-0.25154	14.8048	0.00561107	n.s.	0.12381	-0.420913	14.6354	0.142863	n.s.	0.0743613	-0.380131	14.6762	0.0900367	n.s.	3	15.0656	15.047	14.4055	14.2634	14.3509	14.3891
3110	tr|I3L4C2|I3L4C2_HUMAN	BAIAP2	Isoform of Q9UQB8, Brain-specific angiogenesis inhibitor 1-associated protein 2 OS=Homo sapiens OX=9606 GN=BAIAP2 PE=1 SV=1	0.0555204	0.846047	20.11	0.0971861	n.s.	0.000728509	1.24895	20.956	0.00720258	up	21.3589	4.68879e-05	6.85297e-05	sig	0.00308111	1.34338	21.4533	0.00933619	up	0.00228166	1.56244	21.6724	0.00734087	up	0.00998574	0.86456	20.9745	0.0174011	up	0.00581967	0.989074	21.099	0.011877	up	0.00118155	1.34773	21.4577	0.00511236	up	2	20.0807	20.1393	21.1621	20.75	21.3422	21.3756
60	sp|Q9UHR4|BI2L1_HUMAN	BAIAP2L1	Brain-specific angiogenesis inhibitor 1-associated protein 2-like protein 1 OS=Homo sapiens OX=9606 GN=BAIAP2L1 PE=1 SV=2	0.0274436	0.806825	18.6672	0.0613628	n.s.	0.0138133	0.344414	19.4741	0.0279206	n.s.	19.0116	5.36796e-11	1.18081e-09	sig	0.00184056	-2.15996	16.5073	0.00740344	down	0.000301494	-3.6831	14.9841	0.00370022	down	0.000126379	-3.88148	14.7858	0.00308982	down	0.00027781	-4.28018	14.3871	0.00328062	down	0.000582414	-4.39608	14.2712	0.00403726	down	1	18.6291	18.7054	19.6051	19.343	18.9969	19.0264
1201	sp|Q16611|BAK_HUMAN	BAK1	Bcl-2 homologous antagonist/killer OS=Homo sapiens OX=9606 GN=BAK1 PE=1 SV=1	0.319028	0.0712695	17.9606	0.378195	n.s.	0.0564784	0.076963	18.0319	0.0795037	n.s.	18.0376	1.15737e-07	3.63711e-07	sig	0.970217	-0.000817963	17.9598	0.972242	n.s.	0.0190846	-0.462183	17.4985	0.0288895	n.s.	0.0143278	-1.15356	16.8071	0.0226666	down	0.000323353	-1.66303	16.2976	0.0033947	down	0.00416787	-2.03147	15.9292	0.0096263	down	1	17.9795	17.9418	17.9811	18.0827	18.0347	18.0405
1379	sp|O75531|BAF_HUMAN	BANF1	Barrier-to-autointegration factor OS=Homo sapiens OX=9606 GN=BANF1 PE=1 SV=1	0.142065	0.347773	16.0945	0.196545	n.s.	0.00806183	0.57909	16.4423	0.0198914	n.s.	16.6736	0.00104858	0.00123299	sig	0.0326264	0.820221	16.9147	0.0463008	up	0.0127583	1.80367	17.8982	0.0213009	up	0.0127677	0.406215	16.5007	0.0207553	n.s.	0.382916	0.31149	16.406	0.406422	n.s.	0.0451348	0.734077	16.8286	0.0585168	n.s.	4	16.066	16.1231	16.2978	16.5868	16.7174	16.6298
7045	sp|Q8N9N5|BANP_HUMAN	BANP	Protein BANP OS=Homo sapiens OX=9606 GN=BANP PE=1 SV=3	0.0644171	0.310608	14.6794	0.107761	n.s.	0.0464192	0.427455	14.99	0.0678392	n.s.	15.1068	0.000341952	0.000429927	sig	0.0416065	0.409567	15.089	0.0563952	n.s.	0.0193468	0.63021	15.3096	0.0291992	up	0.0350595	0.582849	15.2622	0.0467658	n.s.	0.073846	0.304626	14.984	0.0895873	n.s.	0.0252978	0.506875	15.1863	0.0360593	n.s.	2	14.5982	14.7606	15.0067	14.9733	15.157	15.0567
6944	sp|Q92560|BAP1_HUMAN	BAP1	Ubiquitin carboxyl-terminal hydrolase BAP1 OS=Homo sapiens OX=9606 GN=BAP1 PE=1 SV=2	0.0914918	0.187303	17.1958	0.140026	n.s.	0.0127023	0.544484	17.3831	0.0264353	n.s.	17.7403	1.03283e-05	1.74187e-05	sig	0.0061462	0.664775	17.8606	0.0137724	up	0.00747665	0.601964	17.7978	0.0147167	up	0.0100892	0.574729	17.7705	0.0175178	n.s.	0.0100088	0.527259	17.7231	0.017441	n.s.	0.0320518	0.460723	17.6565	0.0436842	n.s.	2	17.2481	17.1434	17.4143	17.3519	17.7071	17.7734
807	sp|Q8IXM2|BAP18_HUMAN	BAP18	Chromatin complexes subunit BAP18 OS=Homo sapiens OX=9606 GN=BAP18 PE=1 SV=1	0.0734501	0.284268	18.6771	0.118797	n.s.	0.0140224	0.697673	18.9614	0.0282446	up	19.3748	6.37762e-11	1.30125e-09	sig	0.00158832	2.01533	20.6924	0.00689307	up	0.00117627	2.2274	20.9045	0.00552055	up	0.000986978	2.41368	21.0908	0.00488125	up	0.00111451	2.46891	21.146	0.00494011	up	0.00105468	2.34764	21.0248	0.00490994	up	2	18.6013	18.753	18.9313	18.9915	19.3399	19.4097
3064	sp|Q99728|BARD1_HUMAN	BARD1	BRCA1-associated RING domain protein 1 OS=Homo sapiens OX=9606 GN=BARD1 PE=1 SV=2	0.0373665	-0.296875	17.4378	0.0739627	n.s.	0.057953	-0.328401	17.1409	0.0810851	n.s.	17.1094	3.06951e-07	8.12987e-07	sig	0.0260892	-0.550646	16.8872	0.038693	n.s.	0.00954846	-0.654318	16.7835	0.0173819	down	0.00274779	-1.27913	16.1587	0.00764841	down	0.00487488	-1.22126	16.2165	0.0106311	down	0.00294778	-1.19767	16.2401	0.00784445	down	9	17.3791	17.4965	17.1341	17.1477	17.0511	17.1677
6363	sp|Q6ZT62|BGIN_HUMAN	BARGIN	Bargin OS=Homo sapiens OX=9606 GN=BARGIN PE=1 SV=2	0.031798	-0.451755	19.0428	0.0669587	n.s.	0.00661235	-0.36714	18.591	0.0177214	n.s.	18.6756	2.46211e-05	3.80905e-05	sig	0.025073	-0.224636	18.8181	0.0374169	n.s.	0.00217703	-0.482815	18.5599	0.00720282	n.s.	6.54069e-05	-0.72874	18.314	0.0029314	down	0.000736226	-0.73006	18.3127	0.00424766	down	0.0129476	-0.661185	18.3816	0.0211114	down	9	19.0369	19.0487	18.6733	18.5087	18.6462	18.705
340	sp|P80723|BASP1_HUMAN	BASP1	Brain acid soluble protein 1 OS=Homo sapiens OX=9606 GN=BASP1 PE=1 SV=2	0.00112941	3.27977	18.2911	0.0186623	up	0.000812613	3.65184	21.5708	0.00744006	up	21.9429	2.3131e-10	3.11476e-09	sig	0.000563888	4.20829	22.4993	0.00478584	up	0.000732496	4.95794	23.249	0.00462808	up	0.000563283	4.76469	23.0557	0.00402793	up	0.000352423	5.314	23.6051	0.00344702	up	0.000770207	6.18313	24.4742	0.00439826	up	2	18.1915	18.3906	21.6184	21.5233	21.9736	21.9122
962	sp|Q07812|BAX_HUMAN	BAX	Apoptosis regulator BAX OS=Homo sapiens OX=9606 GN=BAX PE=1 SV=1	0.283828	-0.244161	18.6727	0.343824	n.s.	0.955663	-0.00914471	18.4286	0.961671	n.s.	18.6636	6.26332e-07	1.50198e-06	sig	0.0271189	1.1903	19.863	0.0398756	up	0.00884781	1.408	20.0807	0.0164919	up	0.00618336	1.68675	20.3595	0.0123796	up	0.0094211	1.79655	20.4693	0.0166565	up	0.00687071	1.72144	20.3942	0.0133717	up	7	18.5395	18.806	18.5313	18.3259	18.7225	18.6047
5409	sp|Q9NRL2|BAZ1A_HUMAN	BAZ1A	Bromodomain adjacent to zinc finger domain protein 1A OS=Homo sapiens OX=9606 GN=BAZ1A PE=1 SV=2	0.305105	0.221952	16.043	0.364188	n.s.	0.292295	-0.086743	16.2649	0.326988	n.s.	15.9562	0.00228671	0.0025926	sig	0.0305392	-0.36145	15.6815	0.0439067	n.s.	0.0193835	-0.255296	15.7877	0.0292241	n.s.	0.0272093	0.248031	16.291	0.0377991	n.s.	0.934293	0.005773	16.0487	0.9394	n.s.	0.0638885	-0.147301	15.8957	0.0788122	n.s.	3	16.0129	16.073	16.4245	16.1053	15.9029	16.0096
4542	sp|Q9UIG0|BAZ1B_HUMAN	BAZ1B	Tyrosine-protein kinase BAZ1B OS=Homo sapiens OX=9606 GN=BAZ1B PE=1 SV=2	0.490067	0.0961664	21.3961	0.544925	n.s.	0.0436174	-0.291029	21.4923	0.0646518	n.s.	21.1051	0.000365819	0.000456811	sig	0.0923345	-0.367967	21.0281	0.112143	n.s.	0.0442056	-0.255935	21.1402	0.0579465	n.s.	0.0160202	0.341099	21.7372	0.0247313	n.s.	0.101167	0.161587	21.5577	0.118959	n.s.	0.0958715	0.219121	21.6152	0.113225	n.s.	13	21.4397	21.3525	21.5984	21.3862	21.0598	21.1503
2462	sp|Q9UIF9|BAZ2A_HUMAN	BAZ2A	Bromodomain adjacent to zinc finger domain protein 2A OS=Homo sapiens OX=9606 GN=BAZ2A PE=1 SV=4	0.0504121	0.331574	20.3027	0.0909143	n.s.	0.27804	-0.068164	20.6343	0.312822	n.s.	20.2345	1.6852e-07	4.95192e-07	sig	0.00181498	-0.698831	19.6039	0.00734431	down	0.000365445	-1.03662	19.2661	0.00385748	down	0.00449129	-0.729919	19.5728	0.0101456	down	0.000685306	-0.933606	19.3691	0.00415747	down	0.00777967	-0.984609	19.3181	0.0146462	down	1	20.2843	20.3211	20.7095	20.5591	20.1922	20.2769
3622	sp|Q9UIF8|BAZ2B_HUMAN	BAZ2B	Bromodomain adjacent to zinc finger domain protein 2B OS=Homo sapiens OX=9606 GN=BAZ2B PE=1 SV=3	0.23036	0.345825	16.6569	0.289608	n.s.	0.666184	0.0283759	17.0027	0.691964	n.s.	16.6852	0.000173797	0.000228631	sig	0.599283	0.0629077	16.7198	0.620901	n.s.	0.0585156	0.286582	16.9434	0.07386	n.s.	0.00273131	0.853833	17.5107	0.00762421	up	0.00312647	0.826318	17.4832	0.00811194	up	0.0036529	0.949613	17.6065	0.00889058	up	8	16.6836	16.6301	17.2038	16.8016	16.7352	16.6353
2576	sp|Q8NFJ9|BBS1_HUMAN	BBS1	Bardet-Biedl syndrome 1 protein OS=Homo sapiens OX=9606 GN=BBS1 PE=1 SV=1	0.470438	-0.10967	14.9654	0.525873	n.s.	0.30051	-0.126143	14.8557	0.335136	n.s.	14.8392	2.51215e-07	6.89009e-07	sig	0.00558961	0.865768	15.8311	0.0130315	up	0.00881902	1.0429	16.0082	0.0164524	up	0.00331459	1.16901	16.1344	0.00854702	up	0.00274019	1.2532	16.2186	0.00753756	up	0.00423104	1.19769	16.163	0.00972284	up	7	14.9016	15.0291	14.9623	14.7491	14.9043	14.7741
1107	sp|Q9BXC9|BBS2_HUMAN	BBS2	Bardet-Biedl syndrome 2 protein OS=Homo sapiens OX=9606 GN=BBS2 PE=1 SV=1	0.124244	0.194663	16.8014	0.176686	n.s.	0.0112113	0.845476	16.996	0.0243503	up	17.6469	1.82495e-10	2.637e-09	sig	0.00208854	1.6403	18.4417	0.00780175	up	0.00150198	1.92827	18.7297	0.00606193	up	0.00142984	2.01366	18.815	0.00564587	up	0.00126844	2.14863	18.95	0.00518869	up	0.00118109	2.16219	18.9636	0.00511236	up	2	16.7272	16.8756	16.9802	17.0119	17.6983	17.5954
2315	sp|Q96RK4|BBS4_HUMAN	BBS4	Bardet-Biedl syndrome 4 protein OS=Homo sapiens OX=9606 GN=BBS4 PE=1 SV=2	0.00339731	-0.936072	16.3559	0.0234127	down	0.00916821	-0.7134	15.4199	0.0214512	down	15.6425	4.52488e-05	6.6346e-05	sig	0.521184	0.0660542	16.422	0.54508	n.s.	0.126024	0.234236	16.5902	0.146317	n.s.	0.0905248	0.263077	16.619	0.107145	n.s.	0.00662119	0.291058	16.647	0.0129532	n.s.	0.42693	0.182447	16.5384	0.449387	n.s.	11	16.3344	16.3775	15.4701	15.3696	15.7079	15.5772
1752	sp|Q8N3I7|BBS5_HUMAN	BBS5	Bardet-Biedl syndrome 5 protein OS=Homo sapiens OX=9606 GN=BBS5 PE=1 SV=1	0.345455	0.233223	13.8214	0.404474	n.s.	0.180092	0.431769	14.0546	0.212496	n.s.	14.2532	1.6054e-06	3.36453e-06	sig	0.0322787	1.08915	14.9106	0.0459643	up	0.0136859	1.56344	15.3849	0.0224191	up	0.0107575	1.80597	15.6274	0.0183908	up	0.0105443	1.78928	15.6107	0.0181476	up	0.0145516	1.63551	15.4569	0.0230232	up	7	13.6381	14.0047	14.0029	14.1064	14.1444	14.362
1528	sp|Q8IWZ6|BBS7_HUMAN	BBS7	Bardet-Biedl syndrome 7 protein OS=Homo sapiens OX=9606 GN=BBS7 PE=1 SV=2	0.00800355	0.272528	17.314	0.0327649	n.s.	0.00590091	0.717238	17.5865	0.0166345	up	18.0312	7.84236e-11	1.48678e-09	sig	0.000608425	1.37298	18.6869	0.00491428	up	0.000258126	1.7272	19.0412	0.00358168	up	0.0002269	1.7654	19.0794	0.00328018	up	0.000137311	1.83738	19.1513	0.00293965	up	9.36622e-05	1.8946	19.2086	0.00282129	up	2	17.2976	17.3303	17.5682	17.6048	18.0841	17.9783
1440	sp|Q3SYG4|PTHB1_HUMAN	BBS9	Protein PTHB1 OS=Homo sapiens OX=9606 GN=BBS9 PE=1 SV=1	0.0247699	0.196275	15.4992	0.0578701	n.s.	0.0144882	0.397259	15.6955	0.0287469	n.s.	15.8965	2.96175e-09	1.96352e-08	sig	0.000270262	1.06321	16.5625	0.00415419	up	0.000108124	1.57675	17.076	0.00323093	up	0.00243184	1.85764	17.3569	0.00718498	up	0.00072293	1.86797	17.3672	0.00422662	up	0.000314641	1.79263	17.2919	0.00344824	up	2	15.5126	15.4859	15.724	15.667	15.85	15.943
4385	sp|Q8WY36|BBX_HUMAN	BBX	HMG box transcription factor BBX OS=Homo sapiens OX=9606 GN=BBX PE=1 SV=1	0.502298	-0.109472	16.9122	0.55652	n.s.	0.590854	0.0581185	16.8027	0.620655	n.s.	16.9703	0.000122451	0.000164914	sig	0.0092003	0.67464	17.5868	0.0178014	up	0.0213084	0.57813	17.4903	0.0315809	n.s.	0.157381	0.159413	17.0716	0.17711	n.s.	0.343932	0.0783483	16.9905	0.367436	n.s.	0.0455201	0.283713	17.1959	0.058928	n.s.	4	16.8499	16.9744	16.9224	16.683	17.0375	16.903
3837	sp|P50895|BCAM_HUMAN	BCAM	Basal cell adhesion molecule OS=Homo sapiens OX=9606 GN=BCAM PE=1 SV=2	0.0480546	0.275437	18.9244	0.0879876	n.s.	0.00665816	0.434064	19.1999	0.0177887	n.s.	19.3585	3.27261e-05	4.92629e-05	sig	0.0979164	0.299983	19.2244	0.118191	n.s.	0.0447379	-0.303836	18.6206	0.0585201	n.s.	0.029869	-0.25558	18.6688	0.0408378	n.s.	0.0620672	-0.25762	18.6668	0.0771157	n.s.	0.0276696	-0.402423	18.522	0.0387946	n.s.	1	18.8969	18.9519	19.2562	19.1435	19.3359	19.3811
5807	sp|P51572|BAP31_HUMAN	BCAP31	B-cell receptor-associated protein 31 OS=Homo sapiens OX=9606 GN=BCAP31 PE=1 SV=3	0.148267	-0.0507971	22.0623	0.203611	n.s.	0.0166883	-0.361673	22.0115	0.0317993	n.s.	21.7006	1.62266e-06	3.39248e-06	sig	0.00321522	-0.67169	21.3906	0.00951441	down	0.00411202	-0.477401	21.5849	0.0101063	n.s.	0.00891737	-0.360663	21.7017	0.0160461	n.s.	0.0349897	-0.246195	21.8161	0.0469625	n.s.	0.949425	0.00242413	22.0647	0.952953	n.s.	9	22.0838	22.0409	22.0062	22.0168	21.7428	21.6585
4923	sp|P56945|BCAR1_HUMAN	BCAR1	Breast cancer anti-estrogen resistance protein 1 OS=Homo sapiens OX=9606 GN=BCAR1 PE=1 SV=2	0.00181897	-0.775707	20.0563	0.0204497	down	0.00335666	-0.672745	19.2806	0.0124513	down	19.3836	4.05339e-08	1.54752e-07	sig	0.00180717	-1.22011	18.8362	0.00733322	down	0.00228145	-0.992773	19.0635	0.00734087	down	0.00399682	-0.71833	19.338	0.00950288	down	0.0025158	-0.661299	19.395	0.00718072	down	0.00248904	-0.6911	19.3652	0.00718215	down	3	20.089	20.0237	19.2751	19.2861	19.3621	19.405
2983	sp|O75815|BCAR3_HUMAN	BCAR3	Breast cancer anti-estrogen resistance protein 3 OS=Homo sapiens OX=9606 GN=BCAR3 PE=1 SV=1	0.00165153	-1.37786	15.8368	0.0203781	down	0.000804038	-1.81548	14.4589	0.00742926	down	14.0213	6.49276e-09	3.55929e-08	sig	0.00105275	-1.74314	14.0936	0.00589061	down	0.00124508	-1.63615	14.2006	0.00560933	down	0.00231852	-1.67168	14.1651	0.00701562	down	0.00154904	-1.31026	14.5265	0.00560313	down	0.00188426	-1.32343	14.5134	0.00617314	down	3	15.8869	15.7867	14.4841	14.4337	14.0092	14.0334
4883	sp|O75934|SPF27_HUMAN	BCAS2	Pre-mRNA-splicing factor SPF27 OS=Homo sapiens OX=9606 GN=BCAS2 PE=1 SV=1	0.304936	0.0777089	18.2365	0.364037	n.s.	0.0792936	0.290546	18.3143	0.104904	n.s.	18.5271	8.79349e-05	0.000121533	sig	0.0125618	0.501332	18.7379	0.0220725	n.s.	0.00579676	0.593437	18.83	0.0124845	up	0.319434	-0.106266	18.1303	0.342789	n.s.	0.141707	0.146729	18.3833	0.161787	n.s.	0.110953	0.190331	18.4269	0.12901	n.s.	4	18.1914	18.2817	18.3488	18.2797	18.6016	18.4526
2889	sp|Q9H6U6|BCAS3_HUMAN	BCAS3	BCAS3 microtubule associated cell migration factor OS=Homo sapiens OX=9606 GN=BCAS3 PE=1 SV=3	0.049993	0.326101	16.8435	0.090376	n.s.	0.00202231	0.72332	17.1696	0.00975323	up	17.5669	3.35598e-08	1.33329e-07	sig	0.00142336	1.23307	18.0766	0.00657317	up	0.000724559	1.29784	18.1414	0.00461253	up	0.000814551	1.59112	18.4346	0.00455597	up	0.00320804	1.47716	18.3207	0.00821246	up	0.000737653	1.21655	18.0601	0.00432926	up	2	16.8115	16.8755	17.1009	17.2383	17.573	17.5607
4026	sp|P54687|BCAT1_HUMAN	BCAT1	Branched-chain-amino-acid aminotransferase, cytosolic OS=Homo sapiens OX=9606 GN=BCAT1 PE=1 SV=3	0.0171024	0.595924	21.4673	0.0470549	up	0.0010813	0.440536	22.0632	0.00807488	n.s.	21.9078	1.24775e-07	3.87875e-07	sig	0.318564	0.0274585	21.4947	0.345587	n.s.	0.00586629	0.510027	21.9773	0.0125654	n.s.	0.00559977	0.69414	22.1614	0.0116147	up	0.00193623	0.938336	22.4056	0.00625745	up	0.000201525	1.35598	22.8233	0.0031198	up	8	21.4542	21.4804	22.1411	21.9853	21.9016	21.914
3315	sp|O15382|BCAT2_HUMAN	BCAT2	Branched-chain-amino-acid aminotransferase, mitochondrial OS=Homo sapiens OX=9606 GN=BCAT2 PE=1 SV=2	0.00213639	0.185938	16.9177	0.020958	n.s.	0.0040333	0.603909	17.1036	0.0134054	up	17.5216	1.20236e-08	5.73643e-08	sig	0.00176382	1.09312	18.0108	0.00726105	up	0.000152114	1.07205	17.9897	0.00331698	up	0.000971949	1.18878	18.1064	0.00485283	up	0.000494674	1.16046	18.0781	0.00378791	up	0.00153447	0.977993	17.8957	0.00573466	up	2	16.9151	16.9202	17.0954	17.1118	17.5599	17.4832
5038	sp|Q9P287|BCCIP_HUMAN	BCCIP	BRCA2 and CDKN1A-interacting protein OS=Homo sapiens OX=9606 GN=BCCIP PE=1 SV=1	0.00257663	-0.660134	18.0416	0.0216604	down	0.00121998	-0.727361	17.3815	0.00842409	down	17.3142	2.02344e-06	4.11592e-06	sig	0.000604844	-0.765608	17.276	0.00490514	down	0.000625366	-1.20885	16.8328	0.00438588	down	0.000488487	-0.899138	17.1425	0.00388193	down	0.00105346	-0.888713	17.1529	0.00484864	down	0.0091712	-1.59113	16.4505	0.016388	down	1	18.0229	18.0603	17.3536	17.4094	17.297	17.3315
3934	sp|Q7Z5W3|BN3D2_HUMAN	BCDIN3D	RNA 5'-monophosphate methyltransferase OS=Homo sapiens OX=9606 GN=BCDIN3D PE=1 SV=1	0.010604	0.736578	15.0837	0.0366254	up	0.0224965	1.13402	15.8203	0.0392326	up	16.2177	1.55661e-05	2.51719e-05	sig	0.00507086	1.32053	16.4042	0.0122486	up	0.00251158	1.33486	16.4186	0.00767772	up	0.00418616	1.43634	16.52	0.00974403	up	0.00704896	1.18517	16.2689	0.0135238	up	0.00335935	1.23545	16.3191	0.00847682	up	2	15.15	15.0174	15.8583	15.7822	16.3775	16.0579
3724	sp|P06276|CHLE_HUMAN	BCHE	Cholinesterase OS=Homo sapiens OX=9606 GN=BCHE PE=1 SV=1	0.659505	0.0741776	16.7411	0.702393	n.s.	0.603361	-0.0523166	16.8153	0.632486	n.s.	16.6888	2.29253e-05	3.57613e-05	sig	0.0189962	0.639209	17.3803	0.0299348	up	0.0248142	0.587504	17.3286	0.0357593	up	0.0112673	0.839378	17.5805	0.018969	up	0.0143635	0.835003	17.5761	0.0228213	up	0.0210845	0.852676	17.5938	0.0310151	up	7	16.6567	16.8255	16.933	16.6976	16.7032	16.6743
4810	sp|P12694|ODBA_HUMAN	BCKDHA	2-oxoisovalerate dehydrogenase subunit alpha, mitochondrial OS=Homo sapiens OX=9606 GN=BCKDHA PE=1 SV=2	0.0190807	0.0951995	18.835	0.0497572	n.s.	0.00683356	0.375364	18.9302	0.0180707	n.s.	19.2104	9.05803e-06	1.55155e-05	sig	9.52984e-06	0.885571	19.7206	0.00279078	up	0.00118123	0.733912	19.569	0.00553183	up	0.00744567	0.640317	19.4754	0.0140818	up	0.00326535	0.507421	19.3425	0.0082879	n.s.	0.112253	0.293451	19.1285	0.130364	n.s.	7	18.8364	18.8337	18.917	18.9435	19.2416	19.1793
4971	sp|P21953|ODBB_HUMAN	BCKDHB	2-oxoisovalerate dehydrogenase subunit beta, mitochondrial OS=Homo sapiens OX=9606 GN=BCKDHB PE=1 SV=2	0.0909812	0.680509	14.3347	0.139457	n.s.	0.000876807	1.0377	15.0153	0.00752448	up	15.3725	0.000390877	0.000485996	sig	0.000186152	1.33015	15.6649	0.00383688	up	0.000170879	0.942206	15.277	0.003382	up	0.0048042	0.933995	15.2687	0.010568	up	0.00016181	0.959274	15.294	0.00305497	up	0.0335939	0.76425	15.099	0.0454276	up	2	14.3469	14.3226	15.2355	14.795	15.3442	15.4007
4703	sp|O14874|BCKD_HUMAN	BCKDK	[3-methyl-2-oxobutanoate dehydrogenase [lipoamide]] kinase, mitochondrial OS=Homo sapiens OX=9606 GN=BCKDK PE=1 SV=2	0.049359	-0.458183	17.8461	0.0896548	n.s.	0.0638228	-0.429662	17.3879	0.0876284	n.s.	17.4165	6.0992e-05	8.69374e-05	sig	0.0680603	-0.410822	17.4353	0.0855699	n.s.	0.0378866	-0.532262	17.3139	0.0507562	n.s.	0.310597	0.182633	18.0287	0.333803	n.s.	0.18224	0.362748	18.2089	0.203785	n.s.	0.021504	-0.710302	17.1358	0.0315141	down	3	17.7404	17.9518	17.3847	17.3912	17.3735	17.4594
6046	sp|O95999|BCL10_HUMAN	BCL10	B-cell lymphoma/leukemia 10 OS=Homo sapiens OX=9606 GN=BCL10 PE=1 SV=1	0.0241562	0.420267	13.9866	0.0569599	n.s.	0.0431375	0.394977	14.4069	0.0641164	n.s.	14.3816	0.00152773	0.00176425	sig	0.00538976	0.273077	14.2597	0.0127342	n.s.	0.973442	-0.00470101	13.9819	0.975699	n.s.	0.193515	0.0548069	14.0414	0.214782	n.s.	0.0140536	-0.214411	13.7722	0.0224632	n.s.	0.665495	-0.052978	13.9336	0.681498	n.s.	5	13.9668	14.0064	14.3434	14.4704	14.464	14.2991
574	sp|P10415|BCL2_HUMAN	BCL2	Apoptosis regulator Bcl-2 OS=Homo sapiens OX=9606 GN=BCL2 PE=1 SV=2	0.545727	0.26422	12.4476	0.597362	n.s.	0.0888754	1.13786	12.7118	0.115424	n.s.	13.5855	3.15407e-06	6.07551e-06	sig	0.023579	2.42199	14.8696	0.0356053	up	0.0153298	2.90049	15.3481	0.0243837	up	0.0236004	2.34986	14.7975	0.0336564	up	0.0256902	2.22644	14.674	0.0362244	up	0.0300092	2.05397	14.5016	0.0413829	up	2	12.0863	12.809	12.7724	12.6513	13.6288	13.5421
5961	sp|Q07817|B2CL1_HUMAN	BCL2L1	Bcl-2-like protein 1 OS=Homo sapiens OX=9606 GN=BCL2L1 PE=1 SV=1	0.00606906	0.149638	17.8368	0.0287706	n.s.	0.0036179	-0.390682	17.9864	0.0127934	n.s.	17.4461	6.22053e-08	2.20125e-07	sig	0.0235046	-0.102502	17.7343	0.0355177	n.s.	0.269045	0.0321985	17.869	0.29438	n.s.	0.0138926	0.159738	17.9965	0.0221467	n.s.	0.0212156	0.117373	17.9542	0.0309082	n.s.	0.77858	-0.00509303	17.8317	0.790466	n.s.	3	17.8262	17.8474	17.9815	17.9913	17.4251	17.4671
3669	sp|O43521|B2L11_HUMAN	BCL2L11	Bcl-2-like protein 11 OS=Homo sapiens OX=9606 GN=BCL2L11 PE=1 SV=1	0.0433749	0.49148	15.3394	0.0817905	n.s.	0.020587	0.761029	15.8309	0.0368088	up	16.1005	6.69779e-07	1.59116e-06	sig	0.00647413	1.29788	16.6373	0.0141909	up	0.00581557	1.47201	16.8114	0.0125061	up	0.011769	0.943815	16.2832	0.0195509	up	0.0117829	1.07789	16.4173	0.0196754	up	0.0178856	0.790569	16.13	0.0271503	up	2	15.2367	15.4421	15.8054	15.8564	16.0586	16.1423
2699	sp|Q9HB09|B2L12_HUMAN	BCL2L12	Bcl-2-like protein 12 OS=Homo sapiens OX=9606 GN=BCL2L12 PE=1 SV=1	0.00940173	0.672154	15.7786	0.0347752	up	0.0117922	0.633917	16.4507	0.025153	up	16.4125	5.91783e-07	1.43064e-06	sig	0.00649267	0.864048	16.6426	0.0142099	up	0.0117974	0.665585	16.4441	0.0201559	up	0.590535	0.0376105	15.8162	0.611838	n.s.	0.0916517	-0.16758	15.611	0.108703	n.s.	0.038174	-0.64121	15.1373	0.050679	n.s.	6	15.7247	15.8324	16.4132	16.4882	16.4563	16.3686
5606	sp|Q9BXK5|B2L13_HUMAN	BCL2L13	Bcl-2-like protein 13 OS=Homo sapiens OX=9606 GN=BCL2L13 PE=1 SV=1	0.0443413	0.155806	17.428	0.0829971	n.s.	0.0455015	0.136525	17.5838	0.0668236	n.s.	17.5645	8.98161e-08	2.96926e-07	sig	0.00162235	0.496439	17.9244	0.00697425	n.s.	0.00185715	0.53557	17.9635	0.00670077	n.s.	0.00438746	0.742467	18.1704	0.0100052	up	0.00115908	0.691898	18.1199	0.00501806	up	0.000799079	0.669534	18.0975	0.0044568	up	2	17.4112	17.4447	17.5543	17.6133	17.5394	17.5896
4988	sp|Q92843|B2CL2_HUMAN	BCL2L2	Bcl-2-like protein 2 OS=Homo sapiens OX=9606 GN=BCL2L2 PE=1 SV=2	0.0117386	0.582987	16.8844	0.0386604	n.s.	0.00810287	0.707639	17.4674	0.0199531	up	17.592	1.77604e-06	3.66229e-06	sig	0.00656401	0.707508	17.5919	0.0143135	up	0.00899557	0.856094	17.7405	0.0166738	up	0.00127455	1.09809	17.9825	0.00536634	up	0.000327158	1.26008	18.1445	0.00340346	up	0.00149005	1.25085	18.1353	0.00564482	up	2	16.9025	16.8663	17.5285	17.4063	17.6535	17.5306
1678	sp|Q4VC05|BCL7A_HUMAN	BCL7A	B-cell CLL/lymphoma 7 protein family member A OS=Homo sapiens OX=9606 GN=BCL7A PE=1 SV=1	0.00433152	1.01215	11.1092	0.02572	up	0.000860646	1.12166	12.1213	0.00751589	up	12.2309	2.05687e-09	1.5031e-08	sig	0.00205954	1.42807	12.5373	0.00774275	up	0.000382486	1.78805	12.8972	0.00388584	up	0.000577308	2.32283	13.432	0.00404771	up	0.000340451	2.27021	13.3794	0.00342666	up	0.000630484	2.05213	13.1613	0.00407414	up	2	11.139	11.0794	12.1812	12.0615	12.2449	12.2168
5206	sp|Q9BQE9|BCL7B_HUMAN	BCL7B	B-cell CLL/lymphoma 7 protein family member B OS=Homo sapiens OX=9606 GN=BCL7B PE=1 SV=1	0.183025	0.146282	17.6713	0.24071	n.s.	0.122269	-0.344949	17.8175	0.151096	n.s.	17.3263	0.00394939	0.00438849	sig	0.0195103	-0.709748	16.9615	0.0305098	down	0.0583229	-0.431957	17.2393	0.0736706	n.s.	0.0474461	-0.612302	17.059	0.0604705	n.s.	0.0507048	-0.484537	17.1867	0.0647192	n.s.	0.110795	-0.457991	17.2133	0.128862	n.s.	9	17.6112	17.7313	17.776	17.859	17.2075	17.4451
4202	sp|Q8WUZ0|BCL7C_HUMAN	BCL7C	B-cell CLL/lymphoma 7 protein family member C OS=Homo sapiens OX=9606 GN=BCL7C PE=1 SV=3	0.122853	0.398379	16.5645	0.175139	n.s.	0.0396408	0.582576	16.9629	0.0600343	n.s.	17.1471	0.000316375	0.000400038	sig	0.018669	0.936666	17.5012	0.0295308	up	0.0336372	1.19838	17.7629	0.0459172	up	0.0157639	0.946771	17.5113	0.0244097	up	0.0141637	1.1323	17.6968	0.0225791	up	0.0235581	1.14613	17.7106	0.0340169	up	2	16.684	16.445	17.0604	16.8654	17.142	17.1522
8527	sp|O00512|BCL9_HUMAN	BCL9	B-cell CLL/lymphoma 9 protein OS=Homo sapiens OX=9606 GN=BCL9 PE=1 SV=4	0.0132336	-0.179642	19.5467	0.0413599	n.s.	0.0277498	-0.199621	19.367	0.0457714	n.s.	19.347	0.000247195	0.000316969	sig	3.32453e-05	-0.175875	19.3708	0.00354821	n.s.	0.188648	-0.0815101	19.4651	0.211635	n.s.	0.0216947	-0.173949	19.3727	0.0314682	n.s.	0.000965406	-0.27187	19.2748	0.00470392	n.s.	0.00283504	-0.317822	19.2288	0.00771449	n.s.	1	19.5466	19.5468	19.3461	19.3879	19.3131	19.381
3023	sp|Q86UU0|BCL9L_HUMAN	BCL9L	B-cell CLL/lymphoma 9-like protein OS=Homo sapiens OX=9606 GN=BCL9L PE=1 SV=1	0.0148426	-0.398154	18.9319	0.0439129	n.s.	0.0309342	-0.341701	18.5337	0.0495945	n.s.	18.5902	1.08982e-08	5.31986e-08	sig	0.0438651	0.228839	19.1607	0.0589574	n.s.	0.374733	-0.0557535	18.8761	0.40049	n.s.	0.0136737	-0.567486	18.3644	0.0218865	n.s.	0.00380808	-0.907957	18.0239	0.00904048	down	0.00216478	-1.31435	17.6175	0.00669519	down	6	18.8834	18.9803	18.526	18.5415	18.6281	18.5522
6215	sp|Q9NYF8|BCLF1_HUMAN	BCLAF1	Bcl-2-associated transcription factor 1 OS=Homo sapiens OX=9606 GN=BCLAF1 PE=1 SV=2	0.0287945	-0.548541	18.5853	0.0630938	n.s.	0.0222016	-0.286381	18.0367	0.0388516	n.s.	18.2989	0.000486496	0.00059597	sig	0.0361206	0.156697	18.742	0.0501386	n.s.	0.802636	0.00800945	18.5933	0.814795	n.s.	0.127385	-0.173443	18.4118	0.145976	n.s.	0.479554	-0.0803573	18.5049	0.50221	n.s.	0.0375011	-0.25395	18.3313	0.0498919	n.s.	7	18.5614	18.6092	18.1288	17.9446	18.2626	18.3351
5143	sp|Q6W2J9|BCOR_HUMAN	BCOR	BCL-6 corepressor OS=Homo sapiens OX=9606 GN=BCOR PE=1 SV=1	0.0189498	-1.09715	17.2861	0.0495206	down	0.00393292	-1.26483	16.1889	0.0132472	down	16.0212	1.84742e-05	2.93691e-05	sig	0.00734198	-1.08416	16.2019	0.0153424	down	0.0123282	-1.10722	16.1789	0.020759	down	0.00601661	-1.17976	16.1063	0.0121641	down	0.00562568	-1.0963	16.1898	0.0116238	down	0.013036	-0.69228	16.5938	0.0212114	down	3	17.3656	17.2065	16.3199	16.058	16.0195	16.023
3403	sp|P11274|BCR_HUMAN	BCR	Breakpoint cluster region protein OS=Homo sapiens OX=9606 GN=BCR PE=1 SV=2	0.000778871	1.03542	20.7162	0.0181962	up	0.000157731	1.40469	21.7516	0.00588578	up	22.1208	1.48944e-09	1.17364e-08	sig	0.000254369	1.05162	21.7678	0.00414294	up	0.000316001	0.95753	21.6737	0.00370022	up	0.00346553	0.642617	21.3588	0.00874474	up	0.00456971	0.602984	21.3191	0.0101503	up	0.000701585	0.617253	21.3334	0.00423548	up	5	20.7323	20.7	21.7276	21.7755	22.1138	22.1279
2118	sp|Q9Y276|BCS1_HUMAN	BCS1L	Mitochondrial chaperone BCS1 OS=Homo sapiens OX=9606 GN=BCS1L PE=1 SV=1	0.0274781	0.297431	17.8284	0.0613923	n.s.	0.00607227	0.668778	18.1258	0.0168809	up	18.4971	2.91537e-09	1.94621e-08	sig	0.00222214	1.19526	19.0236	0.00803445	up	0.00345932	1.43024	19.2586	0.00909545	up	0.00106938	1.67531	19.5037	0.00500208	up	0.00097058	1.58546	19.4138	0.00471277	up	0.00117919	1.63757	19.4659	0.00511236	up	2	17.8769	17.7798	18.1123	18.1393	18.4774	18.5168
7214	sp|Q02338|BDH_HUMAN	BDH1	D-beta-hydroxybutyrate dehydrogenase, mitochondrial OS=Homo sapiens OX=9606 GN=BDH1 PE=1 SV=3	0.651609	-0.0329009	15.6909	0.695714	n.s.	0.00396284	-0.166772	15.658	0.013311	n.s.	15.5241	0.00533	0.00583855	sig	0.000870635	-0.506495	15.1844	0.00551544	n.s.	0.0372071	-0.388597	15.3023	0.0499542	n.s.	0.233732	-0.20914	15.4818	0.256033	n.s.	0.00117434	-0.332822	15.3581	0.00503202	n.s.	0.0721159	-0.279592	15.4113	0.0876606	n.s.	8	15.6853	15.6965	15.7204	15.5957	15.5152	15.533
4903	sp|Q9BUT1|BDH2_HUMAN	BDH2	3-hydroxybutyrate dehydrogenase type 2 OS=Homo sapiens OX=9606 GN=BDH2 PE=1 SV=2	0.398624	0.147674	17.579	0.455977	n.s.	0.8553	-0.0372003	17.7267	0.86877	n.s.	17.5418	0.00178523	0.00204768	sig	0.421638	0.126198	17.7052	0.447357	n.s.	0.083504	0.42715	18.0062	0.100619	n.s.	0.0228937	0.769128	18.3481	0.0328601	up	0.0615248	0.592338	18.1713	0.0765628	n.s.	0.0359268	0.71093	18.2899	0.0480711	up	7	17.6805	17.4775	17.8212	17.6321	17.6903	17.3933
626	sp|P23560|BDNF_HUMAN	BDNF	Brain-derived neurotrophic factor OS=Homo sapiens OX=9606 GN=BDNF PE=1 SV=1	0.00412581	3.597	15.0278	0.0252559	up	0.00255293	3.10217	18.6248	0.0109796	up	18.13	4.34313e-08	1.64173e-07	sig	0.000864302	3.89736	18.9252	0.00550618	up	0.00124412	3.47244	18.5003	0.00560933	up	0.00213091	4.01409	19.0419	0.00673318	up	0.000921078	4.479	19.5068	0.00461339	up	0.000745473	4.3963	19.4241	0.00433846	up	2	14.9138	15.1419	18.4231	18.8266	18.0221	18.2379
7745	sp|A6H8Y1|BDP1_HUMAN	BDP1	Transcription factor TFIIIB component B'' homolog OS=Homo sapiens OX=9606 GN=BDP1 PE=1 SV=3	0.078749	0.0600851	14.0676	0.124848	n.s.	0.13505	0.119944	14.1277	0.164794	n.s.	14.1876	0.0137987	0.0146656	sig	0.123955	0.171851	14.2395	0.145715	n.s.	0.836441	0.0230016	14.0906	0.846626	n.s.	0.670047	0.0464063	14.114	0.688688	n.s.	0.0540368	-0.275101	13.7925	0.0684247	n.s.	0.0577773	-0.151029	13.9166	0.0722082	n.s.	6	14.055	14.0802	14.115	14.1404	14.14	14.2351
8564	sp|Q14457|BECN1_HUMAN	BECN1	Beclin-1 OS=Homo sapiens OX=9606 GN=BECN1 PE=1 SV=2	0.85346	-0.0088934	18.1257	0.874093	n.s.	0.0090768	-0.140697	18.1168	0.0213355	n.s.	17.985	0.000196328	0.000256035	sig	0.00270347	-0.241823	17.8839	0.00883276	n.s.	0.0235016	-0.179317	17.9464	0.034227	n.s.	0.00624745	-0.127748	17.998	0.012456	n.s.	0.0129874	-0.183604	17.9421	0.0211643	n.s.	0.0145732	-0.0869222	18.0388	0.0230532	n.s.	3	18.1359	18.1156	18.158	18.0756	17.9761	17.9939
4147	sp|Q5T5X7|BEND3_HUMAN	BEND3	BEN domain-containing protein 3 OS=Homo sapiens OX=9606 GN=BEND3 PE=1 SV=1	0.0445879	-0.207464	18.8991	0.0832423	n.s.	0.00375561	-0.685845	18.6917	0.0130105	down	18.2133	1.21677e-08	5.78927e-08	sig	0.00539842	-0.572219	18.3269	0.0127382	n.s.	0.00928177	-0.520606	18.3785	0.0170074	n.s.	0.00160325	-0.949753	17.9494	0.00588956	down	0.00135497	-1.3484	17.5507	0.00530218	down	0.00276184	-1.13863	17.7605	0.0075966	down	1	18.9372	18.861	18.7163	18.667	18.2314	18.1952
2701	sp|Q7L4P6|BEND5_HUMAN	BEND5	BEN domain-containing protein 5 OS=Homo sapiens OX=9606 GN=BEND5 PE=1 SV=1	3.12461e-05	1.64057	13.1388	0.0133027	up	1.36979e-05	1.37352	14.7794	0.00491741	up	14.5123	1.72411e-09	1.30974e-08	sig	1.7643e-05	1.62641	14.7652	0.0033213	up	0.000556942	2.0207	15.1595	0.00424524	up	6.69411e-06	1.97006	15.1089	0.00237789	up	0.00134127	1.9245	15.0633	0.00528712	up	0.000509662	2.13707	15.2759	0.00391498	up	2	13.1381	13.1394	14.7885	14.7702	14.5173	14.5073
7921	sp|O15155|BET1_HUMAN	BET1	BET1 homolog OS=Homo sapiens OX=9606 GN=BET1 PE=1 SV=1	0.0587614	0.0771191	21.1676	0.101159	n.s.	0.0117649	0.227349	21.2448	0.0251072	n.s.	21.395	1.75898e-05	2.80923e-05	sig	0.00246494	0.356441	21.5241	0.00846957	n.s.	0.00676337	0.256038	21.4237	0.013764	n.s.	0.00863356	0.189375	21.357	0.0156505	n.s.	0.290065	0.0525668	21.2202	0.313726	n.s.	0.674413	-0.0237584	21.1439	0.690385	n.s.	6	21.15	21.1853	21.2363	21.2532	21.4125	21.3774
2800	sp|Q9NYM9|BET1L_HUMAN	BET1L	BET1-like protein OS=Homo sapiens OX=9606 GN=BET1L PE=1 SV=1	0.0277782	0.535396	14.3485	0.0618073	n.s.	0.498289	0.0749662	14.8839	0.530514	n.s.	14.4235	1.2759e-06	2.7596e-06	sig	0.940761	-0.00561349	14.3429	0.944758	n.s.	0.88184	0.0212502	14.3698	0.889557	n.s.	0.42163	-0.0721266	14.2764	0.445163	n.s.	0.0100812	-0.847438	13.5011	0.0175214	down	0.00590483	-1.24478	13.1038	0.0120565	down	1	14.4109	14.2861	14.8175	14.9504	14.3567	14.4903
2526	sp|Q00994|BEX3_HUMAN	BEX3	Protein BEX3 OS=Homo sapiens OX=9606 GN=BEX3 PE=1 SV=1	0.0531851	0.337085	14.0423	0.0943286	n.s.	0.00321866	-0.514239	14.3794	0.0121959	n.s.	13.5281	9.31432e-05	0.000128089	sig	0.0330046	-0.818962	13.2234	0.0467056	down	0.13583	-0.441808	13.6005	0.156839	n.s.	0.00642306	-0.943168	13.0991	0.0127094	down	0.00945318	-0.985739	13.0566	0.0166951	down	0.0103586	-1.12014	12.9222	0.0178867	down	1	14.0676	14.017	14.3024	14.4564	13.5428	13.5134
6883	sp|Q9NZS9|BFAR_HUMAN	BFAR	Bifunctional apoptosis regulator OS=Homo sapiens OX=9606 GN=BFAR PE=1 SV=1	0.0056071	-0.360608	17.0163	0.0279289	n.s.	0.0016458	-0.696306	16.6557	0.00911354	down	16.32	3.20645e-06	6.15858e-06	sig	0.00343454	-0.594325	16.422	0.0099009	down	0.00400244	-0.644361	16.372	0.00992005	down	0.00669896	-0.449118	16.5672	0.0130879	n.s.	0.00335316	-0.469203	16.5471	0.00841453	n.s.	0.0271721	-0.39699	16.6194	0.0382578	n.s.	3	17.0434	16.9892	16.6546	16.6568	16.3119	16.3281
2459	sp|P21810|PGS1_HUMAN	BGN	Biglycan OS=Homo sapiens OX=9606 GN=BGN PE=1 SV=2	0.406657	0.196763	12.8426	0.463204	n.s.	0.120421	-0.560225	13.0393	0.149133	n.s.	12.2824	0.000126805	0.00017038	sig	0.220297	0.336304	13.1789	0.245897	n.s.	0.0611102	0.684012	13.5266	0.0765759	n.s.	0.941213	0.0154906	12.8581	0.946248	n.s.	0.625159	-0.0984919	12.7441	0.644006	n.s.	0.0617184	-0.849957	11.9926	0.0764406	n.s.	6	12.671	13.0142	12.9607	13.118	12.4107	12.154
694	sp|Q93088|BHMT1_HUMAN	BHMT	Betaine--homocysteine S-methyltransferase 1 OS=Homo sapiens OX=9606 GN=BHMT PE=1 SV=2	0.0109599	1.6342	12.6508	0.0373842	up	0.000850211	2.93724	14.285	0.00751589	up	15.588	1.23147e-08	5.84949e-08	sig	0.000898453	3.07169	15.7225	0.00556385	up	0.00114244	2.50873	15.1595	0.00548366	up	0.00122315	3.64678	16.2976	0.00527233	up	0.000618685	3.52934	16.1801	0.00402744	up	0.0014968	3.53666	16.1874	0.005658	up	2	12.566	12.7356	14.1348	14.4352	15.6004	15.5756
4985	sp|Q9H694|BICC1_HUMAN	BICC1	Protein bicaudal C homolog 1 OS=Homo sapiens OX=9606 GN=BICC1 PE=1 SV=2	0.0696167	0.759083	13.7872	0.114031	n.s.	0.0198806	1.25738	14.5463	0.0359026	up	15.0446	0.000254969	0.000326308	sig	0.0296281	0.980952	14.7682	0.0427819	up	0.0350064	0.9285	14.7157	0.0475609	up	0.0569102	0.856693	14.6439	0.0706779	n.s.	0.0782422	0.593516	14.3807	0.0943381	n.s.	0.173271	0.360153	14.1474	0.194259	n.s.	2	13.6152	13.9592	14.4232	14.6694	15.0977	14.9914
891	sp|Q96G01|BICD1_HUMAN	BICD1	Protein bicaudal D homolog 1 OS=Homo sapiens OX=9606 GN=BICD1 PE=1 SV=3	0.0208053	-0.295412	19.1315	0.052389	n.s.	0.0106364	-0.430222	18.836	0.0235538	n.s.	18.7012	3.57499e-10	4.1652e-09	sig	0.0121308	-0.435349	18.6961	0.021561	n.s.	0.0123856	0.494524	19.626	0.0208242	n.s.	0.00210678	1.09549	20.2269	0.00669354	up	0.000779745	1.53088	20.6623	0.00431004	up	0.00129535	1.84911	20.9806	0.00534524	up	7	19.0985	19.1644	18.8642	18.8079	18.671	18.7315
4450	sp|Q8TD16|BICD2_HUMAN	BICD2	Protein bicaudal D homolog 2 OS=Homo sapiens OX=9606 GN=BICD2 PE=1 SV=1	0.166921	0.0785231	20.5879	0.223903	n.s.	0.00915075	0.574972	20.6664	0.0214383	n.s.	21.1629	1.86282e-05	2.95868e-05	sig	0.0844908	0.178232	20.7661	0.103445	n.s.	0.532186	0.0539498	20.6418	0.554909	n.s.	0.100853	-0.203408	20.3845	0.118141	n.s.	0.0706953	-0.246178	20.3417	0.0862612	n.s.	0.0276953	-0.419393	20.1685	0.0388149	n.s.	1	20.5533	20.6224	20.6535	20.6793	21.1196	21.2062
6881	sp|Q9NZM4|BICRA_HUMAN	BICRA	BRD4-interacting chromatin-remodeling complex-associated protein OS=Homo sapiens OX=9606 GN=BICRA PE=1 SV=2	0.0955611	-0.468293	17.6826	0.144554	n.s.	0.0829986	-0.40835	17.2143	0.108922	n.s.	17.2742	0.010817	0.011582	sig	0.0995713	-0.283534	17.399	0.120088	n.s.	0.912009	0.0179587	17.7005	0.918276	n.s.	0.13629	-0.255458	17.4271	0.154968	n.s.	0.150759	-0.224983	17.4576	0.171161	n.s.	0.945339	0.00899633	17.6915	0.949292	n.s.	11	17.779	17.5861	17.3371	17.0914	17.1937	17.3547
3382	sp|P55957|BID_HUMAN	BID	BH3-interacting domain death agonist OS=Homo sapiens OX=9606 GN=BID PE=1 SV=1	0.0136743	-0.439033	19.3798	0.0420017	n.s.	0.00878305	-1.08438	18.9408	0.0209528	down	18.2955	2.79852e-06	5.47729e-06	sig	0.00248799	-1.552	17.8278	0.00851041	down	0.00354098	-1.40502	17.9748	0.00923432	down	0.00399812	-1.22399	18.1558	0.00950336	down	0.0106435	-1.3444	18.0354	0.018282	down	0.00180363	-1.374	18.0058	0.00607415	down	3	19.329	19.4306	18.9303	18.9513	18.3843	18.2066
4817	sp|O00499|BIN1_HUMAN	BIN1	Myc box-dependent-interacting protein 1 OS=Homo sapiens OX=9606 GN=BIN1 PE=1 SV=1	0.825335	-0.0103273	18.7565	0.850632	n.s.	0.00153533	0.678888	18.7461	0.00896583	up	19.4353	6.51436e-07	1.55399e-06	sig	0.00706636	0.55232	19.3088	0.0149948	n.s.	0.000369679	0.731434	19.4879	0.00385975	up	0.00241738	0.798536	19.555	0.00716351	up	0.00117885	0.751906	19.5084	0.00503202	up	0.00794336	0.660216	19.4167	0.014838	up	2	18.7492	18.7637	18.7867	18.7056	19.461	19.4097
3430	sp|Q9NQY0|BIN3_HUMAN	BIN3	Bridging integrator 3 OS=Homo sapiens OX=9606 GN=BIN3 PE=1 SV=1	0.0879264	0.244281	16.6611	0.135811	n.s.	0.0142705	0.919075	16.9054	0.0285179	up	17.5802	2.99537e-06	5.80214e-06	sig	0.00565473	1.2047	17.8658	0.01312	up	0.0105131	1.00794	17.669	0.0185815	up	0.0092201	0.820996	17.4821	0.016455	up	0.021428	0.523824	17.1849	0.0311587	n.s.	0.0542725	0.404711	17.0658	0.0684144	n.s.	6	16.7387	16.5835	16.9064	16.9044	17.6595	17.5009
8285	sp|Q13490|BIRC2_HUMAN	BIRC2	Baculoviral IAP repeat-containing protein 2 OS=Homo sapiens OX=9606 GN=BIRC2 PE=1 SV=2	0.000288693	0.333084	18.3662	0.0171387	n.s.	0.000118346	0.316272	18.6993	0.00568544	n.s.	18.6825	6.91578e-05	9.7723e-05	sig	0.000434435	0.387425	18.7537	0.00457327	n.s.	0.00473566	0.425827	18.7921	0.0109964	n.s.	0.0183698	0.352352	18.7186	0.0275717	n.s.	0.00105308	0.238341	18.6046	0.00484864	n.s.	0.0143653	0.442834	18.8091	0.0228245	n.s.	2	18.3636	18.3689	18.7043	18.6943	18.6847	18.6803
2344	sp|O15392|BIRC5_HUMAN	BIRC5	Baculoviral IAP repeat-containing protein 5 OS=Homo sapiens OX=9606 GN=BIRC5 PE=1 SV=3	0.136466	-0.0463859	18.8598	0.190241	n.s.	0.574812	-0.0770013	18.8134	0.605188	n.s.	18.7828	7.65758e-07	1.77813e-06	sig	0.0071031	-1.27691	17.5829	0.0150395	down	0.000588415	-0.882219	17.9776	0.00429751	down	0.00289882	-1.12656	17.7333	0.0078559	down	0.00429725	-1.21128	17.6485	0.00977367	down	0.000259073	-1.33593	17.5239	0.00330337	down	1	18.841	18.8787	18.8099	18.8169	18.6685	18.8972
5191	sp|Q9NR09|BIRC6_HUMAN	BIRC6	Baculoviral IAP repeat-containing protein 6 OS=Homo sapiens OX=9606 GN=BIRC6 PE=1 SV=2	0.00221596	-0.30574	20.8794	0.0210297	n.s.	0.00152139	-0.579915	20.5737	0.00896347	n.s.	20.2995	3.46665e-10	4.111e-09	sig	0.000526681	-0.753443	20.126	0.00476587	down	0.000250913	-0.884823	19.9946	0.00355442	down	0.000241721	-0.904905	19.9745	0.00331695	down	0.000286941	-1.06248	19.8169	0.00329312	down	0.00125489	-1.05326	19.8262	0.00527654	down	9	20.8934	20.8654	20.5703	20.5771	20.2817	20.3173
2287	sp|P54132|BLM_HUMAN	BLM	Bloom syndrome protein OS=Homo sapiens OX=9606 GN=BLM PE=1 SV=1	0.00494381	-0.398481	20.615	0.0267529	n.s.	0.000275041	-0.862555	20.2165	0.00636334	down	19.7524	8.37432e-09	4.31699e-08	sig	0.0046022	-1.18906	19.4259	0.0115516	down	0.00022717	-1.075	19.54	0.00349625	down	7.21474e-05	-1.76393	18.8511	0.0029314	down	0.0016037	-1.85264	18.7624	0.00571549	down	3.05023e-05	-1.68446	18.9305	0.00240647	down	9	20.6139	20.616	20.2446	20.1884	19.7382	19.7667
4355	sp|Q13867|BLMH_HUMAN	BLMH	Bleomycin hydrolase OS=Homo sapiens OX=9606 GN=BLMH PE=1 SV=1	0.0680334	0.347715	22.8632	0.112118	n.s.	0.00228278	0.940806	23.2109	0.0103532	up	23.804	5.6373e-06	1.01551e-05	sig	0.00168692	1.09348	23.9567	0.00711386	up	0.0079137	1.04006	23.9032	0.0152642	up	0.00331375	0.832736	23.6959	0.00854702	up	0.00227491	0.944171	23.8074	0.00681921	up	0.011721	0.888162	23.7513	0.0195727	up	2	22.9081	22.8182	23.1265	23.2953	23.8065	23.8015
4109	sp|P78537|BL1S1_HUMAN	BLOC1S1	Biogenesis of lysosome-related organelles complex 1 subunit 1 OS=Homo sapiens OX=9606 GN=BLOC1S1 PE=1 SV=2	0.724219	0.117256	14.4631	0.7614	n.s.	0.277424	0.389555	14.5804	0.31221	n.s.	14.8527	0.00366483	0.00408648	sig	0.0740784	0.95701	15.4201	0.0920523	n.s.	0.100582	0.876905	15.34	0.119277	n.s.	0.10564	0.744792	15.2079	0.123263	n.s.	0.105266	0.887	15.3501	0.123293	n.s.	0.0709766	0.968761	15.4319	0.0864818	n.s.	2	14.7265	14.1997	14.4614	14.6993	14.8435	14.8618
4418	sp|Q6QNY1|BL1S2_HUMAN	BLOC1S2	Biogenesis of lysosome-related organelles complex 1 subunit 2 OS=Homo sapiens OX=9606 GN=BLOC1S2 PE=1 SV=1	0.301519	0.141759	14.8488	0.360854	n.s.	0.686436	0.0714408	14.9906	0.710948	n.s.	14.9202	0.0015257	0.00176214	sig	0.0296136	0.571083	15.4199	0.042768	n.s.	0.026815	0.683154	15.532	0.0380649	up	0.00914137	0.861218	15.71	0.0163583	up	0.0594392	0.708893	15.5577	0.0742668	n.s.	0.0147048	0.786763	15.6356	0.0232061	up	2	14.7952	14.9024	14.9029	15.0782	15.0635	14.7769
[truncated: 7,883 more rows]
[truncated: 13 more columns]

## Sheet: SuppData_Diff_ERonly
	Reference	Gene.Symbol	Annotation	p.val_d1.d0	log2FC_d1.d0	d0	q.val_d1.d0	sig_d1.d0	p.val_d2.d0	log2FC_d2.d0	d1	q.val_d2.d0	sig_d2.d0	d2	p.val_anova	q.val_anova	anova_sig	p.val_d4.d0	log2FC_d4.d0	d4	q.val_d4.d0	sig_d4.d0	p.val_d6.d0	log2FC_d6.d0	d6	q.val_d6.d0	sig_d6.d0	p.val_d8.d0	log2FC_d8.d0	d8	q.val_d8.d0	sig_d8.d0	p.val_d10.d0	log2FC_d10.d0	d10	q.val_d10.d0	sig_d10.d0	p.val_d12.d0	log2FC_d12.d0	d12	q.val_d12.d0	sig_d12.d0	cluster	d0_1	d0_2	d1_1	d1_2	d2_1	d2_2
[truncated: 325 more rows]
[truncated: 17 more columns]
