# Supplementary material for: Combinatorial selective ER-phagy remodels the ER during neurogenesis
Source: bioRxiv. 2023 Jun 26:2023.06.26.546565. Preprint. [Version 1] doi: 10.1101/2023.06.26.546565 (PMC10326971; doi:10.1101/2023.06.26.546565)
Supplement: Supplement 3 [file media-3.xlsx]

## Sheet: ExperimentalDesign
	channel	condition	alternative_name	replicate	priority
	X126.Raw.Intensity	WTd12	WT	1	1
	X127n.Raw.Intensity	WTd12	WT	2	1
	X127c.Raw.Intensity	WTd12	WT	3	1
	X128n.Raw.Intensity	ATG12d12	ATG12-/-	1	2
	X128c.Raw.Intensity	ATG12d12	ATG12-/-	2	2
	X129n.Raw.Intensity	ATG12d12	ATG12-/-	3	2
	X129c.Raw.Intensity	CAd12	DKO	1	3
	X130n.Raw.Intensity	CAd12	DKO	2	3
	X130c.Raw.Intensity	CAd12	DKO	3	3
	X131n.Raw.Intensity	CABd12	TKO	1	4
	X131c.Raw.Intensity	CABd12	TKO	2	4
	X132n.Raw.Intensity	CABd12	TKO	3	4
	X132c.Raw.Intensity	CABTEXd12	QKO	1	5
	X133n.Raw.Intensity	CABTEXd12	QKO	2	5
	X133c.Raw.Intensity	CABTEXd12	QKO	3	5
	X134n.Raw.Intensity	CABTEXCCPG1d12	PKO	1	6
	X134c.Raw.Intensity	CABTEXCCPG1d12	PKO	2	6
	X135n.Raw.Intensity	CABTEXCCPG1d12	PKO	3	6

## Sheet: SuppData_accumKO_organelles
	Reference	Gene.Symbol	Annotation	p.val_ATG12d12.WTd12	log2FC_ATG12d12.WTd12	WTd12	q.val_ATG12d12.WTd12	sig_ATG12d12.WTd12	p.val_CAd12.WTd12	log2FC_CAd12.WTd12	ATG12d12	q.val_CAd12.WTd12	sig_CAd12.WTd12	CAd12	p.val_CAd12.ATG12d12	log2FC_CAd12.ATG12d12	q.val_CAd12.ATG12d12	sig_CAd12.ATG12d12	p.val_anova	q.val_anova	anova_sig	p.val_CABd12.WTd12	log2FC_CABd12.WTd12	CABd12	q.val_CABd12.WTd12	sig_CABd12.WTd12	p.val_CABd12.ATG12d12	log2FC_CABd12.ATG12d12	q.val_CABd12.ATG12d12	sig_CABd12.ATG12d12	p.val_CABd12.CAd12	log2FC_CABd12.CAd12	q.val_CABd12.CAd12	sig_CABd12.CAd12	p.val_CABTEXd12.WTd12	log2FC_CABTEXd12.WTd12	CABTEXd12	q.val_CABTEXd12.WTd12	sig_CABTEXd12.WTd12	p.val_CABTEXd12.ATG12d12	log2FC_CABTEXd12.ATG12d12	q.val_CABTEXd12.ATG12d12	sig_CABTEXd12.ATG12d12	p.val_CABTEXd12.CAd12	log2FC_CABTEXd12.CAd12	q.val_CABTEXd12.CAd12	sig_CABTEXd12.CAd12	p.val_CABTEXd12.CABd12	log2FC_CABTEXd12.CABd12
5133	sp|Q9NRG9|AAAS_HUMAN	AAAS	AAAS_HUMAN Aladin	0.0326592	-0.1399	16.4873	0.0663247	n.s.	0.461447	0.033389	16.3474	0.658321	n.s.	16.5207	0.0130094	0.173289	0.0340574	n.s.	0.0439234	0.0599806	n.s.	0.944668	0.00284071	16.4901	0.969365	n.s.	0.019908	0.14274	0.0555158	n.s.	0.432637	-0.0305483	0.682997	n.s.	0.77674	-0.0207941	16.4665	0.898153	n.s.	0.156186	0.119106	0.235446	n.s.	0.462126	-0.0541831	0.772163	n.s.	0.735102	-0.0236348
3390	sp|Q86V21|AACS_HUMAN	AACS	AACS_HUMAN Acetoacetyl-CoA synthetase	0.00792854	-0.197901	19.471	0.0244725	n.s.	0.00146813	-0.181745	19.2731	0.0598322	n.s.	19.2893	0.705953	0.0161559	0.760714	n.s.	6.92208e-06	7.94918e-05	sig	0.000989809	-0.157592	19.3134	0.0605705	n.s.	0.33839	0.0403087	0.439215	n.s.	0.238076	0.0241528	0.535382	n.s.	0.00533144	-0.131122	19.3399	0.152338	n.s.	0.171598	0.0667784	0.253074	n.s.	0.0947253	0.0506225	0.500427	n.s.	0.217298	0.0264697
3133	sp|Q6PD74|AAGAB_HUMAN	AAGAB	AAGAB_HUMAN Alpha- and gamma-adaptin-binding protein p34	0.142347	-0.108169	16.7847	0.205855	n.s.	0.985476	0.00119162	16.6765	0.99239	n.s.	16.7859	0.0913768	0.10936	0.147342	n.s.	0.00275788	0.00615142	sig	0.159856	-0.0905718	16.6941	0.371253	n.s.	0.664632	0.0175969	0.742547	n.s.	0.0890242	-0.0917634	0.384167	n.s.	0.750802	0.017571	16.8023	0.885309	n.s.	0.0259355	0.12574	0.0637445	n.s.	0.702341	0.0163794	0.90094	n.s.	0.0104378	0.108143
2789	sp|Q2M2I8|AAK1_HUMAN	AAK1	AAK1_HUMAN AP2-associated protein kinase 1	0.0335346	-0.112024	19.0145	0.0676641	n.s.	0.015983	-0.101292	18.9024	0.121057	n.s.	18.9132	0.724515	0.0107324	0.775299	n.s.	8.67036e-05	0.000451803	sig	0.00838462	-0.139123	18.8753	0.1009	n.s.	0.43831	-0.0270988	0.535584	n.s.	0.127835	-0.0378312	0.4276	n.s.	0.0433113	-0.0793192	18.9351	0.270911	n.s.	0.338416	0.0327048	0.430355	n.s.	0.2755	0.0219724	0.663334	n.s.	0.0541174	0.0598036
4931	sp|Q9H7C9|AAMDC_HUMAN	AAMDC	AAMDC_HUMAN Mth938 domain-containing protein	0.0481415	-0.168839	16.6328	0.0882741	n.s.	0.906852	0.00667855	16.464	0.953341	n.s.	16.6395	0.0123319	0.175518	0.0328107	n.s.	0.00418011	0.00862192	sig	0.349136	-0.0571402	16.5757	0.561793	n.s.	0.0526015	0.111699	0.108981	n.s.	0.107111	-0.0638187	0.402035	n.s.	0.316969	0.0759801	16.7088	0.594033	n.s.	0.0123118	0.244819	0.0393573	n.s.	0.235097	0.0693015	0.6317	n.s.	0.0562157	0.13312
2453	sp|Q13685|AAMP_HUMAN	AAMP	AAMP_HUMAN Angio-associated migratory cell protein	0.0464389	0.151362	19.1587	0.086254	n.s.	0.172767	0.0886951	19.3101	0.379596	n.s.	19.2474	0.167695	-0.062667	0.237387	n.s.	0.00673081	0.0126378	sig	0.364542	0.0515398	19.2102	0.573245	n.s.	0.0377617	-0.0998223	0.0861515	n.s.	0.326718	-0.0371553	0.602748	n.s.	0.0218122	0.182481	19.3412	0.213973	n.s.	0.386196	0.0311193	0.478106	n.s.	0.0453958	0.0937863	0.407043	n.s.	0.00868703	0.130942
5822	sp|Q9Y312|AAR2_HUMAN	AAR2	AAR2_HUMAN Protein AAR2 homolog	0.470335	-0.078931	16.298	0.549864	n.s.	0.830839	-0.0204871	16.2191	0.909758	n.s.	16.2775	0.404163	0.058444	0.487734	n.s.	0.101633	0.12434	n.s.	0.141601	-0.153493	16.1445	0.349452	n.s.	0.23915	-0.0745623	0.336187	n.s.	0.0176213	-0.133006	0.274901	n.s.	0.624468	-0.0456136	16.2524	0.813124	n.s.	0.591869	0.0333175	0.668949	n.s.	0.556066	-0.0251265	0.831085	n.s.	0.00883551	0.10788
1649	sp|P49588|SYAC_HUMAN	AARS	SYAC_HUMAN Alanine--tRNA ligase, cytoplasmic	0.0847429	-0.113388	21.3384	0.137565	n.s.	0.138725	-0.0909054	21.225	0.330714	n.s.	21.2475	0.107158	0.0224821	0.166638	n.s.	0.00198012	0.00471677	sig	0.152879	-0.0930676	21.2453	0.361453	n.s.	0.406858	0.0203199	0.50578	n.s.	0.922503	-0.00216217	0.964851	n.s.	0.307612	-0.060009	21.2784	0.583862	n.s.	0.0424892	0.0533785	0.0887929	n.s.	0.140967	0.0308964	0.536886	n.s.	0.263926	0.0330586
2904	sp|Q5JTZ9|SYAM_HUMAN	AARS2	SYAM_HUMAN Alanine--tRNA ligase, mitochondrial	0.69103	-0.0141253	18.0236	0.749799	n.s.	0.0112116	-0.101411	18.0094	0.106423	n.s.	17.9221	0.0297822	-0.0872861	0.0624545	n.s.	0.0056676	0.0109907	sig	0.097375	-0.0807919	17.9428	0.287218	n.s.	0.169209	-0.0666665	0.259253	n.s.	0.551898	0.0206196	0.768145	n.s.	0.0192809	-0.145819	17.8777	0.206348	n.s.	0.0319001	-0.131694	0.072768	n.s.	0.249144	-0.044408	0.646207	n.s.	0.217032	-0.0650275
4584	sp|Q9BTE6-3|AASD1_HUMAN	AARSD1	AASD1_HUMAN Isoform 3 of Alanyl-tRNA editing protein Aarsd1	0.252998	0.0401405	18.9671	0.331463	n.s.	0.00374066	0.040521	19.0073	0.0783956	n.s.	19.0076	0.990722	0.000380486	0.993193	n.s.	0.0527346	0.0702158	n.s.	0.894443	-0.00533967	18.9618	0.940875	n.s.	0.399319	-0.0454802	0.498653	n.s.	0.297468	-0.0458607	0.5829	n.s.	0.00254132	0.0545382	19.0217	0.127236	n.s.	0.667421	0.0143977	0.734821	n.s.	0.246119	0.0140173	0.644592	n.s.	0.195719	0.0598779
5139	sp|Q9NRN7|ADPPT_HUMAN	AASDHPPT	ADPPT_HUMAN L-aminoadipate-semialdehyde dehydrogenase-phosphopantetheinyl transferase	0.0972837	-0.109412	19.4605	0.15286	n.s.	0.267386	0.0468954	19.3511	0.483161	n.s.	19.5074	0.0239761	0.156307	0.0531833	n.s.	0.015383	0.0249379	sig	0.603689	0.0196058	19.4801	0.75905	n.s.	0.0394775	0.129018	0.0887435	n.s.	0.323137	-0.0272896	0.601232	n.s.	0.706673	-0.0179767	19.4426	0.860018	n.s.	0.147275	0.0914354	0.224734	n.s.	0.15225	-0.0648721	0.552302	n.s.	0.345548	-0.0375825
5465	sp|Q9UDR5|AASS_HUMAN	AASS	AASS_HUMAN Alpha-aminoadipic semialdehyde synthase, mitochondrial	0.799117	0.0105489	18.8883	0.84111	n.s.	0.0058225	-0.124004	18.8988	0.0875408	n.s.	18.7643	0.0164539	-0.134553	0.040523	n.s.	0.00823393	0.0149031	sig	0.094051	-0.0502632	18.838	0.283375	n.s.	0.14599	-0.060812	0.232113	n.s.	0.00476318	0.0737412	0.228325	n.s.	0.039568	-0.132359	18.7559	0.260147	n.s.	0.0472212	-0.142908	0.0960517	n.s.	0.843544	-0.00835453	0.94697	n.s.	0.106931	-0.0820957
5296	sp|Q9NY61|AATF_HUMAN	AATF	AATF_HUMAN Protein AATF	0.0112783	0.195668	17.129	0.0308236	n.s.	0.0910344	0.0982272	17.3247	0.265976	n.s.	17.2273	0.000221024	-0.0974412	0.00354413	n.s.	0.00179386	0.00438216	sig	0.0443358	0.167083	17.2961	0.193477	n.s.	0.490972	-0.0285856	0.587606	n.s.	0.145158	0.0688556	0.447695	n.s.	0.301258	0.078299	17.2073	0.57707	n.s.	0.0768101	-0.117369	0.137619	n.s.	0.709529	-0.0199282	0.90352	n.s.	0.225531	-0.0887838
2092	sp|P80404|GABT_HUMAN	ABAT	GABT_HUMAN 4-aminobutyrate aminotransferase, mitochondrial	0.109732	0.0897327	20.1099	0.167912	n.s.	0.43752	-0.0705995	20.1996	0.641158	n.s.	20.0393	0.105619	-0.160332	0.164712	n.s.	0.028212	0.0413442	sig	0.114786	-0.0936141	20.0163	0.311185	n.s.	0.00780683	-0.183347	0.0313365	n.s.	0.784179	-0.0230146	0.897593	n.s.	0.12798	-0.116064	19.9938	0.400167	n.s.	0.0185437	-0.205796	0.0506674	n.s.	0.631256	-0.0454643	0.866657	n.s.	0.708842	-0.0224497
706	sp|O95477|ABCA1_HUMAN	ABCA1	ABCA1_HUMAN ATP-binding cassette sub-family A member 1	0.455639	0.0815216	13.0375	0.536079	n.s.	0.0444839	0.145325	13.119	0.188869	n.s.	13.1828	0.522025	0.0638035	0.598571	n.s.	0.444161	0.467012	n.s.	0.51401	0.0594841	13.097	0.693747	n.s.	0.854379	-0.0220375	0.897552	n.s.	0.30938	-0.085841	0.591245	n.s.	0.93028	-0.0124339	13.0251	0.97261	n.s.	0.573768	-0.0939555	0.653428	n.s.	0.284878	-0.157759	0.670184	n.s.	0.643775	-0.071918
4479	sp|Q99758|ABCA3_HUMAN	ABCA3	ABCA3_HUMAN ATP-binding cassette sub-family A member 3	0.00196218	0.20218	17.0442	0.0111393	n.s.	0.00268655	0.226707	17.2464	0.0713108	n.s.	17.2709	0.587788	0.024527	0.657716	n.s.	0.00557303	0.0108551	sig	0.0354173	0.179795	17.224	0.174596	n.s.	0.737514	-0.0223857	0.804646	n.s.	0.512236	-0.0469127	0.74273	n.s.	0.449599	0.0671639	17.1114	0.701148	n.s.	0.181964	-0.135016	0.264288	n.s.	0.136981	-0.159543	0.529737	n.s.	0.312873	-0.112631
5136	sp|Q9NRK6|ABCBA_HUMAN	ABCB10	ABCBA_HUMAN ATP-binding cassette sub-family B member 10, mitochondrial	0.492212	0.0484307	13.8219	0.569915	n.s.	0.191186	0.0845972	13.8704	0.402325	n.s.	13.9065	0.477239	0.0361665	0.556641	n.s.	0.189876	0.216034	n.s.	0.334956	0.0857798	13.9077	0.549546	n.s.	0.637065	0.0373491	0.717919	n.s.	0.986238	0.0011826	0.994652	n.s.	0.608994	0.0541883	13.8761	0.802808	n.s.	0.953993	0.00575763	0.966659	n.s.	0.744501	-0.0304089	0.915112	n.s.	0.776461	-0.0315915
5060	sp|Q9NP58|ABCB6_HUMAN	ABCB6	ABCB6_HUMAN ATP-binding cassette sub-family B member 6, mitochondrial	0.00805262	0.425131	14.4723	0.024702	n.s.	0.736909	0.0235511	14.8975	0.855948	n.s.	14.4959	0.00396125	-0.40158	0.0156298	n.s.	0.00710359	0.0131939	sig	0.490388	-0.0552223	14.4171	0.675687	n.s.	0.00298223	-0.480354	0.0195207	n.s.	0.175627	-0.0787734	0.474186	n.s.	0.849423	0.0315387	14.5039	0.934325	n.s.	0.0657925	-0.393593	0.122768	n.s.	0.958938	0.00798758	0.99116	n.s.	0.59228	0.086761
449	sp|O75027-2|ABCB7_HUMAN	ABCB7	ABCB7_HUMAN Isoform 2 of ATP-binding cassette sub-family B member 7, mitochondrial	0.194726	0.205564	16.7673	0.266416	n.s.	0.874618	0.0192605	16.9729	0.935821	n.s.	16.7866	0.0699303	-0.186303	0.118965	n.s.	0.601974	0.618069	n.s.	0.481922	0.088943	16.8563	0.66953	n.s.	0.201173	-0.116621	0.294387	n.s.	0.144873	0.0696825	0.447695	n.s.	0.759439	0.0584743	16.8258	0.889406	n.s.	0.399999	-0.147089	0.491059	n.s.	0.795782	0.0392138	0.931803	n.s.	0.840622	-0.0304687
1401	sp|P33527-9|MRP1_HUMAN	ABCC1	MRP1_HUMAN Isoform 9 of Multidrug resistance-associated protein 1	0.0053264	0.146122	17.9032	0.0192063	n.s.	0.00379484	0.207755	18.0494	0.0785272	n.s.	18.111	0.128245	0.0616336	0.191668	n.s.	0.671838	0.685482	n.s.	0.254089	0.0328196	17.9361	0.472664	n.s.	0.00620228	-0.113302	0.027798	n.s.	0.00466646	-0.174936	0.228325	n.s.	0.237173	0.233363	18.1366	0.517335	n.s.	0.630128	0.0872409	0.701833	n.s.	0.886896	0.0256073	0.964657	n.s.	0.296762	0.200543
252	sp|O15439|MRP4_HUMAN	ABCC4	MRP4_HUMAN Multidrug resistance-associated protein 4	0.000950479	0.56045	15.5301	0.00798427	n.s.	0.0357593	0.196002	16.0906	0.170798	n.s.	15.7262	0.000256169	-0.364448	0.0037145	n.s.	1.96209e-05	0.000159212	sig	0.489672	0.0640254	15.5942	0.675248	n.s.	0.0014392	-0.496425	0.0148065	n.s.	0.100901	-0.131977	0.394509	n.s.	0.836777	0.016611	15.5468	0.927377	n.s.	0.000448911	-0.543839	0.00859584	n.s.	0.0225914	-0.179391	0.339659	n.s.	0.561036	-0.0474144
418	sp|O60706|ABCC9_HUMAN	ABCC9	ABCC9_HUMAN ATP-binding cassette sub-family C member 9	0.00830654	0.358545	15.6248	0.0252547	n.s.	0.0386687	0.217085	15.9833	0.177829	n.s.	15.8418	0.003958	-0.141461	0.0156298	n.s.	0.00251969	0.0057499	sig	0.0407272	0.214519	15.8393	0.18616	n.s.	0.00443426	-0.144026	0.0235959	n.s.	0.887495	-0.00256587	0.949469	n.s.	0.0528822	0.269387	15.8941	0.28827	n.s.	0.28528	-0.0891582	0.375617	n.s.	0.496643	0.0523024	0.797904	n.s.	0.479526	0.0548683
1402	sp|P33897|ABCD1_HUMAN	ABCD1	ABCD1_HUMAN ATP-binding cassette sub-family D member 1	0.000146104	0.777997	16.1551	0.00379681	up	0.00436737	0.186144	16.9331	0.080816	n.s.	16.3412	0.000393844	-0.591853	0.00458466	down	0.000154983	0.00067857	sig	0.00132743	0.270512	16.4256	0.0624039	n.s.	0.000771676	-0.507485	0.0113198	n.s.	0.0578603	0.0843681	0.336331	n.s.	0.0167692	0.2961	16.4512	0.195516	n.s.	0.00510794	-0.481897	0.0243216	n.s.	0.21195	0.109956	0.611703	n.s.	0.749782	0.0255875
5439	sp|Q9UBJ2|ABCD2_HUMAN	ABCD2	ABCD2_HUMAN ATP-binding cassette sub-family D member 2	5.90764e-06	0.992281	16.1886	0.00138481	up	8.91092e-05	0.387223	17.1809	0.0239216	n.s.	16.5758	5.44068e-05	-0.605057	0.00188188	down	3.05031e-08	1.91566e-06	sig	0.000129452	0.570704	16.7593	0.0368379	n.s.	0.000750785	-0.421577	0.0110943	n.s.	0.0109065	0.183481	0.239297	n.s.	0.00149797	0.615332	16.8039	0.117884	n.s.	0.0103616	-0.376949	0.0358406	n.s.	0.0468249	0.228108	0.409141	n.s.	0.631256	0.0446275
1306	sp|P28288|ABCD3_HUMAN	ABCD3	ABCD3_HUMAN ATP-binding cassette sub-family D member 3	0.000217614	0.840738	17.2471	0.00434308	up	0.03751	0.224131	18.0878	0.175308	n.s.	17.4712	0.000112058	-0.616606	0.00246568	down	5.55711e-07	1.45038e-05	sig	0.531287	0.0618845	17.3089	0.706936	n.s.	0.00031325	-0.778853	0.00769522	down	0.093885	-0.162247	0.388225	n.s.	0.158975	0.157387	17.4044	0.43966	n.s.	0.000547684	-0.683351	0.00940738	down	0.423401	-0.0667447	0.758373	n.s.	0.357224	0.0955023
1946	sp|P61221|ABCE1_HUMAN	ABCE1	ABCE1_HUMAN ATP-binding cassette sub-family E member 1	0.141689	-0.0522788	19.47	0.20508	n.s.	0.442643	0.0279421	19.4178	0.645548	n.s.	19.498	0.0324294	0.080221	0.0658972	n.s.	2.45146e-05	0.000184962	sig	0.157816	-0.047285	19.4228	0.368501	n.s.	0.783133	0.00499388	0.841174	n.s.	0.0323841	-0.0752271	0.293435	n.s.	0.214305	0.0473994	19.5174	0.499018	n.s.	0.0142998	0.0996782	0.042992	n.s.	0.538085	0.0194572	0.820542	n.s.	0.013425	0.0946844
3716	sp|Q8NE71|ABCF1_HUMAN	ABCF1	ABCF1_HUMAN ATP-binding cassette sub-family F member 1	0.0266995	-0.14301	20.5835	0.057224	n.s.	0.467458	-0.0351602	20.4405	0.664131	n.s.	20.5484	0.00724461	0.10785	0.0230246	n.s.	0.0125358	0.0210407	sig	0.66958	-0.0188511	20.5647	0.805126	n.s.	0.00107764	0.124159	0.0132912	n.s.	0.456738	0.016309	0.701037	n.s.	0.364825	-0.0492476	20.5343	0.63078	n.s.	0.032975	0.0937627	0.0744144	n.s.	0.684257	-0.0140874	0.891036	n.s.	0.341932	-0.0303964
5480	sp|Q9UG63|ABCF2_HUMAN	ABCF2	ABCF2_HUMAN ATP-binding cassette sub-family F member 2	0.54217	0.022763	18.7298	0.617038	n.s.	0.13264	-0.0702268	18.7525	0.324286	n.s.	18.6595	0.088023	-0.0929897	0.143142	n.s.	0.402983	0.427145	n.s.	0.519012	0.0657681	18.7955	0.697842	n.s.	0.673781	0.0430051	0.749676	n.s.	0.229556	0.135995	0.526024	n.s.	0.418092	-0.0395623	18.6902	0.673437	n.s.	0.259051	-0.0623252	0.348133	n.s.	0.570465	0.0306645	0.836287	n.s.	0.346229	-0.10533
5191	sp|Q9NUQ8|ABCF3_HUMAN	ABCF3	ABCF3_HUMAN ATP-binding cassette sub-family F member 3	0.375277	0.012435	17.8396	0.457357	n.s.	0.0297095	-0.0437316	17.852	0.15726	n.s.	17.7959	0.0336286	-0.0561665	0.0678538	n.s.	2.95101e-05	0.000210303	sig	0.000174266	-0.169849	17.6698	0.0412096	n.s.	0.000449376	-0.182284	0.00924672	n.s.	0.00207482	-0.126117	0.189532	n.s.	0.0688358	-0.0936447	17.746	0.311747	n.s.	0.0555563	-0.10608	0.108398	n.s.	0.279195	-0.0499132	0.665585	n.s.	0.127345	0.0762043
5180	sp|Q9NUJ1|ABHDA_HUMAN	ABHD10	ABHDA_HUMAN Mycophenolic acid acyl-glucuronide esterase, mitochondrial	0.0012473	0.423315	19.7325	0.00928391	n.s.	0.5424	0.0354507	20.1558	0.724161	n.s.	19.768	2.29376e-05	-0.387864	0.00135894	n.s.	0.00018422	0.000773381	sig	0.992722	-0.000582632	19.7319	0.997354	n.s.	0.000200612	-0.423898	0.00660923	n.s.	0.354696	-0.0360333	0.626565	n.s.	0.941332	-0.00705064	19.7255	0.978232	n.s.	0.00447082	-0.430366	0.02267	n.s.	0.603094	-0.0425013	0.854651	n.s.	0.939675	-0.006468
3745	sp|Q8NFV4|ABHDB_HUMAN	ABHD11	ABHDB_HUMAN Alpha/beta hydrolase domain-containing protein 11	0.00986537	0.199223	15.002	0.0280956	n.s.	0.443904	-0.0600226	15.2013	0.646449	n.s.	14.942	0.0171509	-0.259245	0.0417115	n.s.	0.00143568	0.00368172	sig	0.285495	-0.0930982	14.9089	0.501237	n.s.	0.0147792	-0.292321	0.0453455	n.s.	0.73362	-0.0330756	0.868957	n.s.	0.0901796	-0.203824	14.7982	0.350628	n.s.	0.010203	-0.403047	0.0354753	n.s.	0.240412	-0.143802	0.637678	n.s.	0.362158	-0.110726
3592	sp|Q8N2K0-2|ABD12_HUMAN	ABHD12	ABD12_HUMAN Isoform 2 of Monoacylglycerol lipase ABHD12	0.00149369	0.389391	17.5039	0.00991297	n.s.	0.00174165	0.285341	17.8933	0.061482	n.s.	17.7892	0.0917672	-0.104051	0.147655	n.s.	0.0058548	0.0112595	sig	0.00339111	0.260555	17.7644	0.0798632	n.s.	0.0615771	-0.128836	0.122242	n.s.	0.550196	-0.0247852	0.767144	n.s.	0.095369	0.237242	17.7411	0.357387	n.s.	0.247639	-0.15215	0.336492	n.s.	0.678312	-0.0480989	0.888595	n.s.	0.841114	-0.0233137
749	sp|O95870|ABHGA_HUMAN	ABHD16A	ABHGA_HUMAN Abhydrolase domain-containing protein 16A	0.0364495	0.300279	17.9808	0.0719137	n.s.	0.0982623	0.160515	18.281	0.274555	n.s.	18.1413	0.0958572	-0.139764	0.15289	n.s.	0.00798249	0.0145397	sig	0.0202069	0.282475	18.2632	0.13797	n.s.	0.799041	-0.0178036	0.854303	n.s.	0.00449047	0.12196	0.228325	n.s.	0.0659939	0.239179	18.2199	0.307566	n.s.	0.522959	-0.0611	0.606969	n.s.	0.271074	0.0786637	0.661394	n.s.	0.527976	-0.0432965
930	sp|P08910|ABHD2_HUMAN	ABHD2	ABHD2_HUMAN Abhydrolase domain-containing protein 2	0.000243322	0.881407	15.7048	0.00445892	up	0.00558573	0.177827	16.5862	0.0862459	n.s.	15.8826	0.000391716	-0.70358	0.00458466	down	9.91731e-08	4.36434e-06	sig	0.906366	-0.00547258	15.6993	0.947527	n.s.	0.000227632	-0.88688	0.00702457	down	0.00412608	-0.1833	0.228325	n.s.	0.919311	0.00790967	15.7127	0.968465	n.s.	0.000679301	-0.873497	0.0102644	down	0.0632059	-0.169917	0.445019	n.s.	0.862725	0.0133822
3778	sp|Q8TB40|ABHD4_HUMAN	ABHD4	ABHD4_HUMAN Abhydrolase domain-containing protein 4	0.941885	0.00740362	12.603	0.954872	n.s.	0.54592	0.0734349	12.6104	0.726979	n.s.	12.6765	0.514255	0.0660313	0.591123	n.s.	0.709581	0.721427	n.s.	0.467557	-0.0753871	12.5276	0.659546	n.s.	0.304725	-0.0827907	0.403423	n.s.	0.177009	-0.148822	0.47482	n.s.	0.977143	0.00432026	12.6073	0.991184	n.s.	0.981835	-0.00308335	0.987074	n.s.	0.646726	-0.0691147	0.872636	n.s.	0.562054	0.0797074
4619	sp|Q9BV23|ABHD6_HUMAN	ABHD6	ABHD6_HUMAN Monoacylglycerol lipase ABHD6	0.00707575	0.378181	18.4952	0.0227883	n.s.	0.0401388	0.184827	18.8733	0.181	n.s.	18.68	0.0739927	-0.193355	0.124332	n.s.	0.000501579	0.00163726	sig	0.0123925	0.191889	18.687	0.117734	n.s.	0.0519565	-0.186293	0.108202	n.s.	0.901901	0.00706201	0.955971	n.s.	0.165983	0.0786235	18.5738	0.449638	n.s.	0.0124913	-0.299558	0.0396576	n.s.	0.128512	-0.106203	0.523867	n.s.	0.0326389	-0.113265
3561	sp|Q8IZP0|ABI1_HUMAN	ABI1	ABI1_HUMAN Abl interactor 1	0.792595	0.0160541	17.1209	0.836728	n.s.	0.501975	-0.0421871	17.1369	0.690576	n.s.	17.0787	0.351075	-0.0582412	0.435521	n.s.	0.538259	0.557301	n.s.	0.494	0.049175	17.1701	0.678279	n.s.	0.630327	0.0331209	0.712323	n.s.	0.225193	0.0913621	0.521506	n.s.	0.985443	-0.00115068	17.1197	0.994022	n.s.	0.779087	-0.0172048	0.830283	n.s.	0.51457	0.0410364	0.80706	n.s.	0.4858	-0.0503257
5301	sp|Q9NYB9|ABI2_HUMAN	ABI2	ABI2_HUMAN Abl interactor 2	0.011586	-0.119059	17.7911	0.0312398	n.s.	0.0249383	-0.0592577	17.672	0.14457	n.s.	17.7318	0.0545261	0.0598018	0.0980722	n.s.	0.00373622	0.00785961	sig	0.0768192	-0.0900879	17.701	0.25588	n.s.	0.515259	0.0289716	0.609475	n.s.	0.425507	-0.0308302	0.677597	n.s.	0.00995807	-0.113514	17.6776	0.176198	n.s.	0.855257	0.0055454	0.893802	n.s.	0.0480613	-0.0542564	0.411015	n.s.	0.581427	-0.0234262
784	sp|P00519-2|ABL1_HUMAN	ABL1	ABL1_HUMAN Isoform IB of Tyrosine-protein kinase ABL1	0.00349679	-0.177748	17.5435	0.0150479	n.s.	0.0030256	-0.133079	17.3657	0.0716082	n.s.	17.4104	0.146752	0.0446685	0.213145	n.s.	0.00185842	0.00449977	sig	0.0100841	-0.113987	17.4295	0.108322	n.s.	0.0877943	0.0637605	0.157627	n.s.	0.396389	0.019092	0.657088	n.s.	0.584591	-0.0262113	17.5173	0.789434	n.s.	0.0305487	0.151536	0.0706474	n.s.	0.0623755	0.106868	0.445019	n.s.	0.115936	0.0877759
1535	sp|P42684|ABL2_HUMAN	ABL2	ABL2_HUMAN Abelson tyrosine-protein kinase 2	0.0021843	-0.229514	17.2835	0.011829	n.s.	0.00812051	-0.168008	17.054	0.0942356	n.s.	17.1155	0.0132009	0.0615061	0.0343564	n.s.	2.19635e-05	0.000173549	sig	0.00660568	-0.193311	17.0902	0.0950139	n.s.	0.152244	0.0362025	0.239569	n.s.	0.333214	-0.0253036	0.60695	n.s.	0.0206702	-0.129011	17.1545	0.210106	n.s.	0.0028589	0.100503	0.0185336	n.s.	0.1043	0.0389969	0.508252	n.s.	0.0527834	0.0643005
135	sp|O14639|ABLM1_HUMAN	ABLIM1	ABLM1_HUMAN Actin-binding LIM protein 1	0.0895991	0.0928053	16.4062	0.143552	n.s.	0.0118471	-0.176769	16.499	0.109144	n.s.	16.2294	0.000630109	-0.269575	0.00575857	n.s.	4.43564e-06	5.9693e-05	sig	0.00936351	-0.187854	16.2183	0.106344	n.s.	0.000507581	-0.280659	0.00940612	n.s.	0.684394	-0.0110842	0.844151	n.s.	0.0247831	-0.131972	16.2742	0.222017	n.s.	0.000690628	-0.224777	0.010332	n.s.	0.104153	0.0447973	0.508252	n.s.	0.0549631	0.0558816
2328	sp|Q12979|ABR_HUMAN	ABR	ABR_HUMAN Active breakpoint cluster region-related protein	0.237725	-0.0600827	18.0227	0.315415	n.s.	0.468717	-0.0179292	17.9626	0.665501	n.s.	18.0047	0.339677	0.0421535	0.423473	n.s.	0.00106569	0.00293918	sig	0.197323	-0.0370367	17.9856	0.413976	n.s.	0.593915	0.023046	0.679194	n.s.	0.260682	-0.0191075	0.553136	n.s.	0.931882	-0.00205261	18.0206	0.973037	n.s.	0.21097	0.0580301	0.296565	n.s.	0.260723	0.0158765	0.655378	n.s.	0.0774834	0.034984
935	sp|P09110|THIK_HUMAN	ACAA1	THIK_HUMAN 3-ketoacyl-CoA thiolase, peroxisomal	9.645e-06	0.976941	19.0108	0.00154743	up	0.0122882	0.150198	19.9878	0.110092	n.s.	19.161	2.25215e-05	-0.826744	0.00135894	down	1.73285e-09	2.54814e-07	sig	0.0228688	0.128432	19.1393	0.145472	n.s.	2.27067e-05	-0.848509	0.00285403	down	0.59124	-0.0217653	0.792835	n.s.	0.0269821	0.198423	19.2093	0.22788	n.s.	0.000194276	-0.778518	0.00610048	down	0.460729	0.0482254	0.772021	n.s.	0.306854	0.0699906
1540	sp|P42765|THIM_HUMAN	ACAA2	THIM_HUMAN 3-ketoacyl-CoA thiolase, mitochondrial	0.00500978	0.171738	19.6219	0.01853	n.s.	0.0710153	-0.0589065	19.7936	0.234732	n.s.	19.563	0.00121736	-0.230644	0.00816851	n.s.	0.000345152	0.0012452	sig	0.95569	0.00154326	19.6234	0.975758	n.s.	0.00471543	-0.170195	0.0245435	n.s.	0.059109	0.0604498	0.336331	n.s.	0.151476	-0.108433	19.5135	0.428976	n.s.	0.0112645	-0.28017	0.0375215	n.s.	0.455907	-0.0495261	0.767998	n.s.	0.145156	-0.109976
2341	sp|Q13085-4|ACACA_HUMAN	ACACA	ACACA_HUMAN Isoform 4 of Acetyl-CoA carboxylase 1	0.0191773	-0.247805	20.0984	0.0451193	n.s.	0.896008	0.00963364	19.8506	0.947559	n.s.	20.1081	0.000428829	0.257439	0.0047824	n.s.	4.61322e-05	0.000283229	sig	0.578219	-0.0486433	20.0498	0.74017	n.s.	0.0138804	0.199162	0.0436458	n.s.	0.331995	-0.058277	0.606913	n.s.	0.0851398	-0.163346	19.9351	0.344796	n.s.	0.0509456	0.0844587	0.101817	n.s.	0.0106464	-0.17298	0.294084	n.s.	0.110625	-0.114703
118	sp|O00763|ACACB_HUMAN	ACACB	ACACB_HUMAN Acetyl-CoA carboxylase 2	0.331759	0.0688658	17.2891	0.412918	n.s.	0.685773	0.0280289	17.3579	0.823282	n.s.	17.3171	0.120699	-0.0408369	0.182929	n.s.	0.000454296	0.00152102	sig	0.343943	-0.0803773	17.2087	0.558353	n.s.	0.0267763	-0.149243	0.0678582	n.s.	0.0797561	-0.108406	0.366031	n.s.	0.214951	-0.0932675	17.1958	0.499224	n.s.	0.000724456	-0.162133	0.0105757	n.s.	0.00663988	-0.121296	0.265971	n.s.	0.788639	-0.0128902
5591	sp|Q9UKU7|ACAD8_HUMAN	ACAD8	ACAD8_HUMAN Isobutyryl-CoA dehydrogenase, mitochondrial	0.185348	0.0786144	18.4763	0.256064	n.s.	0.0383358	-0.157622	18.5549	0.177108	n.s.	18.3187	0.0133391	-0.236236	0.0345643	n.s.	0.00115038	0.00312136	sig	0.992573	-0.00047833	18.4758	0.997354	n.s.	0.206841	-0.0790927	0.300646	n.s.	0.0461057	0.157144	0.318144	n.s.	0.0339036	-0.114182	18.3621	0.244405	n.s.	0.00974932	-0.192796	0.0344541	n.s.	0.385538	0.0434403	0.739327	n.s.	0.0484443	-0.113703
4945	sp|Q9H845|ACAD9_HUMAN	ACAD9	ACAD9_HUMAN Acyl-CoA dehydrogenase family member 9, mitochondrial	0.000208172	0.629382	17.17	0.00427645	up	0.0137224	0.094261	17.7993	0.11515	n.s.	17.2642	0.00025455	-0.535121	0.0037145	n.s.	4.22756e-06	5.71479e-05	sig	0.036889	0.234113	17.4041	0.178875	n.s.	0.00954471	-0.39527	0.0350031	n.s.	0.127116	0.139852	0.427044	n.s.	0.0769597	0.151728	17.3217	0.330713	n.s.	0.00299652	-0.477654	0.018864	n.s.	0.394241	0.0574671	0.743944	n.s.	0.431799	-0.0823846
1006	sp|P11310-2|ACADM_HUMAN	ACADM	ACADM_HUMAN Isoform 2 of Medium-chain specific acyl-CoA dehydrogenase, mitochondrial	0.0775642	0.116978	19.019	0.127979	n.s.	0.151497	-0.0822904	19.136	0.348835	n.s.	18.9367	0.0143102	-0.199269	0.036465	n.s.	0.0153184	0.0248532	sig	0.760496	-0.0210539	18.9979	0.863309	n.s.	0.103335	-0.138032	0.178665	n.s.	0.388666	0.0612364	0.651127	n.s.	0.385207	-0.0613655	18.9576	0.648568	n.s.	0.0498526	-0.178344	0.100287	n.s.	0.752134	0.0209248	0.919241	n.s.	0.625294	-0.0403116
1093	sp|P16219|ACADS_HUMAN	ACADS	ACADS_HUMAN Short-chain specific acyl-CoA dehydrogenase, mitochondrial	0.439867	0.0428015	15.9806	0.520809	n.s.	0.0296301	-0.117278	16.0234	0.15726	n.s.	15.8633	0.0112265	-0.16008	0.0307517	n.s.	0.0117989	0.0200438	sig	0.040694	-0.115561	15.865	0.186149	n.s.	0.0156738	-0.158362	0.0468305	n.s.	0.925734	0.00171773	0.965447	n.s.	0.0972534	-0.102254	15.8783	0.359057	n.s.	0.0386337	-0.145055	0.0829791	n.s.	0.666269	0.0150246	0.884398	n.s.	0.730094	0.0133068
1558	sp|P45954|ACDSB_HUMAN	ACADSB	ACDSB_HUMAN Short/branched chain specific acyl-CoA dehydrogenase, mitochondrial	0.578749	0.0248209	19.1175	0.650984	n.s.	0.00484189	-0.121228	19.1424	0.0817142	n.s.	18.9963	0.0213491	-0.146049	0.0490899	n.s.	0.0814443	0.102297	n.s.	0.0691325	-0.0719149	19.0456	0.243458	n.s.	0.0948213	-0.0967358	0.166718	n.s.	0.143963	0.0493136	0.446612	n.s.	0.188947	-0.0907848	19.0267	0.475245	n.s.	0.156923	-0.115606	0.236169	n.s.	0.618248	0.0304437	0.862705	n.s.	0.768068	-0.01887
1661	sp|P49748-3|ACADV_HUMAN	ACADVL	ACADV_HUMAN Isoform 3 of Very long-chain specific acyl-CoA dehydrogenase, mitochondrial	0.0513234	0.12111	20.5243	0.0924772	n.s.	0.122639	-0.0704103	20.6454	0.310537	n.s.	20.4539	0.00649687	-0.191521	0.0213226	n.s.	0.000436888	0.00147233	sig	0.0461069	-0.0926903	20.4316	0.198177	n.s.	0.00301382	-0.213801	0.0195924	n.s.	0.361835	-0.02228	0.631953	n.s.	0.0847486	-0.0886132	20.4356	0.344587	n.s.	0.00607095	-0.209724	0.0268933	n.s.	0.581954	-0.0182029	0.842604	n.s.	0.883204	0.00407706
2616	sp|Q15057|ACAP2_HUMAN	ACAP2	ACAP2_HUMAN Arf-GAP with coiled-coil, ANK repeat and PH domain-containing protein 2	0.131438	0.148842	14.6622	0.193137	n.s.	0.629576	-0.0457225	14.811	0.78701	n.s.	14.6164	0.0231085	-0.194565	0.0519439	n.s.	0.000730206	0.00219135	sig	0.605	-0.0586369	14.6035	0.759905	n.s.	0.0579203	-0.207479	0.117103	n.s.	0.890129	-0.0129145	0.951016	n.s.	0.557905	-0.0641729	14.598	0.771646	n.s.	0.0437499	-0.213015	0.0908983	n.s.	0.834674	-0.0184504	0.942016	n.s.	0.958748	-0.00553595
4331	sp|Q96P50|ACAP3_HUMAN	ACAP3	ACAP3_HUMAN Arf-GAP with coiled-coil, ANK repeat and PH domain-containing protein 3	0.00179721	0.355575	16.1048	0.0106963	n.s.	0.0974498	0.095651	16.4604	0.273974	n.s.	16.2004	0.00127171	-0.259924	0.00837408	n.s.	5.2975e-05	0.000314357	sig	0.469911	0.0343947	16.1392	0.661336	n.s.	0.000453981	-0.321181	0.00928685	n.s.	0.0626823	-0.0612563	0.340251	n.s.	0.0526913	0.128163	16.2329	0.287915	n.s.	0.00311487	-0.227412	0.0191824	n.s.	0.344917	0.0325124	0.716892	n.s.	0.0303053	0.0937687
1251	sp|P24752|THIL_HUMAN	ACAT1	THIL_HUMAN Acetyl-CoA acetyltransferase, mitochondrial	0.172762	0.0908254	19.0801	0.240495	n.s.	0.58816	-0.0297666	19.1709	0.759806	n.s.	19.0503	0.0411062	-0.120592	0.0792041	n.s.	0.035769	0.0504212	n.s.	0.709439	0.0212231	19.1013	0.833439	n.s.	0.185207	-0.0696023	0.276498	n.s.	0.252505	0.0509898	0.545033	n.s.	0.34169	-0.0590245	19.0211	0.613476	n.s.	0.0303868	-0.14985	0.0704895	n.s.	0.510305	-0.0292579	0.804979	n.s.	0.138752	-0.0802477
4655	sp|Q9BWD1|THIC_HUMAN	ACAT2	THIC_HUMAN Acetyl-CoA acetyltransferase, cytosolic	0.0622591	-0.110797	20.4302	0.107461	n.s.	0.0035946	-0.199116	20.3194	0.0781617	n.s.	20.2311	0.0432493	-0.0883184	0.0823075	n.s.	1.30017e-05	0.000121342	sig	0.0131412	-0.191212	20.239	0.118894	n.s.	0.137372	-0.0804147	0.221923	n.s.	0.821177	0.00790375	0.917465	n.s.	0.00851525	-0.162732	20.2675	0.165149	n.s.	0.175554	-0.0519343	0.257459	n.s.	0.0573355	0.0363842	0.432841	n.s.	0.449351	0.0284804
4871	sp|Q9H3P7|GCP60_HUMAN	ACBD3	GCP60_HUMAN Golgi resident protein GCP60	0.117691	-0.0654654	18.591	0.177434	n.s.	0.00999791	-0.120909	18.5256	0.101778	n.s.	18.4701	0.0848905	-0.0554437	0.139418	n.s.	0.0018633	0.00450797	sig	0.00802822	-0.232517	18.3585	0.0989391	n.s.	0.0227296	-0.167051	0.0607971	n.s.	0.0562353	-0.111608	0.334468	n.s.	0.055524	-0.10041	18.4906	0.289902	n.s.	0.389219	-0.0349443	0.481389	n.s.	0.535537	0.0204993	0.819273	n.s.	0.0567065	0.132107
2960	sp|Q5T8D3|ACBD5_HUMAN	ACBD5	ACBD5_HUMAN Acyl-CoA-binding domain-containing protein 5	0.00143371	0.329178	17.3712	0.00972792	n.s.	0.0795306	0.131936	17.7004	0.248926	n.s.	17.5032	0.008343	-0.197243	0.025257	n.s.	0.022605	0.0342943	sig	0.355943	0.0842179	17.4554	0.56667	n.s.	0.0256668	-0.24496	0.0657779	n.s.	0.583312	-0.0477179	0.787874	n.s.	0.0400149	0.158596	17.5298	0.260793	n.s.	0.00871784	-0.170582	0.0322651	n.s.	0.634135	0.0266603	0.867166	n.s.	0.39226	0.0743782
4535	sp|Q9BR61|ACBD6_HUMAN	ACBD6	ACBD6_HUMAN Acyl-CoA-binding domain-containing protein 6	0.665833	0.0103481	17.6026	0.726835	n.s.	0.4291	-0.0288487	17.613	0.63268	n.s.	17.5738	0.271093	-0.0391968	0.352624	n.s.	0.354461	0.380325	n.s.	0.136372	-0.065893	17.5367	0.342406	n.s.	0.0850854	-0.0762411	0.153948	n.s.	0.420293	-0.0370443	0.673564	n.s.	0.767892	0.0165953	17.6192	0.894786	n.s.	0.908862	0.00624723	0.934913	n.s.	0.467437	0.045444	0.775699	n.s.	0.229351	0.0824883
5594	sp|Q9UKV3|ACINU_HUMAN	ACIN1	ACINU_HUMAN Apoptotic chromatin condensation inducer in the nucleus	0.0246409	-0.207503	20.9046	0.0540198	n.s.	0.123808	-0.133609	20.6971	0.311599	n.s.	20.771	0.177867	0.0738936	0.24927	n.s.	0.00210085	0.00495152	sig	0.115648	-0.127868	20.7767	0.31183	n.s.	0.100201	0.0796347	0.174296	n.s.	0.916247	0.00574105	0.961876	n.s.	0.10684	-0.121801	20.7828	0.372766	n.s.	0.0370634	0.0857023	0.0805825	n.s.	0.80515	0.0118087	0.93333	n.s.	0.877162	0.00606769
5593	sp|Q9UKV3-5|ACINU_HUMAN	ACIN1	ACINU_HUMAN Isoform 4 of Apoptotic chromatin condensation inducer in the nucleus	0.148985	-0.212877	14.9354	0.212901	n.s.	0.0865318	-0.244492	14.7225	0.258908	n.s.	14.6909	0.574382	-0.0316146	0.645711	n.s.	0.0232602	0.0351908	sig	0.584596	-0.0833071	14.8521	0.7442	n.s.	0.278103	0.12957	0.376995	n.s.	0.148242	0.161184	0.451163	n.s.	0.0912991	-0.27828	14.6571	0.352566	n.s.	0.472151	-0.0654032	0.559582	n.s.	0.631638	-0.0337886	0.866657	n.s.	0.152881	-0.194973
1800	sp|P53396|ACLY_HUMAN	ACLY	ACLY_HUMAN ATP-citrate synthase	0.0055688	0.350592	21.2835	0.0196801	n.s.	0.286826	0.0670893	21.6341	0.504603	n.s.	21.3506	0.00168739	-0.283503	0.00960647	n.s.	1.63795e-05	0.000142294	sig	0.793603	-0.0188498	21.2646	0.882611	n.s.	0.00249442	-0.369442	0.0180191	n.s.	0.113225	-0.0859391	0.408142	n.s.	0.593219	-0.0313968	21.2521	0.793138	n.s.	0.000501127	-0.381989	0.00893874	n.s.	0.00216902	-0.0984862	0.180468	n.s.	0.779427	-0.012547
1194	sp|P21399|ACOC_HUMAN	ACO1	ACOC_HUMAN Cytoplasmic aconitate hydratase	0.0318756	-0.260244	17.4463	0.0650788	n.s.	0.457971	-0.0457547	17.186	0.656157	n.s.	17.4005	0.0519167	0.21449	0.0946624	n.s.	0.0198067	0.0306978	sig	0.0800374	-0.126169	17.3201	0.261549	n.s.	0.157063	0.134075	0.245245	n.s.	0.188313	-0.0804142	0.487583	n.s.	0.559365	-0.032595	17.4137	0.772603	n.s.	0.038799	0.227649	0.083186	n.s.	0.796387	0.0131597	0.931803	n.s.	0.110344	0.0935739
4485	sp|Q99798|ACON_HUMAN	ACO2	ACON_HUMAN Aconitate hydratase, mitochondrial	0.615126	-0.0367949	21.8775	0.683305	n.s.	0.105608	-0.135341	21.8407	0.285393	n.s.	21.7422	0.0233648	-0.0985464	0.0522115	n.s.	0.105782	0.128555	n.s.	0.681811	0.0393741	21.9169	0.815332	n.s.	0.319757	0.076169	0.419091	n.s.	0.0534934	0.174715	0.329767	n.s.	0.32544	-0.0774629	21.8	0.600758	n.s.	0.326635	-0.0406681	0.418107	n.s.	0.13769	0.0578783	0.529886	n.s.	0.164176	-0.116837
5085	sp|Q9NPJ3|ACO13_HUMAN	ACOT13	ACO13_HUMAN Acyl-coenzyme A thioesterase 13	0.00961147	0.377858	19.8582	0.0276072	n.s.	0.412194	0.0742853	20.2361	0.62183	n.s.	19.9325	0.00313908	-0.303573	0.0135473	n.s.	0.00214272	0.00502646	sig	0.569719	0.0603722	19.9186	0.733877	n.s.	0.0117042	-0.317486	0.0394876	n.s.	0.856742	-0.013913	0.935912	n.s.	0.276625	0.108863	19.9671	0.553893	n.s.	0.00876081	-0.268995	0.0323646	n.s.	0.572838	0.0345779	0.836853	n.s.	0.568555	0.048491
1663	sp|P49753|ACOT2_HUMAN	ACOT2	ACOT2_HUMAN Acyl-coenzyme A thioesterase 2, mitochondrial	0.000654156	0.4248	18.4134	0.00675326	n.s.	0.577954	-0.0301794	18.8382	0.75324	n.s.	18.3832	0.000283809	-0.454979	0.00388883	n.s.	5.2487e-06	6.76163e-05	sig	0.833976	0.00931235	18.4227	0.90632	n.s.	9.61506e-05	-0.415487	0.00532996	n.s.	0.324604	0.0394918	0.601232	n.s.	0.67983	-0.0321199	18.3813	0.843561	n.s.	0.00212835	-0.45692	0.0159799	n.s.	0.978847	-0.00194051	0.995601	n.s.	0.547	-0.0414323
51	sp|O00154|BACH_HUMAN	ACOT7	BACH_HUMAN Cytosolic acyl coenzyme A thioester hydrolase	0.0119625	0.374752	20.2069	0.0320542	n.s.	0.763176	-0.0265601	20.5817	0.869824	n.s.	20.1803	0.000874414	-0.401312	0.00696768	n.s.	9.53343e-05	0.000483814	sig	0.497043	-0.0690411	20.1379	0.680597	n.s.	0.00198042	-0.443793	0.0165373	n.s.	0.496658	-0.0424811	0.732653	n.s.	0.293969	-0.0945297	20.1124	0.571354	n.s.	0.000226335	-0.469282	0.00646718	n.s.	0.0751231	-0.0679697	0.471659	n.s.	0.642831	-0.0254886
153	sp|O14734|ACOT8_HUMAN	ACOT8	ACOT8_HUMAN Acyl-coenzyme A thioesterase 8	0.000116062	1.70579	15.7849	0.00364162	up	0.045414	0.331311	17.4907	0.191068	n.s.	16.1162	4.81315e-06	-1.37448	0.00115635	down	1.02224e-08	9.06336e-07	sig	0.00993752	0.533819	16.3188	0.107513	n.s.	9.95203e-06	-1.17197	0.00206899	down	0.0115585	0.202508	0.243759	n.s.	0.0669515	0.366457	16.1514	0.308461	n.s.	0.000176678	-1.33933	0.00588504	down	0.745863	0.0351465	0.915125	n.s.	0.17481	-0.167362
5821	sp|Q9Y305-4|ACOT9_HUMAN	ACOT9	ACOT9_HUMAN Isoform 4 of Acyl-coenzyme A thioesterase 9, mitochondrial	0.000216451	0.387428	20.016	0.00433548	n.s.	0.861681	0.0031543	20.4035	0.927463	n.s.	20.0192	0.000160983	-0.384274	0.00299614	n.s.	7.41698e-05	0.00040392	sig	0.369153	0.0427324	20.0588	0.57835	n.s.	0.00194647	-0.344696	0.0163702	n.s.	0.384339	0.0395781	0.648215	n.s.	0.409082	-0.0744797	19.9416	0.666732	n.s.	0.00529236	-0.461908	0.0249084	n.s.	0.386631	-0.0776341	0.739327	n.s.	0.257515	-0.117212
2620	sp|Q15067|ACOX1_HUMAN	ACOX1	ACOX1_HUMAN Peroxisomal acyl-coenzyme A oxidase 1	0.00265992	0.315193	18.1059	0.0128853	n.s.	0.719636	-0.0122287	18.4211	0.846738	n.s.	18.0936	0.00307198	-0.327421	0.0133539	n.s.	9.81298e-06	0.000100446	sig	0.202203	-0.0407609	18.0651	0.41864	n.s.	0.00180298	-0.355954	0.015903	n.s.	0.436037	-0.0285322	0.685852	n.s.	0.2488	-0.0629438	18.0429	0.530143	n.s.	0.00356903	-0.378136	0.0204736	n.s.	0.372265	-0.0507151	0.733699	n.s.	0.665088	-0.0221829
233	sp|O15254|ACOX3_HUMAN	ACOX3	ACOX3_HUMAN Peroxisomal acyl-coenzyme A oxidase 3	0.00125379	0.529234	17.3638	0.00930939	n.s.	0.238907	0.102217	17.893	0.454487	n.s.	17.466	0.00580034	-0.427016	0.0199944	n.s.	1.22937e-05	0.000116743	sig	0.315766	0.0579488	17.4217	0.533104	n.s.	0.00128223	-0.471285	0.0141665	n.s.	0.550538	-0.0442686	0.767195	n.s.	0.116942	0.114521	17.4783	0.386336	n.s.	0.0030006	-0.414713	0.018864	n.s.	0.874759	0.0123032	0.95912	n.s.	0.317586	0.0565719
1250	sp|P24666|PPAC_HUMAN	ACP1	PPAC_HUMAN Low molecular weight phosphotyrosine protein phosphatase	0.0143855	-0.263753	19.5419	0.0366105	n.s.	0.299962	0.0734129	19.2782	0.517742	n.s.	19.6153	0.00208108	0.337166	0.0107976	n.s.	0.000117258	0.000552303	sig	0.449158	-0.0535039	19.4884	0.645063	n.s.	0.0138686	0.21025	0.0436398	n.s.	0.0562435	-0.126917	0.334468	n.s.	0.695492	-0.0257068	19.5162	0.854938	n.s.	0.00698919	0.238047	0.0287769	n.s.	0.0868989	-0.0991197	0.491476	n.s.	0.584932	0.0277971
991	sp|P11117|PPAL_HUMAN	ACP2	PPAL_HUMAN Lysosomal acid phosphatase	0.0408195	0.106127	17.7641	0.0781641	n.s.	0.0925858	0.120089	17.8702	0.268024	n.s.	17.8842	0.784421	0.0139622	0.824777	n.s.	0.114473	0.137976	n.s.	0.0185624	0.144758	17.9088	0.13389	n.s.	0.224939	0.0386313	0.32015	n.s.	0.643304	0.024669	0.820147	n.s.	0.822237	-0.0221674	17.7419	0.919177	n.s.	0.220987	-0.128294	0.307249	n.s.	0.219178	-0.142256	0.620918	n.s.	0.135373	-0.166925
4125	sp|Q96CM8|ACSF2_HUMAN	ACSF2	ACSF2_HUMAN Acyl-CoA synthetase family member 2, mitochondrial	0.000385482	0.361476	21.1232	0.00539922	n.s.	0.0783272	-0.0974682	21.4847	0.246985	n.s.	21.0258	0.000461814	-0.458944	0.00495423	n.s.	6.59365e-07	1.62258e-05	sig	0.0418744	-0.10352	21.0197	0.188374	n.s.	0.00024644	-0.464996	0.00735101	n.s.	0.900286	-0.00605216	0.955435	n.s.	0.036824	-0.128938	20.9943	0.252305	n.s.	0.00036859	-0.490414	0.00790076	n.s.	0.56884	-0.0314702	0.835648	n.s.	0.607767	-0.025418
2825	sp|Q4G176|ACSF3_HUMAN	ACSF3	ACSF3_HUMAN Acyl-CoA synthetase family member 3, mitochondrial	0.154301	-0.144914	13.6761	0.218839	n.s.	0.792163	0.0256621	13.5312	0.886734	n.s.	13.7018	0.233076	0.170576	0.310751	n.s.	0.687466	0.700479	n.s.	0.234723	-0.0708958	13.6052	0.454258	n.s.	0.479743	0.0740181	0.575825	n.s.	0.399655	-0.0965579	0.6596	n.s.	0.484067	-0.12124	13.5549	0.728154	n.s.	0.899914	0.0236734	0.927608	n.s.	0.462222	-0.146903	0.772163	n.s.	0.774525	-0.0503447
1398	sp|P33121|ACSL1_HUMAN	ACSL1	ACSL1_HUMAN Long-chain-fatty-acid--CoA ligase 1	0.0951341	0.121629	19.8193	0.150463	n.s.	0.232631	0.071169	19.941	0.44738	n.s.	19.8905	0.105175	-0.0504602	0.164317	n.s.	0.00372016	0.00783678	sig	0.0914281	0.120339	19.9397	0.278957	n.s.	0.969105	-0.00128982	0.978322	n.s.	0.0746415	0.0491704	0.359775	n.s.	0.036199	0.162284	19.9816	0.251732	n.s.	0.21413	0.040655	0.30015	n.s.	0.00300093	0.0911152	0.211238	n.s.	0.160825	0.0419449
714	sp|O95573|ACSL3_HUMAN	ACSL3	ACSL3_HUMAN Long-chain-fatty-acid--CoA ligase 3	0.000569397	0.530262	19.5297	0.00647723	n.s.	0.0502869	0.268008	20.06	0.200516	n.s.	19.7977	0.0367306	-0.262254	0.0726777	n.s.	0.000290094	0.00108306	sig	0.00556055	0.371129	19.9008	0.0903627	n.s.	0.0340746	-0.159133	0.0801231	n.s.	0.339467	0.103121	0.612585	n.s.	0.325959	0.0894078	19.6191	0.600824	n.s.	0.00250197	-0.440854	0.0171414	n.s.	0.160542	-0.1786	0.559838	n.s.	0.0225478	-0.281721
395	sp|O60488|ACSL4_HUMAN	ACSL4	ACSL4_HUMAN Long-chain-fatty-acid--CoA ligase 4	0.0340989	-0.168559	20.7711	0.0685046	n.s.	0.02396	0.0915644	20.6026	0.142538	n.s.	20.8627	0.00561277	0.260123	0.0195603	n.s.	6.61882e-06	7.76359e-05	sig	0.14453	0.0694919	20.8406	0.351785	n.s.	0.0129512	0.238051	0.0418679	n.s.	0.510466	-0.0220725	0.741907	n.s.	0.0451634	-0.12356	20.6476	0.274409	n.s.	0.488036	0.0449989	0.574457	n.s.	0.00400016	-0.215124	0.229135	n.s.	0.0136922	-0.193052
5116	sp|Q9NR19-2|ACSA_HUMAN	ACSS2	ACSA_HUMAN Isoform 2 of Acetyl-coenzyme A synthetase, cytoplasmic	0.0670298	-0.204914	18.0212	0.113677	n.s.	0.949487	0.00448982	17.8163	0.975307	n.s.	18.0257	0.0132966	0.209404	0.0345099	n.s.	0.00105835	0.00292563	sig	0.637466	-0.0512948	17.9699	0.780626	n.s.	0.164198	0.153619	0.253508	n.s.	0.506382	-0.0557846	0.73925	n.s.	0.800187	0.0192609	18.0405	0.908274	n.s.	0.0156008	0.224175	0.0455178	n.s.	0.624029	0.0147711	0.863958	n.s.	0.430617	0.0705557
4918	sp|Q9H6R3|ACSS3_HUMAN	ACSS3	ACSS3_HUMAN Acyl-CoA synthetase short-chain family member 3, mitochondrial	0.0017472	0.21821	18.2588	0.0105284	n.s.	0.317668	0.0856459	18.477	0.53669	n.s.	18.3445	0.154083	-0.132564	0.221626	n.s.	0.273322	0.300211	n.s.	0.234754	0.146008	18.4048	0.454258	n.s.	0.52868	-0.0722027	0.622663	n.s.	0.655726	0.0603616	0.830018	n.s.	0.236064	0.0997825	18.3586	0.51674	n.s.	0.17582	-0.118428	0.257724	n.s.	0.894282	0.0141366	0.968833	n.s.	0.727169	-0.046225
2011	sp|P62736|ACTA_HUMAN	ACTA2	ACTA_HUMAN Actin, aortic smooth muscle	0.534822	-0.0573436	22.8623	0.61069	n.s.	0.375816	0.0605903	22.8049	0.592981	n.s.	22.9228	0.313895	0.117934	0.397328	n.s.	0.370658	0.395802	n.s.	0.80655	0.0075732	22.8698	0.890619	n.s.	0.498769	0.0649168	0.594281	n.s.	0.458776	-0.0530171	0.703053	n.s.	0.879544	0.00741593	22.8697	0.949637	n.s.	0.530273	0.0647596	0.613396	n.s.	0.511614	-0.0531744	0.805568	n.s.	0.997685	-0.000157273
1919	sp|P60709|ACTB_HUMAN	ACTB	ACTB_HUMAN Actin, cytoplasmic 1	0.0191032	0.155474	18.8082	0.0450205	n.s.	0.357991	-0.0327362	18.9637	0.577711	n.s.	18.7755	0.017266	-0.18821	0.0418563	n.s.	0.0214931	0.032928	sig	0.764141	-0.0133834	18.7948	0.865491	n.s.	0.0377082	-0.168857	0.0861488	n.s.	0.711215	0.0193528	0.85843	n.s.	0.270893	-0.0491268	18.7591	0.548426	n.s.	0.0179722	-0.204601	0.0497723	n.s.	0.739496	-0.0163906	0.914095	n.s.	0.540172	-0.0357434
6062	tr|K7EM38|K7EM38_HUMAN	ACTG1	K7EM38_HUMAN Actin, cytoplasmic 2, N-terminally processed (Fragment)	0.00152868	0.513263	17.1078	0.0100069	n.s.	0.146985	0.111137	17.6211	0.342548	n.s.	17.2189	0.000205571	-0.402127	0.00343279	n.s.	2.25284e-05	0.000176394	sig	0.419758	-0.0880626	17.0197	0.620884	n.s.	0.0018502	-0.601326	0.0160134	down	0.0637374	-0.199199	0.341272	n.s.	0.15347	-0.145035	16.9628	0.431562	n.s.	0.000466423	-0.658298	0.00867921	down	0.0113217	-0.256171	0.294084	n.s.	0.582597	-0.0569722
770	sp|O96019|ACL6A_HUMAN	ACTL6A	ACL6A_HUMAN Actin-like protein 6A	0.101127	-0.053869	19.6707	0.157574	n.s.	0.307417	-0.0260237	19.6168	0.526861	n.s.	19.6447	0.219005	0.0278453	0.295586	n.s.	0.00610204	0.0116611	sig	0.207575	0.0752844	19.746	0.425642	n.s.	0.0572349	0.129153	0.115951	n.s.	0.0987228	0.101308	0.392991	n.s.	0.49111	-0.0233522	19.6473	0.731477	n.s.	0.346871	0.0305168	0.439161	n.s.	0.922895	0.00267151	0.980047	n.s.	0.129952	-0.0986366
605	sp|O94805|ACL6B_HUMAN	ACTL6B	ACL6B_HUMAN Actin-like protein 6B	0.0253442	0.0768409	20.0782	0.0550638	n.s.	0.0857001	0.0528824	20.155	0.257827	n.s.	20.1311	0.176832	-0.0239585	0.248591	n.s.	0.00726385	0.0134337	sig	0.107025	0.107241	20.1854	0.301429	n.s.	0.564692	0.0303997	0.65321	n.s.	0.329935	0.0543582	0.605109	n.s.	0.741497	0.0122919	20.0905	0.880391	n.s.	0.0951672	-0.064549	0.162034	n.s.	0.255065	-0.0405905	0.649554	n.s.	0.161859	-0.0949487
1030	sp|P12814-3|ACTN1_HUMAN	ACTN1	ACTN1_HUMAN Isoform 3 of Alpha-actinin-1	0.0237176	0.0638085	21.5312	0.0525628	n.s.	0.806198	0.00361882	21.595	0.894309	n.s.	21.5349	0.0254895	-0.0601896	0.0556095	n.s.	0.00586992	0.0112814	sig	0.718201	-0.00829646	21.5229	0.839642	n.s.	0.0389733	-0.0721049	0.0880038	n.s.	0.598958	-0.0119153	0.797697	n.s.	0.19143	0.0368559	21.5681	0.477904	n.s.	0.353445	-0.0269526	0.445986	n.s.	0.221821	0.033237	0.622614	n.s.	0.184911	0.0451523
2255	sp|Q08043|ACTN3_HUMAN	ACTN3	ACTN3_HUMAN Alpha-actinin-3	0.131321	0.220998	15.2633	0.193125	n.s.	0.440827	0.0979036	15.4843	0.644399	n.s.	15.3612	0.0910311	-0.123095	0.14706	n.s.	0.054662	0.0722871	n.s.	0.840494	0.0321697	15.2955	0.909755	n.s.	0.165402	-0.188828	0.25491	n.s.	0.579316	-0.0657339	0.785759	n.s.	0.390156	0.128274	15.3916	0.652636	n.s.	0.350738	-0.0927242	0.443126	n.s.	0.738547	0.0303703	0.914095	n.s.	0.496363	0.0961042
332	sp|O43707|ACTN4_HUMAN	ACTN4	ACTN4_HUMAN Alpha-actinin-4	0.0712099	-0.10048	21.919	0.119589	n.s.	0.276946	-0.0666702	21.8185	0.494143	n.s.	21.8523	0.534695	0.0338097	0.609967	n.s.	0.09072	0.112449	n.s.	0.0351076	-0.121241	21.7977	0.17385	n.s.	0.576811	-0.0207608	0.664642	n.s.	0.317374	-0.0545705	0.597142	n.s.	0.127629	-0.0696808	21.8493	0.400167	n.s.	0.383784	0.0307991	0.475706	n.s.	0.950863	-0.00301061	0.988067	n.s.	0.141573	0.0515599
5322	sp|Q9NZ32|ARP10_HUMAN	ACTR10	ARP10_HUMAN Actin-related protein 10	0.0110654	0.167767	17.343	0.0303934	n.s.	0.124555	0.0702105	17.5108	0.312531	n.s.	17.4132	0.0656748	-0.0975569	0.113194	n.s.	0.010628	0.0183705	sig	0.188476	0.0765225	17.4196	0.402899	n.s.	0.143745	-0.0912448	0.229756	n.s.	0.90432	0.00631208	0.957188	n.s.	0.922095	0.00345343	17.3465	0.969855	n.s.	0.0102644	-0.164314	0.0355861	n.s.	0.12583	-0.066757	0.521642	n.s.	0.195915	-0.0730691
1943	sp|P61163|ACTZ_HUMAN	ACTR1A	ACTZ_HUMAN Alpha-centractin	0.718501	0.0213474	22.0095	0.774168	n.s.	0.731461	0.0207009	22.0308	0.854032	n.s.	22.0302	0.980081	-0.000646521	0.985113	n.s.	0.309548	0.336143	n.s.	0.479926	0.0459409	22.0554	0.668374	n.s.	0.461783	0.0245934	0.558494	n.s.	0.476396	0.0252399	0.7159	n.s.	0.359816	-0.0605126	21.949	0.626538	n.s.	0.0491347	-0.08186	0.0991077	n.s.	0.0602378	-0.0812135	0.439976	n.s.	0.0418825	-0.106453
1517	sp|P42025|ACTY_HUMAN	ACTR1B	ACTY_HUMAN Beta-centractin	0.477796	0.0329398	16.7169	0.556536	n.s.	0.0896297	-0.0581486	16.7499	0.263599	n.s.	16.6588	0.119815	-0.0910884	0.181956	n.s.	0.0196819	0.0305279	sig	0.114814	-0.0278522	16.6891	0.311185	n.s.	0.208203	-0.0607919	0.301895	n.s.	0.266404	0.0302964	0.555409	n.s.	0.00338016	-0.0917686	16.6252	0.139582	n.s.	0.0379404	-0.124708	0.0818106	n.s.	0.233874	-0.03362	0.630321	n.s.	0.00242482	-0.0639165
1942	sp|P61160|ARP2_HUMAN	ACTR2	ARP2_HUMAN Actin-related protein 2	0.686324	-0.0127042	18.0401	0.745693	n.s.	0.727692	0.0138618	18.0274	0.851894	n.s.	18.054	0.525897	0.026566	0.601981	n.s.	0.617111	0.632641	n.s.	0.681855	0.00869248	18.0488	0.815332	n.s.	0.38253	0.0213967	0.482383	n.s.	0.878002	-0.00516931	0.944664	n.s.	0.294887	-0.0245496	18.0156	0.572453	n.s.	0.625687	-0.0118454	0.698826	n.s.	0.296683	-0.0384114	0.679855	n.s.	0.00555159	-0.0332421
1941	sp|P61158|ARP3_HUMAN	ACTR3	ARP3_HUMAN Actin-related protein 3	0.332283	0.0641855	20.0986	0.4134	n.s.	0.655253	-0.0351718	20.1628	0.803278	n.s.	20.0634	0.206248	-0.0993573	0.281902	n.s.	0.412789	0.436615	n.s.	0.47564	0.0427836	20.1413	0.665189	n.s.	0.655081	-0.0214019	0.734242	n.s.	0.280753	0.0779554	0.565162	n.s.	0.505268	-0.049234	20.0493	0.741543	n.s.	0.12962	-0.11342	0.203669	n.s.	0.858712	-0.0140622	0.951852	n.s.	0.174624	-0.0920176
5376	sp|Q9P1U1|ARP3B_HUMAN	ACTR3B	ARP3B_HUMAN Actin-related protein 3B	0.382808	-0.0500364	18.4506	0.464283	n.s.	0.22376	0.0599142	18.4005	0.437982	n.s.	18.5105	0.0319007	0.109951	0.0652185	n.s.	0.0312903	0.045099	sig	0.531211	0.0281083	18.4787	0.706936	n.s.	0.078659	0.0781447	0.145803	n.s.	0.105625	-0.0318059	0.399409	n.s.	0.767782	0.0146961	18.4653	0.894786	n.s.	0.179173	0.0647324	0.261748	n.s.	0.164859	-0.0452182	0.566242	n.s.	0.629209	-0.0134123
4970	sp|Q9H9F9|ARP5_HUMAN	ACTR5	ARP5_HUMAN Actin-related protein 5	0.809941	-0.0114682	16.0473	0.850127	n.s.	0.039293	0.118541	16.0359	0.178853	n.s.	16.1659	0.00809563	0.130009	0.0248477	n.s.	0.214445	0.240585	n.s.	0.826881	0.0232838	16.0706	0.900754	n.s.	0.734227	0.034752	0.801773	n.s.	0.363934	-0.0952569	0.633621	n.s.	0.41121	0.0388693	16.0862	0.668064	n.s.	0.179673	0.0503375	0.261913	n.s.	0.0244057	-0.0796715	0.347799	n.s.	0.876906	0.0155854
4962	sp|Q9H981|ARP8_HUMAN	ACTR8	ARP8_HUMAN Actin-related protein 8	0.940674	-0.00461747	17.1481	0.953966	n.s.	0.436766	0.0480508	17.1435	0.640229	n.s.	17.1961	0.220404	0.0526683	0.296943	n.s.	0.773353	0.781782	n.s.	0.884705	-0.0155882	17.1325	0.93532	n.s.	0.910487	-0.0109707	0.938827	n.s.	0.518517	-0.063639	0.747011	n.s.	0.791281	-0.0153155	17.1328	0.903929	n.s.	0.768053	-0.010698	0.82059	n.s.	0.0953708	-0.0633663	0.500427	n.s.	0.997703	0.000272707
2455	sp|Q13705|AVR2B_HUMAN	ACVR2B	AVR2B_HUMAN Activin receptor type-2B	0.67107	0.0166028	15.2183	0.73136	n.s.	0.0154868	0.160761	15.2349	0.119328	n.s.	15.379	0.00194126	0.144158	0.0103574	n.s.	0.00671017	0.0126069	sig	0.143593	0.127044	15.3453	0.350866	n.s.	0.144299	0.110441	0.230092	n.s.	0.621191	-0.0337173	0.810187	n.s.	0.858238	0.00730739	15.2256	0.938002	n.s.	0.616263	-0.00929538	0.691375	n.s.	0.002846	-0.153454	0.206729	n.s.	0.126661	-0.119736
2197	sp|Q03154|ACY1_HUMAN	ACY1	ACY1_HUMAN Aminoacylase-1	0.4501	-0.0489765	18.3535	0.530736	n.s.	0.712168	-0.020661	18.3045	0.84239	n.s.	18.3328	0.588487	0.0283155	0.658254	n.s.	0.0391755	0.0544717	n.s.	0.310272	-0.0540589	18.2994	0.527086	n.s.	0.909753	-0.00508247	0.938392	n.s.	0.363296	-0.0333979	0.633201	n.s.	0.395225	0.0439468	18.3975	0.656651	n.s.	0.0896972	0.0929232	0.154981	n.s.	0.113894	0.0646078	0.519108	n.s.	0.0108777	0.0980057
881	sp|P07311|ACYP1_HUMAN	ACYP1	ACYP1_HUMAN Acylphosphatase-1	0.000696321	-0.447689	18.2883	0.00693099	n.s.	0.0555942	-0.0922182	17.8406	0.209554	n.s.	18.196	0.000582926	0.355471	0.00552589	n.s.	0.00037828	0.00132985	sig	0.0675484	-0.120218	18.168	0.241261	n.s.	0.00266674	0.327471	0.0184802	n.s.	0.493096	-0.0279998	0.729539	n.s.	0.60988	-0.0505999	18.2377	0.803217	n.s.	0.0125214	0.397089	0.0396907	n.s.	0.654431	0.0416183	0.877377	n.s.	0.493911	0.0696181
1063	sp|P14621|ACYP2_HUMAN	ACYP2	ACYP2_HUMAN Acylphosphatase-2	0.148334	-0.213992	14.6993	0.212122	n.s.	0.102673	-0.129696	14.4854	0.280409	n.s.	14.5696	0.479559	0.0842965	0.558806	n.s.	0.121496	0.144963	n.s.	0.0222933	-0.206556	14.4928	0.144213	n.s.	0.947304	0.0074366	0.964564	n.s.	0.0381095	-0.0768599	0.306398	n.s.	0.440177	-0.09983	14.5995	0.692889	n.s.	0.479963	0.114162	0.56698	n.s.	0.789801	0.0298659	0.929031	n.s.	0.355386	0.106726
145	sp|O14672|ADA10_HUMAN	ADAM10	ADA10_HUMAN Disintegrin and metalloproteinase domain-containing protein 10	0.00328	0.362013	19.139	0.0144767	n.s.	0.016752	0.193741	19.501	0.124076	n.s.	19.3327	0.00725448	-0.168272	0.0230439	n.s.	0.00204855	0.00484723	sig	0.0313503	0.168702	19.3077	0.164426	n.s.	0.0067135	-0.193311	0.0288829	n.s.	0.318569	-0.0250393	0.597962	n.s.	0.114173	0.193189	19.3322	0.382417	n.s.	0.13044	-0.168824	0.204665	n.s.	0.995047	-0.000551954	0.999523	n.s.	0.788339	0.0244873
146	sp|O14672|ADA10_HUMAN	ADAM10	ADA10_HUMAN Disintegrin and metalloproteinase domain-containing protein 10	0.00328	0.362013	19.139	0.0144767	n.s.	0.016752	0.193741	19.501	0.124076	n.s.	19.3327	0.00725448	-0.168272	0.0230439	n.s.	0.00204855	0.00484723	sig	0.0313503	0.168702	19.3077	0.164426	n.s.	0.0067135	-0.193311	0.0288829	n.s.	0.318569	-0.0250393	0.597962	n.s.	0.114173	0.193189	19.3322	0.382417	n.s.	0.13044	-0.168824	0.204665	n.s.	0.995047	-0.000551954	0.999523	n.s.	0.788339	0.0244873
2407	sp|Q13443|ADAM9_HUMAN	ADAM9	ADAM9_HUMAN Disintegrin and metalloproteinase domain-containing protein 9	0.00786869	0.750236	15.8847	0.0243659	up	0.108295	0.282635	16.6349	0.289227	n.s.	16.1673	0.00373604	-0.467601	0.0150318	n.s.	3.72677e-05	0.00024718	sig	0.0195089	0.513443	16.3981	0.135039	n.s.	0.0344093	-0.236792	0.0805021	n.s.	0.00301153	0.230809	0.226422	n.s.	0.0522543	0.393065	16.2777	0.287574	n.s.	0.0156305	-0.35717	0.0455194	n.s.	0.134261	0.11043	0.526991	n.s.	0.0991415	-0.120378
5589	sp|Q9UKP4|ATS7_HUMAN	ADAMTS7	ATS7_HUMAN A disintegrin and metalloproteinase with thrombospondin motifs 7	0.111962	0.204642	14.6807	0.170978	n.s.	0.166095	0.166554	14.8853	0.369378	n.s.	14.8472	0.655943	-0.0380878	0.71825	n.s.	0.032033	0.0459877	sig	0.0574397	0.254875	14.9356	0.219283	n.s.	0.548344	0.0502332	0.639307	n.s.	0.297369	0.088321	0.5829	n.s.	0.267053	0.118949	14.7996	0.54486	n.s.	0.296517	-0.0856932	0.38678	n.s.	0.524052	-0.0476055	0.813888	n.s.	0.10586	-0.135926
550	sp|O75689|ADAP1_HUMAN	ADAP1	ADAP1_HUMAN Arf-GAP with dual PH domain-containing protein 1	0.0256737	-0.301796	15.4706	0.0556188	n.s.	0.761514	0.026657	15.1688	0.869352	n.s.	15.4972	0.0289067	0.328453	0.0610861	n.s.	0.0208739	0.0321288	sig	0.271315	0.143897	15.6145	0.488287	n.s.	0.0236302	0.445693	0.0621853	n.s.	0.390362	0.11724	0.652281	n.s.	0.904578	-0.0111682	15.4594	0.961004	n.s.	0.0477491	0.290627	0.0969065	n.s.	0.721263	-0.0378253	0.908966	n.s.	0.284404	-0.155065
1867	sp|P55265-4|DSRAD_HUMAN	ADAR	DSRAD_HUMAN Isoform 4 of Double-stranded RNA-specific adenosine deaminase	0.00271781	0.205313	20.7042	0.0130054	n.s.	0.185874	0.0402375	20.9095	0.396787	n.s.	20.7444	0.00545448	-0.165075	0.019214	n.s.	8.82485e-05	0.0004573	sig	0.359101	0.0325835	20.7368	0.568965	n.s.	0.00832776	-0.172729	0.0324342	n.s.	0.814993	-0.00765399	0.914709	n.s.	0.579593	-0.0193466	20.6849	0.786592	n.s.	0.00342253	-0.22466	0.0200529	n.s.	0.129727	-0.0595841	0.52416	n.s.	0.228241	-0.0519301
2090	sp|P78563|RED1_HUMAN	ADARB1	RED1_HUMAN Double-stranded RNA-specific editase 1	0.00505801	0.312363	17.3493	0.0186626	n.s.	0.911601	0.0043632	17.6617	0.954212	n.s.	17.3537	0.00276607	-0.308	0.0126556	n.s.	4.72953e-05	0.000288476	sig	0.119482	0.0833696	17.4327	0.31692	n.s.	0.0109874	-0.228993	0.0380189	n.s.	0.052738	0.0790064	0.328895	n.s.	0.620251	-0.0317828	17.3176	0.809415	n.s.	0.0064206	-0.344146	0.027783	n.s.	0.515419	-0.036146	0.807511	n.s.	0.103043	-0.115152
3363	sp|Q86TW2|ADCK1_HUMAN	ADCK1	ADCK1_HUMAN Uncharacterized aarF domain-containing protein kinase 1	0.121714	0.207443	15.0228	0.182224	n.s.	0.21296	0.106332	15.2302	0.428122	n.s.	15.1291	0.361075	-0.101112	0.445543	n.s.	0.135891	0.160142	n.s.	0.12706	0.121998	15.1448	0.327929	n.s.	0.406501	-0.0854458	0.505527	n.s.	0.767313	0.0156658	0.888508	n.s.	0.634917	0.0431411	15.0659	0.819017	n.s.	0.200856	-0.164302	0.284943	n.s.	0.441605	-0.0631908	0.764065	n.s.	0.298102	-0.0788566
3767	sp|Q8NI60|ADCK3_HUMAN	ADCK3	ADCK3_HUMAN Chaperone activity of bc1 complex-like, mitochondrial	0.0350546	0.269053	19.7105	0.0699096	n.s.	0.274326	-0.122528	19.9796	0.491358	n.s.	19.588	0.005493	-0.391581	0.0193069	n.s.	0.00118329	0.00318201	sig	0.616879	-0.0464785	19.664	0.768411	n.s.	0.00492026	-0.315531	0.0248673	n.s.	0.349031	0.0760496	0.620642	n.s.	0.302063	-0.103324	19.6072	0.57784	n.s.	0.0030901	-0.372377	0.0191275	n.s.	0.806799	0.0192043	0.933824	n.s.	0.384671	-0.0568453
4144	sp|Q96D53|ADCK4_HUMAN	ADCK4	ADCK4_HUMAN Uncharacterized aarF domain-containing protein kinase 4	0.00141986	0.302449	15.5578	0.00972792	n.s.	0.0428623	-0.128049	15.8602	0.186215	n.s.	15.4297	0.000390202	-0.430498	0.00458466	n.s.	3.4336e-05	0.000235508	sig	0.00211817	-0.232906	15.3249	0.0699278	n.s.	3.63533e-05	-0.535355	0.00322315	n.s.	0.0360151	-0.104857	0.303976	n.s.	0.0727602	-0.204398	15.3534	0.319679	n.s.	0.00351321	-0.506847	0.0203451	n.s.	0.418707	-0.0763491	0.755256	n.s.	0.738846	0.0285077
289	sp|O43306|ADCY6_HUMAN	ADCY6	ADCY6_HUMAN Adenylate cyclase type 6	0.260529	0.0784867	16.0498	0.339555	n.s.	0.0248652	0.216452	16.1283	0.14457	n.s.	16.2663	0.00279983	0.137966	0.0127325	n.s.	0.0283966	0.0415643	sig	0.0861563	0.161289	16.2111	0.270494	n.s.	0.114241	0.0828022	0.193142	n.s.	0.276396	-0.0551636	0.562732	n.s.	0.203454	0.191464	16.2413	0.489867	n.s.	0.369675	0.112978	0.462401	n.s.	0.835661	-0.0249881	0.942777	n.s.	0.811218	0.0301754
399	sp|O60503|ADCY9_HUMAN	ADCY9	ADCY9_HUMAN Adenylate cyclase type 9	0.116557	0.131177	15.9915	0.176096	n.s.	0.213858	0.141342	16.1227	0.428251	n.s.	16.1328	0.903742	0.010166	0.923189	n.s.	0.213179	0.23943	n.s.	0.0522979	0.187342	16.1788	0.210214	n.s.	0.25245	0.0561654	0.350938	n.s.	0.601896	0.0459995	0.798996	n.s.	0.73372	0.0297419	16.0212	0.875992	n.s.	0.171339	-0.101435	0.252816	n.s.	0.294226	-0.111601	0.678425	n.s.	0.0695354	-0.1576
1439	sp|P35611-3|ADDA_HUMAN	ADD1	ADDA_HUMAN Isoform 3 of Alpha-adducin	0.046886	-0.0584822	19.7815	0.0868969	n.s.	0.0381064	-0.0590933	19.723	0.176454	n.s.	19.7224	0.971396	-0.000611092	0.978374	n.s.	1.4212e-05	0.000128848	sig	0.0226518	-0.104974	19.6765	0.14507	n.s.	0.160072	-0.0464921	0.248475	n.s.	0.153365	-0.045881	0.454997	n.s.	0.0515053	-0.116672	19.6648	0.286336	n.s.	0.229161	-0.0581897	0.316014	n.s.	0.227634	-0.0575786	0.625811	n.s.	0.811436	-0.0116977
1440	sp|P35612|ADDB_HUMAN	ADD2	ADDB_HUMAN Beta-adducin	0.00177281	-0.489858	19.9716	0.0106034	n.s.	0.0160835	-0.278061	19.4817	0.121513	n.s.	19.6935	0.00112918	0.211796	0.00787033	n.s.	9.56075e-05	0.000484384	sig	0.0155614	-0.313252	19.6583	0.124926	n.s.	0.0144201	0.176605	0.0445836	n.s.	0.50138	-0.0351907	0.736381	n.s.	0.0664481	-0.236134	19.7355	0.308166	n.s.	0.0208931	0.253723	0.0549343	n.s.	0.590772	0.0419272	0.848409	n.s.	0.387574	0.0771179
5474	sp|Q9UEY8|ADDG_HUMAN	ADD3	ADDG_HUMAN Gamma-adducin	0.620506	-0.0227096	18.604	0.687999	n.s.	0.470197	-0.0393205	18.5813	0.666546	n.s.	18.5647	0.635846	-0.0166109	0.699802	n.s.	0.545081	0.56388	n.s.	0.273487	-0.0611641	18.5429	0.490904	n.s.	0.278995	-0.0384545	0.377821	n.s.	0.612227	-0.0218437	0.806295	n.s.	0.222089	-0.0997492	18.5043	0.505802	n.s.	0.256159	-0.0770396	0.345422	n.s.	0.394822	-0.0604287	0.744063	n.s.	0.570869	-0.0385851
1015	sp|P11766|ADHX_HUMAN	ADH5	ADHX_HUMAN Alcohol dehydrogenase class-3	0.00423187	0.393452	19.6392	0.0167267	n.s.	0.313886	0.0781255	20.0326	0.533227	n.s.	19.7173	1.32417e-05	-0.315327	0.00129666	n.s.	7.19267e-05	0.000396749	sig	0.785347	-0.0201697	19.619	0.877963	n.s.	2.29522e-05	-0.413622	0.00285403	n.s.	0.0092991	-0.0982952	0.231082	n.s.	0.329496	0.0761827	19.7153	0.603501	n.s.	3.84425e-05	-0.31727	0.00315866	n.s.	0.923081	-0.00194284	0.980047	n.s.	0.0145552	0.0963524
4622	sp|Q9BV57|MTND_HUMAN	ADI1	MTND_HUMAN 1,2-dihydroxy-3-keto-5-methylthiopentene dioxygenase	0.264613	-0.233039	17.2451	0.343826	n.s.	0.539039	0.101552	17.0121	0.721712	n.s.	17.3467	0.0267066	0.334591	0.0575666	n.s.	0.0414527	0.0571372	n.s.	0.179719	-0.322623	16.9225	0.392597	n.s.	0.608855	-0.0895836	0.69292	n.s.	0.0304478	-0.424174	0.287078	n.s.	0.504033	-0.117387	17.1277	0.740313	n.s.	0.355348	0.115652	0.447637	n.s.	0.0149294	-0.218938	0.306581	n.s.	0.214789	0.205236
1866	sp|P55263|ADK_HUMAN	ADK	ADK_HUMAN Adenosine kinase	0.00463939	-0.296368	19.4489	0.017658	n.s.	0.728534	-0.0213098	19.1525	0.852355	n.s.	19.4276	0.000966589	0.275058	0.00729232	n.s.	0.000111482	0.000537699	sig	0.274448	-0.0790172	19.3699	0.491577	n.s.	0.00573438	0.217351	0.026856	n.s.	0.287154	-0.0577073	0.572693	n.s.	0.30886	0.0814969	19.5304	0.585019	n.s.	0.00179871	0.377865	0.0148148	n.s.	0.143719	0.102807	0.541333	n.s.	0.0605106	0.160514
4855	sp|Q9H2P0|ADNP_HUMAN	ADNP	ADNP_HUMAN Activity-dependent neuroprotector homeobox protein	0.0266282	-0.202432	20.5191	0.0571322	n.s.	0.102979	-0.141834	20.3167	0.281059	n.s.	20.3773	0.23762	0.0605986	0.315762	n.s.	0.00869152	0.0155447	sig	0.46094	-0.0485622	20.4706	0.654656	n.s.	0.00716755	0.15387	0.0296387	n.s.	0.103455	0.0932715	0.396658	n.s.	0.277357	-0.0703776	20.4488	0.554807	n.s.	0.00425295	0.132055	0.0221808	n.s.	0.144189	0.0714561	0.542646	n.s.	0.412861	-0.0218154
3072	sp|Q6IQ32|ADNP2_HUMAN	ADNP2	ADNP2_HUMAN ADNP homeobox protein 2	0.00992661	0.11579	16.2447	0.0281864	n.s.	0.00814915	0.148397	16.3605	0.0942356	n.s.	16.3931	0.339165	0.032607	0.42301	n.s.	0.00305748	0.00668365	sig	0.0296283	0.11619	16.3609	0.162402	n.s.	0.991367	0.000400671	0.993837	n.s.	0.453224	-0.0322063	0.698667	n.s.	0.271224	0.0362138	16.2809	0.548913	n.s.	0.0469816	-0.0795759	0.0957898	n.s.	0.0269613	-0.112183	0.361946	n.s.	0.0983582	-0.0799766
4548	sp|Q9BRR6|ADPGK_HUMAN	ADPGK	ADPGK_HUMAN ADP-dependent glucokinase	0.176738	0.166856	18.5955	0.245463	n.s.	0.140323	0.175329	18.7624	0.333598	n.s.	18.7708	0.876814	0.00847296	0.900717	n.s.	0.015667	0.0252827	sig	0.0563911	0.269162	18.8647	0.217757	n.s.	0.169957	0.102306	0.260135	n.s.	0.133527	0.0938328	0.434687	n.s.	0.0802379	0.216873	18.8124	0.336348	n.s.	0.34338	0.0500165	0.435198	n.s.	0.24233	0.0415435	0.639855	n.s.	0.310765	-0.0522893
3714	sp|Q8NDY3|ARHL1_HUMAN	ADPRHL1	ARHL1_HUMAN [Protein ADP-ribosylarginine] hydrolase-like protein 1	0.0026561	-0.259409	15.5389	0.0128831	n.s.	0.770264	0.011626	15.2794	0.873903	n.s.	15.5505	0.00213394	0.271035	0.0109587	n.s.	7.53035e-06	8.39195e-05	sig	0.0560211	0.0992375	15.6381	0.21691	n.s.	0.000736075	0.358647	0.0110119	n.s.	0.0749714	0.0876115	0.360078	n.s.	0.63695	-0.0154572	15.5234	0.819653	n.s.	0.00155665	0.243952	0.0141902	n.s.	0.411608	-0.0270832	0.751646	n.s.	0.0179138	-0.114695
5267	sp|Q9NX46|ARHL2_HUMAN	ADPRHL2	ARHL2_HUMAN Poly(ADP-ribose) glycohydrolase ARH3	0.0537228	-0.187494	14.8846	0.0955724	n.s.	0.609525	0.0352537	14.6971	0.774626	n.s.	14.9198	0.046054	0.222747	0.0864669	n.s.	0.0335945	0.0478143	sig	0.165472	-0.074295	14.8103	0.37832	n.s.	0.145686	0.113199	0.231813	n.s.	0.124945	-0.109549	0.422726	n.s.	0.128782	-0.102615	14.782	0.401137	n.s.	0.292222	0.0848785	0.382668	n.s.	0.0995281	-0.137869	0.506803	n.s.	0.563676	-0.0283202
1256	sp|P25098|ARBK1_HUMAN	ADRBK1	ARBK1_HUMAN Beta-adrenergic receptor kinase 1	0.00323443	-0.158885	18.2982	0.0143872	n.s.	0.107038	0.0434551	18.1393	0.287075	n.s.	18.3417	0.000606444	0.20234	0.00564236	n.s.	8.49994e-06	9.11853e-05	sig	0.567784	0.0154434	18.3137	0.732996	n.s.	0.00207785	0.174329	0.0166973	n.s.	0.237694	-0.0280117	0.535016	n.s.	0.815131	0.00478365	18.303	0.916016	n.s.	0.000955749	0.163669	0.0117118	n.s.	0.0370336	-0.0386714	0.388595	n.s.	0.591465	-0.0106597
2727	sp|Q16186|ADRM1_HUMAN	ADRM1	ADRM1_HUMAN Proteasomal ubiquitin receptor ADRM1	0.0152455	-0.220863	18.4575	0.0382819	n.s.	0.615534	0.0289401	18.2366	0.779306	n.s.	18.4864	0.00314793	0.249803	0.0135563	n.s.	0.000812186	0.00238629	sig	0.400432	0.0554591	18.513	0.605064	n.s.	0.00413167	0.276322	0.0229161	n.s.	0.592124	0.0265191	0.793315	n.s.	0.99321	0.000447275	18.458	0.995745	n.s.	0.00286521	0.221311	0.0185437	n.s.	0.426798	-0.0284928	0.759437	n.s.	0.251519	-0.0550119
1359	sp|P30566|PUR8_HUMAN	ADSL	PUR8_HUMAN Adenylosuccinate lyase	0.90678	-0.00562803	18.6129	0.92755	n.s.	0.990125	-0.000587887	18.6073	0.994501	n.s.	18.6124	0.817414	0.00504014	0.852775	n.s.	0.00762209	0.0139974	sig	0.306223	-0.057356	18.5556	0.522564	n.s.	0.145048	-0.0517279	0.230981	n.s.	0.111166	-0.0567681	0.405851	n.s.	0.765912	-0.0143209	18.5986	0.894034	n.s.	0.701101	-0.0086929	0.763923	n.s.	0.530176	-0.013733	0.816875	n.s.	0.203173	0.043035
1357	sp|P30520|PURA2_HUMAN	ADSS	PURA2_HUMAN Adenylosuccinate synthetase isozyme 2	0.135851	-0.0794445	18.3774	0.19822	n.s.	0.407567	0.0376673	18.298	0.618948	n.s.	18.4151	0.0109167	0.117112	0.0301772	n.s.	0.00476426	0.00953643	sig	0.532387	-0.0297962	18.3476	0.707919	n.s.	0.178183	0.0496483	0.269038	n.s.	0.0717707	-0.0674634	0.353229	n.s.	0.409471	-0.0344648	18.3429	0.666732	n.s.	0.0939692	0.0449797	0.160812	n.s.	0.0114511	-0.0721321	0.294084	n.s.	0.846495	-0.00466864
3616	sp|Q8N556-2|AFAP1_HUMAN	AFAP1	AFAP1_HUMAN Isoform 2 of Actin filament-associated protein 1	0.0316937	-0.170097	20.529	0.0647954	n.s.	0.537306	-0.0298185	20.3589	0.720511	n.s.	20.4991	0.0224835	0.140278	0.0509735	n.s.	0.00659778	0.0124513	sig	0.998686	8.97465e-05	20.5291	0.999397	n.s.	0.0217858	0.170186	0.0589418	n.s.	0.465206	0.0299083	0.708265	n.s.	0.63975	-0.0260504	20.5029	0.820649	n.s.	0.0373602	0.144046	0.0809649	n.s.	0.924755	0.00376813	0.980841	n.s.	0.5966	-0.0261402
1756	sp|P51826-2|AFF3_HUMAN	AFF3	AFF3_HUMAN Isoform 2 of AF4/FMR2 family member 3	0.00190616	-0.471483	16.5445	0.0110184	n.s.	0.00866379	-0.263417	16.073	0.096792	n.s.	16.2811	0.0304234	0.208066	0.0633584	n.s.	0.000647309	0.00199419	sig	0.0271363	-0.235051	16.3095	0.155962	n.s.	0.0357474	0.236431	0.0828928	n.s.	0.696329	0.0283651	0.850473	n.s.	0.0614768	-0.208232	16.3363	0.302399	n.s.	0.0386278	0.26325	0.0829791	n.s.	0.526157	0.0551845	0.815276	n.s.	0.780293	0.0268194
5500	sp|Q9UHB7|AFF4_HUMAN	AFF4	AFF4_HUMAN AF4/FMR2 family member 4	0.0122972	-0.179603	16.8764	0.0326177	n.s.	0.0184281	-0.102936	16.6968	0.128818	n.s.	16.7735	0.0812835	0.0766663	0.134388	n.s.	0.00134596	0.00350681	sig	0.0827004	-0.0888674	16.7875	0.266802	n.s.	0.103546	0.0907354	0.178928	n.s.	0.657705	0.0140691	0.831416	n.s.	0.0112365	-0.144923	16.7315	0.178026	n.s.	0.41185	0.03468	0.501929	n.s.	0.115129	-0.0419864	0.519108	n.s.	0.182238	-0.0560554
5907	sp|Q9Y4W6|AFG32_HUMAN	AFG3L2	AFG32_HUMAN AFG3-like protein 2	0.187679	0.159722	20.2931	0.25864	n.s.	0.140788	0.160626	20.4528	0.334573	n.s.	20.4537	0.987335	0.000904034	0.990292	n.s.	0.119632	0.143022	n.s.	0.0762314	0.218488	20.5116	0.254836	n.s.	0.384741	0.058766	0.484664	n.s.	0.168244	0.0578619	0.46849	n.s.	0.28028	0.130724	20.4238	0.558725	n.s.	0.730626	-0.0289977	0.789275	n.s.	0.649604	-0.0299018	0.874965	n.s.	0.260261	-0.0877637
3167	sp|Q6ULP2|AFTIN_HUMAN	AFTPH	AFTIN_HUMAN Aftiphilin	0.000661513	-0.325983	16.9483	0.00680591	n.s.	0.031669	-0.194301	16.6223	0.161533	n.s.	16.754	0.0852249	0.131682	0.139739	n.s.	0.00318541	0.00689581	sig	0.0168139	-0.23075	16.7176	0.128258	n.s.	0.165779	0.0952332	0.255231	n.s.	0.651848	-0.0364488	0.826323	n.s.	0.0379332	-0.162568	16.7858	0.256342	n.s.	0.032551	0.163415	0.0738258	n.s.	0.67771	0.0317328	0.888542	n.s.	0.382804	0.0681816
6024	tr|E7EUN2|E7EUN2_HUMAN	AGAP1	E7EUN2_HUMAN Arf-GAP with GTPase, ANK repeat and PH domain-containing protein 1	0.194727	0.0968395	14.2295	0.266416	n.s.	0.445066	0.0626547	14.3264	0.647672	n.s.	14.2922	0.487916	-0.0341848	0.566464	n.s.	0.460993	0.482942	n.s.	0.173226	0.145322	14.3749	0.385566	n.s.	0.497591	0.0484824	0.593232	n.s.	0.340255	0.0826672	0.612905	n.s.	0.50146	0.0574033	14.2869	0.738417	n.s.	0.480466	-0.0394362	0.567318	n.s.	0.939183	-0.00525138	0.984582	n.s.	0.333784	-0.0879186
5700	sp|Q9UPQ3|AGAP1_HUMAN	AGAP1	AGAP1_HUMAN Arf-GAP with GTPase, ANK repeat and PH domain-containing protein 1	0.543237	-0.0306299	15.6748	0.617958	n.s.	0.551714	0.027677	15.6442	0.731373	n.s.	15.7025	0.15744	0.0583069	0.225733	n.s.	0.402532	0.426964	n.s.	0.912618	0.00566338	15.6805	0.951572	n.s.	0.423128	0.0362933	0.521792	n.s.	0.580846	-0.0220136	0.786772	n.s.	0.664644	0.0267565	15.7016	0.836215	n.s.	0.322364	0.0573864	0.413781	n.s.	0.985531	-0.000920439	0.997291	n.s.	0.710863	0.0210931
4330	sp|Q96P47-4|AGAP3_HUMAN	AGAP3	AGAP3_HUMAN Isoform 4 of Arf-GAP with GTPase, ANK repeat and PH domain-containing protein 3	0.717761	-0.024886	19.0112	0.773714	n.s.	0.191434	0.0982057	18.9864	0.402458	n.s.	19.1094	0.00269888	0.123092	0.0125262	n.s.	0.00248526	0.00568854	sig	0.823887	-0.0163532	18.9949	0.900467	n.s.	0.815503	0.00853286	0.866526	n.s.	0.0212598	-0.114559	0.279077	n.s.	0.412307	0.0569984	19.0682	0.669126	n.s.	0.0102721	0.0818845	0.0355923	n.s.	0.0195208	-0.0412073	0.330282	n.s.	0.075616	0.0733516
1774	sp|P52594-4|AGFG1_HUMAN	AGFG1	AGFG1_HUMAN Isoform 4 of Arf-GAP domain and FG repeat-containing protein 1	0.0586273	-0.180314	18.9884	0.102039	n.s.	0.00688443	-0.0996118	18.8081	0.0909209	n.s.	18.8888	0.293914	0.0807021	0.375709	n.s.	0.0881295	0.109553	n.s.	0.417278	-0.056761	18.9317	0.618843	n.s.	0.240221	0.123553	0.337518	n.s.	0.519421	0.0428508	0.747217	n.s.	0.179337	-0.050014	18.9384	0.465042	n.s.	0.140293	0.1303	0.216048	n.s.	0.132085	0.0495979	0.524254	n.s.	0.922617	0.00674706
2854	sp|Q53H12|AGK_HUMAN	AGK	AGK_HUMAN Acylglycerol kinase, mitochondrial	0.00322753	0.35993	18.1587	0.014385	n.s.	0.00501162	0.300778	18.5186	0.0827619	n.s.	18.4594	0.371777	-0.0591517	0.456506	n.s.	0.00970189	0.0170732	sig	0.00725087	0.328522	18.4872	0.0971964	n.s.	0.674193	-0.0314072	0.749947	n.s.	0.698768	0.0277445	0.851601	n.s.	0.0458547	0.315719	18.4744	0.274849	n.s.	0.715319	-0.044211	0.776816	n.s.	0.899675	0.0149407	0.971469	n.s.	0.91825	-0.0128037
1434	sp|P35573|GDE_HUMAN	AGL	GDE_HUMAN Glycogen debranching enzyme	0.00999692	0.208506	18.5445	0.0283031	n.s.	0.377203	-0.0444277	18.7531	0.59331	n.s.	18.5001	1.4917e-05	-0.252933	0.00129666	n.s.	8.75449e-07	1.96211e-05	sig	0.100991	-0.109604	18.4349	0.292456	n.s.	0.000323871	-0.318109	0.00781047	n.s.	0.0715329	-0.0651761	0.352759	n.s.	0.0974093	-0.0991435	18.4454	0.359169	n.s.	2.997e-05	-0.307649	0.00296211	n.s.	0.0133267	-0.0547157	0.303195	n.s.	0.734566	0.0104604
5606	sp|Q9UL18|AGO1_HUMAN	AGO1	AGO1_HUMAN Protein argonaute-1	0.00150946	-0.300038	16.8412	0.00994437	n.s.	0.11894	-0.057198	16.5412	0.305275	n.s.	16.784	0.00203323	0.24284	0.0106594	n.s.	6.71208e-05	0.00037735	sig	0.98468	-0.00102139	16.8402	0.992251	n.s.	0.00489579	0.299017	0.0248673	n.s.	0.292244	0.0561766	0.577662	n.s.	0.0387396	-0.105341	16.7359	0.25865	n.s.	0.00759875	0.194697	0.0301527	n.s.	0.175365	-0.0481433	0.572427	n.s.	0.10631	-0.10432
5596	sp|Q9UKV8|AGO2_HUMAN	AGO2	AGO2_HUMAN Protein argonaute-2	0.0710958	-0.146788	17.5947	0.119458	n.s.	0.78731	0.0149565	17.4479	0.883763	n.s.	17.6097	0.010354	0.161744	0.0291164	n.s.	0.0300339	0.0436429	sig	0.943991	0.00386677	17.5986	0.969365	n.s.	0.0129713	0.150655	0.0418826	n.s.	0.568435	-0.0110898	0.778708	n.s.	0.86033	0.0114367	17.6062	0.939055	n.s.	0.0297175	0.158225	0.0695794	n.s.	0.928589	-0.0035198	0.981664	n.s.	0.846731	0.00756996
4971	sp|Q9H9G7|AGO3_HUMAN	AGO3	AGO3_HUMAN Protein argonaute-3	0.0362158	-0.279129	18.621	0.0715651	n.s.	0.881347	-0.0144728	18.3419	0.939673	n.s.	18.6065	0.00106572	0.264656	0.00762849	n.s.	0.0194745	0.0302296	sig	0.319048	-0.155023	18.466	0.535357	n.s.	0.30761	0.124106	0.405994	n.s.	0.259489	-0.140551	0.552727	n.s.	0.412646	-0.0849534	18.536	0.669285	n.s.	0.00609417	0.194176	0.0268951	n.s.	0.144719	-0.0704806	0.543155	n.s.	0.554475	0.07007
4497	sp|Q99943|PLCA_HUMAN	AGPAT1	PLCA_HUMAN 1-acyl-sn-glycerol-3-phosphate acyltransferase alpha	0.138542	0.2742	19.7954	0.201755	n.s.	0.131541	0.203605	20.0696	0.322253	n.s.	19.999	0.540754	-0.070595	0.614844	n.s.	0.194162	0.220246	n.s.	0.227833	0.201527	19.997	0.449036	n.s.	0.631437	-0.0726734	0.713176	n.s.	0.983731	-0.00207843	0.993171	n.s.	0.0822715	0.252218	20.0477	0.341373	n.s.	0.847796	-0.0219828	0.888006	n.s.	0.211469	0.0486122	0.610899	n.s.	0.631156	0.0506906
5150	sp|Q9NRZ5|PLCD_HUMAN	AGPAT4	PLCD_HUMAN 1-acyl-sn-glycerol-3-phosphate acyltransferase delta	0.005133	0.197335	17.1183	0.0187557	n.s.	0.00175254	0.253501	17.3157	0.061482	n.s.	17.3718	0.281859	0.0561668	0.362485	n.s.	0.00502125	0.00996481	sig	0.0173609	0.189013	17.3073	0.130185	n.s.	0.890383	-0.00832139	0.924654	n.s.	0.312299	-0.0644882	0.5935	n.s.	0.069929	0.190362	17.3087	0.313226	n.s.	0.937057	-0.00697249	0.954955	n.s.	0.486116	-0.0631393	0.790184	n.s.	0.988658	0.00134889
5186	sp|Q9NUQ2|PLCE_HUMAN	AGPAT5	PLCE_HUMAN 1-acyl-sn-glycerol-3-phosphate acyltransferase epsilon	0.000162906	1.18231	14.5336	0.00393291	up	0.00627471	0.326133	15.7159	0.0896451	n.s.	14.8598	0.000235997	-0.856173	0.00365717	down	1.93934e-06	3.39654e-05	sig	0.00111732	0.703567	15.2372	0.0619789	n.s.	0.00577057	-0.478738	0.0268862	n.s.	0.00463162	0.377435	0.228325	n.s.	0.0270127	0.455469	14.9891	0.22788	n.s.	0.00601275	-0.726837	0.0268045	down	0.352186	0.129336	0.721639	n.s.	0.140916	-0.248099
3376	sp|Q86UL3|GPAT4_HUMAN	AGPAT6	GPAT4_HUMAN Glycerol-3-phosphate acyltransferase 4	0.104088	0.127551	14.6655	0.161282	n.s.	0.0238742	0.316557	14.793	0.142538	n.s.	14.982	0.122541	0.189007	0.184978	n.s.	0.0326339	0.0466674	sig	0.0505863	0.217502	14.883	0.20705	n.s.	0.36008	0.0899513	0.460428	n.s.	0.414351	-0.0990552	0.669737	n.s.	0.0871067	0.0962403	14.7617	0.347618	n.s.	0.610455	-0.0313105	0.685624	n.s.	0.0635339	-0.220317	0.445019	n.s.	0.183663	-0.121262
47	sp|O00116|ADAS_HUMAN	AGPS	ADAS_HUMAN Alkyldihydroxyacetonephosphate synthase, peroxisomal	7.90291e-05	0.623678	20.1114	0.00315002	up	0.0308262	0.128581	20.7351	0.159803	n.s.	20.24	5.42493e-05	-0.495096	0.00188188	n.s.	9.99881e-10	1.67452e-07	sig	0.0668665	0.0954575	20.2069	0.239826	n.s.	3.27226e-05	-0.52822	0.00322315	n.s.	0.299939	-0.0331237	0.584276	n.s.	0.236721	0.0526893	20.1641	0.517335	n.s.	2.2313e-05	-0.570988	0.00272321	n.s.	0.0503856	-0.0758919	0.416743	n.s.	0.172157	-0.0427682
94	sp|O00468|AGRIN_HUMAN	AGRN	AGRIN_HUMAN Agrin	0.000756201	0.566579	18.6482	0.00724823	n.s.	0.0339076	0.18886	19.2148	0.165933	n.s.	18.8371	0.00378341	-0.377719	0.0151664	n.s.	2.12617e-05	0.000169112	sig	0.00595169	0.438316	19.0865	0.0905191	n.s.	0.202842	-0.128263	0.296039	n.s.	0.0399757	0.249456	0.311449	n.s.	0.0053685	0.399613	19.0478	0.152501	n.s.	0.0905993	-0.166966	0.156242	n.s.	0.0463576	0.210753	0.407472	n.s.	0.698935	-0.038703
789	sp|P01019|ANGT_HUMAN	AGT	ANGT_HUMAN Angiotensinogen	0.0230951	0.277274	14.8956	0.0516088	n.s.	0.0472161	0.107017	15.1729	0.194436	n.s.	15.0026	0.0901847	-0.170257	0.145966	n.s.	0.00661859	0.0124739	sig	0.3765	0.0556077	14.9512	0.583826	n.s.	0.0633661	-0.221666	0.124889	n.s.	0.401235	-0.0514093	0.660176	n.s.	0.732931	0.016654	14.9123	0.875709	n.s.	0.0319192	-0.26062	0.072784	n.s.	0.109713	-0.090363	0.515786	n.s.	0.553985	-0.0389537
5715	sp|Q9UPW5-3|CBPC1_HUMAN	AGTPBP1	CBPC1_HUMAN Isoform 3 of Cytosolic carboxypeptidase 1	0.27483	-0.0636173	17.6131	0.354201	n.s.	0.800881	0.0130297	17.5495	0.891135	n.s.	17.6261	0.0222664	0.076647	0.0506053	n.s.	0.027515	0.0405594	sig	0.626631	-0.0264948	17.5866	0.774154	n.s.	0.21782	0.0371225	0.312378	n.s.	0.136109	-0.0395245	0.437751	n.s.	0.596603	-0.0294598	17.5836	0.795565	n.s.	0.278196	0.0341575	0.368625	n.s.	0.143482	-0.0424895	0.540996	n.s.	0.918766	-0.00296497
3157	sp|Q6RW13|ATRAP_HUMAN	AGTRAP	ATRAP_HUMAN Type-1 angiotensin II receptor-associated protein	0.40847	0.061456	16.2473	0.491158	n.s.	0.118336	-0.0958279	16.3088	0.304633	n.s.	16.1515	0.0746927	-0.157284	0.125333	n.s.	0.0308509	0.0445936	sig	0.157213	-0.196277	16.051	0.368091	n.s.	0.100933	-0.257733	0.175015	n.s.	0.421879	-0.100449	0.674849	n.s.	0.0721	-0.15367	16.0937	0.31936	n.s.	0.0497176	-0.215126	0.100083	n.s.	0.405433	-0.0578426	0.749127	n.s.	0.739587	0.0426061
3927	sp|Q8WYP5-2|ELYS_HUMAN	AHCTF1	ELYS_HUMAN Isoform 2 of Protein ELYS	0.0486193	-0.153108	19.0148	0.088853	n.s.	0.885523	-0.00894145	18.8617	0.942168	n.s.	19.0059	0.00245806	0.144166	0.0119417	n.s.	0.00133538	0.00348528	sig	0.298268	0.0675855	19.0824	0.513591	n.s.	0.000157666	0.220693	0.00576103	n.s.	0.0417435	0.0765269	0.312567	n.s.	0.363918	-0.0557919	18.959	0.629573	n.s.	3.76895e-05	0.097316	0.00315866	n.s.	0.0893659	-0.0468504	0.492248	n.s.	0.00138411	-0.123377
1237	sp|P23526|SAHH_HUMAN	AHCY	SAHH_HUMAN Adenosylhomocysteinase	0.0231609	0.248552	20.8399	0.0517043	n.s.	0.396579	0.0678865	21.0884	0.610099	n.s.	20.9078	0.00216986	-0.180666	0.0110865	n.s.	0.010728	0.0185115	sig	0.816592	-0.0217242	20.8181	0.897418	n.s.	0.00895559	-0.270276	0.0336451	n.s.	0.20638	-0.0896107	0.502259	n.s.	0.48083	0.0562424	20.8961	0.725638	n.s.	0.00236866	-0.19231	0.0167675	n.s.	0.742097	-0.0116442	0.915047	n.s.	0.26707	0.0779665
355	sp|O43865|SAHH2_HUMAN	AHCYL1	SAHH2_HUMAN Putative adenosylhomocysteinase 2	0.00787635	0.16365	19.0414	0.0243771	n.s.	0.319178	0.0365115	19.205	0.538607	n.s.	19.0779	0.00396118	-0.127139	0.0156298	n.s.	0.00469514	0.0094231	sig	0.0679063	0.149295	19.1907	0.241889	n.s.	0.807256	-0.0143548	0.86095	n.s.	0.107018	0.112784	0.402035	n.s.	0.0192925	0.206487	19.2479	0.206348	n.s.	0.430599	0.0428369	0.519945	n.s.	0.0242922	0.169976	0.347799	n.s.	0.459876	0.0571917
4232	sp|Q96HN2|SAHH3_HUMAN	AHCYL2	SAHH3_HUMAN Putative adenosylhomocysteinase 3	0.308428	-0.203223	18.9347	0.388724	n.s.	0.421341	-0.135016	18.7315	0.627961	n.s.	18.7997	0.546049	0.0682074	0.619264	n.s.	0.14332	0.167879	n.s.	0.331242	0.217817	19.1525	0.54714	n.s.	0.0619784	0.421041	0.122673	n.s.	0.0636031	0.352833	0.341272	n.s.	0.677873	0.0689749	19.0037	0.842659	n.s.	0.0660208	0.272198	0.123081	n.s.	0.0336897	0.203991	0.387336	n.s.	0.354582	-0.148842
2978	sp|Q5TGY3|AHDC1_HUMAN	AHDC1	AHDC1_HUMAN AT-hook DNA-binding motif-containing protein 1	0.67811	-0.0201408	18.1238	0.737965	n.s.	0.396789	-0.0423955	18.1037	0.610137	n.s.	18.0814	0.402893	-0.0222547	0.486587	n.s.	0.0635844	0.0823701	n.s.	0.731727	0.0183447	18.1422	0.847609	n.s.	0.301909	0.0384855	0.400486	n.s.	0.130587	0.0607402	0.431167	n.s.	0.712781	-0.0218138	18.102	0.863656	n.s.	0.96876	-0.00167299	0.977679	n.s.	0.631948	0.0205817	0.866657	n.s.	0.427225	-0.0401585
2279	sp|Q09666|AHNK_HUMAN	AHNAK	AHNK_HUMAN Neuroblast differentiation-associated protein AHNAK	0.0126424	-0.451945	19.4513	0.0332466	n.s.	0.740111	-0.0448688	18.9994	0.856599	n.s.	19.4064	0.0291304	0.407076	0.0614511	n.s.	0.0324045	0.0464054	sig	0.0250145	-0.280205	19.1711	0.150119	n.s.	0.0807336	0.17174	0.148397	n.s.	0.0815969	-0.235336	0.369607	n.s.	0.0982446	0.480971	19.9323	0.359705	n.s.	0.0136244	0.932915	0.0418179	up	0.0865341	0.525839	0.491429	n.s.	0.0226471	0.761175
3463	sp|Q8IVF2|AHNK2_HUMAN	AHNAK2	AHNK2_HUMAN Protein AHNAK2	0.0809763	-0.0660759	17.9538	0.132413	n.s.	0.00561851	-0.153925	17.8877	0.0862459	n.s.	17.7998	0.00659615	-0.0878488	0.0215663	n.s.	0.389087	0.413796	n.s.	0.00473913	-0.184622	17.7691	0.0861505	n.s.	0.00690439	-0.118546	0.0292939	n.s.	0.254626	-0.0306974	0.547382	n.s.	0.7827	-0.0377474	17.916	0.90111	n.s.	0.833039	0.0283285	0.875134	n.s.	0.408405	0.116177	0.74955	n.s.	0.311525	0.146875
702	sp|O95433|AHSA1_HUMAN	AHSA1	AHSA1_HUMAN Activator of 90 kDa heat shock protein ATPase homolog 1	0.126798	-0.107245	19.2636	0.187921	n.s.	0.484175	0.0364471	19.1564	0.677127	n.s.	19.3001	0.032623	0.143692	0.0662013	n.s.	0.000761175	0.00226511	sig	0.12232	-0.082689	19.1809	0.32066	n.s.	0.567257	0.0245558	0.655799	n.s.	0.0104163	-0.119136	0.238782	n.s.	0.943938	-0.00334953	19.2603	0.980531	n.s.	0.0689234	0.103895	0.12692	n.s.	0.255106	-0.0397967	0.649554	n.s.	0.0200611	0.0793394
4106	sp|Q96BJ3|AIDA_HUMAN	AIDA	AIDA_HUMAN Axin interactor, dorsalization-associated protein	0.488289	-0.0327696	18.1038	0.56646	n.s.	0.19261	-0.0445105	18.071	0.402667	n.s.	18.0593	0.760665	-0.0117408	0.805135	n.s.	0.809251	0.815609	n.s.	0.869779	0.00609326	18.1099	0.926975	n.s.	0.399677	0.0388629	0.498996	n.s.	0.121156	0.0506037	0.419769	n.s.	0.68243	-0.0229193	18.0809	0.846229	n.s.	0.870141	0.00985036	0.905745	n.s.	0.666221	0.0215912	0.884398	n.s.	0.597391	-0.0290125
4530	sp|Q9BQI0|AIF1L_HUMAN	AIF1L	AIF1L_HUMAN Allograft inflammatory factor 1-like	0.0777539	-0.229915	17.1149	0.128152	n.s.	0.8589	-0.0190552	16.885	0.926352	n.s.	17.0958	0.0641328	0.21086	0.111108	n.s.	0.0581235	0.0761135	n.s.	0.167832	-0.152583	16.9623	0.380655	n.s.	0.336591	0.0773321	0.437256	n.s.	0.149811	-0.133528	0.451934	n.s.	0.203088	-0.122371	16.9925	0.489227	n.s.	0.133438	0.107544	0.207827	n.s.	0.172682	-0.103315	0.571847	n.s.	0.536753	0.0302124
744	sp|O95831|AIFM1_HUMAN	AIFM1	AIFM1_HUMAN Apoptosis-inducing factor 1, mitochondrial	0.0254123	0.254695	20.5054	0.0551912	n.s.	0.41514	0.0499131	20.7601	0.624213	n.s.	20.5553	0.0313259	-0.204782	0.0644807	n.s.	0.0170968	0.0271756	sig	0.0146898	0.195935	20.7014	0.122343	n.s.	0.358557	-0.0587607	0.45918	n.s.	0.00776345	0.146021	0.228711	n.s.	0.254468	0.106036	20.6115	0.534932	n.s.	0.157021	-0.14866	0.236256	n.s.	0.470288	0.0561226	0.778306	n.s.	0.238233	-0.0898988
2314	sp|Q12904-2|AIMP1_HUMAN	AIMP1	AIMP1_HUMAN Isoform 2 of Aminoacyl tRNA synthase complex-interacting multifunctional protein 1	0.366087	-0.0295142	19.4962	0.44792	n.s.	0.158315	-0.0537455	19.4666	0.358154	n.s.	19.4424	0.154008	-0.0242312	0.221602	n.s.	0.352169	0.378	n.s.	0.851125	-0.00609368	19.4901	0.915946	n.s.	0.132611	0.0234206	0.216084	n.s.	0.0458949	0.0476518	0.318144	n.s.	0.894285	-0.00462469	19.4915	0.956474	n.s.	0.220989	0.0248896	0.307249	n.s.	0.0741799	0.0491208	0.470803	n.s.	0.943704	0.001469
2358	sp|Q13155|AIMP2_HUMAN	AIMP2	AIMP2_HUMAN Aminoacyl tRNA synthase complex-interacting multifunctional protein 2	2.5476e-05	0.448628	19.2616	0.00200961	n.s.	0.00397336	0.0737361	19.7102	0.0802939	n.s.	19.3353	2.92707e-05	-0.374892	0.00152132	n.s.	1.57422e-05	0.000138554	sig	0.00659501	0.18543	19.447	0.0950139	n.s.	0.00226896	-0.263199	0.0172287	n.s.	0.0311405	0.111694	0.289456	n.s.	0.151342	0.121938	19.3835	0.428976	n.s.	0.00954914	-0.326691	0.034046	n.s.	0.518152	0.0482016	0.80994	n.s.	0.450092	-0.0634922
54	sp|O00170|AIP_HUMAN	AIP	AIP_HUMAN AH receptor-interacting protein	0.0889592	-0.0989032	20.0355	0.14268	n.s.	0.456243	-0.0374562	19.9366	0.654297	n.s.	19.998	0.0984626	0.0614469	0.156038	n.s.	0.0261497	0.0388604	sig	0.462685	-0.0333758	20.0021	0.655897	n.s.	0.0361198	0.0655273	0.0835635	n.s.	0.871118	0.00408038	0.94112	n.s.	0.704004	0.0165983	20.0521	0.857838	n.s.	0.00460399	0.115501	0.0230735	n.s.	0.0763514	0.0540545	0.472976	n.s.	0.0140228	0.0499741
787	sp|P00568|KAD1_HUMAN	AK1	KAD1_HUMAN Adenylate kinase isoenzyme 1	0.0583356	-0.165589	19.6681	0.101678	n.s.	0.603378	0.0359853	19.5025	0.771002	n.s.	19.7041	0.000330547	0.201574	0.0041867	n.s.	0.00265861	0.00598525	sig	0.552943	-0.0469957	19.6211	0.722713	n.s.	0.0377374	0.118593	0.0861488	n.s.	0.107874	-0.082981	0.402501	n.s.	0.801928	0.0213102	19.6894	0.90846	n.s.	0.020784	0.186899	0.0547366	n.s.	0.790075	-0.0146751	0.929031	n.s.	0.332961	0.0683058
1846	sp|P54819|KAD2_HUMAN	AK2	KAD2_HUMAN Adenylate kinase 2, mitochondrial	0.587384	-0.0388708	19.8762	0.658731	n.s.	0.122894	-0.126928	19.8373	0.310613	n.s.	19.7493	0.00377434	-0.0880571	0.0151464	n.s.	0.034439	0.0488317	sig	0.290878	-0.0977164	19.7785	0.507143	n.s.	0.299049	-0.0588457	0.39748	n.s.	0.57685	0.0292114	0.784338	n.s.	0.125448	-0.176222	19.7	0.397721	n.s.	0.104065	-0.137351	0.17284	n.s.	0.488037	-0.0492943	0.790961	n.s.	0.381961	-0.0785058
5541	sp|Q9UIJ7|KAD3_HUMAN	AK3	KAD3_HUMAN GTP:AMP phosphotransferase AK3, mitochondrial	0.305171	0.0767989	18.6195	0.385568	n.s.	0.114542	-0.11466	18.6963	0.298047	n.s.	18.5048	0.00607582	-0.191459	0.0205216	n.s.	0.0434944	0.0595161	n.s.	0.477951	-0.076226	18.5433	0.666928	n.s.	0.153205	-0.153025	0.240728	n.s.	0.659263	0.0384344	0.831701	n.s.	0.31233	-0.0960938	18.5234	0.589923	n.s.	0.0703677	-0.172893	0.128872	n.s.	0.782412	0.0185667	0.927633	n.s.	0.853685	-0.0198678
1285	sp|P27144|KAD4_HUMAN	AK4	KAD4_HUMAN Adenylate kinase 4, mitochondrial	0.00344178	0.535289	16.6869	0.0149167	n.s.	0.11998	0.117562	17.2222	0.306898	n.s.	16.8044	0.00502953	-0.417727	0.0182505	n.s.	2.91847e-05	0.000209405	sig	0.0163024	0.269955	16.9568	0.127329	n.s.	0.0310118	-0.265334	0.0752396	n.s.	0.0430908	0.152393	0.314902	n.s.	0.232834	0.13485	16.8217	0.513477	n.s.	0.0195088	-0.400439	0.0524681	n.s.	0.850036	0.0172878	0.948518	n.s.	0.213975	-0.135105
3974	sp|Q92667|AKAP1_HUMAN	AKAP1	AKAP1_HUMAN A-kinase anchor protein 1, mitochondrial	0.399528	-0.0728255	17.0311	0.482233	n.s.	0.575744	-0.0347844	16.9583	0.751723	n.s.	16.9963	0.5157	0.0380411	0.592558	n.s.	0.180586	0.206672	n.s.	0.221933	0.0857889	17.1169	0.442964	n.s.	0.0466485	0.158614	0.100265	n.s.	0.00382589	0.120573	0.228325	n.s.	0.565534	-0.0427469	16.9884	0.777925	n.s.	0.66867	0.0300786	0.735928	n.s.	0.849419	-0.00796254	0.948518	n.s.	0.038864	-0.128536
2193	sp|Q02952|AKA12_HUMAN	AKAP12	AKA12_HUMAN A-kinase anchor protein 12	0.0379866	-0.190615	21.3501	0.0743093	n.s.	0.0160756	-0.213525	21.1595	0.121513	n.s.	21.1366	0.624319	-0.0229103	0.68976	n.s.	0.00508755	0.0100699	sig	0.0232483	-0.194896	21.1553	0.145472	n.s.	0.928274	-0.00428154	0.951772	n.s.	0.57577	0.0186288	0.783417	n.s.	0.031325	-0.20982	21.1403	0.238157	n.s.	0.750941	-0.0192051	0.806452	n.s.	0.939882	0.00370517	0.984648	n.s.	0.769141	-0.0149236
2301	sp|Q12802-2|AKP13_HUMAN	AKAP13	AKP13_HUMAN Isoform 2 of A-kinase anchor protein 13	0.863649	0.00496788	19.864	0.892822	n.s.	0.179727	-0.056476	19.869	0.388517	n.s.	19.8075	0.0646331	-0.0614438	0.111686	n.s.	0.00567797	0.0110037	sig	0.05951	-0.0836133	19.7804	0.22352	n.s.	0.0117983	-0.0885811	0.0396919	n.s.	0.412206	-0.0271373	0.668427	n.s.	0.77852	-0.0137651	19.8502	0.898659	n.s.	0.651082	-0.0187329	0.720384	n.s.	0.38784	0.0427109	0.739327	n.s.	0.171684	0.0698482
2175	sp|Q02040|AK17A_HUMAN	AKAP17A	AK17A_HUMAN A-kinase anchor protein 17A	0.000299616	0.294952	17.6859	0.00483941	n.s.	0.501766	0.0202898	17.9809	0.690576	n.s.	17.7062	0.000374533	-0.274662	0.00450711	n.s.	0.000873794	0.00252183	sig	0.564732	0.0506452	17.7366	0.731736	n.s.	0.0377253	-0.244306	0.0861488	n.s.	0.72584	0.0303554	0.865866	n.s.	0.58617	-0.0185827	17.6673	0.789901	n.s.	0.000417164	-0.313534	0.0082733	n.s.	0.280161	-0.0388726	0.665852	n.s.	0.446572	-0.069228
5767	sp|Q9Y2D5-6|AKAP2_HUMAN	AKAP2	AKAP2_HUMAN Isoform 4 of A-kinase anchor protein 2	0.0979025	-0.0788535	19.0522	0.153536	n.s.	0.0189678	-0.11896	18.9734	0.130391	n.s.	18.9332	0.400749	-0.040107	0.484775	n.s.	0.0392246	0.0545147	n.s.	0.0133385	-0.111709	18.9405	0.119138	n.s.	0.450079	-0.032856	0.547193	n.s.	0.842834	0.00725102	0.930156	n.s.	0.156083	-0.0762197	18.976	0.435009	n.s.	0.962399	0.00263383	0.973052	n.s.	0.431203	0.0427408	0.760525	n.s.	0.482802	0.0354898
349	sp|O43823|AKAP8_HUMAN	AKAP8	AKAP8_HUMAN A-kinase anchor protein 8	0.364164	-0.0513451	19.3804	0.445796	n.s.	0.887421	0.00719088	19.329	0.943432	n.s.	19.3876	0.306214	0.058536	0.388994	n.s.	0.52968	0.549362	n.s.	0.624165	0.0353761	19.4158	0.773821	n.s.	0.273517	0.0867212	0.372326	n.s.	0.693733	0.0281852	0.849586	n.s.	0.536187	0.0409762	19.4214	0.759735	n.s.	0.213235	0.0923213	0.298976	n.s.	0.60587	0.0337853	0.857261	n.s.	0.945066	0.00560004
5646	sp|Q9ULX6|AKP8L_HUMAN	AKAP8L	AKP8L_HUMAN A-kinase anchor protein 8-like	0.00160869	-0.253287	18.3959	0.010199	n.s.	0.257098	-0.0450499	18.1426	0.473126	n.s.	18.3508	0.00794822	0.208238	0.0244614	n.s.	0.000535794	0.00172099	sig	0.831911	0.0112419	18.4071	0.905178	n.s.	0.00893086	0.264529	0.0336106	n.s.	0.372366	0.0562918	0.640878	n.s.	0.848427	0.0034345	18.3993	0.933936	n.s.	0.00105481	0.256722	0.0121595	n.s.	0.193934	0.0484844	0.594622	n.s.	0.87769	-0.00780737
4503	sp|Q99996-6|AKAP9_HUMAN	AKAP9	AKAP9_HUMAN Isoform 6 of A-kinase anchor protein 9	0.00173036	-0.413312	20.4193	0.0104754	n.s.	0.0247074	-0.095541	20.006	0.14457	n.s.	20.3238	0.00590209	0.317772	0.0202525	n.s.	3.42674e-05	0.000235388	sig	0.157645	-0.0735904	20.3457	0.368501	n.s.	0.00741368	0.339722	0.0303031	n.s.	0.66806	0.0219506	0.834394	n.s.	0.064415	-0.0838363	20.3355	0.305788	n.s.	0.00615003	0.329476	0.0270252	n.s.	0.781314	0.0117047	0.927633	n.s.	0.850839	-0.0102459
1060	sp|P14550|AK1A1_HUMAN	AKR1A1	AK1A1_HUMAN Alcohol dehydrogenase [NADP(+)]	0.0423022	-0.178648	22.0389	0.0805559	n.s.	0.626073	0.0313685	21.8603	0.785228	n.s.	22.0703	0.00630887	0.210017	0.0209913	n.s.	0.00337888	0.00724698	sig	0.519288	-0.0383357	22.0006	0.697965	n.s.	0.0115464	0.140312	0.039209	n.s.	0.0768723	-0.0697042	0.362082	n.s.	0.980632	0.00152629	22.0405	0.992151	n.s.	0.0102235	0.180174	0.0355053	n.s.	0.470819	-0.0298422	0.778384	n.s.	0.235041	0.039862
1075	sp|P15121|ALDR_HUMAN	AKR1B1	ALDR_HUMAN Aldose reductase	0.238214	-0.107787	18.7961	0.315894	n.s.	0.778042	0.0213864	18.6884	0.878759	n.s.	18.8175	0.035005	0.129173	0.070068	n.s.	0.0485723	0.0654251	n.s.	0.138515	-0.13051	18.6656	0.345084	n.s.	0.606875	-0.0227235	0.691132	n.s.	0.00384473	-0.151897	0.228325	n.s.	0.817469	-0.0195591	18.7766	0.917276	n.s.	0.180509	0.0882278	0.262618	n.s.	0.405398	-0.0409454	0.749127	n.s.	0.0638651	0.110951
45	sp|C9JRZ8|AK1BF_HUMAN	AKR1B15	AK1BF_HUMAN Aldo-keto reductase family 1 member B15	0.113667	-0.123732	16.5175	0.172967	n.s.	0.179395	-0.117049	16.3938	0.388217	n.s.	16.4005	0.87895	0.00668214	0.902604	n.s.	0.000382041	0.00133628	sig	0.481637	-0.054643	16.4629	0.66953	n.s.	0.147142	0.0690885	0.233478	n.s.	0.311759	0.0624064	0.5935	n.s.	0.466361	-0.0584934	16.459	0.714755	n.s.	0.198977	0.0652382	0.282866	n.s.	0.36102	0.0585561	0.724987	n.s.	0.947467	-0.00385033
2211	sp|Q04828|AK1C1_HUMAN	AKR1C1	AK1C1_HUMAN Aldo-keto reductase family 1 member C1	0.1253	0.191526	18.8229	0.186389	n.s.	0.777366	-0.0318527	19.0144	0.87816	n.s.	18.791	0.00553994	-0.223379	0.0193962	n.s.	0.00966746	0.0170325	sig	0.403111	-0.0956754	18.7272	0.607589	n.s.	0.000954499	-0.287201	0.0125374	n.s.	0.259541	-0.0638227	0.552727	n.s.	0.228548	-0.141232	18.6816	0.511855	n.s.	0.000111338	-0.332758	0.0049357	n.s.	0.0596856	-0.109379	0.438391	n.s.	0.252408	-0.0455566
309	sp|O43488|ARK72_HUMAN	AKR7A2	ARK72_HUMAN Aflatoxin B1 aldehyde reductase member 2	0.300578	0.0673135	20.8082	0.381111	n.s.	0.213506	0.0888124	20.8755	0.428135	n.s.	20.897	0.702374	0.021499	0.75793	n.s.	0.823227	0.828726	n.s.	0.379719	0.0697704	20.878	0.586744	n.s.	0.97134	0.0024569	0.979299	n.s.	0.791311	-0.0190421	0.901515	n.s.	0.282912	0.0648458	20.873	0.561817	n.s.	0.957192	-0.00246763	0.968436	n.s.	0.641161	-0.0239666	0.868387	n.s.	0.939012	-0.00492452
1376	sp|P31749|AKT1_HUMAN	AKT1	AKT1_HUMAN RAC-alpha serine/threonine-protein kinase	0.00880578	0.554552	17.8443	0.0262187	n.s.	0.132942	0.205478	18.3989	0.324516	n.s.	18.0498	0.00188081	-0.349074	0.0101678	n.s.	0.00349453	0.00745525	sig	0.275355	0.184712	18.029	0.492451	n.s.	0.0270876	-0.36984	0.0684742	n.s.	0.847222	-0.0207654	0.931559	n.s.	0.19322	0.205704	18.05	0.478878	n.s.	0.0164907	-0.348848	0.0471798	n.s.	0.997831	0.000226612	0.999984	n.s.	0.874791	0.020992
4100	sp|Q96B36-3|AKTS1_HUMAN	AKT1S1	AKTS1_HUMAN Isoform 3 of Proline-rich AKT1 substrate 1	0.0075592	-0.236014	18.2069	0.023675	n.s.	0.212386	-0.064736	17.9709	0.427253	n.s.	18.1421	0.00128147	0.171278	0.00837408	n.s.	0.000933027	0.00265466	sig	0.0846477	-0.100596	18.1063	0.269167	n.s.	0.00358246	0.135417	0.0213004	n.s.	0.0450392	-0.0358605	0.317599	n.s.	0.613832	-0.0311094	18.1758	0.804831	n.s.	0.008339	0.204904	0.0316574	n.s.	0.427427	0.0336266	0.759437	n.s.	0.146147	0.0694871
1377	sp|P31751|AKT2_HUMAN	AKT2	AKT2_HUMAN RAC-beta serine/threonine-protein kinase	0.582422	-0.0475944	17.6197	0.653943	n.s.	0.819164	-0.0163851	17.5721	0.902382	n.s.	17.6033	0.548723	0.0312093	0.621501	n.s.	0.0173771	0.0275702	sig	0.167964	-0.12931	17.4904	0.380698	n.s.	0.249465	-0.0817158	0.347671	n.s.	0.0581544	-0.112925	0.336331	n.s.	0.776741	-0.0237455	17.596	0.898153	n.s.	0.721882	0.0238489	0.782212	n.s.	0.878915	-0.00736036	0.960601	n.s.	0.147335	0.105565
5746	sp|Q9Y243|AKT3_HUMAN	AKT3	AKT3_HUMAN RAC-gamma serine/threonine-protein kinase	0.52281	-0.0514289	18.6754	0.5997	n.s.	0.786912	-0.0222517	18.624	0.883645	n.s.	18.6531	0.67841	0.0291772	0.738158	n.s.	0.00843419	0.0152017	sig	0.486158	-0.0637144	18.6117	0.672413	n.s.	0.873666	-0.0122855	0.911935	n.s.	0.614389	-0.0414627	0.807276	n.s.	0.822975	-0.0217626	18.6536	0.919177	n.s.	0.7344	0.0296664	0.792642	n.s.	0.995667	0.000489142	0.999547	n.s.	0.666378	0.0419518
1046	sp|P13716-2|HEM2_HUMAN	ALAD	HEM2_HUMAN Isoform 2 of Delta-aminolevulinic acid dehydratase	0.0501692	0.253883	15.4293	0.0908256	n.s.	0.856923	-0.0176231	15.6832	0.925552	n.s.	15.4117	3.96993e-05	-0.271506	0.00166167	n.s.	1.15736e-05	0.000112014	sig	0.0593819	-0.241395	15.1879	0.223479	n.s.	1.12263e-05	-0.495278	0.0021151	n.s.	0.000295534	-0.223772	0.12727	n.s.	0.167218	-0.163796	15.2655	0.451169	n.s.	0.000286263	-0.417679	0.00700976	n.s.	0.0145613	-0.146173	0.306581	n.s.	0.106929	0.0775988
2457	sp|Q13740|CD166_HUMAN	ALCAM	CD166_HUMAN CD166 antigen	0.0838934	-0.261821	18.0827	0.136443	n.s.	0.948495	-0.00556894	17.8208	0.974518	n.s.	18.0771	0.0600916	0.256252	0.105934	n.s.	0.000149686	0.000659211	sig	0.0156134	0.287113	18.3698	0.125047	n.s.	0.00374584	0.548934	0.0219304	n.s.	0.00206863	0.292682	0.189532	n.s.	0.102348	-0.161071	17.9216	0.368223	n.s.	0.347538	0.10075	0.439821	n.s.	0.0350742	-0.155502	0.387838	n.s.	0.000130729	-0.448184
3554	sp|Q8IZ83|A16A1_HUMAN	ALDH16A1	A16A1_HUMAN Aldehyde dehydrogenase family 16 member A1	0.197389	-0.102993	17.9401	0.269356	n.s.	0.28447	-0.0808859	17.8371	0.503028	n.s.	17.8592	0.784936	0.022107	0.825031	n.s.	0.132909	0.15712	n.s.	0.106843	-0.0823632	17.8577	0.301282	n.s.	0.726709	0.0206296	0.795304	n.s.	0.97932	-0.00147736	0.990491	n.s.	0.0651126	-0.140226	17.7999	0.306334	n.s.	0.609826	-0.0372328	0.685046	n.s.	0.420567	-0.0593397	0.756217	n.s.	0.229364	-0.0578624
1847	sp|P54886|P5CS_HUMAN	ALDH18A1	P5CS_HUMAN Delta-1-pyrroline-5-carboxylate synthase	0.0750909	0.161513	19.9652	0.12482	n.s.	0.32034	-0.0252911	20.1267	0.53978	n.s.	19.9399	0.0444113	-0.186804	0.0840414	n.s.	0.0145087	0.0236862	sig	0.550362	0.0233437	19.9886	0.721177	n.s.	0.121156	-0.138169	0.201808	n.s.	0.178297	0.0486348	0.475589	n.s.	0.442471	-0.0537559	19.9115	0.694816	n.s.	0.0696724	-0.215269	0.12791	n.s.	0.659538	-0.0284648	0.879411	n.s.	0.308637	-0.0770996
774	sp|P00352|AL1A1_HUMAN	ALDH1A1	AL1A1_HUMAN Retinal dehydrogenase 1	0.000248366	0.854649	13.4678	0.00449484	up	0.113401	0.224199	14.3225	0.29689	n.s.	13.692	0.00481233	-0.630449	0.0177453	down	0.000113158	0.000541532	sig	0.00152944	0.416006	13.8838	0.0640348	n.s.	0.00134245	-0.438643	0.0144015	n.s.	0.13504	0.191807	0.437527	n.s.	0.0221156	0.456055	13.9239	0.213973	n.s.	0.0340689	-0.398594	0.0759033	n.s.	0.204045	0.231856	0.603389	n.s.	0.751948	0.0400488
1365	sp|P30837|AL1B1_HUMAN	ALDH1B1	AL1B1_HUMAN Aldehyde dehydrogenase X, mitochondrial	0.00167796	0.258407	18.8168	0.0102809	n.s.	0.0467539	-0.0917585	19.0752	0.194179	n.s.	18.7251	1.09106e-05	-0.350166	0.0012695	n.s.	1.02494e-06	2.16417e-05	sig	0.44097	-0.0307144	18.7861	0.638582	n.s.	0.000143697	-0.289122	0.00562678	n.s.	0.0212701	0.0610441	0.279077	n.s.	0.159851	-0.0882475	18.7286	0.440871	n.s.	0.00115139	-0.346655	0.012544	n.s.	0.934371	0.00351107	0.983186	n.s.	0.252501	-0.0575331
2814	sp|Q3SY69|AL1L2_HUMAN	ALDH1L2	AL1L2_HUMAN Mitochondrial 10-formyltetrahydrofolate dehydrogenase	0.518341	-0.0263678	18.9837	0.595366	n.s.	0.0337527	-0.0471792	18.9573	0.165623	n.s.	18.9365	0.59174	-0.0208114	0.661401	n.s.	0.0140131	0.0230266	sig	0.075956	0.0754128	19.0591	0.254836	n.s.	0.0884253	0.101781	0.158524	n.s.	0.0148151	0.122592	0.26529	n.s.	0.594604	-0.0309836	18.9527	0.793864	n.s.	0.944886	-0.00461578	0.960823	n.s.	0.773586	0.0161956	0.925278	n.s.	0.148732	-0.106396
835	sp|P05091|ALDH2_HUMAN	ALDH2	ALDH2_HUMAN Aldehyde dehydrogenase, mitochondrial	0.000221416	0.475294	20.1833	0.00437462	n.s.	0.0347173	0.0463219	20.6586	0.168497	n.s.	20.2297	0.000367351	-0.428973	0.00446524	n.s.	2.94826e-07	9.40478e-06	sig	0.0189383	0.0682493	20.2516	0.134089	n.s.	0.00051394	-0.407045	0.00940612	n.s.	0.333735	0.0219274	0.607047	n.s.	0.618321	0.0248737	20.2082	0.807945	n.s.	0.00150278	-0.450421	0.0140384	n.s.	0.671567	-0.0214482	0.887113	n.s.	0.417744	-0.0433756
1740	sp|P51648-2|AL3A2_HUMAN	ALDH3A2	AL3A2_HUMAN Isoform 2 of Fatty aldehyde dehydrogenase	0.000871003	0.574562	16.9087	0.00771604	n.s.	0.0025561	0.361734	17.4832	0.0709166	n.s.	17.2704	0.00402245	-0.212829	0.0157369	n.s.	2.05003e-06	3.50457e-05	sig	0.00595133	0.311136	17.2198	0.0905191	n.s.	0.00337699	-0.263427	0.0205019	n.s.	0.0955661	-0.0505979	0.389859	n.s.	0.00975357	0.322626	17.2313	0.176198	n.s.	0.0113587	-0.251937	0.0376892	n.s.	0.429049	-0.039108	0.759437	n.s.	0.828971	0.0114899
1336	sp|P30038|AL4A1_HUMAN	ALDH4A1	AL4A1_HUMAN Delta-1-pyrroline-5-carboxylate dehydrogenase, mitochondrial	0.286449	-0.0581131	20.1611	0.367057	n.s.	0.0599534	-0.113031	20.103	0.216548	n.s.	20.0481	0.0679744	-0.0549181	0.11626	n.s.	0.0432849	0.059292	n.s.	0.761386	-0.0165541	20.1446	0.863668	n.s.	0.295387	0.041559	0.394264	n.s.	0.0294385	0.0964771	0.286401	n.s.	0.327407	-0.0624708	20.0987	0.601627	n.s.	0.921865	-0.00435771	0.944262	n.s.	0.24704	0.0505604	0.645255	n.s.	0.372864	-0.0459167
1741	sp|P51649-2|SSDH_HUMAN	ALDH5A1	SSDH_HUMAN Isoform 2 of Succinate-semialdehyde dehydrogenase, mitochondrial	0.0975559	-0.120262	18.0056	0.153208	n.s.	0.0481133	-0.168668	17.8854	0.196262	n.s.	17.837	0.111738	-0.0484062	0.172314	n.s.	0.0126883	0.0212257	sig	0.440345	-0.0512678	17.9544	0.638582	n.s.	0.0437781	0.0689939	0.0956298	n.s.	0.0218803	0.1174	0.279483	n.s.	0.803074	-0.0168526	17.9888	0.909245	n.s.	0.0296082	0.103409	0.0695123	n.s.	0.0163035	0.151815	0.319805	n.s.	0.41667	0.0344152
2181	sp|Q02252|MMSA_HUMAN	ALDH6A1	MMSA_HUMAN Methylmalonate-semialdehyde dehydrogenase [acylating], mitochondrial	0.0005426	0.416742	18.0485	0.00636447	n.s.	0.418185	-0.0385123	18.4653	0.625631	n.s.	18.01	3.12021e-06	-0.455254	0.00110657	n.s.	1.78299e-06	3.23784e-05	sig	0.302029	0.0678754	18.1164	0.5179	n.s.	0.000967055	-0.348866	0.012645	n.s.	0.0628694	0.106388	0.340251	n.s.	0.531982	0.049437	18.098	0.756443	n.s.	0.00353565	-0.367305	0.0204046	n.s.	0.220711	0.0879493	0.622388	n.s.	0.809785	-0.0184384
1644	sp|P49419-2|AL7A1_HUMAN	ALDH7A1	AL7A1_HUMAN Isoform 2 of Alpha-aminoadipic semialdehyde dehydrogenase	0.0247817	0.119912	20.8699	0.0541926	n.s.	0.344295	0.0368253	20.9898	0.564832	n.s.	20.9067	0.00190376	-0.0830862	0.0102389	n.s.	0.0335392	0.0477468	sig	0.58664	0.020486	20.8904	0.745857	n.s.	0.00130552	-0.0994255	0.0142591	n.s.	0.271229	-0.0163393	0.558926	n.s.	0.197045	0.0659331	20.9359	0.483048	n.s.	0.123407	-0.0539784	0.196196	n.s.	0.356034	0.0291078	0.722188	n.s.	0.183853	0.0454471
1630	sp|P49189|AL9A1_HUMAN	ALDH9A1	AL9A1_HUMAN 4-trimethylaminobutyraldehyde dehydrogenase	7.30729e-06	0.782619	20.2373	0.00142115	up	0.00539259	0.0803272	21.0199	0.0852481	n.s.	20.3176	6.91951e-06	-0.702292	0.00115635	down	2.20838e-10	5.32573e-08	sig	0.0033879	0.186886	20.4242	0.0798632	n.s.	6.90471e-05	-0.595733	0.00416285	down	0.0178309	0.106559	0.274901	n.s.	0.016019	0.164516	20.4018	0.194028	n.s.	0.00015906	-0.618104	0.00577091	down	0.0983215	0.0841884	0.503243	n.s.	0.659964	-0.0223707
812	sp|P04075-2|ALDOA_HUMAN	ALDOA	ALDOA_HUMAN Isoform 2 of Fructose-bisphosphate aldolase A	0.760838	0.0206726	21.7113	0.807871	n.s.	0.639313	0.0322571	21.7319	0.793392	n.s.	21.7435	0.786019	0.0115844	0.826025	n.s.	0.020096	0.0310903	sig	0.204322	-0.108629	21.6026	0.421005	n.s.	0.0666983	-0.129301	0.1293	n.s.	0.0537202	-0.140886	0.330826	n.s.	0.55404	-0.0399002	21.6714	0.769552	n.s.	0.175684	-0.0605728	0.257587	n.s.	0.12555	-0.0721572	0.521629	n.s.	0.239328	0.0687286
962	sp|P09972|ALDOC_HUMAN	ALDOC	ALDOC_HUMAN Fructose-bisphosphate aldolase C	0.0527957	0.173431	20.8771	0.0944246	n.s.	0.639688	-0.031281	21.0505	0.793392	n.s.	20.8458	0.00193676	-0.204712	0.0103436	n.s.	0.00122765	0.00327485	sig	0.276536	-0.0940197	20.7831	0.492854	n.s.	0.00610975	-0.267451	0.027696	n.s.	0.262969	-0.0627387	0.554397	n.s.	0.896808	-0.00867413	20.8684	0.957474	n.s.	0.00384964	-0.182105	0.021232	n.s.	0.437576	0.0226068	0.761931	n.s.	0.159083	0.0853455
4571	sp|Q9BT22|ALG1_HUMAN	ALG1	ALG1_HUMAN Chitobiosyldiphosphodolichol beta-mannosyltransferase	0.00456491	0.443673	16.8235	0.0174891	n.s.	0.000524913	0.352867	17.2672	0.043371	n.s.	17.1764	0.318036	-0.0908055	0.401473	n.s.	4.20798e-05	0.000266771	sig	7.22853e-05	0.412054	17.2356	0.0368379	n.s.	0.697925	-0.0316183	0.77094	n.s.	0.130128	0.0591873	0.430842	n.s.	0.0022174	0.366275	17.1898	0.127236	n.s.	0.433038	-0.0773978	0.522471	n.s.	0.822327	0.0134077	0.938591	n.s.	0.413582	-0.0457795
2796	sp|Q2TAA5|ALG11_HUMAN	ALG11	ALG11_HUMAN GDP-Man:Man(3)GlcNAc(2)-PP-Dol alpha-1,2-mannosyltransferase	0.025313	0.263716	16.6992	0.0550364	n.s.	0.0410599	0.253099	16.9629	0.182829	n.s.	16.9523	0.874798	-0.0106174	0.89926	n.s.	0.0554298	0.0731101	n.s.	0.148316	0.164703	16.8639	0.356538	n.s.	0.242897	-0.0990133	0.340565	n.s.	0.342451	-0.0883958	0.614766	n.s.	0.188435	0.155672	16.8548	0.474352	n.s.	0.248447	-0.108044	0.337362	n.s.	0.335212	-0.0974267	0.709232	n.s.	0.929353	-0.00903087
4617	sp|Q9BV10|ALG12_HUMAN	ALG12	ALG12_HUMAN Dol-P-Man:Man(7)GlcNAc(2)-PP-Dol alpha-1,6-mannosyltransferase	0.0650284	0.226802	16.0924	0.111316	n.s.	0.0677846	0.227823	16.3192	0.229979	n.s.	16.3202	0.981005	0.0010211	0.985113	n.s.	0.415121	0.438927	n.s.	0.0881079	0.213938	16.3063	0.273957	n.s.	0.801984	-0.0128645	0.856089	n.s.	0.800136	-0.0138856	0.907476	n.s.	0.296599	0.250615	16.343	0.573731	n.s.	0.907316	0.0238128	0.933641	n.s.	0.911657	0.0227917	0.976094	n.s.	0.859742	0.0366773
5065	sp|Q9NP73|ALG13_HUMAN	ALG13	ALG13_HUMAN Putative bifunctional UDP-N-acetylglucosamine transferase and deubiquitinase ALG13	0.914253	0.0062541	15.6691	0.933452	n.s.	0.134113	0.0918747	15.6753	0.325095	n.s.	15.7609	0.0288644	0.0856206	0.0610396	n.s.	0.0712676	0.091013	n.s.	0.142898	0.178317	15.8474	0.350401	n.s.	0.124201	0.172063	0.205563	n.s.	0.368371	0.086442	0.638581	n.s.	0.0934885	0.142489	15.8116	0.353611	n.s.	0.0521779	0.136235	0.103481	n.s.	0.310945	0.0506148	0.691444	n.s.	0.726389	-0.0358272
4903	sp|Q9H553|ALG2_HUMAN	ALG2	ALG2_HUMAN Alpha-1,3/1,6-mannosyltransferase ALG2	0.0159595	0.207157	17.5895	0.0395154	n.s.	0.00425743	0.224355	17.7966	0.080816	n.s.	17.8138	0.701814	0.0171979	0.757607	n.s.	0.00364651	0.00771668	sig	0.184738	0.0910045	17.6805	0.399207	n.s.	0.121457	-0.116152	0.202171	n.s.	0.0502475	-0.13335	0.326287	n.s.	0.0193735	0.16839	17.7579	0.206366	n.s.	0.460294	-0.0387671	0.548333	n.s.	0.161112	-0.055965	0.560264	n.s.	0.21911	0.0773852
5966	sp|Q9Y673|ALG5_HUMAN	ALG5	ALG5_HUMAN Dolichyl-phosphate beta-glucosyltransferase	0.0430934	0.218993	15.4907	0.0816498	n.s.	0.0229814	0.209757	15.7097	0.141017	n.s.	15.7004	0.900469	-0.0092358	0.920782	n.s.	0.0354596	0.050067	n.s.	0.0230619	0.223913	15.7146	0.145472	n.s.	0.94933	0.00491987	0.965179	n.s.	0.811766	0.0141557	0.914091	n.s.	0.0628057	0.212402	15.7031	0.303167	n.s.	0.94577	-0.00659058	0.961158	n.s.	0.974593	0.00264522	0.993539	n.s.	0.894014	-0.0115105
4923	sp|Q9H6U8-3|ALG9_HUMAN	ALG9	ALG9_HUMAN Isoform 3 of Alpha-1,2-mannosyltransferase ALG9	0.0687666	0.397459	14.1882	0.116059	n.s.	0.0388145	0.412101	14.5857	0.178128	n.s.	14.6003	0.890236	0.0146422	0.912485	n.s.	0.010704	0.0184813	sig	0.0296571	0.470721	14.6589	0.162402	n.s.	0.534312	0.0732618	0.626969	n.s.	0.422029	0.0586197	0.674911	n.s.	0.0522591	0.377214	14.5654	0.287574	n.s.	0.852706	-0.0202454	0.892063	n.s.	0.566221	-0.0348876	0.833231	n.s.	0.250038	-0.0935073
2454	sp|Q13686|ALKB1_HUMAN	ALKBH1	ALKB1_HUMAN Alkylated DNA repair protein alkB homolog 1	0.591622	-0.110631	12.9744	0.662252	n.s.	0.0718771	0.237138	12.8638	0.236137	n.s.	13.2116	0.114105	0.347769	0.175271	n.s.	0.307944	0.334461	n.s.	0.870122	0.0264003	13.0008	0.927013	n.s.	0.545803	0.137031	0.637034	n.s.	0.177564	-0.210738	0.475369	n.s.	0.506968	0.101202	13.0756	0.742309	n.s.	0.347053	0.211834	0.4393	n.s.	0.29917	-0.135936	0.681081	n.s.	0.669419	0.0748021
3122	sp|Q6P6C2-1|ALKB5_HUMAN	ALKBH5	ALKB5_HUMAN Isoform 1 of RNA demethylase ALKBH5	0.122555	-0.188858	14.3917	0.183119	n.s.	0.563776	0.0393279	14.2029	0.741655	n.s.	14.4311	0.0370595	0.228186	0.0732564	n.s.	0.0445188	0.0606151	n.s.	0.259064	0.0845733	14.4763	0.477352	n.s.	0.0224947	0.273431	0.0604369	n.s.	0.0565912	0.0452454	0.334756	n.s.	0.899485	0.00938283	14.4011	0.958933	n.s.	0.0690778	0.198241	0.127089	n.s.	0.400206	-0.0299451	0.746317	n.s.	0.0995588	-0.0751905
4573	sp|Q9BT30|ALKB7_HUMAN	ALKBH7	ALKB7_HUMAN Alpha-ketoglutarate-dependent dioxygenase alkB homolog 7, mitochondrial	0.0705619	0.126834	13.0635	0.118666	n.s.	0.690999	-0.0295271	13.1903	0.827251	n.s.	13.0339	0.060054	-0.156361	0.105929	n.s.	0.219389	0.245581	n.s.	0.412791	0.100401	13.1639	0.616323	n.s.	0.812894	-0.026433	0.864668	n.s.	0.318419	0.129928	0.597956	n.s.	0.528102	-0.0835715	12.9799	0.753592	n.s.	0.144556	-0.210405	0.2212	n.s.	0.687542	-0.0540444	0.892286	n.s.	0.291092	-0.183972
3806	sp|Q8TCU4|ALMS1_HUMAN	ALMS1	ALMS1_HUMAN Alstrom syndrome protein 1	0.00738785	-0.234097	17.2884	0.0233079	n.s.	0.0787294	-0.104108	17.0543	0.247735	n.s.	17.1843	0.00242133	0.12999	0.0118519	n.s.	0.00478611	0.00957064	sig	0.0601553	-0.121611	17.1668	0.224428	n.s.	0.00972807	0.112487	0.0354598	n.s.	0.419572	-0.017503	0.672854	n.s.	0.21549	-0.11855	17.1698	0.499447	n.s.	0.174152	0.115548	0.256214	n.s.	0.843317	-0.014442	0.94697	n.s.	0.967269	0.003061
4353	sp|Q96Q42|ALS2_HUMAN	ALS2	ALS2_HUMAN Alsin	0.324535	-0.0519391	17.4643	0.405601	n.s.	0.410365	0.0242662	17.4124	0.621006	n.s.	17.4886	0.159052	0.0762054	0.227665	n.s.	0.00440026	0.00896854	sig	0.605451	0.0146436	17.479	0.760313	n.s.	0.204286	0.0665827	0.297786	n.s.	0.685404	-0.00962267	0.844878	n.s.	0.259592	-0.0325366	17.4318	0.539126	n.s.	0.676196	0.0194026	0.741638	n.s.	0.0498534	-0.0568028	0.415396	n.s.	0.0786869	-0.0471801
3392	sp|Q86V81|THOC4_HUMAN	ALYREF	THOC4_HUMAN THO complex subunit 4	0.227193	-0.104665	19.1356	0.303901	n.s.	0.763767	-0.0236749	19.031	0.870135	n.s.	19.112	0.086069	0.0809905	0.140626	n.s.	0.0211295	0.0324395	sig	0.431489	0.0650183	19.2007	0.631288	n.s.	0.0105004	0.169684	0.0370781	n.s.	0.0781857	0.0886932	0.364507	n.s.	0.701475	0.0285392	19.1642	0.857152	n.s.	0.00659917	0.133205	0.0281109	n.s.	0.116488	0.0522141	0.519108	n.s.	0.267583	-0.0364791
5513	sp|Q9UHK6-5|AMACR_HUMAN	AMACR	AMACR_HUMAN Isoform 4 of Alpha-methylacyl-CoA racemase	6.03724e-05	0.487395	15.0437	0.00273673	n.s.	0.363539	0.0459767	15.5311	0.582634	n.s.	15.0896	0.000482	-0.441419	0.00502267	n.s.	1.16011e-07	4.74537e-06	sig	0.281313	0.0482797	15.092	0.496643	n.s.	0.000257474	-0.439116	0.00744426	n.s.	0.965771	0.00230293	0.984883	n.s.	0.256347	-0.0430205	15.0007	0.536451	n.s.	5.28047e-05	-0.530416	0.00327588	n.s.	0.123791	-0.0889972	0.521629	n.s.	0.0836752	-0.0913001
5595	sp|Q9UKV5|AMFR_HUMAN	AMFR	AMFR_HUMAN E3 ubiquitin-protein ligase AMFR	0.456359	0.0759724	14.0472	0.536542	n.s.	0.292789	0.111751	14.1232	0.510476	n.s.	14.159	0.631891	0.0357788	0.696433	n.s.	0.288182	0.31504	n.s.	0.12862	0.192965	14.2402	0.330259	n.s.	0.218799	0.116993	0.313483	n.s.	0.369628	0.081214	0.639084	n.s.	0.635441	0.0497427	14.097	0.819306	n.s.	0.745289	-0.0262296	0.80224	n.s.	0.45746	-0.0620084	0.769538	n.s.	0.170548	-0.143222
3415	sp|Q86WK6|AMGO1_HUMAN	AMIGO1	AMGO1_HUMAN Amphoterin-induced protein 1	0.979888	-0.00336281	16.8179	0.984625	n.s.	0.561241	0.0682551	16.8145	0.73945	n.s.	16.8861	0.326695	0.0716179	0.410428	n.s.	0.0955954	0.117669	n.s.	0.16396	0.197027	17.0149	0.375719	n.s.	0.0592012	0.20039	0.118896	n.s.	0.0383169	0.128772	0.306398	n.s.	0.736808	-0.0393857	16.7785	0.877042	n.s.	0.6169	-0.0360229	0.691481	n.s.	0.00424066	-0.107641	0.229135	n.s.	0.00672104	-0.236413
2835	sp|Q4VCS5|AMOT_HUMAN	AMOT	AMOT_HUMAN Angiomotin	0.00129731	-0.456114	17.4952	0.00940244	n.s.	0.0208021	-0.207341	17.0391	0.136553	n.s.	17.2879	2.01161e-05	0.248773	0.00135163	n.s.	0.000104207	0.000512871	sig	0.0557845	-0.182507	17.3127	0.216704	n.s.	0.00252525	0.273608	0.0180602	n.s.	0.564678	0.0248346	0.777039	n.s.	0.0748533	-0.212433	17.2828	0.325372	n.s.	0.0249314	0.243682	0.0620096	n.s.	0.944788	-0.00509149	0.985453	n.s.	0.725435	-0.029926
2160	sp|Q01433|AMPD2_HUMAN	AMPD2	AMPD2_HUMAN AMP deaminase 2	0.251242	0.0989104	17.137	0.329363	n.s.	0.644713	0.0329595	17.2359	0.796071	n.s.	17.1699	0.133757	-0.0659509	0.197993	n.s.	0.0363029	0.0510456	n.s.	0.671934	0.0355505	17.1725	0.80683	n.s.	0.306425	-0.0633599	0.405173	n.s.	0.954991	0.00259099	0.980225	n.s.	0.808704	0.018666	17.1556	0.912503	n.s.	0.151936	-0.0802444	0.230447	n.s.	0.674376	-0.0142935	0.887538	n.s.	0.761019	-0.0168845
1643	sp|P49418|AMPH_HUMAN	AMPH	AMPH_HUMAN Amphiphysin	0.747552	0.00950982	18.3748	0.796148	n.s.	0.0430612	-0.0640329	18.3843	0.186505	n.s.	18.3108	0.0626935	-0.0735427	0.109179	n.s.	0.00303049	0.00663669	sig	0.00606857	-0.0902085	18.2846	0.0905191	n.s.	0.0167396	-0.0997184	0.049005	n.s.	0.236924	-0.0261757	0.535016	n.s.	0.45969	-0.0284005	18.3464	0.709188	n.s.	0.390683	-0.0379103	0.48267	n.s.	0.374512	0.0356324	0.734343	n.s.	0.133565	0.061808
1620	sp|P48728|GCST_HUMAN	AMT	GCST_HUMAN Aminomethyltransferase, mitochondrial	0.04234	0.259637	15.0874	0.0806023	n.s.	0.405272	-0.078567	15.347	0.617651	n.s.	15.0088	0.000733932	-0.338204	0.00634846	n.s.	0.00342215	0.00732155	sig	0.390748	0.104514	15.1919	0.597015	n.s.	0.115398	-0.155123	0.194351	n.s.	0.0663165	0.183081	0.342109	n.s.	0.50141	0.0864988	15.1739	0.738417	n.s.	0.123267	-0.173139	0.196089	n.s.	0.124654	0.165066	0.521629	n.s.	0.876959	-0.0180156
4823	sp|Q9H1A4|APC1_HUMAN	ANAPC1	APC1_HUMAN Anaphase-promoting complex subunit 1	0.140804	-0.0375529	18.1119	0.204226	n.s.	0.195686	0.0492354	18.0744	0.406248	n.s.	18.1611	0.0358003	0.0867883	0.0711171	n.s.	0.157864	0.18337	n.s.	0.371943	0.034844	18.1468	0.580042	n.s.	0.0811578	0.0723969	0.148905	n.s.	0.734099	-0.0143914	0.869184	n.s.	0.592456	0.0195636	18.1315	0.792504	n.s.	0.130457	0.0571165	0.204665	n.s.	0.48522	-0.0296718	0.789579	n.s.	0.728836	-0.0152804
5648	sp|Q9UM13|APC10_HUMAN	ANAPC10	APC10_HUMAN Anaphase-promoting complex subunit 10	0.752045	0.0146475	16.2634	0.800192	n.s.	0.468328	0.0327919	16.278	0.665148	n.s.	16.2962	0.328367	0.0181445	0.411913	n.s.	0.881682	0.884764	n.s.	0.970888	-0.00187157	16.2615	0.984441	n.s.	0.613262	-0.0165191	0.696694	n.s.	0.265004	-0.0346635	0.555409	n.s.	0.74152	-0.0181808	16.2452	0.880391	n.s.	0.402569	-0.0328283	0.49301	n.s.	0.188683	-0.0509727	0.588196	n.s.	0.711201	-0.0163092
4149	sp|Q96DE5|APC16_HUMAN	ANAPC16	APC16_HUMAN Anaphase-promoting complex subunit 16	0.00186977	-0.322562	16.0069	0.0109753	n.s.	0.178873	-0.083009	15.6844	0.387505	n.s.	15.9239	0.015452	0.239553	0.0385916	n.s.	0.00232913	0.00539674	sig	0.00343965	-0.161844	15.8451	0.0800377	n.s.	0.0155037	0.160718	0.0465346	n.s.	0.170022	-0.0788351	0.469816	n.s.	0.00374587	-0.238687	15.7682	0.143256	n.s.	0.165227	0.0838745	0.245891	n.s.	0.0489242	-0.155678	0.412518	n.s.	0.0886744	-0.0768431
5564	sp|Q9UJX6|ANC2_HUMAN	ANAPC2	ANC2_HUMAN Anaphase-promoting complex subunit 2	0.00706759	0.341801	15.4958	0.0227864	n.s.	0.0776366	0.15291	15.8376	0.24564	n.s.	15.6487	0.000579656	-0.188891	0.00552552	n.s.	0.023195	0.0351187	sig	0.268712	0.140674	15.6364	0.486652	n.s.	0.0902747	-0.201127	0.161121	n.s.	0.896885	-0.0122357	0.954437	n.s.	0.450779	0.0893278	15.5851	0.702442	n.s.	0.044421	-0.252473	0.09178	n.s.	0.49783	-0.063582	0.798048	n.s.	0.69761	-0.0513463
5563	sp|Q9UJX5|APC4_HUMAN	ANAPC4	APC4_HUMAN Anaphase-promoting complex subunit 4	0.0516318	-0.220415	14.0041	0.0928388	n.s.	0.0266766	-0.236665	13.7837	0.148805	n.s.	13.7674	0.821711	-0.0162493	0.856221	n.s.	0.061294	0.0796941	n.s.	0.647665	-0.0552951	13.9488	0.789321	n.s.	0.211522	0.16512	0.305453	n.s.	0.154119	0.181369	0.454997	n.s.	0.08657	-0.219988	13.7841	0.346798	n.s.	0.996665	0.000427621	0.997379	n.s.	0.85743	0.0166769	0.951852	n.s.	0.254746	-0.164693
5562	sp|Q9UJX4|APC5_HUMAN	ANAPC5	APC5_HUMAN Anaphase-promoting complex subunit 5	0.0958082	-0.140856	16.7545	0.151138	n.s.	0.796841	-0.0138028	16.6137	0.889079	n.s.	16.7407	0.0423931	0.127053	0.0811907	n.s.	0.084594	0.105725	n.s.	0.394205	-0.0661653	16.6884	0.599377	n.s.	0.311451	0.0746908	0.410255	n.s.	0.351225	-0.0523625	0.621891	n.s.	0.373491	-0.0526045	16.7019	0.638031	n.s.	0.127279	0.0882515	0.200746	n.s.	0.12999	-0.0388017	0.52416	n.s.	0.807408	0.0135608
5561	sp|Q9UJX3|APC7_HUMAN	ANAPC7	APC7_HUMAN Anaphase-promoting complex subunit 7	0.0528244	0.103208	17.9081	0.0944479	n.s.	0.761015	0.0137724	18.0113	0.869254	n.s.	17.9219	0.0696706	-0.0894361	0.118724	n.s.	0.00830239	0.0150026	sig	0.809691	0.0120395	17.9202	0.891784	n.s.	0.09306	-0.0911689	0.164678	n.s.	0.971481	-0.00173284	0.986452	n.s.	0.255867	-0.050967	17.8572	0.535637	n.s.	0.0083751	-0.154175	0.0316574	n.s.	0.154605	-0.0647393	0.55478	n.s.	0.208275	-0.0630065
2990	sp|Q5VTE6|ANGE2_HUMAN	ANGEL2	ANGE2_HUMAN Protein angel homolog 2	0.0715377	-0.170843	16.2765	0.120106	n.s.	0.734084	0.0257478	16.1057	0.854862	n.s.	16.3023	0.00245439	0.196591	0.0119417	n.s.	0.00688857	0.0128619	sig	0.951347	-0.00457744	16.2719	0.973303	n.s.	0.00430614	0.166266	0.0233889	n.s.	0.366529	-0.0303252	0.636582	n.s.	0.217827	0.104865	16.3814	0.500664	n.s.	0.000943118	0.275708	0.0116279	n.s.	0.0729009	0.0791171	0.468571	n.s.	0.0276506	0.109442
5592	sp|Q9UKU9|ANGL2_HUMAN	ANGPTL2	ANGL2_HUMAN Angiopoietin-related protein 2	0.00225364	0.368615	16.4465	0.0119291	n.s.	0.00331265	0.120284	16.8151	0.0750825	n.s.	16.5668	0.00788731	-0.248331	0.0243485	n.s.	0.000953812	0.00270105	sig	0.000549512	0.232417	16.6789	0.0563841	n.s.	0.0588859	-0.136198	0.118383	n.s.	0.00224011	0.112134	0.190143	n.s.	0.02863	0.171027	16.6175	0.229594	n.s.	0.0460443	-0.197588	0.0943741	n.s.	0.35298	0.0507432	0.721639	n.s.	0.286905	-0.0613904
2162	sp|Q01484|ANK2_HUMAN	ANK2	ANK2_HUMAN Ankyrin-2	0.00126768	-0.401017	21.418	0.00934333	n.s.	0.0148538	-0.197685	21.017	0.117371	n.s.	21.2203	0.000101468	0.203333	0.00233492	n.s.	4.95012e-07	1.33022e-05	sig	0.268805	-0.0623006	21.3557	0.486674	n.s.	1.90579e-05	0.338717	0.00285403	n.s.	9.63732e-05	0.135384	0.096839	n.s.	0.0111511	-0.233411	21.1846	0.178026	n.s.	0.0022774	0.167606	0.0164929	n.s.	0.168856	-0.0357262	0.570244	n.s.	0.00149183	-0.17111
2323	sp|Q12955|ANK3_HUMAN	ANK3	ANK3_HUMAN Ankyrin-3	0.00144093	-0.198176	18.1918	0.00972792	n.s.	0.605669	-0.019701	17.9937	0.772658	n.s.	18.1721	0.00851593	0.178475	0.0256316	n.s.	8.8712e-06	9.38324e-05	sig	0.970502	0.00094185	18.1928	0.984214	n.s.	0.00168522	0.199118	0.0154191	n.s.	0.597858	0.0206429	0.796748	n.s.	0.0103794	-0.103706	18.0881	0.177965	n.s.	0.0206812	0.0944702	0.0546395	n.s.	0.0760969	-0.0840047	0.472976	n.s.	0.0122154	-0.104648
5419	sp|Q9P2R3-4|ANFY1_HUMAN	ANKFY1	ANFY1_HUMAN Isoform 4 of Ankyrin repeat and FYVE domain-containing protein 1	0.923654	-0.00761034	18.881	0.94082	n.s.	0.979792	-0.0020237	18.8734	0.988952	n.s.	18.879	0.77578	0.00558663	0.817974	n.s.	0.0052003	0.0102661	sig	0.503246	-0.068985	18.812	0.686597	n.s.	0.358869	-0.0613747	0.459465	n.s.	0.326118	-0.0669613	0.60201	n.s.	0.496452	-0.0602342	18.8208	0.735769	n.s.	0.202522	-0.0526239	0.286755	n.s.	0.177554	-0.0582105	0.574541	n.s.	0.901908	0.00875075
3502	sp|Q8IWZ3-6|ANKH1_HUMAN	ANKHD1	ANKH1_HUMAN Isoform 6 of Ankyrin repeat and KH domain-containing protein 1	0.00111395	-0.248843	18.6387	0.00861113	n.s.	0.348991	-0.0314986	18.3899	0.569899	n.s.	18.6072	0.00244071	0.217344	0.0119054	n.s.	0.000114215	0.000544781	sig	0.262724	-0.0512591	18.5874	0.480135	n.s.	0.00858024	0.197584	0.0328655	n.s.	0.655524	-0.0197604	0.829936	n.s.	0.924027	0.00413811	18.6428	0.97062	n.s.	0.00396925	0.252981	0.0215665	n.s.	0.448079	0.0356368	0.765784	n.s.	0.326998	0.0553972
3430	sp|Q86XL3|ANKL2_HUMAN	ANKLE2	ANKL2_HUMAN Ankyrin repeat and LEM domain-containing protein 2	0.0837492	0.0684195	17.0865	0.136245	n.s.	0.0157893	0.0904783	17.1549	0.120383	n.s.	17.1769	0.380477	0.0220588	0.464831	n.s.	0.0650731	0.0840458	n.s.	0.0611237	0.0943002	17.1808	0.226189	n.s.	0.516987	0.0258806	0.611232	n.s.	0.906941	0.00382183	0.95794	n.s.	0.587171	0.0199744	17.1064	0.79045	n.s.	0.2254	-0.0484451	0.31204	n.s.	0.0625624	-0.0705039	0.445019	n.s.	0.135346	-0.0743258
3459	sp|Q8IV38|ANKY2_HUMAN	ANKMY2	ANKY2_HUMAN Ankyrin repeat and MYND domain-containing protein 2	0.0194267	0.206447	16.987	0.0454985	n.s.	0.870869	0.0087629	17.1935	0.933582	n.s.	16.9958	0.00187206	-0.197685	0.0101367	n.s.	0.00468308	0.00941142	sig	0.430567	0.0487628	17.0358	0.630989	n.s.	0.0115434	-0.157685	0.039209	n.s.	0.242231	0.04	0.539304	n.s.	0.703704	0.0201884	17.0072	0.857838	n.s.	0.00168275	-0.186259	0.0144933	n.s.	0.455344	0.0114255	0.767998	n.s.	0.350761	-0.0285744
3166	sp|Q6UB99|ANR11_HUMAN	ANKRD11	ANR11_HUMAN Ankyrin repeat domain-containing protein 11	0.925	0.00233428	18.2439	0.941555	n.s.	0.101975	0.0554809	18.2462	0.279426	n.s.	18.2994	0.0552823	0.0531466	0.0989894	n.s.	0.00134687	0.00350769	sig	0.193615	0.0457292	18.2896	0.409284	n.s.	0.141568	0.0433949	0.227106	n.s.	0.732816	-0.00975173	0.868347	n.s.	0.367606	0.0295114	18.2734	0.633046	n.s.	0.311307	0.0271771	0.402502	n.s.	0.380866	-0.0259696	0.736019	n.s.	0.611038	-0.0162178
3547	sp|Q8IZ07|AN13A_HUMAN	ANKRD13A	AN13A_HUMAN Ankyrin repeat domain-containing protein 13A	0.0143236	0.193772	17.8232	0.0364838	n.s.	0.0176464	0.16446	18.0169	0.126585	n.s.	17.9876	0.343201	-0.0293114	0.427247	n.s.	0.0254412	0.0379478	sig	0.997134	0.000319399	17.8235	0.999192	n.s.	0.0661516	-0.193452	0.12867	n.s.	0.0922186	-0.164141	0.38642	n.s.	0.408072	0.0402089	17.8634	0.666415	n.s.	0.00630376	-0.153563	0.0274209	n.s.	0.00432398	-0.124251	0.229135	n.s.	0.623939	0.0398895
478	sp|O75179|ANR17_HUMAN	ANKRD17	ANR17_HUMAN Ankyrin repeat domain-containing protein 17	0.0112092	-0.231259	19.0469	0.0306626	n.s.	0.17575	-0.0724254	18.8157	0.384206	n.s.	18.9745	0.014943	0.158833	0.0376006	n.s.	0.00385012	0.00805477	sig	0.562951	-0.027257	19.0197	0.730685	n.s.	0.00575018	0.204002	0.026856	n.s.	0.159045	0.0451684	0.459731	n.s.	0.59766	-0.0324522	19.0145	0.795955	n.s.	0.0195557	0.198806	0.0525406	n.s.	0.424527	0.0399732	0.759152	n.s.	0.912099	-0.00519517
5707	sp|Q9UPS8-3|ANR26_HUMAN	ANKRD26	ANR26_HUMAN Isoform 3 of Ankyrin repeat domain-containing protein 26	0.000849876	-0.176598	14.7273	0.00760223	n.s.	0.938519	0.001259	14.5507	0.968276	n.s.	14.7286	0.000783432	0.177857	0.00657843	n.s.	0.00235364	0.00544458	sig	0.0622991	-0.10461	14.6227	0.229165	n.s.	0.165307	0.0719885	0.254829	n.s.	0.0597705	-0.105869	0.336782	n.s.	0.15543	-0.0953971	14.6319	0.433836	n.s.	0.219685	0.0812011	0.305995	n.s.	0.150739	-0.0966561	0.550789	n.s.	0.896213	0.00921253
208	sp|O15084-1|ANR28_HUMAN	ANKRD28	ANR28_HUMAN Isoform 3 of Serine/threonine-protein phosphatase 6 regulatory ankyrin repeat subunit A	0.0249188	0.136349	17.4236	0.0544133	n.s.	0.115315	0.0703114	17.5599	0.298812	n.s.	17.4939	0.0702908	-0.0660378	0.119476	n.s.	0.0323118	0.0463056	sig	0.494499	0.0348594	17.4584	0.678502	n.s.	0.0669966	-0.10149	0.129837	n.s.	0.391178	-0.035452	0.652938	n.s.	0.821922	-0.0119349	17.4116	0.919177	n.s.	0.0286743	-0.148284	0.067742	n.s.	0.114764	-0.0822463	0.519108	n.s.	0.410767	-0.0467943
3406	sp|Q86W74|ANR46_HUMAN	ANKRD46	ANR46_HUMAN Ankyrin repeat domain-containing protein 46	0.344944	0.0983115	17.4515	0.425551	n.s.	0.0884629	0.177665	17.5498	0.261405	n.s.	17.6291	0.395241	0.0793533	0.479554	n.s.	0.187638	0.213689	n.s.	0.139073	0.182689	17.6341	0.346047	n.s.	0.456461	0.0843777	0.552722	n.s.	0.95875	0.00502444	0.980543	n.s.	0.231898	0.103525	17.555	0.513477	n.s.	0.949898	0.00521375	0.96413	n.s.	0.301784	-0.0741395	0.683234	n.s.	0.411213	-0.079164
5629	sp|Q9ULJ7|ANR50_HUMAN	ANKRD50	ANR50_HUMAN Ankyrin repeat domain-containing protein 50	0.00204017	-0.215064	18.0757	0.0113785	n.s.	0.380674	-0.0383093	17.8606	0.596284	n.s.	18.0374	0.00337037	0.176755	0.0141398	n.s.	1.5535e-05	0.000137534	sig	0.0472913	-0.101916	17.9738	0.199795	n.s.	0.00945537	0.113148	0.0348125	n.s.	0.139097	-0.0636067	0.439988	n.s.	0.024125	-0.122166	17.9535	0.218615	n.s.	0.0134175	0.0928986	0.0414527	n.s.	0.0639465	-0.0838566	0.445019	n.s.	0.530272	-0.0202499
3970	sp|Q92625|ANS1A_HUMAN	ANKS1A	ANS1A_HUMAN Ankyrin repeat and SAM domain-containing protein 1A	0.00364686	-0.239247	18.3829	0.0153785	n.s.	0.232227	-0.0618484	18.1437	0.446745	n.s.	18.3211	0.0158474	0.177398	0.0394298	n.s.	3.6457e-05	0.000245038	sig	0.0970728	-0.0731638	18.3097	0.286607	n.s.	0.00821173	0.166083	0.0321231	n.s.	0.788638	-0.0113154	0.899829	n.s.	0.0152241	-0.147091	18.2358	0.192021	n.s.	0.0641829	0.0921558	0.12059	n.s.	0.108701	-0.0852425	0.514815	n.s.	0.0726339	-0.0739271
4955	sp|Q9H8Y5|ANKZ1_HUMAN	ANKZF1	ANKZ1_HUMAN Ankyrin repeat and zinc finger domain-containing protein 1	0.00333255	-0.287155	17.9848	0.0146123	n.s.	0.00195921	-0.118298	17.6976	0.0635059	n.s.	17.8665	0.0237519	0.168857	0.0528503	n.s.	0.00140732	0.00363372	sig	0.0588762	-0.130929	17.8538	0.222409	n.s.	0.0801305	0.156226	0.14783	n.s.	0.818293	-0.0126312	0.916665	n.s.	0.0883254	-0.1098	17.875	0.348934	n.s.	0.0553612	0.177355	0.108203	n.s.	0.874485	0.00849753	0.95912	n.s.	0.775121	0.0211287
5236	sp|Q9NW15|ANO10_HUMAN	ANO10	ANO10_HUMAN Anoctamin-10	0.0486093	0.33697	18.0192	0.088853	n.s.	0.0255785	0.268497	18.3562	0.14673	n.s.	18.2877	0.527763	-0.0684734	0.603544	n.s.	0.00668901	0.0125829	sig	0.0225212	0.29041	18.3096	0.144755	n.s.	0.670338	-0.0465596	0.747451	n.s.	0.637497	0.0219138	0.81762	n.s.	0.0106732	0.334923	18.3542	0.178026	n.s.	0.984115	-0.00204685	0.988461	n.s.	0.089034	0.0664266	0.492248	n.s.	0.29416	0.0445128
5237	sp|Q9NW15|ANO10_HUMAN	ANO10	ANO10_HUMAN Anoctamin-10	0.0486093	0.33697	18.0192	0.088853	n.s.	0.0255785	0.268497	18.3562	0.14673	n.s.	18.2877	0.527763	-0.0684734	0.603544	n.s.	0.00668901	0.0125829	sig	0.0225212	0.29041	18.3096	0.144755	n.s.	0.670338	-0.0465596	0.747451	n.s.	0.637497	0.0219138	0.81762	n.s.	0.0106732	0.334923	18.3542	0.178026	n.s.	0.984115	-0.00204685	0.988461	n.s.	0.089034	0.0664266	0.492248	n.s.	0.29416	0.0445128
2828	sp|Q4KMQ2-2|ANO6_HUMAN	ANO6	ANO6_HUMAN Isoform 2 of Anoctamin-6	0.104995	0.160214	16.0179	0.162395	n.s.	0.00585337	0.265942	16.1781	0.087786	n.s.	16.2839	0.152696	0.105728	0.220188	n.s.	0.00213553	0.00501213	sig	0.00543763	0.283336	16.3013	0.0898177	n.s.	0.117081	0.123122	0.196386	n.s.	0.431704	0.0173944	0.682239	n.s.	0.0402139	0.199522	16.2175	0.260793	n.s.	0.626474	0.039308	0.699188	n.s.	0.225839	-0.0664196	0.62315	n.s.	0.160701	-0.083814
5028	sp|Q9HCE9-2|ANO8_HUMAN	ANO8	ANO8_HUMAN Isoform 2 of Anoctamin-8	0.020933	0.266528	15.7228	0.0478229	n.s.	0.014271	0.150662	15.9893	0.11627	n.s.	15.8734	0.144447	-0.115866	0.210356	n.s.	0.00524285	0.0103298	sig	0.0306658	0.160371	15.8832	0.16362	n.s.	0.214081	-0.106158	0.308211	n.s.	0.800307	0.00970851	0.907476	n.s.	0.13266	0.123767	15.8466	0.406567	n.s.	0.16528	-0.142761	0.245891	n.s.	0.659594	-0.026895	0.879411	n.s.	0.605951	-0.0366035
1484	sp|P39687|AN32A_HUMAN	ANP32A	AN32A_HUMAN Acidic leucine-rich nuclear phosphoprotein 32 family member A	0.000800656	-1.02924	20.6246	0.00748764	down	0.0394363	-0.236434	19.5954	0.179172	n.s.	20.3882	0.00149918	0.792804	0.00899358	up	3.81451e-06	5.32353e-05	sig	0.0250428	-0.274123	20.3505	0.150119	n.s.	0.00180197	0.755116	0.015903	up	0.579513	-0.0376885	0.785767	n.s.	0.171767	-0.202409	20.4222	0.456414	n.s.	0.00394347	0.82683	0.0214965	up	0.776774	0.0340258	0.926854	n.s.	0.557404	0.0717143
3975	sp|Q92688|AN32B_HUMAN	ANP32B	AN32B_HUMAN Acidic leucine-rich nuclear phosphoprotein 32 family member B	0.104689	-0.130127	20.9705	0.161963	n.s.	0.409485	-0.0245894	20.8403	0.620178	n.s.	20.9459	0.159797	0.105538	0.228568	n.s.	9.72597e-05	0.000488649	sig	0.11282	0.0676806	21.0381	0.309179	n.s.	0.0372767	0.197808	0.085453	n.s.	0.0428387	0.0922699	0.314443	n.s.	0.6425	0.033426	21.0039	0.822017	n.s.	0.131584	0.163553	0.206099	n.s.	0.427344	0.0580154	0.759437	n.s.	0.64439	-0.0342546
4588	sp|Q9BTT0|AN32E_HUMAN	ANP32E	AN32E_HUMAN Acidic leucine-rich nuclear phosphoprotein 32 family member E	0.0180803	0.295793	18.088	0.0432907	n.s.	0.00350421	0.321753	18.3838	0.0781426	n.s.	18.4098	0.689838	0.0259605	0.747356	n.s.	2.99649e-06	4.50519e-05	sig	0.000900437	0.452835	18.5409	0.0605705	n.s.	0.057982	0.157042	0.117149	n.s.	0.00302743	0.131082	0.226422	n.s.	0.00352136	0.45555	18.5436	0.141535	n.s.	0.1166	0.159757	0.187913	n.s.	0.079227	0.133797	0.480669	n.s.	0.963812	0.00271517
1908	sp|P58335|ANTR2_HUMAN	ANTXR2	ANTR2_HUMAN Anthrax toxin receptor 2	0.00677995	0.245261	16.4791	0.0221568	n.s.	0.000534696	0.225067	16.7244	0.043371	n.s.	16.7042	0.698688	-0.0201945	0.755044	n.s.	0.0891228	0.110674	n.s.	0.112329	0.133059	16.6122	0.308138	n.s.	0.226107	-0.112203	0.321358	n.s.	0.236853	-0.0920084	0.535016	n.s.	0.0655866	0.217213	16.6964	0.306334	n.s.	0.785741	-0.0280488	0.836081	n.s.	0.93223	-0.00785432	0.98259	n.s.	0.473522	0.0841541
814	sp|P04083|ANXA1_HUMAN	ANXA1	ANXA1_HUMAN Annexin A1	0.58907	-0.499733	13.6926	0.660008	n.s.	0.976526	0.024239	13.1929	0.987384	n.s.	13.7168	0.604891	0.523972	0.673106	n.s.	0.122078	0.145543	n.s.	0.686271	0.426803	14.1194	0.818129	n.s.	0.451842	0.926536	0.548207	n.s.	0.721993	0.402564	0.863997	n.s.	0.0446202	-1.42509	12.2675	0.273389	n.s.	0.267537	-0.925355	0.357249	n.s.	0.0811684	-1.44933	0.484076	n.s.	0.100114	-1.85189
1716	sp|P50995|ANX11_HUMAN	ANXA11	ANX11_HUMAN Annexin A11	0.000524847	0.676409	15.7129	0.00631598	up	0.0649319	0.145939	16.3893	0.224885	n.s.	15.8588	0.00056214	-0.53047	0.00544878	n.s.	1.22837e-06	2.45227e-05	sig	0.16463	0.11792	15.8308	0.376968	n.s.	0.00104091	-0.55849	0.0131201	n.s.	0.647215	-0.0280195	0.823046	n.s.	0.0104199	0.314239	16.0271	0.177965	n.s.	0.00513221	-0.362171	0.0243502	n.s.	0.0403362	0.168299	0.39213	n.s.	0.0450618	0.196319
882	sp|P07355-2|ANXA2_HUMAN	ANXA2	ANXA2_HUMAN Isoform 2 of Annexin A2	0.000341181	0.752302	17.5129	0.00518131	up	0.930131	0.00644618	18.2652	0.965025	n.s.	17.5193	1.08663e-05	-0.745856	0.0012695	down	2.97717e-08	1.88941e-06	sig	0.801293	0.0183066	17.5312	0.887915	n.s.	7.77013e-06	-0.733995	0.00202679	down	0.727755	0.0118604	0.866608	n.s.	0.773154	-0.0261761	17.4867	0.895652	n.s.	0.000159998	-0.778478	0.00577091	down	0.614453	-0.0326223	0.86152	n.s.	0.490475	-0.0444827
951	sp|P09525|ANXA4_HUMAN	ANXA4	ANXA4_HUMAN Annexin A4	0.00117931	1.12647	15.1014	0.00893224	up	0.061498	0.331824	16.2279	0.219835	n.s.	15.4332	0.00161119	-0.794643	0.00937632	down	1.14952e-05	0.000111782	sig	0.0876409	0.325095	15.4265	0.273209	n.s.	0.00290525	-0.801372	0.0193676	down	0.956036	-0.00672928	0.980225	n.s.	0.0263713	0.485746	15.5872	0.226163	n.s.	0.00588647	-0.640721	0.026465	down	0.236854	0.153922	0.634038	n.s.	0.279973	0.160651
928	sp|P08758|ANXA5_HUMAN	ANXA5	ANXA5_HUMAN Annexin A5	0.146944	0.173947	21.2206	0.210683	n.s.	0.393886	0.0546443	21.3946	0.607816	n.s.	21.2753	0.2229	-0.119303	0.299434	n.s.	0.0120844	0.0204138	sig	0.418139	-0.0708099	21.1498	0.619552	n.s.	0.0681862	-0.244757	0.131424	n.s.	0.105864	-0.125454	0.399409	n.s.	0.51676	0.0390109	21.2596	0.748326	n.s.	0.171786	-0.134936	0.253259	n.s.	0.516948	-0.0156334	0.808896	n.s.	0.131585	0.109821
6015	tr|A6NN80|A6NN80_HUMAN	ANXA6	A6NN80_HUMAN Annexin	0.000645611	0.683246	21.0487	0.00672276	up	0.122022	0.175315	21.732	0.309757	n.s.	21.224	0.00144654	-0.507931	0.0088182	n.s.	0.000846976	0.0024678	sig	0.276683	0.138937	21.1877	0.492854	n.s.	0.00401771	-0.544309	0.0226222	n.s.	0.75044	-0.0363779	0.878525	n.s.	0.405615	0.120087	21.1688	0.663623	n.s.	0.00773197	-0.563159	0.0302818	n.s.	0.68427	-0.0552283	0.891036	n.s.	0.900621	-0.0188503
1171	sp|P20073|ANXA7_HUMAN	ANXA7	ANXA7_HUMAN Annexin A7	0.00623574	0.288596	17.9357	0.0211566	n.s.	0.035867	0.188163	18.2243	0.170807	n.s.	18.1238	0.0312731	-0.100433	0.064394	n.s.	0.00767148	0.0140796	sig	0.109224	0.157033	18.0927	0.30374	n.s.	0.0786683	-0.131564	0.145803	n.s.	0.639855	-0.0311304	0.818641	n.s.	0.0491943	0.164367	18.1	0.280856	n.s.	0.0107124	-0.124229	0.0366754	n.s.	0.561036	-0.0237961	0.832164	n.s.	0.908589	0.00733429
2233	sp|Q06278|ADO_HUMAN	AOX1	ADO_HUMAN Aldehyde oxidase	0.000361634	1.00061	14.6004	0.00533079	up	0.00105973	0.254048	15.601	0.0529287	n.s.	14.8544	0.000985673	-0.746565	0.00735341	down	0.000411126	0.00141155	sig	0.00133561	0.448854	15.0492	0.0624039	n.s.	0.00500974	-0.551759	0.0251488	n.s.	0.0193045	0.194806	0.278963	n.s.	0.00478828	0.400146	15.0005	0.150352	n.s.	0.00503649	-0.600467	0.0242881	down	0.0942478	0.146098	0.499315	n.s.	0.584829	-0.0487083
2287	sp|Q10567|AP1B1_HUMAN	AP1B1	AP1B1_HUMAN AP-1 complex subunit beta-1	0.0411806	0.140011	19.4571	0.0787683	n.s.	0.312908	0.0594107	19.5972	0.532164	n.s.	19.5166	0.0451066	-0.0806	0.0850634	n.s.	0.00318051	0.00688768	sig	0.487313	-0.0345699	19.4226	0.673237	n.s.	0.00019711	-0.174581	0.00655527	n.s.	0.0188543	-0.0939806	0.278609	n.s.	0.397633	0.0431639	19.5003	0.658969	n.s.	0.00267868	-0.0968468	0.0178253	n.s.	0.556217	-0.0162468	0.831085	n.s.	0.000199506	0.0777338
338	sp|O43747-2|AP1G1_HUMAN	AP1G1	AP1G1_HUMAN Isoform 2 of AP-1 complex subunit gamma-1	0.047289	0.307642	17.7105	0.0873217	n.s.	0.700405	-0.0293445	18.0182	0.834302	n.s.	17.6812	0.031398	-0.336986	0.0645849	n.s.	0.00830381	0.0150026	sig	0.143158	-0.204906	17.5056	0.35071	n.s.	0.0194957	-0.512548	0.0547243	n.s.	0.179128	-0.175561	0.476594	n.s.	0.285852	0.184927	17.8955	0.563203	n.s.	0.506134	-0.122715	0.591716	n.s.	0.217963	0.214271	0.620916	n.s.	0.0846304	0.389833
4680	sp|Q9BXS5-2|AP1M1_HUMAN	AP1M1	AP1M1_HUMAN Isoform 2 of AP-1 complex subunit mu-1	0.580513	0.0394826	19.5801	0.652726	n.s.	0.472536	0.0502038	19.6196	0.66756	n.s.	19.6303	0.618521	0.0107213	0.685501	n.s.	0.042223	0.0580133	n.s.	0.641654	-0.0436445	19.5365	0.78368	n.s.	0.255035	-0.0831271	0.353961	n.s.	0.193522	-0.0938484	0.491676	n.s.	0.73351	-0.0245851	19.5555	0.875992	n.s.	0.10149	-0.0640677	0.169785	n.s.	0.0385982	-0.074789	0.39204	n.s.	0.781621	0.0190594
1975	sp|P61966|AP1S1_HUMAN	AP1S1	AP1S1_HUMAN AP-1 complex subunit sigma-1A	0.11422	-0.106723	15.3488	0.173547	n.s.	0.866755	-0.0158363	15.242	0.930662	n.s.	15.3329	0.397491	0.0908871	0.481606	n.s.	0.137386	0.161651	n.s.	0.988658	-0.00164176	15.3471	0.994431	n.s.	0.411571	0.105082	0.510463	n.s.	0.921267	0.0141945	0.964183	n.s.	0.263768	0.238277	15.587	0.542518	n.s.	0.139053	0.345001	0.214556	n.s.	0.273069	0.254114	0.661975	n.s.	0.316547	0.239919
735	sp|O95782|AP2A1_HUMAN	AP2A1	AP2A1_HUMAN AP-2 complex subunit alpha-1	0.00657839	0.192551	21.2775	0.021876	n.s.	0.318362	0.0451572	21.47	0.537648	n.s.	21.3227	0.0047167	-0.147394	0.0174889	n.s.	0.00494825	0.00985562	sig	0.884593	-0.00951833	21.268	0.93532	n.s.	0.0197671	-0.20207	0.0552764	n.s.	0.380408	-0.0546755	0.6468	n.s.	0.776925	0.0123135	21.2898	0.898194	n.s.	0.00275574	-0.180238	0.018138	n.s.	0.345157	-0.0328437	0.717075	n.s.	0.717503	0.0218318
643	sp|O94973-2|AP2A2_HUMAN	AP2A2	AP2A2_HUMAN Isoform 2 of AP-2 complex subunit alpha-2	0.00463869	0.472414	19.6565	0.017658	n.s.	0.564164	0.0520428	20.1289	0.742004	n.s.	19.7085	0.000126989	-0.420371	0.00266765	n.s.	0.000238214	0.000932592	sig	0.915755	0.0111789	19.6676	0.953777	n.s.	0.0017122	-0.461235	0.0155231	n.s.	0.545837	-0.0408639	0.764497	n.s.	0.953825	-0.00582387	19.6506	0.984189	n.s.	0.000881739	-0.478238	0.0114272	n.s.	0.34495	-0.0578667	0.716892	n.s.	0.835752	-0.0170028
2040	sp|P63010-2|AP2B1_HUMAN	AP2B1	AP2B1_HUMAN Isoform 2 of AP-2 complex subunit beta	0.0369964	0.165909	20.4277	0.0727537	n.s.	0.580425	0.0325589	20.5936	0.754666	n.s.	20.4603	0.00627299	-0.13335	0.0209297	n.s.	0.0602819	0.0785816	n.s.	0.548569	-0.0414656	20.3862	0.720079	n.s.	0.00749534	-0.207375	0.0304415	n.s.	0.151857	-0.0740246	0.454375	n.s.	0.791572	-0.019279	20.4084	0.903929	n.s.	0.018946	-0.185188	0.0514992	n.s.	0.349295	-0.0518379	0.719719	n.s.	0.725678	0.0221866
4136	sp|Q96CW1|AP2M1_HUMAN	AP2M1	AP2M1_HUMAN AP-2 complex subunit mu	0.0507727	0.168663	19.0366	0.0917139	n.s.	0.536859	0.0369658	19.2052	0.720182	n.s.	19.0735	0.00882036	-0.131697	0.0262249	n.s.	0.000254692	0.00098306	sig	0.520128	-0.0441906	18.9924	0.698564	n.s.	0.00666607	-0.212854	0.0288457	n.s.	0.0595578	-0.0811564	0.336527	n.s.	0.475216	-0.0485707	18.988	0.721805	n.s.	0.00537095	-0.217234	0.0251451	n.s.	0.041798	-0.0855365	0.39685	n.s.	0.922182	-0.00438017
1811	sp|P53680|AP2S1_HUMAN	AP2S1	AP2S1_HUMAN AP-2 complex subunit sigma	0.0321755	0.270777	14.3086	0.0655802	n.s.	0.287447	0.113002	14.5794	0.505401	n.s.	14.4216	0.0817537	-0.157775	0.134965	n.s.	0.175358	0.201339	n.s.	0.407302	0.113123	14.4218	0.610851	n.s.	0.209088	-0.157653	0.302735	n.s.	0.999184	0.000121905	0.999515	n.s.	0.110236	0.163042	14.4717	0.37655	n.s.	0.0979016	-0.107735	0.165568	n.s.	0.470421	0.0500404	0.778312	n.s.	0.650243	0.0499185
60	sp|O00203|AP3B1_HUMAN	AP3B1	AP3B1_HUMAN AP-3 complex subunit beta-1	0.0648881	-0.112348	20.1994	0.111108	n.s.	0.961992	-0.00215278	20.0871	0.98103	n.s.	20.1973	0.0756115	0.110195	0.126593	n.s.	0.0445816	0.0606733	n.s.	0.764505	0.0143915	20.2138	0.86553	n.s.	0.0590357	0.126739	0.118603	n.s.	0.740552	0.0165443	0.87151	n.s.	0.460945	0.028681	20.2281	0.710025	n.s.	0.0236517	0.141029	0.0597442	n.s.	0.455863	0.0308338	0.767998	n.s.	0.739666	0.0142895
2388	sp|Q13367|AP3B2_HUMAN	AP3B2	AP3B2_HUMAN AP-3 complex subunit beta-2	0.0105108	-0.117891	19.4532	0.0293377	n.s.	0.0631093	-0.0657205	19.3353	0.222739	n.s.	19.3874	0.0969545	0.05217	0.154151	n.s.	9.85419e-05	0.00049222	sig	0.102987	-0.0903858	19.3628	0.295812	n.s.	0.548236	0.0275048	0.639307	n.s.	0.587284	-0.0246653	0.790518	n.s.	0.0115955	-0.109312	19.3438	0.17992	n.s.	0.729585	0.00857855	0.788857	n.s.	0.12936	-0.0435915	0.52416	n.s.	0.670308	-0.0189262
133	sp|O14617-5|AP3D1_HUMAN	AP3D1	AP3D1_HUMAN Isoform 5 of AP-3 complex subunit delta-1	0.26572	-0.107483	19.8807	0.344819	n.s.	0.986407	0.00144295	19.7732	0.992679	n.s.	19.8822	0.0176285	0.108926	0.042496	n.s.	0.016148	0.0259213	sig	0.385024	-0.109212	19.7715	0.590388	n.s.	0.98451	-0.00172887	0.98855	n.s.	0.239747	-0.110655	0.537481	n.s.	0.426501	-0.0803921	19.8003	0.680619	n.s.	0.630231	0.0270909	0.701833	n.s.	0.15123	-0.081835	0.551915	n.s.	0.768344	0.0288198
5805	sp|Q9Y2T2|AP3M1_HUMAN	AP3M1	AP3M1_HUMAN AP-3 complex subunit mu-1	0.0773846	0.110513	17.8818	0.127787	n.s.	0.532345	0.0322327	17.9923	0.71622	n.s.	17.9141	0.00276659	-0.0782798	0.0126556	n.s.	0.000179906	0.000760092	sig	0.270249	-0.072427	17.8094	0.487969	n.s.	0.00546127	-0.18294	0.0264042	n.s.	0.0374132	-0.10466	0.305566	n.s.	0.591559	-0.0278403	17.854	0.791854	n.s.	0.00059485	-0.138353	0.0096529	n.s.	0.0179049	-0.0600731	0.323854	n.s.	0.270876	0.0445866
1810	sp|P53677|AP3M2_HUMAN	AP3M2	AP3M2_HUMAN AP-3 complex subunit mu-2	0.0667365	0.173992	17.9508	0.113307	n.s.	0.940289	-0.00524933	18.1248	0.969392	n.s.	17.9455	0.00173321	-0.179241	0.00972952	n.s.	0.0121578	0.0205206	sig	0.426614	-0.0678416	17.8829	0.627637	n.s.	0.00635149	-0.241833	0.0281982	n.s.	0.195535	-0.0625923	0.492693	n.s.	0.702475	-0.0288442	17.9219	0.857564	n.s.	0.00411766	-0.202836	0.0219921	n.s.	0.414812	-0.0235949	0.75322	n.s.	0.455062	0.0389974
3953	sp|Q92572|AP3S1_HUMAN	AP3S1	AP3S1_HUMAN AP-3 complex subunit sigma-1	0.00945172	-0.109048	18.5375	0.0273242	n.s.	0.084492	-0.0870883	18.4284	0.25648	n.s.	18.4504	0.602187	0.0219596	0.670964	n.s.	0.0289176	0.0421936	sig	0.287683	-0.0411751	18.4963	0.503913	n.s.	0.119862	0.0678729	0.200069	n.s.	0.372696	0.0459132	0.640897	n.s.	0.170088	-0.0634858	18.474	0.454146	n.s.	0.30451	0.0455621	0.395118	n.s.	0.655838	0.0236025	0.877874	n.s.	0.650706	-0.0223107
5978	sp|Q9Y6B7|AP4B1_HUMAN	AP4B1	AP4B1_HUMAN AP-4 complex subunit beta-1	0.793595	0.0320342	15.0178	0.837029	n.s.	0.298673	-0.106876	15.0499	0.516287	n.s.	14.911	0.131715	-0.13891	0.195594	n.s.	0.0247425	0.0370615	sig	0.13914	-0.262928	14.7549	0.346071	n.s.	0.0911356	-0.294962	0.162344	n.s.	0.237394	-0.156053	0.535016	n.s.	0.175433	-0.152862	14.865	0.459864	n.s.	0.0757511	-0.184896	0.136289	n.s.	0.204441	-0.0459864	0.603389	n.s.	0.393241	0.110066
57	sp|O00189|AP4M1_HUMAN	AP4M1	AP4M1_HUMAN AP-4 complex subunit mu-1	0.718644	-0.0178104	14.0032	0.774168	n.s.	0.942829	-0.00221786	13.9854	0.971014	n.s.	14.0009	0.726777	0.0155925	0.777163	n.s.	0.000526753	0.00169738	sig	0.288693	0.0452228	14.0484	0.504649	n.s.	0.255018	0.0630331	0.353961	n.s.	0.203861	0.0474406	0.500439	n.s.	0.0196898	-0.137452	13.8657	0.208629	n.s.	0.0639668	-0.119642	0.120254	n.s.	0.0116338	-0.135234	0.295951	n.s.	0.00883681	-0.182675
150	sp|O14727|APAF_HUMAN	APAF1	APAF_HUMAN Apoptotic protease-activating factor 1	0.954204	0.00228774	16.6433	0.963795	n.s.	0.255993	0.0672175	16.6456	0.471406	n.s.	16.7105	0.322877	0.0649297	0.406648	n.s.	0.133985	0.158267	n.s.	0.0935645	-0.0496325	16.5937	0.282615	n.s.	0.217048	-0.0519202	0.311419	n.s.	0.0768831	-0.11685	0.362082	n.s.	0.260768	0.0525281	16.6958	0.539893	n.s.	0.359095	0.0502403	0.451226	n.s.	0.816906	-0.0146894	0.93836	n.s.	0.055982	0.102161
2182	sp|Q02410|APBA1_HUMAN	APBA1	APBA1_HUMAN Amyloid beta A4 precursor protein-binding family A member 1	0.035339	-0.641529	15.7209	0.0702671	n.s.	0.022855	-0.744158	15.0794	0.141004	n.s.	14.9767	0.101226	-0.102629	0.159637	n.s.	0.000785941	0.00232773	sig	0.0389382	-0.625401	15.0955	0.183619	n.s.	0.749224	0.0161273	0.814621	n.s.	0.0932558	0.118756	0.387759	n.s.	0.0245892	-0.720028	15.0009	0.221327	n.s.	0.111793	-0.078499	0.182113	n.s.	0.634238	0.0241301	0.867166	n.s.	0.106559	-0.0946263
4482	sp|Q99767|APBA2_HUMAN	APBA2	APBA2_HUMAN Amyloid beta A4 precursor protein-binding family A member 2	0.00168666	-0.364232	16.0738	0.0103002	n.s.	0.0467542	-0.170396	15.7096	0.194179	n.s.	15.9034	0.00647518	0.193836	0.0212746	n.s.	0.000127973	0.000586728	sig	0.0307394	-0.185524	15.8883	0.16362	n.s.	0.00488574	0.178708	0.0248575	n.s.	0.765477	-0.0151281	0.887375	n.s.	0.0457303	-0.158317	15.9155	0.274849	n.s.	0.00210066	0.205915	0.0159702	n.s.	0.80441	0.0120788	0.932909	n.s.	0.546072	0.027207
61	sp|O00213|APBB1_HUMAN	APBB1	APBB1_HUMAN Amyloid beta A4 precursor protein-binding family B member 1	0.00311279	-0.230339	16.973	0.0140886	n.s.	0.856206	-0.00621222	16.7426	0.925101	n.s.	16.9668	0.000504085	0.224127	0.00516291	n.s.	0.00673951	0.0126463	sig	0.206259	-0.097649	16.8753	0.424126	n.s.	0.0926976	0.13269	0.164278	n.s.	0.190135	-0.0914367	0.488984	n.s.	0.534809	-0.0330677	16.9399	0.758583	n.s.	0.00983175	0.197271	0.03465	n.s.	0.531933	-0.0268555	0.817128	n.s.	0.399926	0.0645812
1255	sp|P25054|APC_HUMAN	APC	APC_HUMAN Adenomatous polyposis coli protein	0.000111002	-0.375062	16.4346	0.00364162	n.s.	0.00540293	-0.155775	16.0596	0.0852481	n.s.	16.2789	0.00162141	0.219287	0.00939048	n.s.	1.61113e-05	0.000140776	sig	0.150884	-0.0650266	16.3696	0.359579	n.s.	0.00111517	0.310036	0.0132912	n.s.	0.0836387	0.0907489	0.372146	n.s.	0.0179218	-0.218404	16.2162	0.202399	n.s.	0.0504747	0.156658	0.101206	n.s.	0.343231	-0.0626289	0.715589	n.s.	0.0708439	-0.153378
760	sp|O95996|APC2_HUMAN	APC2	APC2_HUMAN Adenomatous polyposis coli protein 2	0.013955	-0.260054	15.9287	0.0357412	n.s.	0.0496926	-0.102311	15.6687	0.200472	n.s.	15.8264	0.0397187	0.157743	0.077147	n.s.	7.34014e-05	0.000402288	sig	0.598911	-0.024473	15.9043	0.755879	n.s.	0.0144142	0.235581	0.0445836	n.s.	0.0439441	0.0778376	0.316732	n.s.	0.0457096	-0.129495	15.7992	0.274849	n.s.	0.0901917	0.130558	0.155762	n.s.	0.421013	-0.0271849	0.756795	n.s.	0.0489557	-0.105022
1048	sp|P13798|ACPH_HUMAN	APEH	ACPH_HUMAN Acylamino-acid-releasing enzyme	0.102871	-0.116116	20.1007	0.159888	n.s.	0.656188	-0.0269948	19.9846	0.80396	n.s.	20.0737	0.00156713	0.0891211	0.00920393	n.s.	0.0610244	0.0794292	n.s.	0.0913236	-0.142908	19.9578	0.278881	n.s.	0.472835	-0.0267924	0.568779	n.s.	0.0312234	-0.115913	0.28961	n.s.	0.849865	-0.0154883	20.0852	0.934325	n.s.	0.133092	0.100628	0.207556	n.s.	0.843463	0.0115065	0.94697	n.s.	0.113977	0.12742
1294	sp|P27695|APEX1_HUMAN	APEX1	APEX1_HUMAN DNA-(apurinic or apyrimidinic site) lyase	0.976679	-0.00274609	19.4101	0.982546	n.s.	0.00719435	0.173182	19.4073	0.0915203	n.s.	19.5832	0.0972679	0.175928	0.154486	n.s.	0.0209917	0.0322526	sig	0.0693391	0.226607	19.6367	0.243644	n.s.	0.123969	0.229353	0.205389	n.s.	0.565994	0.0534248	0.777839	n.s.	0.200931	0.119964	19.53	0.48749	n.s.	0.318821	0.12271	0.410322	n.s.	0.494067	-0.0532181	0.795527	n.s.	0.390601	-0.106643
4736	sp|Q9BZZ5-2|API5_HUMAN	API5	API5_HUMAN Isoform 2 of Apoptosis inhibitor 5	0.00467885	-0.328752	21.9154	0.0177525	n.s.	0.655647	-0.021164	21.5866	0.803597	n.s.	21.8942	0.00149545	0.307588	0.00898912	n.s.	7.09206e-06	8.04921e-05	sig	0.492942	-0.0369332	21.8784	0.677598	n.s.	0.00295849	0.291819	0.0194937	n.s.	0.570246	-0.0157692	0.780005	n.s.	0.925825	0.00430411	21.9197	0.971447	n.s.	0.00103904	0.333056	0.0120701	n.s.	0.0953109	0.0254681	0.500427	n.s.	0.168138	0.0412373
4220	sp|Q96GX9|MTNB_HUMAN	APIP	MTNB_HUMAN Methylthioribulose-1-phosphate dehydratase	0.000623714	0.688654	16.0482	0.00662649	up	0.00389454	0.34582	16.7368	0.0795938	n.s.	16.394	0.00569482	-0.342834	0.0197236	n.s.	2.97171e-06	4.47911e-05	sig	0.00463405	0.544504	16.5927	0.0859651	n.s.	0.21865	-0.14415	0.313345	n.s.	0.0918847	0.198684	0.38642	n.s.	0.00161814	0.495172	16.5433	0.118072	n.s.	0.0515621	-0.193482	0.102597	n.s.	0.059698	0.149351	0.438391	n.s.	0.6311	-0.0493325
1747	sp|P51693-2|APLP1_HUMAN	APLP1	APLP1_HUMAN Isoform 2 of Amyloid-like protein 1	0.0340792	-0.329622	15.774	0.0685001	n.s.	0.416323	-0.0786981	15.4443	0.62509	n.s.	15.6953	0.0739532	0.250924	0.1243	n.s.	0.0042822	0.00877546	sig	0.944133	-0.00754677	15.7664	0.969365	n.s.	0.0506284	0.322075	0.106615	n.s.	0.521271	0.0711513	0.747674	n.s.	0.026754	-0.244601	15.5294	0.227756	n.s.	0.407288	0.0850212	0.497493	n.s.	0.0816445	-0.165903	0.484076	n.s.	0.0552776	-0.237054
2236	sp|Q06481|APLP2_HUMAN	APLP2	APLP2_HUMAN Amyloid-like protein 2	0.0326695	-0.216102	15.6033	0.0663247	n.s.	0.526012	-0.0440902	15.3872	0.710291	n.s.	15.5592	0.0321432	0.172012	0.0656289	n.s.	0.0407778	0.0563357	n.s.	0.871528	0.0109621	15.6142	0.928311	n.s.	0.01314	0.227064	0.0422063	n.s.	0.319668	0.0550522	0.599036	n.s.	0.294747	-0.0768114	15.5265	0.572453	n.s.	0.0601221	0.13929	0.114727	n.s.	0.53849	-0.0327213	0.820542	n.s.	0.146275	-0.0877735
5057	sp|Q9HDC9|APMAP_HUMAN	APMAP	APMAP_HUMAN Adipocyte plasma membrane-associated protein	0.105644	0.197088	20.2733	0.163231	n.s.	0.000712538	0.363731	20.4704	0.0452885	n.s.	20.637	0.151263	0.166643	0.218382	n.s.	0.00045208	0.0015159	sig	0.00433086	0.328874	20.6022	0.0843674	n.s.	0.268723	0.131785	0.367711	n.s.	0.564767	-0.0348575	0.777039	n.s.	0.000451726	0.432686	20.706	0.0970512	n.s.	0.0682699	0.235598	0.126103	n.s.	0.157357	0.0689554	0.555624	n.s.	0.143599	0.103813
798	sp|P02647|APOA1_HUMAN	APOA1	APOA1_HUMAN Apolipoprotein A-I	3.73497e-05	1.91992	15.5732	0.00236032	up	0.00773539	0.609166	17.4931	0.0926713	n.s.	16.1824	0.000538556	-1.31076	0.00534385	down	8.57316e-07	1.94116e-05	sig	0.00789363	0.859423	16.4326	0.0989391	n.s.	0.00408621	-1.0605	0.0228532	down	0.268363	0.250257	0.556574	n.s.	0.011362	0.396456	15.9697	0.178026	n.s.	0.00010143	-1.52347	0.00459791	down	0.162904	-0.21271	0.562456	n.s.	0.0577942	-0.462967
3699	sp|Q8NCW5|NNRE_HUMAN	APOA1BP	NNRE_HUMAN NAD(P)H-hydrate epimerase	0.0166665	-0.183883	19.8765	0.040714	n.s.	0.658014	-0.019044	19.6926	0.805408	n.s.	19.8575	0.00653353	0.164839	0.0214196	n.s.	6.45096e-05	0.000367342	sig	0.0415515	-0.127232	19.7493	0.188215	n.s.	0.186054	0.0566517	0.277173	n.s.	0.0149336	-0.108188	0.26529	n.s.	0.984154	-0.000819266	19.8757	0.993714	n.s.	0.00378598	0.183064	0.0209962	n.s.	0.387805	0.0182248	0.739327	n.s.	0.00690146	0.126412
815	sp|P04114|APOB_HUMAN	APOB	APOB_HUMAN Apolipoprotein B-100	0.00789372	0.4031	14.8716	0.0244057	n.s.	0.911637	0.0157504	15.2747	0.954212	n.s.	14.8874	0.0376693	-0.38735	0.0741457	n.s.	0.0443521	0.0604838	n.s.	0.10749	0.202754	15.0744	0.301622	n.s.	0.0868707	-0.200346	0.156481	n.s.	0.245831	0.187004	0.542701	n.s.	0.0263405	0.263059	15.1347	0.226163	n.s.	0.0943613	-0.140041	0.161254	n.s.	0.115208	0.247309	0.519108	n.s.	0.511805	0.060305
799	sp|P02649|APOE_HUMAN	APOE	APOE_HUMAN Apolipoprotein E	0.00498437	0.178441	16.9495	0.0184762	n.s.	0.0551987	0.208685	17.128	0.209554	n.s.	17.1582	0.702491	0.030244	0.75793	n.s.	0.00485569	0.00968728	sig	0.0460242	0.25452	17.2041	0.198177	n.s.	0.423517	0.0760783	0.522057	n.s.	0.701113	0.0458343	0.852826	n.s.	0.0198829	0.370197	17.3197	0.208806	n.s.	0.114692	0.191755	0.185701	n.s.	0.245949	0.161511	0.644592	n.s.	0.41233	0.115677
3182	sp|Q6UXV4|APOOL_HUMAN	APOOL	APOOL_HUMAN Apolipoprotein O-like	0.00454103	0.39578	17.5257	0.0174381	n.s.	0.0212488	0.246712	17.9214	0.137309	n.s.	17.7724	0.017861	-0.149068	0.0428509	n.s.	0.0135136	0.0223705	sig	0.0416606	0.252647	17.7783	0.188374	n.s.	0.0937719	-0.143133	0.165326	n.s.	0.930043	0.00593514	0.968266	n.s.	0.0678232	0.268867	17.7945	0.308999	n.s.	0.244792	-0.126913	0.333269	n.s.	0.821284	0.022155	0.938591	n.s.	0.885798	0.0162199
834	sp|P05067|A4_HUMAN	APP	A4_HUMAN Amyloid beta A4 protein	0.898961	-0.00925491	21.4661	0.92127	n.s.	0.10124	0.0827577	21.4569	0.278838	n.s.	21.5489	0.234946	0.0920127	0.312746	n.s.	0.0429501	0.0589317	n.s.	0.0330732	0.144372	21.6105	0.169125	n.s.	0.0922338	0.153627	0.163727	n.s.	0.209088	0.0616143	0.504111	n.s.	0.085945	0.0825422	21.5487	0.345854	n.s.	0.226864	0.0917971	0.313563	n.s.	0.994835	-0.000215544	0.999523	n.s.	0.185572	-0.0618299
5579	sp|Q9UKG1|DP13A_HUMAN	APPL1	DP13A_HUMAN DCC-interacting protein 13-alpha	0.00187503	0.151674	19.3621	0.0109753	n.s.	0.224883	0.0231709	19.5137	0.438775	n.s.	19.3852	0.00167393	-0.128503	0.00955696	n.s.	0.000140842	0.000628992	sig	0.0683755	-0.0415326	19.3205	0.242349	n.s.	0.000396485	-0.193206	0.00865449	n.s.	0.00550702	-0.0647034	0.228325	n.s.	0.667237	0.00811732	19.3702	0.837728	n.s.	0.00145063	-0.143557	0.0138823	n.s.	0.308754	-0.0150536	0.690577	n.s.	0.0221138	0.0496499
3724	sp|Q8NEU8-3|DP13B_HUMAN	APPL2	DP13B_HUMAN Isoform 3 of DCC-interacting protein 13-beta	0.133336	0.118721	18.1246	0.195307	n.s.	0.378259	0.0620391	18.2434	0.59435	n.s.	18.1867	0.0252071	-0.0566816	0.0551028	n.s.	0.0108378	0.0186793	sig	0.582188	-0.0466578	18.078	0.743332	n.s.	0.0284175	-0.165378	0.0708264	n.s.	0.089206	-0.108697	0.384167	n.s.	0.783049	0.0206465	18.1453	0.90111	n.s.	0.0502742	-0.0980741	0.100934	n.s.	0.296561	-0.0413925	0.679835	n.s.	0.309881	0.0673043
890	sp|P07741|APT_HUMAN	APRT	APT_HUMAN Adenine phosphoribosyltransferase	0.0155848	0.154032	16.4884	0.0389394	n.s.	0.0149513	0.1553	16.6425	0.117525	n.s.	16.6437	0.961976	0.00126801	0.971158	n.s.	0.0211994	0.0325219	sig	0.127058	0.121125	16.6096	0.327929	n.s.	0.589628	-0.0329066	0.675701	n.s.	0.575249	-0.0341746	0.783061	n.s.	0.152949	0.0723248	16.5608	0.430297	n.s.	0.0503465	-0.0817072	0.101021	n.s.	0.0472223	-0.0829752	0.411015	n.s.	0.449199	-0.0488006
379	sp|O60306|AQR_HUMAN	AQR	AQR_HUMAN Intron-binding protein aquarius	0.244772	0.0572586	18.564	0.322846	n.s.	0.68423	0.0177657	18.6213	0.822073	n.s.	18.5818	0.276577	-0.0394929	0.357676	n.s.	0.165633	0.191303	n.s.	0.530774	0.0294221	18.5934	0.706835	n.s.	0.463117	-0.0278365	0.559769	n.s.	0.738502	0.0116564	0.870504	n.s.	0.947976	0.00362702	18.5676	0.981418	n.s.	0.303334	-0.0536316	0.393968	n.s.	0.764654	-0.0141386	0.923616	n.s.	0.606971	-0.0257951
1608	sp|P48444|COPD_HUMAN	ARCN1	COPD_HUMAN Coatomer subunit delta	0.101139	0.306863	21.0202	0.157574	n.s.	0.23687	0.199479	21.3271	0.451159	n.s.	21.2197	0.199751	-0.107384	0.273954	n.s.	0.121758	0.145218	n.s.	0.921102	0.0149152	21.0352	0.956316	n.s.	0.011295	-0.291948	0.0386699	n.s.	0.0431956	-0.184564	0.314905	n.s.	0.252394	0.185086	21.2053	0.532394	n.s.	0.108227	-0.121777	0.178	n.s.	0.810711	-0.0143928	0.935639	n.s.	0.0285922	0.170171
1945	sp|P61204|ARF3_HUMAN	ARF3	ARF3_HUMAN ADP-ribosylation factor 3	0.092196	-0.188796	20.0565	0.146726	n.s.	0.603604	0.0478239	19.8677	0.771002	n.s.	20.1043	3.16169e-05	0.23662	0.00156116	n.s.	0.00184283	0.00447729	sig	0.636226	-0.0529721	20.0035	0.780111	n.s.	0.0879142	0.135824	0.157748	n.s.	0.165415	-0.100796	0.466467	n.s.	0.911791	0.0102713	20.0668	0.964081	n.s.	0.000854033	0.199068	0.011344	n.s.	0.12543	-0.0375526	0.521629	n.s.	0.368542	0.0632434
1139	sp|P18085|ARF4_HUMAN	ARF4	ARF4_HUMAN ADP-ribosylation factor 4	0.449022	0.130882	18.893	0.530191	n.s.	0.455428	0.123254	19.0239	0.654224	n.s.	19.0163	0.914937	-0.00762817	0.93194	n.s.	0.0435507	0.0595683	n.s.	0.569914	-0.112181	18.7808	0.733877	n.s.	0.119447	-0.243064	0.199542	n.s.	0.10839	-0.235436	0.402501	n.s.	0.982614	-0.00345943	18.8896	0.99349	n.s.	0.115071	-0.134342	0.186096	n.s.	0.0605494	-0.126714	0.440884	n.s.	0.394843	0.108722
2114	sp|P84085|ARF5_HUMAN	ARF5	ARF5_HUMAN ADP-ribosylation factor 5	0.697741	0.0331902	20.6757	0.75568	n.s.	0.405557	0.0731278	20.7089	0.617762	n.s.	20.7488	0.279772	0.0399376	0.36057	n.s.	0.0186052	0.029105	sig	0.896059	-0.0112085	20.6645	0.94134	n.s.	0.287584	-0.0443987	0.386243	n.s.	0.070967	-0.0843363	0.351381	n.s.	0.398519	0.0737512	20.7494	0.659351	n.s.	0.253104	0.040561	0.341992	n.s.	0.983511	0.000623384	0.996437	n.s.	0.0620449	0.0849597
2004	sp|P62330|ARF6_HUMAN	ARF6	ARF6_HUMAN ADP-ribosylation factor 6	0.258489	-0.10007	20.5577	0.337542	n.s.	0.561373	-0.0554596	20.4576	0.739462	n.s.	20.5022	0.468264	0.0446109	0.548713	n.s.	0.392493	0.417196	n.s.	0.76656	0.0293192	20.587	0.866185	n.s.	0.10803	0.12939	0.185138	n.s.	0.329376	0.0847787	0.604692	n.s.	0.756662	0.0282944	20.586	0.889	n.s.	0.0685318	0.128365	0.126393	n.s.	0.284186	0.0837539	0.670184	n.s.	0.989561	-0.00102482
3637	sp|Q8N6T3|ARFG1_HUMAN	ARFGAP1	ARFG1_HUMAN ADP-ribosylation factor GTPase-activating protein 1	0.00354017	-0.291114	17.5478	0.0151481	n.s.	0.00362302	-0.192921	17.2567	0.0781681	n.s.	17.3549	0.14283	0.0981931	0.208604	n.s.	0.0179279	0.0282611	sig	0.0413904	-0.195874	17.352	0.187626	n.s.	0.29577	0.09524	0.394512	n.s.	0.968809	-0.00295311	0.98598	n.s.	0.302329	-0.10598	17.4419	0.578097	n.s.	0.136892	0.185134	0.21211	n.s.	0.403978	0.0869414	0.749127	n.s.	0.459143	0.0898945
3634	sp|Q8N6H7|ARFG2_HUMAN	ARFGAP2	ARFG2_HUMAN ADP-ribosylation factor GTPase-activating protein 2	0.00218569	-0.249987	18.6652	0.011829	n.s.	0.0262197	-0.0924475	18.4152	0.148684	n.s.	18.5727	0.0100985	0.157539	0.0287189	n.s.	0.00188952	0.00455493	sig	0.0345263	-0.172391	18.4928	0.172085	n.s.	0.257115	0.0775955	0.356191	n.s.	0.211833	-0.0799435	0.508011	n.s.	0.213507	-0.0741833	18.591	0.49837	n.s.	0.0322019	0.175803	0.073214	n.s.	0.729457	0.0182642	0.911482	n.s.	0.225214	0.0982076
5061	sp|Q9NP61|ARFG3_HUMAN	ARFGAP3	ARFG3_HUMAN ADP-ribosylation factor GTPase-activating protein 3	0.105111	-0.162727	14.4618	0.162491	n.s.	0.295462	-0.112263	14.2991	0.513059	n.s.	14.3496	0.39277	0.0504641	0.477374	n.s.	0.0176516	0.0279333	sig	0.0618257	-0.262983	14.1988	0.227841	n.s.	0.210084	-0.100256	0.303802	n.s.	0.149405	-0.15072	0.451934	n.s.	0.287819	-0.12025	14.3416	0.565157	n.s.	0.523663	0.0424763	0.607498	n.s.	0.924936	-0.00798777	0.980841	n.s.	0.18751	0.142733
5981	sp|Q9Y6D6|BIG1_HUMAN	ARFGEF1	BIG1_HUMAN Brefeldin A-inhibited guanine nucleotide-exchange protein 1	0.00115159	-0.152767	19.1807	0.00880253	n.s.	0.0737088	-0.0396437	19.0279	0.239209	n.s.	19.141	0.00141222	0.113124	0.00870583	n.s.	1.19395e-06	2.42368e-05	sig	0.10206	-0.0352152	19.1455	0.294411	n.s.	0.00129474	0.117552	0.0142445	n.s.	0.732126	0.0044285	0.868347	n.s.	0.105904	-0.0414326	19.1392	0.371033	n.s.	0.00363642	0.111335	0.0205859	n.s.	0.917691	-0.00178886	0.979159	n.s.	0.724804	-0.00621736
5980	sp|Q9Y6D5|BIG2_HUMAN	ARFGEF2	BIG2_HUMAN Brefeldin A-inhibited guanine nucleotide-exchange protein 2	0.0354611	-0.0951804	16.1185	0.0704663	n.s.	0.629216	-0.0167302	16.0233	0.78701	n.s.	16.1018	0.114185	0.0784502	0.175349	n.s.	0.0154546	0.0250333	sig	0.118434	-0.0764331	16.0421	0.315779	n.s.	0.694842	0.0187473	0.768097	n.s.	0.25995	-0.059703	0.553104	n.s.	0.683615	-0.0133332	16.1052	0.847177	n.s.	0.0950565	0.0818472	0.161891	n.s.	0.93456	0.00339699	0.983186	n.s.	0.22818	0.0631
1798	sp|P53367-2|ARFP1_HUMAN	ARFIP1	ARFP1_HUMAN Isoform A of Arfaptin-1	0.0114584	0.196147	18.7201	0.0311352	n.s.	0.757572	-0.0152011	18.9163	0.867009	n.s.	18.7049	0.00239782	-0.211349	0.0117916	n.s.	5.95726e-05	0.000345349	sig	0.0381175	-0.181855	18.5383	0.181956	n.s.	0.00152134	-0.378002	0.0151843	n.s.	0.0299802	-0.166654	0.287078	n.s.	0.59673	-0.0260135	18.6941	0.795565	n.s.	0.00175818	-0.222161	0.0147019	n.s.	0.754988	-0.0108124	0.920398	n.s.	0.0354714	0.155841
1797	sp|P53365|ARFP2_HUMAN	ARFIP2	ARFP2_HUMAN Arfaptin-2	0.735373	0.0664433	13.4614	0.786548	n.s.	0.00162406	-0.407919	13.5279	0.061482	n.s.	13.0535	0.06629	-0.474362	0.113961	n.s.	0.0484662	0.0653112	n.s.	0.144974	-0.135106	13.3263	0.352296	n.s.	0.362399	-0.201549	0.46261	n.s.	0.036526	0.272813	0.304007	n.s.	0.0182872	-0.184347	13.2771	0.202896	n.s.	0.252315	-0.250791	0.34123	n.s.	0.0289523	0.223571	0.368638	n.s.	0.592423	-0.0492417
2460	sp|Q13795|ARFRP_HUMAN	ARFRP1	ARFRP_HUMAN ADP-ribosylation factor-related protein 1	0.00126178	0.83524	14.3365	0.00933408	up	0.325308	0.139902	15.1717	0.544499	n.s.	14.4764	0.000598437	-0.695338	0.00559376	down	3.82556e-06	5.32662e-05	sig	0.882158	-0.017855	14.3186	0.935092	n.s.	5.2779e-05	-0.853095	0.00392138	down	0.135436	-0.157757	0.437751	n.s.	0.989196	0.00177919	14.3383	0.99464	n.s.	0.000257525	-0.833461	0.00675603	down	0.231808	-0.138123	0.629414	n.s.	0.823559	0.0196342
2087	sp|P78540|ARGI2_HUMAN	ARG2	ARGI2_HUMAN Arginase-2, mitochondrial	0.00143507	0.208195	16.3056	0.00972792	n.s.	0.342449	-0.0304274	16.5138	0.562876	n.s.	16.2752	0.000944465	-0.238623	0.00719871	n.s.	0.000158791	0.000690233	sig	0.0299273	0.115099	16.4207	0.162405	n.s.	0.0524081	-0.0930965	0.108791	n.s.	0.0147611	0.145526	0.26529	n.s.	0.597102	-0.0423583	16.2633	0.795565	n.s.	0.0270692	-0.250554	0.0654635	n.s.	0.879956	-0.0119309	0.960748	n.s.	0.109999	-0.157457
5241	sp|Q9NWB6|ARGL1_HUMAN	ARGLU1	ARGL1_HUMAN Arginine and glutamate-rich protein 1	0.0344279	-0.199906	17.6368	0.0689376	n.s.	0.189473	-0.105681	17.4369	0.400538	n.s.	17.5311	0.210515	0.0942248	0.2865	n.s.	0.0338551	0.0481284	sig	0.12806	-0.135123	17.5017	0.329525	n.s.	0.388936	0.0647825	0.488724	n.s.	0.697372	-0.0294423	0.851104	n.s.	0.691464	0.0257041	17.6625	0.852872	n.s.	0.0158421	0.22561	0.0458312	n.s.	0.0938932	0.131385	0.499155	n.s.	0.0660858	0.160827
2254	sp|Q07960|RHG01_HUMAN	ARHGAP1	RHG01_HUMAN Rho GTPase-activating protein 1	0.861846	-0.0142703	19.1987	0.891265	n.s.	0.149911	0.0652059	19.1845	0.347087	n.s.	19.2639	0.307257	0.0794761	0.39012	n.s.	0.0886753	0.110164	n.s.	0.452012	0.0322802	19.231	0.647565	n.s.	0.537693	0.0465505	0.629515	n.s.	0.084667	-0.0329257	0.37451	n.s.	0.077606	0.135217	19.3339	0.331834	n.s.	0.138636	0.149487	0.214043	n.s.	0.191205	0.0700107	0.590864	n.s.	0.0903681	0.102936
6	sp|A1A4S6|RHG10_HUMAN	ARHGAP10	RHG10_HUMAN Rho GTPase-activating protein 10	0.914838	0.00997826	14.2329	0.93389	n.s.	0.176341	-0.0806813	14.2429	0.384666	n.s.	14.1523	0.415988	-0.0906596	0.498211	n.s.	0.615643	0.631243	n.s.	0.221763	-0.0808644	14.1521	0.442865	n.s.	0.429665	-0.0908426	0.527909	n.s.	0.99814	-0.000183069	0.998916	n.s.	0.861267	0.0146835	14.2476	0.939055	n.s.	0.969965	0.00470524	0.978731	n.s.	0.360274	0.0953648	0.724987	n.s.	0.376556	0.0955479
3499	sp|Q8IWW6|RHG12_HUMAN	ARHGAP12	RHG12_HUMAN Rho GTPase-activating protein 12	0.0306666	0.217882	19.0284	0.0630745	n.s.	0.751166	0.0243517	19.2463	0.863447	n.s.	19.0527	0.0306373	-0.19353	0.0636235	n.s.	0.0040951	0.00848722	sig	0.38041	-0.123333	18.9051	0.586871	n.s.	0.0449913	-0.341216	0.097468	n.s.	0.290728	-0.147685	0.576482	n.s.	0.584644	-0.0394968	18.9889	0.789434	n.s.	0.00814271	-0.257379	0.0310954	n.s.	0.340527	-0.0638485	0.713108	n.s.	0.518129	0.0838367
3041	sp|Q68EM7|RHG17_HUMAN	ARHGAP17	RHG17_HUMAN Rho GTPase-activating protein 17	0.348687	-0.0360223	19.2674	0.429378	n.s.	0.476241	0.0217165	19.2314	0.66989	n.s.	19.2891	0.147351	0.0577388	0.21381	n.s.	0.163475	0.189136	n.s.	0.944872	0.00163318	19.269	0.969365	n.s.	0.244774	0.0376554	0.342638	n.s.	0.358453	-0.0200833	0.629066	n.s.	0.215788	0.0454963	19.3129	0.499447	n.s.	0.0808176	0.0815185	0.142888	n.s.	0.458539	0.0237798	0.770065	n.s.	0.139973	0.0438631
2951	sp|Q5T5U3|RHG21_HUMAN	ARHGAP21	RHG21_HUMAN Rho GTPase-activating protein 21	0.0186656	-0.129742	18.4578	0.0442927	n.s.	0.824935	0.00842347	18.328	0.905567	n.s.	18.4662	0.000354624	0.138166	0.00439021	n.s.	0.000381916	0.00133628	sig	0.911685	-0.00537874	18.4524	0.950951	n.s.	0.0157366	0.124363	0.0469684	n.s.	0.695512	-0.0138022	0.850473	n.s.	0.574595	-0.0237683	18.434	0.783408	n.s.	0.00593981	0.105974	0.0265858	n.s.	0.230026	-0.0321917	0.62839	n.s.	0.639307	-0.0183895
5666	sp|Q9UNA1|RHG26_HUMAN	ARHGAP26	RHG26_HUMAN Rho GTPase-activating protein 26	0.00845969	0.365421	14.471	0.02554	n.s.	0.621213	-0.0424518	14.8364	0.782682	n.s.	14.4285	0.0029785	-0.407873	0.0130885	n.s.	0.000105123	0.000516376	sig	0.264735	-0.113577	14.3574	0.481765	n.s.	0.00284004	-0.478998	0.0192173	n.s.	0.409046	-0.0711253	0.665624	n.s.	0.201456	-0.112304	14.3587	0.487862	n.s.	0.00101762	-0.477725	0.0119893	n.s.	0.314097	-0.0698519	0.693046	n.s.	0.986582	0.00127336
5412	sp|Q9P2N2|RHG28_HUMAN	ARHGAP28	RHG28_HUMAN Rho GTPase-activating protein 28	0.340921	-0.0515911	18.7857	0.422057	n.s.	0.525044	0.0210696	18.7341	0.709712	n.s.	18.8068	0.219713	0.0726607	0.29621	n.s.	0.0570704	0.074946	n.s.	0.127207	-0.0755724	18.7101	0.328107	n.s.	0.690222	-0.0239812	0.764532	n.s.	0.0829097	-0.0966419	0.371369	n.s.	0.117981	0.0780566	18.8638	0.386871	n.s.	0.0812201	0.129648	0.143432	n.s.	0.246035	0.056987	0.644592	n.s.	0.0348065	0.153629
35	sp|A7KAX9|RHG32_HUMAN	ARHGAP32	RHG32_HUMAN Rho GTPase-activating protein 32	0.00582268	-0.233739	17.7576	0.0202334	n.s.	0.0993681	-0.085443	17.5239	0.275824	n.s.	17.6722	0.00263288	0.148296	0.0124387	n.s.	0.00127475	0.00336787	sig	0.0888876	-0.102212	17.6554	0.275292	n.s.	0.0137825	0.131526	0.0434166	n.s.	0.556526	-0.0167695	0.772042	n.s.	0.416842	-0.0485143	17.7091	0.672693	n.s.	0.0117072	0.185224	0.0383261	n.s.	0.390594	0.0369286	0.74123	n.s.	0.292245	0.0536982
5148	sp|Q9NRY4|RHG35_HUMAN	ARHGAP35	RHG35_HUMAN Rho GTPase-activating protein 35	0.0160209	-0.128798	20.1056	0.0396335	n.s.	0.30743	0.0401003	19.9768	0.526861	n.s.	20.1457	0.0043397	0.168899	0.0165425	n.s.	7.19092e-05	0.000396749	sig	0.379994	0.0285271	20.1341	0.586829	n.s.	0.00216715	0.157325	0.0169911	n.s.	0.672671	-0.0115732	0.837402	n.s.	0.271341	-0.0445015	20.0611	0.548948	n.s.	0.0470268	0.0842968	0.0957898	n.s.	0.05765	-0.0846018	0.432841	n.s.	0.0495787	-0.0730286
4752	sp|Q9C0H5-2|RHG39_HUMAN	ARHGAP39	RHG39_HUMAN Isoform 2 of Rho GTPase-activating protein 39	0.331454	0.0776972	15.2167	0.412624	n.s.	0.235355	0.109911	15.2944	0.450175	n.s.	15.3266	0.539589	0.0322135	0.613924	n.s.	0.103695	0.126477	n.s.	0.0792914	0.187151	15.4038	0.259809	n.s.	0.0937827	0.109454	0.165326	n.s.	0.275857	0.0772401	0.562671	n.s.	0.675363	0.0331605	15.2498	0.841924	n.s.	0.316355	-0.0445367	0.407805	n.s.	0.218335	-0.0767502	0.620916	n.s.	0.0472133	-0.15399
31	sp|A6NI28|RHG42_HUMAN	ARHGAP42	RHG42_HUMAN Rho GTPase-activating protein 42	0.0252484	0.284051	17.6118	0.054954	n.s.	0.179533	0.129556	17.8958	0.388376	n.s.	17.7413	0.00149005	-0.154495	0.00896558	n.s.	0.0303422	0.0440485	sig	0.824444	0.029918	17.6417	0.900467	n.s.	0.0639025	-0.254133	0.125589	n.s.	0.369233	-0.0996379	0.638709	n.s.	0.471765	0.0766106	17.6884	0.719147	n.s.	0.0231312	-0.20744	0.0587935	n.s.	0.393198	-0.0529453	0.743133	n.s.	0.699573	0.0466926
2334	sp|Q13017|RHG05_HUMAN	ARHGAP5	RHG05_HUMAN Rho GTPase-activating protein 5	0.166275	0.0911403	15.0267	0.233405	n.s.	0.460828	-0.0307772	15.1178	0.657748	n.s.	14.9959	0.0353615	-0.121917	0.0705009	n.s.	7.4853e-05	0.00040598	sig	0.406551	-0.0513196	14.9754	0.610028	n.s.	0.0644591	-0.14246	0.126338	n.s.	0.642687	-0.0205424	0.820055	n.s.	0.202005	-0.0902181	14.9365	0.48813	n.s.	0.0390136	-0.181358	0.0834976	n.s.	0.265805	-0.0594409	0.658938	n.s.	0.560113	-0.0388985
1773	sp|P52565|GDIR1_HUMAN	ARHGDIA	GDIR1_HUMAN Rho GDP-dissociation inhibitor 1	0.59531	-0.0639895	19.6931	0.66548	n.s.	0.633643	0.0520635	19.6291	0.789141	n.s.	19.7451	0.0802002	0.116053	0.13291	n.s.	0.154091	0.17936	n.s.	0.242713	-0.161559	19.5315	0.461045	n.s.	0.28242	-0.0975692	0.381517	n.s.	0.0285797	-0.213622	0.283512	n.s.	0.976707	0.00324493	19.6963	0.991184	n.s.	0.298729	0.0672344	0.389245	n.s.	0.208308	-0.0488186	0.606999	n.s.	0.0753325	0.164804
4008	sp|Q92888-3|ARHG1_HUMAN	ARHGEF1	ARHG1_HUMAN Isoform 3 of Rho guanine nucleotide exchange factor 1	0.753464	0.0263396	17.4381	0.80117	n.s.	0.114115	0.113902	17.4644	0.297707	n.s.	17.552	0.227004	0.0875626	0.303797	n.s.	0.360644	0.386135	n.s.	0.904923	0.0100578	17.4482	0.947184	n.s.	0.853406	-0.0162818	0.896971	n.s.	0.171372	-0.103844	0.471268	n.s.	0.319968	0.0621022	17.5002	0.596073	n.s.	0.581837	0.0357627	0.660354	n.s.	0.109369	-0.0517999	0.515574	n.s.	0.440147	0.0520444
192	sp|O15013|ARHGA_HUMAN	ARHGEF10	ARHGA_HUMAN Rho guanine nucleotide exchange factor 10	0.297108	-0.185444	16.6811	0.377585	n.s.	0.383731	-0.10284	16.4957	0.599276	n.s.	16.5783	0.572124	0.0826038	0.643652	n.s.	0.319316	0.345754	n.s.	0.051342	-0.254278	16.4268	0.207805	n.s.	0.610279	-0.0688342	0.693959	n.s.	0.0422704	-0.151438	0.31286	n.s.	0.265424	-0.139004	16.5421	0.543527	n.s.	0.750243	0.0464399	0.805847	n.s.	0.655497	-0.036164	0.877874	n.s.	0.108062	0.115274
5027	sp|Q9HCE6|ARGAL_HUMAN	ARHGEF10L	ARGAL_HUMAN Rho guanine nucleotide exchange factor 10-like protein	0.0149131	-0.356803	18.1673	0.0376197	n.s.	0.377133	0.0886799	17.8105	0.59331	n.s.	18.256	0.000653723	0.445483	0.00587997	n.s.	0.000352246	0.00126561	sig	0.806565	-0.0408956	18.1264	0.890619	n.s.	0.0814949	0.315907	0.149296	n.s.	0.400393	-0.129576	0.659844	n.s.	0.440167	-0.0765421	18.0908	0.692889	n.s.	0.00379597	0.280261	0.0209962	n.s.	0.0306787	-0.165222	0.377031	n.s.	0.808734	-0.0356465
209	sp|O15085-2|ARHGB_HUMAN	ARHGEF11	ARHGB_HUMAN Isoform 2 of Rho guanine nucleotide exchange factor 11	0.022337	-0.0856603	18.46	0.0502543	n.s.	0.164848	-0.0400729	18.3744	0.368235	n.s.	18.42	0.000117983	0.0455874	0.00255869	n.s.	0.00501326	0.00995225	sig	0.87886	0.00555065	18.4656	0.933829	n.s.	0.0215289	0.091211	0.0584147	n.s.	0.140331	0.0456235	0.441805	n.s.	0.992385	0.00026597	18.4603	0.995605	n.s.	0.00186367	0.0859263	0.015082	n.s.	0.0258131	0.0403389	0.356944	n.s.	0.856072	-0.00528468
5347	sp|Q9NZN5|ARHGC_HUMAN	ARHGEF12	ARHGC_HUMAN Rho guanine nucleotide exchange factor 12	0.00586449	0.109551	18.4724	0.0203201	n.s.	0.242191	0.0225249	18.582	0.45758	n.s.	18.495	0.020218	-0.0870261	0.0470998	n.s.	9.51579e-05	0.000483325	sig	0.417679	0.0111934	18.4836	0.619176	n.s.	0.00890406	-0.0983575	0.0335306	n.s.	0.53426	-0.0113315	0.756116	n.s.	0.868943	-0.0016064	18.4708	0.941796	n.s.	0.0041651	-0.111157	0.0219921	n.s.	0.169622	-0.0241313	0.570244	n.s.	0.252768	-0.0127998
4333	sp|Q96PE2|ARHGH_HUMAN	ARHGEF17	ARHGH_HUMAN Rho guanine nucleotide exchange factor 17	0.236801	0.0470045	15.2785	0.314258	n.s.	0.718305	-0.014608	15.3255	0.846319	n.s.	15.2639	0.0868219	-0.0616125	0.141588	n.s.	0.0148998	0.024272	sig	0.108087	-0.0817767	15.1967	0.302378	n.s.	0.0125371	-0.128781	0.041035	n.s.	0.12133	-0.0671687	0.419769	n.s.	0.230651	-0.0923105	15.1862	0.513477	n.s.	0.0807285	-0.139315	0.142773	n.s.	0.279846	-0.0777025	0.665852	n.s.	0.876107	-0.0105338
3207	sp|Q6ZSZ5|ARHGI_HUMAN	ARHGEF18	ARHGI_HUMAN Rho guanine nucleotide exchange factor 18	0.078287	0.148334	18.6826	0.128784	n.s.	0.575471	0.0353122	18.831	0.751723	n.s.	18.7179	0.0187102	-0.113022	0.0444635	n.s.	0.000401295	0.00138763	sig	0.662914	-0.0291152	18.6535	0.799657	n.s.	0.0084614	-0.177449	0.0326321	n.s.	0.0766443	-0.0644273	0.362082	n.s.	0.60865	-0.0332685	18.6494	0.802808	n.s.	0.00547966	-0.181602	0.025374	n.s.	0.0368698	-0.0685806	0.388595	n.s.	0.900432	-0.00415332
4023	sp|Q92974|ARHG2_HUMAN	ARHGEF2	ARHG2_HUMAN Rho guanine nucleotide exchange factor 2	0.000137661	-0.236503	17.5591	0.00369826	n.s.	0.76755	0.00887284	17.3226	0.871808	n.s.	17.5679	0.00115381	0.245376	0.00793193	n.s.	1.05378e-05	0.000104667	sig	0.0433944	-0.0473133	17.5117	0.191246	n.s.	0.000543585	0.18919	0.00966747	n.s.	0.128879	-0.0561862	0.429116	n.s.	0.1492	0.057243	17.6163	0.427229	n.s.	0.000928413	0.293746	0.0115759	n.s.	0.297529	0.0483702	0.680761	n.s.	0.0349316	0.104556
6022	tr|B7Z6G2|B7Z6G2_HUMAN	ARHGEF7	B7Z6G2_HUMAN Rho guanine nucleotide exchange factor 7	0.0194505	-0.144918	16.3753	0.0454985	n.s.	0.490894	-0.0333332	16.2304	0.681941	n.s.	16.342	0.0992827	0.111585	0.157106	n.s.	0.0268283	0.0396538	sig	0.37781	-0.0651757	16.3102	0.584956	n.s.	0.32725	0.0797422	0.42761	n.s.	0.691813	-0.0318425	0.848292	n.s.	0.123094	0.0599429	16.4353	0.394962	n.s.	0.00792389	0.204861	0.0306042	n.s.	0.117551	0.0932761	0.519205	n.s.	0.138457	0.125119
2497	sp|Q14155|ARHG7_HUMAN	ARHGEF7	ARHG7_HUMAN Rho guanine nucleotide exchange factor 7	0.513105	-0.0240805	18.0292	0.59023	n.s.	0.756286	-0.0147026	18.0051	0.866203	n.s.	18.0145	0.770158	0.00937788	0.813326	n.s.	0.0239909	0.0361332	sig	0.817353	0.00961654	18.0388	0.8976	n.s.	0.192661	0.0336971	0.285114	n.s.	0.535749	0.0243192	0.757157	n.s.	0.429023	0.0412143	18.0704	0.682601	n.s.	0.125419	0.0652948	0.198569	n.s.	0.276168	0.0559169	0.664046	n.s.	0.464975	0.0315977
122	sp|O14497|ARI1A_HUMAN	ARID1A	ARI1A_HUMAN AT-rich interactive domain-containing protein 1A	0.261116	-0.0426688	21.3977	0.340235	n.s.	0.887567	0.00465527	21.3551	0.943432	n.s.	21.4024	0.0736846	0.0473241	0.123952	n.s.	0.00100923	0.00281827	sig	0.315123	0.0461094	21.4438	0.532735	n.s.	0.051592	0.0887782	0.10789	n.s.	0.246838	0.0414541	0.542941	n.s.	0.627813	0.018852	21.4166	0.814873	n.s.	0.0841809	0.0615208	0.147681	n.s.	0.597457	0.0141967	0.851351	n.s.	0.487555	-0.0272574
3735	sp|Q8NFD5-3|ARI1B_HUMAN	ARID1B	ARI1B_HUMAN Isoform 3 of AT-rich interactive domain-containing protein 1B	0.142464	-0.0790644	19.0771	0.205962	n.s.	0.111187	-0.0882968	18.998	0.293117	n.s.	18.9888	0.506483	-0.00923239	0.58442	n.s.	0.0481425	0.064976	n.s.	0.978845	0.00138689	19.0785	0.989375	n.s.	0.0383988	0.0804513	0.0871435	n.s.	0.0272424	0.0896837	0.282459	n.s.	0.296307	-0.0611967	19.0159	0.573495	n.s.	0.5802	0.0178677	0.659134	n.s.	0.412296	0.0271001	0.751686	n.s.	0.171906	-0.0625836
3032	sp|Q68CP9|ARID2_HUMAN	ARID2	ARID2_HUMAN AT-rich interactive domain-containing protein 2	0.412795	0.0399726	19.8987	0.494878	n.s.	0.467502	0.0320372	19.9386	0.664131	n.s.	19.9307	0.806447	-0.00793546	0.843669	n.s.	0.00567288	0.0109974	sig	0.348858	0.0511505	19.9498	0.56177	n.s.	0.796891	0.0111779	0.852458	n.s.	0.628069	0.0191133	0.812863	n.s.	0.603454	0.0212818	19.9199	0.798994	n.s.	0.532904	-0.0186908	0.615806	n.s.	0.632053	-0.0107554	0.866657	n.s.	0.430747	-0.0298687
4492	sp|Q99856|ARI3A_HUMAN	ARID3A	ARI3A_HUMAN AT-rich interactive domain-containing protein 3A	0.0188718	-0.304278	20.1921	0.0445382	n.s.	0.197783	0.0801793	19.8878	0.408877	n.s.	20.2722	0.00354502	0.384458	0.0145592	n.s.	0.00013077	0.00059683	sig	0.779629	0.0171465	20.2092	0.87447	n.s.	0.0086623	0.321425	0.033012	n.s.	0.0933135	-0.0630328	0.387759	n.s.	0.183445	0.0854938	20.2775	0.469237	n.s.	0.00358082	0.389772	0.0204828	n.s.	0.797477	0.00531443	0.931803	n.s.	0.0916262	0.0683472
3472	sp|Q8IVW6|ARI3B_HUMAN	ARID3B	ARI3B_HUMAN AT-rich interactive domain-containing protein 3B	0.00121089	-0.411908	17.627	0.00912498	n.s.	0.119142	-0.122894	17.2151	0.305404	n.s.	17.5041	0.00216023	0.289014	0.0110467	n.s.	0.000422906	0.00144377	sig	0.107801	-0.126916	17.5001	0.302125	n.s.	0.0020649	0.284991	0.0166434	n.s.	0.944401	-0.00402277	0.974632	n.s.	0.890185	0.0147628	17.6418	0.954459	n.s.	0.00865332	0.426671	0.0321802	n.s.	0.225322	0.137656	0.62315	n.s.	0.212702	0.141679
1326	sp|P29374|ARI4A_HUMAN	ARID4A	ARI4A_HUMAN AT-rich interactive domain-containing protein 4A	0.0173663	-0.0849535	17.2187	0.0419813	n.s.	0.588839	-0.0295703	17.1338	0.760324	n.s.	17.1892	0.325533	0.0553832	0.409445	n.s.	0.122842	0.146309	n.s.	0.514001	-0.0120798	17.2067	0.693747	n.s.	0.00629755	0.0728738	0.028062	n.s.	0.731588	0.0174906	0.868086	n.s.	0.0554886	-0.0559592	17.1628	0.289902	n.s.	0.193485	0.0289943	0.276952	n.s.	0.619572	-0.0263889	0.863048	n.s.	0.0252343	-0.0438795
2830	sp|Q4LE39|ARI4B_HUMAN	ARID4B	ARI4B_HUMAN AT-rich interactive domain-containing protein 4B	0.000553782	-0.202648	18.5014	0.00644594	n.s.	0.620288	-0.0120595	18.2987	0.781877	n.s.	18.4893	0.000272918	0.190589	0.00379874	n.s.	4.24854e-05	0.000268495	sig	0.91109	-0.00381227	18.4975	0.950504	n.s.	0.00202155	0.198836	0.0166117	n.s.	0.793774	0.00824723	0.903125	n.s.	0.800787	0.00716644	18.5085	0.908362	n.s.	0.000589246	0.209815	0.0096529	n.s.	0.458187	0.0192259	0.769687	n.s.	0.754199	0.0109787
5908	sp|Q9Y4X5|ARI1_HUMAN	ARIH1	ARI1_HUMAN E3 ubiquitin-protein ligase ARIH1	0.0835178	0.14766	17.6789	0.135979	n.s.	0.111478	0.120238	17.8266	0.293117	n.s.	17.7992	0.610727	-0.0274219	0.678223	n.s.	0.570487	0.588748	n.s.	0.141541	0.145533	17.8245	0.349448	n.s.	0.978134	-0.00212739	0.984503	n.s.	0.729952	0.0252945	0.86734	n.s.	0.0698534	0.165168	17.8441	0.313226	n.s.	0.782035	0.0175078	0.832872	n.s.	0.447007	0.0449297	0.765784	n.s.	0.80755	0.0196351
1494	sp|P40616|ARL1_HUMAN	ARL1	ARL1_HUMAN ADP-ribosylation factor-like protein 1	0.109559	0.288618	17.7789	0.16769	n.s.	0.123799	0.267738	18.0675	0.311599	n.s.	18.0467	0.760005	-0.0208806	0.80484	n.s.	0.0681326	0.0875286	n.s.	0.600303	0.11868	17.8976	0.756842	n.s.	0.372874	-0.169938	0.472579	n.s.	0.422674	-0.149058	0.675526	n.s.	0.365911	0.166609	17.9455	0.632115	n.s.	0.325159	-0.122009	0.416571	n.s.	0.389899	-0.101128	0.740379	n.s.	0.812216	0.0479295
3646	sp|Q8N8L6|ARL10_HUMAN	ARL10	ARL10_HUMAN ADP-ribosylation factor-like protein 10	0.117257	0.21901	15.8016	0.176957	n.s.	0.103372	0.20841	16.0206	0.281623	n.s.	16.01	0.894245	-0.0106002	0.915659	n.s.	0.0320169	0.0459814	sig	0.03828	0.34741	16.149	0.182294	n.s.	0.243128	0.1284	0.340729	n.s.	0.160817	0.139	0.461993	n.s.	0.267763	0.133957	15.9355	0.545571	n.s.	0.355007	-0.0850536	0.447395	n.s.	0.322379	-0.0744534	0.69944	n.s.	0.0700902	-0.213453
3648	sp|Q8N8R7|AL14E_HUMAN	ARL14EP	AL14E_HUMAN ARL14 effector protein	0.166494	-0.0966244	17.4766	0.233604	n.s.	0.777064	0.016107	17.38	0.877984	n.s.	17.4927	0.0564992	0.112731	0.10066	n.s.	0.279393	0.305988	n.s.	0.558689	-0.0536352	17.423	0.726718	n.s.	0.610133	0.0429892	0.693959	n.s.	0.404596	-0.0697422	0.663035	n.s.	0.427191	0.0483325	17.5249	0.681	n.s.	0.0308633	0.144957	0.0711616	n.s.	0.45534	0.0322255	0.767998	n.s.	0.251021	0.101968
1451	sp|P36404|ARL2_HUMAN	ARL2	ARL2_HUMAN ADP-ribosylation factor-like protein 2	0.00377421	0.297714	15.6255	0.0156907	n.s.	0.261744	0.0760819	15.9232	0.477764	n.s.	15.7016	0.0126387	-0.221632	0.033362	n.s.	0.00431478	0.00882721	sig	0.299236	-0.164156	15.4613	0.514279	n.s.	0.0267676	-0.461869	0.0678582	n.s.	0.158026	-0.240237	0.459109	n.s.	0.208829	-0.0916459	15.5338	0.493931	n.s.	0.00208092	-0.38936	0.0159702	n.s.	0.0564907	-0.167728	0.431664	n.s.	0.631486	0.0725096
5816	sp|Q9Y2Y0|AR2BP_HUMAN	ARL2BP	AR2BP_HUMAN ADP-ribosylation factor-like protein 2-binding protein	0.924922	0.0102788	15.4801	0.941555	n.s.	0.555007	0.0976667	15.4903	0.733881	n.s.	15.5777	0.548061	0.0873879	0.621102	n.s.	0.261387	0.28831	n.s.	0.377126	-0.140673	15.3394	0.584496	n.s.	0.282884	-0.150952	0.382059	n.s.	0.223142	-0.23834	0.518628	n.s.	0.92828	-0.0142086	15.4658	0.971885	n.s.	0.859077	-0.0244874	0.896862	n.s.	0.548907	-0.111875	0.826003	n.s.	0.479242	0.126465
1452	sp|P36405|ARL3_HUMAN	ARL3	ARL3_HUMAN ADP-ribosylation factor-like protein 3	0.0681655	-0.174887	17.872	0.115311	n.s.	0.572181	0.0435797	17.6971	0.748791	n.s.	17.9155	0.000226307	0.218467	0.00358112	n.s.	0.00416637	0.00859948	sig	0.121924	-0.168242	17.7037	0.320158	n.s.	0.90363	0.00664513	0.934154	n.s.	0.0153005	-0.211822	0.26529	n.s.	0.770384	-0.0231466	17.8488	0.895489	n.s.	0.00530975	0.15174	0.0249707	n.s.	0.0802994	-0.0667262	0.482196	n.s.	0.0617127	0.145095
5971	sp|Q9Y689|ARL5A_HUMAN	ARL5A	ARL5A_HUMAN ADP-ribosylation factor-like protein 5A	0.226214	-0.136734	17.6429	0.30274	n.s.	0.79492	0.0204458	17.5062	0.888089	n.s.	17.6634	0.0626097	0.15718	0.109065	n.s.	0.252123	0.279011	n.s.	0.981264	0.00214409	17.6451	0.990629	n.s.	0.140118	0.138879	0.225213	n.s.	0.70172	-0.0183017	0.852958	n.s.	0.724849	0.0322536	17.6752	0.871062	n.s.	0.0877292	0.168988	0.152382	n.s.	0.800156	0.0118078	0.931842	n.s.	0.653021	0.0301095
4797	sp|Q9H0F7|ARL6_HUMAN	ARL6	ARL6_HUMAN ADP-ribosylation factor-like protein 6	0.14176	-0.119744	16.919	0.205105	n.s.	0.790355	-0.0207226	16.7992	0.885533	n.s.	16.8983	0.0375226	0.0990217	0.0739292	n.s.	0.00155861	0.00393252	sig	0.455475	-0.0554322	16.8636	0.64996	n.s.	0.0139912	0.064312	0.0437969	n.s.	0.382996	-0.0347097	0.647728	n.s.	0.769016	-0.0208158	16.8982	0.895231	n.s.	0.000769422	0.0989285	0.0108893	n.s.	0.997923	-9.32771e-05	0.999984	n.s.	0.128297	0.0346164
3028	sp|Q66PJ3-2|AR6P4_HUMAN	ARL6IP4	AR6P4_HUMAN Isoform 2 of ADP-ribosylation factor-like protein 6-interacting protein 4	0.00175554	-0.618471	18.1165	0.0105412	down	0.201563	-0.112262	17.498	0.413622	n.s.	18.0042	0.00194739	0.506209	0.0103726	n.s.	3.26745e-05	0.000227021	sig	0.279678	-0.10619	18.0103	0.495207	n.s.	0.00334994	0.51228	0.0204421	n.s.	0.936935	0.00607172	0.971248	n.s.	0.566243	-0.0519852	18.0645	0.778217	n.s.	0.00212111	0.566485	0.0159702	n.s.	0.438002	0.0602768	0.761931	n.s.	0.544712	0.0542051
577	sp|O75915|PRAF3_HUMAN	ARL6IP5	PRAF3_HUMAN PRA1 family protein 3	0.140784	0.136827	18.4216	0.204226	n.s.	0.0134497	0.259124	18.5585	0.114306	n.s.	18.6808	0.0638947	0.122297	0.110823	n.s.	0.00016331	0.000705298	sig	0.004366	0.34559	18.7672	0.0843674	n.s.	0.010269	0.208763	0.0365909	n.s.	0.00665026	0.0864661	0.228325	n.s.	0.0171517	0.246135	18.6678	0.197811	n.s.	0.0931471	0.109308	0.159763	n.s.	0.64247	-0.0129894	0.869267	n.s.	0.00913913	-0.0994555
4107	sp|Q96BM9|ARL8A_HUMAN	ARL8A	ARL8A_HUMAN ADP-ribosylation factor-like protein 8A	0.358652	-0.0809208	16.8759	0.439898	n.s.	0.632963	0.0320808	16.795	0.789104	n.s.	16.908	0.100958	0.113002	0.159297	n.s.	0.0154959	0.0250805	sig	0.940402	-0.0068465	16.8691	0.967523	n.s.	0.405988	0.0740743	0.505097	n.s.	0.577692	-0.0389273	0.784998	n.s.	0.595828	0.0359281	16.9119	0.794744	n.s.	0.0945314	0.116849	0.161408	n.s.	0.885748	0.00384729	0.964453	n.s.	0.544052	0.0427746
5214	sp|Q9NVJ2|ARL8B_HUMAN	ARL8B	ARL8B_HUMAN ADP-ribosylation factor-like protein 8B	0.0471061	0.201984	19.0443	0.0871441	n.s.	0.105481	0.119936	19.2463	0.285393	n.s.	19.1642	0.13289	-0.0820483	0.197096	n.s.	0.0322361	0.0462082	sig	0.201329	0.106532	19.1508	0.417693	n.s.	0.179597	-0.095452	0.270698	n.s.	0.760519	-0.0134038	0.884485	n.s.	0.133064	0.108141	19.1524	0.406731	n.s.	0.0972249	-0.0938427	0.164614	n.s.	0.354767	-0.0117944	0.722043	n.s.	0.970564	0.00160934
5227	sp|Q9NVT9|ARMC1_HUMAN	ARMC1	ARMC1_HUMAN Armadillo repeat-containing protein 1	0.321908	0.0328391	17.0971	0.402652	n.s.	0.247865	-0.0754324	17.1299	0.463229	n.s.	17.0216	0.131067	-0.108272	0.195007	n.s.	0.166524	0.192148	n.s.	0.236406	-0.129415	16.9676	0.455425	n.s.	0.158729	-0.162254	0.247025	n.s.	0.6349	-0.0539829	0.816861	n.s.	0.0957556	-0.0761008	17.021	0.357387	n.s.	0.0427493	-0.10894	0.0892745	n.s.	0.991703	-0.000668358	0.999016	n.s.	0.607613	0.0533145
3591	sp|Q8N2F6|ARM10_HUMAN	ARMC10	ARM10_HUMAN Armadillo repeat-containing protein 10	0.329745	0.132383	14.0946	0.410921	n.s.	0.880988	-0.018159	14.227	0.939673	n.s.	14.0765	0.148592	-0.150542	0.215171	n.s.	0.516269	0.536555	n.s.	0.782483	0.0359753	14.1306	0.876387	n.s.	0.366743	-0.0964077	0.466475	n.s.	0.570417	0.0541344	0.780005	n.s.	0.989173	-0.00160017	14.093	0.99464	n.s.	0.170083	-0.133983	0.251577	n.s.	0.828517	0.0165589	0.940526	n.s.	0.67698	-0.0375755
3093	sp|Q6NXE6|ARMC6_HUMAN	ARMC6	ARMC6_HUMAN Armadillo repeat-containing protein 6	0.822025	0.0129845	15.901	0.860026	n.s.	0.63907	0.0375265	15.914	0.793392	n.s.	15.9386	0.724584	0.0245419	0.775299	n.s.	0.0176986	0.0279763	sig	0.0909976	-0.119406	15.7816	0.278556	n.s.	0.0305261	-0.132391	0.0743905	n.s.	0.0724871	-0.156932	0.355016	n.s.	0.641846	-0.024446	15.8766	0.821764	n.s.	0.32134	-0.0374305	0.41273	n.s.	0.363487	-0.0619725	0.72739	n.s.	0.0442847	0.09496
3455	sp|Q8IUR7|ARMC8_HUMAN	ARMC8	ARMC8_HUMAN Armadillo repeat-containing protein 8	0.00695587	-0.210833	17.362	0.0225589	n.s.	0.134244	0.0651882	17.1511	0.325095	n.s.	17.4272	0.00087486	0.276021	0.00696768	n.s.	2.02579e-06	3.4959e-05	sig	0.245074	-0.0714283	17.2906	0.463236	n.s.	0.0494512	0.139404	0.104721	n.s.	0.0380341	-0.136616	0.306398	n.s.	0.159462	-0.0553882	17.3066	0.440201	n.s.	0.005082	0.155444	0.0243216	n.s.	0.00200831	-0.120576	0.179139	n.s.	0.726461	0.0160401
3297	sp|Q7Z3E5|ARMC9_HUMAN	ARMC9	ARMC9_HUMAN LisH domain-containing protein ARMC9	0.343936	0.103198	16.1823	0.424828	n.s.	0.51619	0.0652425	16.2855	0.702507	n.s.	16.2476	0.679064	-0.0379554	0.738603	n.s.	0.205077	0.231407	n.s.	0.444102	-0.122118	16.0602	0.641301	n.s.	0.182603	-0.225316	0.273938	n.s.	0.242823	-0.18736	0.539618	n.s.	0.794859	-0.0273999	16.1549	0.905355	n.s.	0.231122	-0.130598	0.318353	n.s.	0.35123	-0.0926424	0.720505	n.s.	0.540042	0.0947179
5393	sp|Q9P291|ARMX1_HUMAN	ARMCX1	ARMX1_HUMAN Armadillo repeat-containing X-linked protein 1	0.0808315	0.150617	15.6446	0.132246	n.s.	0.678345	-0.0305188	15.7952	0.818931	n.s.	15.6141	0.0178119	-0.181135	0.0428202	n.s.	0.100069	0.1227	n.s.	0.929814	0.00674708	15.6514	0.96126	n.s.	0.0499856	-0.14387	0.105627	n.s.	0.543276	0.0372659	0.762433	n.s.	0.650404	-0.0404158	15.6042	0.827276	n.s.	0.0440495	-0.191032	0.0912463	n.s.	0.893363	-0.00989695	0.968629	n.s.	0.552816	-0.0471629
3262	sp|Q7L311|ARMX2_HUMAN	ARMCX2	ARMX2_HUMAN Armadillo repeat-containing X-linked protein 2	0.00219983	0.193718	15.871	0.0118302	n.s.	0.446755	0.0482867	16.0647	0.648851	n.s.	15.9193	0.0543755	-0.145432	0.0978889	n.s.	0.00684925	0.0128163	sig	0.256238	0.0552992	15.9263	0.474611	n.s.	0.0202643	-0.138419	0.0560592	n.s.	0.915901	0.00701254	0.961806	n.s.	0.668391	0.0293119	15.9003	0.838478	n.s.	0.0531884	-0.164406	0.105002	n.s.	0.821109	-0.0189749	0.938591	n.s.	0.722275	-0.0259874
5494	sp|Q9UH62|ARMX3_HUMAN	ARMCX3	ARMX3_HUMAN Armadillo repeat-containing X-linked protein 3	0.0242522	0.148953	19.1002	0.0533942	n.s.	0.0416464	0.129485	19.2492	0.184228	n.s.	19.2297	0.697721	-0.0194682	0.75427	n.s.	0.0853483	0.106557	n.s.	0.422123	0.06227	19.1625	0.623311	n.s.	0.292209	-0.0866828	0.390714	n.s.	0.406105	-0.0672147	0.663897	n.s.	0.497538	0.0509969	19.1512	0.736835	n.s.	0.235863	-0.097956	0.323259	n.s.	0.332415	-0.0784878	0.706426	n.s.	0.90588	-0.0112731
1291	sp|P27540|ARNT_HUMAN	ARNT	ARNT_HUMAN Aryl hydrocarbon receptor nuclear translocator	0.0293659	-0.385137	15.4742	0.0611774	n.s.	0.688313	-0.0422147	15.0891	0.825345	n.s.	15.432	0.00976245	0.342923	0.0281482	n.s.	0.00186479	0.00450816	sig	0.652429	-0.0532483	15.421	0.791076	n.s.	0.020265	0.331889	0.0560592	n.s.	0.870381	-0.0110336	0.94112	n.s.	0.542767	0.0658398	15.5401	0.763496	n.s.	0.00397408	0.450977	0.0215665	n.s.	0.0652993	0.108054	0.447883	n.s.	0.14267	0.119088
3982	sp|Q92747|ARC1A_HUMAN	ARPC1A	ARC1A_HUMAN Actin-related protein 2/3 complex subunit 1A	0.00207286	0.371197	18.8079	0.0114971	n.s.	0.779594	-0.0187265	19.1791	0.879346	n.s.	18.7891	0.000551002	-0.389923	0.00537539	n.s.	8.17488e-05	0.000431957	sig	0.263758	-0.153375	18.6545	0.480857	n.s.	0.00813171	-0.524572	0.0319596	n.s.	0.298426	-0.134649	0.583168	n.s.	0.0353606	-0.159556	18.6483	0.248762	n.s.	2.95895e-06	-0.530753	0.00116171	n.s.	0.0193156	-0.14083	0.330282	n.s.	0.956631	-0.00618095
215	sp|O15143|ARC1B_HUMAN	ARPC1B	ARC1B_HUMAN Actin-related protein 2/3 complex subunit 1B	0.000283069	0.369915	16.6316	0.00478045	n.s.	0.374135	-0.0351273	17.0015	0.591571	n.s.	16.5965	0.000248811	-0.405042	0.00368952	n.s.	1.1565e-07	4.74537e-06	sig	0.352849	-0.0383005	16.5933	0.563767	n.s.	0.000284388	-0.408215	0.0075277	n.s.	0.937539	-0.00317319	0.971373	n.s.	0.990196	-0.000386357	16.6312	0.994816	n.s.	0.000158829	-0.370301	0.00577091	n.s.	0.331743	0.0347409	0.705495	n.s.	0.313989	0.0379141
216	sp|O15144|ARPC2_HUMAN	ARPC2	ARPC2_HUMAN Actin-related protein 2/3 complex subunit 2	0.000522404	0.41781	19.2937	0.00631177	n.s.	0.0418576	0.118788	19.7115	0.184228	n.s.	19.4125	2.26918e-05	-0.299022	0.00135894	n.s.	9.95811e-07	2.13656e-05	sig	0.138878	0.0912756	19.385	0.345704	n.s.	0.000501546	-0.326534	0.00940612	n.s.	0.420912	-0.0275123	0.674137	n.s.	0.165943	0.0809624	19.3747	0.449638	n.s.	0.000318121	-0.336847	0.0074917	n.s.	0.248131	-0.0378254	0.645655	n.s.	0.810101	-0.0103131
217	sp|O15145|ARPC3_HUMAN	ARPC3	ARPC3_HUMAN Actin-related protein 2/3 complex subunit 3	0.00586985	-0.132498	18.7827	0.020327	n.s.	0.424506	-0.0172745	18.6502	0.629115	n.s.	18.7654	0.00193265	0.115223	0.0103389	n.s.	0.000848496	0.0024678	sig	0.433112	0.0264595	18.8092	0.63226	n.s.	0.00491741	0.158957	0.0248673	n.s.	0.139526	0.043734	0.440652	n.s.	0.73171	0.0134157	18.7961	0.875434	n.s.	0.0136838	0.145913	0.0418566	n.s.	0.380645	0.0306902	0.736019	n.s.	0.754577	-0.0130438
1911	sp|P59998-3|ARPC4_HUMAN	ARPC4	ARPC4_HUMAN Isoform 3 of Actin-related protein 2/3 complex subunit 4	0.0904728	0.23453	17.2732	0.144723	n.s.	0.733534	0.0403624	17.5077	0.854862	n.s.	17.3136	0.0238097	-0.194167	0.0529504	n.s.	0.00226179	0.00526907	sig	0.418526	-0.167918	17.1053	0.619669	n.s.	0.0653472	-0.402448	0.127625	n.s.	0.270508	-0.20828	0.558926	n.s.	0.41114	-0.111302	17.1619	0.668064	n.s.	0.00959506	-0.345831	0.0341089	n.s.	0.135	-0.151664	0.528443	n.s.	0.756612	0.0566166
258	sp|O15511|ARPC5_HUMAN	ARPC5	ARPC5_HUMAN Actin-related protein 2/3 complex subunit 5	0.0548906	-0.0531341	19.6155	0.0970629	n.s.	0.019882	-0.0541622	19.5624	0.132892	n.s.	19.5613	0.966297	-0.00102813	0.974703	n.s.	0.137553	0.161816	n.s.	0.0968122	-0.0770264	19.5385	0.286118	n.s.	0.580837	-0.0238924	0.667876	n.s.	0.574497	-0.0228642	0.782744	n.s.	0.301333	-0.0270329	19.5885	0.57707	n.s.	0.417343	0.0261012	0.507328	n.s.	0.347708	0.0271293	0.717393	n.s.	0.293736	0.0499936
4507	sp|Q9BPX5|ARP5L_HUMAN	ARPC5L	ARP5L_HUMAN Actin-related protein 2/3 complex subunit 5-like protein	0.126741	-0.0733516	18.7219	0.187884	n.s.	0.622461	0.0130826	18.6485	0.783059	n.s.	18.735	0.126217	0.0864341	0.18929	n.s.	0.063111	0.08188	n.s.	0.0937953	-0.030956	18.6909	0.282887	n.s.	0.350054	0.0423955	0.451729	n.s.	0.184799	-0.0440386	0.483783	n.s.	0.165679	-0.00996417	18.7119	0.449638	n.s.	0.170496	0.0633874	0.252003	n.s.	0.397168	-0.0230467	0.745199	n.s.	0.201334	0.0209919
3334	sp|Q7Z6K5-2|ARPIN_HUMAN	ARPIN	ARPIN_HUMAN Isoform C15orf38-AP3S2 of Arpin	0.00337302	-0.34863	19.5022	0.0147362	n.s.	0.537616	-0.0316468	19.1536	0.720766	n.s.	19.4706	0.000953425	0.316983	0.00725783	n.s.	0.000357802	0.00127753	sig	0.0365482	-0.184346	19.3179	0.17815	n.s.	0.0335695	0.164284	0.0793376	n.s.	0.0218078	-0.152699	0.279483	n.s.	0.526161	-0.0481275	19.4541	0.752727	n.s.	0.00868659	0.300502	0.032204	n.s.	0.778862	-0.0164807	0.927474	n.s.	0.108068	0.136219
1885	sp|P56211|ARP19_HUMAN	ARPP19	ARP19_HUMAN cAMP-regulated phosphoprotein 19	0.00119487	-1.01787	17.5351	0.00902744	down	0.028389	-0.418763	16.5172	0.154057	n.s.	17.1163	0.00504099	0.599112	0.0182755	up	2.35245e-05	0.000180554	sig	0.0020906	-0.841588	16.6935	0.0699278	n.s.	0.153305	0.176287	0.240822	n.s.	0.0139846	-0.422825	0.261944	n.s.	0.0118372	-0.861879	16.6732	0.181332	n.s.	0.448826	0.155996	0.53754	n.s.	0.0764212	-0.443116	0.472976	n.s.	0.916877	-0.020291
1641	sp|P49407|ARRB1_HUMAN	ARRB1	ARRB1_HUMAN Beta-arrestin-1	0.330784	-0.0229699	15.9342	0.41191	n.s.	0.0109139	-0.149636	15.9112	0.105156	n.s.	15.7846	0.0114872	-0.126666	0.0311545	n.s.	0.000278628	0.00105386	sig	0.100932	-0.12305	15.8112	0.292456	n.s.	0.145012	-0.10008	0.230981	n.s.	0.686433	0.0265861	0.845283	n.s.	0.00847857	-0.128557	15.8057	0.165149	n.s.	0.00668866	-0.105588	0.0282395	n.s.	0.5593	0.0210788	0.831776	n.s.	0.928712	-0.00550734
1389	sp|P32121-4|ARRB2_HUMAN	ARRB2	ARRB2_HUMAN Isoform 4 of Beta-arrestin-2	0.000637279	0.246595	16.4306	0.0066704	n.s.	0.1797	0.0522216	16.6772	0.388517	n.s.	16.4828	0.0024272	-0.194374	0.0118519	n.s.	0.00135011	0.00351157	sig	0.269729	-0.0541685	16.3764	0.487486	n.s.	0.00161777	-0.300764	0.0153471	n.s.	0.0739135	-0.10639	0.357173	n.s.	0.726809	-0.0200607	16.4105	0.872733	n.s.	0.0065815	-0.266656	0.0280924	n.s.	0.259365	-0.0722823	0.654274	n.s.	0.608901	0.0341078
1078	sp|P15289|ARSA_HUMAN	ARSA	ARSA_HUMAN Arylsulfatase A	0.00880356	0.22387	17.9095	0.0262187	n.s.	0.261398	0.0437875	18.1334	0.477459	n.s.	17.9533	0.00987553	-0.180083	0.0283453	n.s.	0.00242709	0.00558082	sig	0.0272433	0.139771	18.0493	0.15628	n.s.	0.13927	-0.0840993	0.224155	n.s.	0.0391544	0.0959834	0.308578	n.s.	0.1961	0.109311	18.0188	0.481868	n.s.	0.193024	-0.114559	0.276554	n.s.	0.374014	0.0655236	0.734343	n.s.	0.684752	-0.0304598
1084	sp|P15848|ARSB_HUMAN	ARSB	ARSB_HUMAN Arylsulfatase B	2.17474e-05	-0.492521	19.1997	0.00200961	n.s.	0.40542	-0.0187594	18.7071	0.617709	n.s.	19.1809	8.42911e-05	0.473761	0.00213603	n.s.	2.09304e-05	0.00016736	sig	0.896219	0.00541073	19.2051	0.94134	n.s.	0.000356342	0.497931	0.00806574	n.s.	0.60913	0.0241702	0.804416	n.s.	0.548043	-0.0424011	19.1573	0.765925	n.s.	0.00270846	0.45012	0.0179641	n.s.	0.744285	-0.0236417	0.915112	n.s.	0.560385	-0.0478119
1746	sp|P51689|ARSD_HUMAN	ARSD	ARSD_HUMAN Arylsulfatase D	0.00249243	0.584096	14.5161	0.0125538	n.s.	0.00117356	0.333319	15.1002	0.0541194	n.s.	14.8494	0.0323303	-0.250777	0.0658289	n.s.	0.000382582	0.00133715	sig	0.00892718	0.349356	14.8654	0.104712	n.s.	0.0770855	-0.23474	0.143618	n.s.	0.812519	0.0160372	0.914248	n.s.	0.0318844	0.315082	14.8312	0.240288	n.s.	0.0849308	-0.269014	0.148612	n.s.	0.849427	-0.0182364	0.948518	n.s.	0.768869	-0.0342736
1843	sp|P54793|ARSF_HUMAN	ARSF	ARSF_HUMAN Arylsulfatase F	0.000236987	0.624808	18.2051	0.00439853	up	0.0253407	0.177779	18.8299	0.145871	n.s.	18.3829	0.00205413	-0.447029	0.0107131	n.s.	8.30819e-06	8.98504e-05	sig	0.00149528	0.352154	18.5573	0.0640097	n.s.	0.0094581	-0.272654	0.0348125	n.s.	0.042065	0.174375	0.312567	n.s.	0.360962	0.0346331	18.2397	0.626977	n.s.	0.000285611	-0.590175	0.00700976	down	0.0474577	-0.143146	0.411015	n.s.	0.00211714	-0.317521
58	sp|O00192|ARVC_HUMAN	ARVCF	ARVC_HUMAN Armadillo repeat protein deleted in velo-cardio-facial syndrome	0.413293	-0.04423	17.041	0.495219	n.s.	0.873762	0.00591301	16.9968	0.935353	n.s.	17.0469	0.314873	0.050143	0.398231	n.s.	0.00517753	0.0102312	sig	0.812024	0.00930202	17.0503	0.893621	n.s.	0.30038	0.053532	0.398984	n.s.	0.915361	0.00338901	0.961615	n.s.	0.0645319	-0.133648	16.9073	0.305788	n.s.	0.203833	-0.0894176	0.288274	n.s.	0.0448405	-0.139561	0.405243	n.s.	0.0450155	-0.14295
5009	sp|Q9HBK9|AS3MT_HUMAN	AS3MT	AS3MT_HUMAN Arsenite methyltransferase	0.0562725	-0.0905581	19.6166	0.0988829	n.s.	0.973947	0.00114923	19.5261	0.986536	n.s.	19.6178	0.0257171	0.0917073	0.0559743	n.s.	0.0134065	0.0222299	sig	0.261124	-0.0393535	19.5773	0.478983	n.s.	0.0865513	0.0512046	0.155961	n.s.	0.128652	-0.0405028	0.428981	n.s.	0.329962	0.0453041	19.6619	0.604022	n.s.	0.0191065	0.135862	0.0517721	n.s.	0.273994	0.0441549	0.662619	n.s.	0.0574798	0.0846576
2421	sp|Q13510-2|ASAH1_HUMAN	ASAH1	ASAH1_HUMAN Isoform 2 of Acid ceramidase	0.984804	0.00133567	17.1611	0.988575	n.s.	0.694727	0.0284772	17.1624	0.830252	n.s.	17.1896	0.607137	0.0271416	0.674941	n.s.	0.500655	0.521411	n.s.	0.212874	0.0886261	17.2497	0.432273	n.s.	0.0802291	0.0872905	0.147966	n.s.	0.208507	0.0601489	0.503655	n.s.	0.341408	0.0627433	17.2238	0.613236	n.s.	0.151246	0.0614076	0.229457	n.s.	0.413306	0.034266	0.751907	n.s.	0.285365	-0.0258828
5625	sp|Q9ULH1-2|ASAP1_HUMAN	ASAP1	ASAP1_HUMAN Isoform 1 of Arf-GAP with SH3 domain, ANK repeat and PH domain-containing protein 1	0.00385273	-0.173561	19.4945	0.0158658	n.s.	0.00617754	-0.143805	19.3209	0.0888031	n.s.	19.3507	0.127366	0.0297558	0.190496	n.s.	0.00042855	0.00145641	sig	0.0121664	-0.134445	19.36	0.116801	n.s.	0.140192	0.0391157	0.225271	n.s.	0.648869	0.00935989	0.824279	n.s.	0.0119534	-0.211074	19.2834	0.181529	n.s.	0.429964	-0.0375134	0.519385	n.s.	0.181954	-0.0672691	0.580424	n.s.	0.157846	-0.076629
266	sp|O43150|ASAP2_HUMAN	ASAP2	ASAP2_HUMAN Arf-GAP with SH3 domain, ANK repeat and PH domain-containing protein 2	0.0509208	-0.188861	15.6056	0.0919167	n.s.	0.477894	0.0527132	15.4167	0.6713	n.s.	15.6583	5.97581e-05	0.241574	0.00192862	n.s.	0.00160466	0.00401933	sig	0.818296	-0.0175068	15.5881	0.898145	n.s.	0.00321619	0.171354	0.0201535	n.s.	0.0448189	-0.07022	0.317394	n.s.	0.916552	-0.00855574	15.5971	0.967107	n.s.	0.00990447	0.180305	0.0347984	n.s.	0.174627	-0.061269	0.572352	n.s.	0.848564	0.00895106
3824	sp|Q8TDY4|ASAP3_HUMAN	ASAP3	ASAP3_HUMAN Arf-GAP with SH3 domain, ANK repeat and PH domain-containing protein 3	0.0065667	0.0987669	16.9598	0.0218491	n.s.	0.0142076	0.0707392	17.0586	0.11627	n.s.	17.0306	0.104387	-0.0280277	0.163341	n.s.	3.75383e-08	2.11513e-06	sig	0.289532	-0.0222007	16.9376	0.50582	n.s.	0.00123575	-0.120968	0.0140044	n.s.	0.00157903	-0.0929398	0.189532	n.s.	0.815888	0.00480683	16.9646	0.916183	n.s.	0.00441311	-0.0939601	0.022548	n.s.	0.00880594	-0.0659323	0.280979	n.s.	0.150856	0.0270075
5254	sp|Q9NWX5|ASB6_HUMAN	ASB6	ASB6_HUMAN Ankyrin repeat and SOCS box protein 6	0.249106	0.121595	15.5228	0.327345	n.s.	0.242695	0.104925	15.6444	0.457825	n.s.	15.6277	0.859406	-0.0166707	0.887371	n.s.	0.250715	0.277596	n.s.	0.551874	-0.115236	15.4075	0.72204	n.s.	0.265193	-0.236832	0.364535	n.s.	0.280635	-0.220161	0.565162	n.s.	0.823705	-0.0153797	15.5074	0.919448	n.s.	0.154452	-0.136975	0.233615	n.s.	0.123847	-0.120304	0.521629	n.s.	0.592253	0.0998568
4829	sp|Q9H1I8|ASCC2_HUMAN	ASCC2	ASCC2_HUMAN Activating signal cointegrator 1 complex subunit 2	0.0241029	-0.213616	15.6276	0.0531905	n.s.	0.146535	-0.0666601	15.414	0.341764	n.s.	15.561	0.0982011	0.146956	0.155804	n.s.	0.0538572	0.071348	n.s.	0.0387345	-0.0844478	15.5432	0.183161	n.s.	0.113297	0.129168	0.191927	n.s.	0.697102	-0.0177877	0.850948	n.s.	0.100394	-0.080118	15.5475	0.364404	n.s.	0.124032	0.133498	0.196787	n.s.	0.799074	-0.0134579	0.931803	n.s.	0.924655	0.00432984
3597	sp|Q8N3C0|ASCC3_HUMAN	ASCC3	ASCC3_HUMAN Activating signal cointegrator 1 complex subunit 3	0.0110841	0.286757	19.1208	0.0304307	n.s.	0.0644956	0.16724	19.4075	0.224506	n.s.	19.288	0.011338	-0.119517	0.0308632	n.s.	0.00783243	0.0143096	sig	0.478313	0.0659384	19.1867	0.666928	n.s.	0.0201338	-0.220819	0.0559385	n.s.	0.172566	-0.101301	0.471764	n.s.	0.228719	0.113435	19.2342	0.511858	n.s.	0.0297567	-0.173322	0.0696171	n.s.	0.380952	-0.053805	0.736019	n.s.	0.565184	0.0474964
5123	sp|Q9NR48|ASH1L_HUMAN	ASH1L	ASH1L_HUMAN Histone-lysine N-methyltransferase ASH1L	0.909989	-0.0132877	14.5504	0.930043	n.s.	0.51458	-0.090004	14.5372	0.700956	n.s.	14.4604	0.330116	-0.0767163	0.413692	n.s.	0.554802	0.573473	n.s.	0.415204	-0.129014	14.4214	0.618396	n.s.	0.291809	-0.115726	0.390438	n.s.	0.747586	-0.0390098	0.876204	n.s.	0.624234	-0.0604221	14.49	0.813028	n.s.	0.342224	-0.0471345	0.434125	n.s.	0.713132	0.0295819	0.904571	n.s.	0.528833	0.0685916
5440	sp|Q9UBL3|ASH2L_HUMAN	ASH2L	ASH2L_HUMAN Set1/Ash2 histone methyltransferase complex subunit ASH2	0.286436	-0.0514962	18.5417	0.367057	n.s.	0.49071	0.0272786	18.4902	0.681941	n.s.	18.569	0.111984	0.0787749	0.172584	n.s.	0.0906318	0.112363	n.s.	0.884746	0.00451138	18.5463	0.93532	n.s.	0.160668	0.0560076	0.249078	n.s.	0.405541	-0.0227672	0.663863	n.s.	0.355031	-0.0320863	18.5097	0.623938	n.s.	0.597797	0.01941	0.673793	n.s.	0.0867276	-0.0593649	0.491429	n.s.	0.0808631	-0.0365977
2077	sp|P78348-1|ASIC1_HUMAN	ASIC1	ASIC1_HUMAN Isoform 1 of Acid-sensing ion channel 1	0.978921	0.00285849	17.114	0.98398	n.s.	0.0521395	0.228166	17.1169	0.204586	n.s.	17.3422	0.0251655	0.225307	0.0550519	n.s.	0.0076145	0.0139878	sig	0.0372705	0.257391	17.3714	0.179619	n.s.	0.0174243	0.254533	0.0504084	n.s.	0.374929	0.0292255	0.642338	n.s.	0.242178	0.112725	17.2267	0.522393	n.s.	0.156286	0.109866	0.235446	n.s.	0.00892909	-0.115441	0.280979	n.s.	0.00488081	-0.144666
820	sp|P04424|ARLY_HUMAN	ASL	ARLY_HUMAN Argininosuccinate lyase	0.0107987	0.270964	18.3008	0.0299403	n.s.	0.0895543	0.0856118	18.5717	0.263506	n.s.	18.3864	0.0316337	-0.185352	0.0649008	n.s.	0.041723	0.0574573	n.s.	0.0761633	0.131283	18.432	0.254836	n.s.	0.115227	-0.139681	0.194269	n.s.	0.428824	0.0456715	0.680006	n.s.	0.023816	0.145879	18.4466	0.217555	n.s.	0.101515	-0.125085	0.169785	n.s.	0.17481	0.0602672	0.572352	n.s.	0.800218	0.0145957
721	sp|O95671|ASML_HUMAN	ASMTL	ASML_HUMAN N-acetylserotonin O-methyltransferase-like protein	0.000577464	0.402723	20.4823	0.00647723	n.s.	0.0391977	0.131361	20.885	0.178762	n.s.	20.6136	6.72323e-05	-0.271362	0.00198285	n.s.	2.42649e-06	3.92206e-05	sig	0.0742433	0.113845	20.5961	0.251751	n.s.	0.000299351	-0.288879	0.00764742	n.s.	0.580775	-0.0175165	0.786772	n.s.	0.104365	0.101012	20.5833	0.369957	n.s.	0.000321781	-0.301711	0.0074917	n.s.	0.376354	-0.0303488	0.734343	n.s.	0.738549	-0.0128323
330	sp|O43681|ASNA_HUMAN	ASNA1	ASNA_HUMAN ATPase ASNA1	0.0125175	0.238613	18.5072	0.0330131	n.s.	0.110842	0.111582	18.7458	0.292658	n.s.	18.6188	0.00817107	-0.127031	0.0249755	n.s.	0.00985108	0.0172702	sig	0.540335	-0.035362	18.4719	0.713933	n.s.	0.00024074	-0.273975	0.00729358	n.s.	0.00195132	-0.146944	0.189532	n.s.	0.231914	0.0891579	18.5964	0.513477	n.s.	0.0222366	-0.149455	0.0574516	n.s.	0.607916	-0.022424	0.857597	n.s.	0.0302937	0.12452
913	sp|P08243|ASNS_HUMAN	ASNS	ASNS_HUMAN Asparagine synthetase [glutamine-hydrolyzing]	0.0455219	0.101397	18.3931	0.0850222	n.s.	0.192202	-0.0390934	18.4945	0.40253	n.s.	18.354	0.0142923	-0.14049	0.0364503	n.s.	0.000679979	0.00207469	sig	0.107891	-0.0473882	18.3457	0.302125	n.s.	0.0101267	-0.148785	0.0363047	n.s.	0.708054	-0.0082948	0.856737	n.s.	0.270084	-0.0295187	18.3636	0.5475	n.s.	0.0157966	-0.130916	0.0457216	n.s.	0.668651	0.00957465	0.886194	n.s.	0.384479	0.0178694
6067	tr|U3KQP1|U3KQP1_HUMAN	ASNSD1	U3KQP1_HUMAN Asparagine synthetase domain-containing protein 1 (Fragment)	0.00712888	-0.404946	14.9563	0.0228617	n.s.	0.219319	-0.0978546	14.5513	0.43346	n.s.	14.8584	0.0182896	0.307092	0.0436919	n.s.	0.000426673	0.00145252	sig	0.108192	-0.117092	14.8392	0.302378	n.s.	0.015527	0.287854	0.0465346	n.s.	0.751103	-0.0192373	0.878596	n.s.	0.0783337	-0.131574	14.8247	0.332913	n.s.	0.0178559	0.273372	0.0495412	n.s.	0.578038	-0.0337198	0.839757	n.s.	0.750819	-0.0144825
2299	sp|Q12797|ASPH_HUMAN	ASPH	ASPH_HUMAN Aspartyl/asparaginyl beta-hydroxylase	0.0436693	0.249211	19.5144	0.0825078	n.s.	0.0470603	0.215232	19.7636	0.194436	n.s.	19.7296	0.50182	-0.0339795	0.580149	n.s.	0.00195821	0.00468295	sig	0.0255483	0.257406	19.7718	0.151477	n.s.	0.858618	0.00819455	0.901092	n.s.	0.067972	0.042174	0.345243	n.s.	0.0462563	0.268842	19.7832	0.274849	n.s.	0.799726	0.019631	0.846425	n.s.	0.426188	0.0536105	0.759437	n.s.	0.85424	0.0114365
4724	sp|Q9BZE9-2|ASPC1_HUMAN	ASPSCR1	ASPC1_HUMAN Isoform 2 of Tether containing UBX domain for GLUT4	0.114149	-0.094942	18.199	0.173504	n.s.	0.290687	0.0344899	18.104	0.507838	n.s.	18.2334	0.0708024	0.129432	0.120177	n.s.	0.0278447	0.0409224	sig	0.0161884	0.0815795	18.2805	0.126753	n.s.	0.0229147	0.176521	0.0610483	n.s.	0.210399	0.0470896	0.506183	n.s.	0.331807	0.0224367	18.2214	0.605484	n.s.	0.0751389	0.117379	0.135349	n.s.	0.721826	-0.0120531	0.909199	n.s.	0.0744816	-0.0591427
3257	sp|Q7L266|ASGL1_HUMAN	ASRGL1	ASGL1_HUMAN Isoaspartyl peptidase/L-asparaginase	0.854016	-0.0117682	18.8929	0.885141	n.s.	0.154659	0.0584231	18.8811	0.353598	n.s.	18.9513	0.277438	0.0701912	0.358482	n.s.	0.399359	0.423897	n.s.	0.327928	0.0423344	18.9353	0.543314	n.s.	0.40951	0.0541025	0.50843	n.s.	0.632826	-0.0160887	0.815515	n.s.	0.784505	0.00980759	18.9027	0.90111	n.s.	0.719617	0.0215757	0.780178	n.s.	0.129196	-0.0486155	0.52416	n.s.	0.358257	-0.0325268
788	sp|P00966|ASSY_HUMAN	ASS1	ASSY_HUMAN Argininosuccinate synthase	0.648647	0.0174772	16.6902	0.7129	n.s.	0.144942	0.0671911	16.7077	0.340505	n.s.	16.7574	0.0110341	0.0497138	0.0304356	n.s.	8.62929e-06	9.24085e-05	sig	0.0262859	0.16	16.8502	0.153374	n.s.	0.00904816	0.142523	0.0338618	n.s.	0.0440615	0.0928089	0.316732	n.s.	0.00440671	0.223089	16.9133	0.146927	n.s.	0.000161899	0.205611	0.00577091	n.s.	0.00108462	0.155898	0.139131	n.s.	0.132922	0.0630886
5218	sp|Q9NVM9|ASUN_HUMAN	ASUN	ASUN_HUMAN Protein asunder homolog	0.00112563	0.26626	17.3814	0.0086702	n.s.	0.02673	0.119584	17.6476	0.148805	n.s.	17.501	0.00131148	-0.146676	0.00839576	n.s.	4.77229e-05	0.000290334	sig	0.0565902	0.121788	17.5032	0.218136	n.s.	0.0143201	-0.144472	0.0444342	n.s.	0.956155	0.00220355	0.980225	n.s.	0.0636718	0.119507	17.5009	0.304309	n.s.	0.0155954	-0.146753	0.0455178	n.s.	0.998506	-7.7716e-05	0.999984	n.s.	0.965116	-0.00228127
3680	sp|Q8NBU5|ATAD1_HUMAN	ATAD1	ATAD1_HUMAN ATPase family AAA domain-containing protein 1	0.00523692	0.415901	17.0071	0.0189858	n.s.	0.509794	0.0555918	17.423	0.696925	n.s.	17.0627	6.45562e-05	-0.360309	0.00196923	n.s.	0.000429413	0.00145641	sig	0.132341	0.157724	17.1649	0.33581	n.s.	0.00265835	-0.258177	0.0184499	n.s.	0.0716166	0.102132	0.352759	n.s.	0.347667	0.10499	17.1121	0.617723	n.s.	0.00891527	-0.310911	0.0327745	n.s.	0.503262	0.0493983	0.799939	n.s.	0.519812	-0.0527337
3150	sp|Q6PL18|ATAD2_HUMAN	ATAD2	ATAD2_HUMAN ATPase family AAA domain-containing protein 2	8.43565e-06	0.511136	18.0067	0.00145919	n.s.	0.00471695	0.234048	18.5178	0.0816247	n.s.	18.2407	0.0021717	-0.277088	0.0110865	n.s.	3.60025e-07	1.08062e-05	sig	0.00536082	0.150986	18.1577	0.0898177	n.s.	0.000133785	-0.360151	0.00562678	n.s.	0.137134	-0.0830626	0.438028	n.s.	0.495246	0.053518	18.0602	0.734824	n.s.	0.00289935	-0.457618	0.0186157	n.s.	0.0861073	-0.18053	0.491429	n.s.	0.255763	-0.0974675
5627	sp|Q9ULI0|ATD2B_HUMAN	ATAD2B	ATD2B_HUMAN ATPase family AAA domain-containing protein 2B	0.103415	-0.104211	19.5508	0.160528	n.s.	0.670212	0.018959	19.4466	0.814331	n.s.	19.5698	0.0142839	0.12317	0.0364441	n.s.	0.00823764	0.0149054	sig	0.102399	0.0873186	19.6381	0.295003	n.s.	0.00299614	0.191529	0.0195207	n.s.	0.00418482	0.0683595	0.228325	n.s.	0.38955	-0.0555928	19.4952	0.652636	n.s.	0.385793	0.048618	0.477706	n.s.	0.149164	-0.0745518	0.547869	n.s.	0.0269183	-0.142911
5213	sp|Q9NVI7-2|ATD3A_HUMAN	ATAD3A	ATD3A_HUMAN Isoform 2 of ATPase family AAA domain-containing protein 3A	0.292325	0.149796	17.2183	0.372843	n.s.	0.38826	0.112639	17.3681	0.602527	n.s.	17.3309	0.607529	-0.0371568	0.675169	n.s.	0.265681	0.292573	n.s.	0.229607	0.157609	17.3759	0.450235	n.s.	0.897995	0.00781288	0.929444	n.s.	0.317876	0.0449697	0.597591	n.s.	0.602774	0.0639058	17.2822	0.798595	n.s.	0.232026	-0.0858904	0.319234	n.s.	0.337625	-0.0487336	0.709769	n.s.	0.030811	-0.0937032
2963	sp|Q5T9A4|ATD3B_HUMAN	ATAD3B	ATD3B_HUMAN ATPase family AAA domain-containing protein 3B	0.348839	0.105032	17.5446	0.429478	n.s.	0.556891	0.0499843	17.6496	0.735808	n.s.	17.5946	0.561958	-0.0550476	0.634227	n.s.	0.323154	0.349344	n.s.	0.933736	0.0079105	17.5525	0.963511	n.s.	0.375217	-0.0971214	0.47475	n.s.	0.609216	-0.0420738	0.804416	n.s.	0.390239	-0.0684642	17.4761	0.652636	n.s.	0.0988277	-0.173496	0.16662	n.s.	0.0903398	-0.118448	0.492248	n.s.	0.329205	-0.0763747
2923	sp|Q5SQI0|ATAT_HUMAN	ATAT1	ATAT_HUMAN Alpha-tubulin N-acetyltransferase	0.00320287	-0.144788	18.29	0.0143356	n.s.	0.845683	0.00305093	18.1452	0.917513	n.s.	18.293	0.00507411	0.147838	0.0183735	n.s.	2.27322e-05	0.000177759	sig	0.498259	-0.0314925	18.2585	0.681953	n.s.	0.0765711	0.113295	0.14287	n.s.	0.479973	-0.0345434	0.71841	n.s.	0.00154664	-0.055359	18.2346	0.117884	n.s.	0.0182854	0.0894285	0.050339	n.s.	0.0183742	-0.0584099	0.324862	n.s.	0.604449	-0.0238665
3411	sp|Q86WG3|ATCAY_HUMAN	ATCAY	ATCAY_HUMAN Caytaxin	0.147543	-0.129781	17.5069	0.211241	n.s.	0.447184	-0.0631178	17.3771	0.649039	n.s.	17.4438	0.0612646	0.0666632	0.107405	n.s.	0.00154335	0.00390305	sig	0.558158	-0.0503289	17.4565	0.72646	n.s.	0.0897056	0.0794521	0.160343	n.s.	0.76841	0.0127889	0.888612	n.s.	0.20175	-0.112116	17.3948	0.488024	n.s.	0.450413	0.0176653	0.53885	n.s.	0.162903	-0.0489978	0.562456	n.s.	0.177227	-0.0617868
678	sp|O95260-2|ATE1_HUMAN	ATE1	ATE1_HUMAN Isoform ATE1-2 of Arginyl-tRNA--protein transferase 1	0.112601	-0.127217	19.0994	0.171736	n.s.	0.775074	-0.0189655	18.9722	0.876721	n.s.	19.0805	0.0309719	0.108252	0.0639831	n.s.	0.0210218	0.0322906	sig	0.762233	0.0199925	19.1194	0.864466	n.s.	0.0106644	0.14721	0.0374118	n.s.	0.279278	0.038958	0.564059	n.s.	0.772848	-0.0191476	19.0803	0.895652	n.s.	0.0309031	0.10807	0.071194	n.s.	0.995691	-0.000182061	0.999547	n.s.	0.276245	-0.0391401
1080	sp|P15336|ATF2_HUMAN	ATF2	ATF2_HUMAN Cyclic AMP-dependent transcription factor ATF-2	0.0175672	-0.145499	18.021	0.0423752	n.s.	0.0175308	-0.146376	17.8755	0.126585	n.s.	17.8747	0.975997	-0.000877187	0.98186	n.s.	0.00095903	0.00270946	sig	0.732186	-0.0127404	18.0083	0.847609	n.s.	0.00476376	0.132759	0.0246318	n.s.	0.00488607	0.133636	0.228325	n.s.	0.0887193	-0.141981	17.8791	0.349372	n.s.	0.954536	0.00351849	0.966885	n.s.	0.943353	0.00439568	0.985453	n.s.	0.0835449	-0.12924
1148	sp|P18850|ATF6A_HUMAN	ATF6	ATF6A_HUMAN Cyclic AMP-dependent transcription factor ATF-6 alpha	0.0026204	0.442802	15.5422	0.0128442	n.s.	0.0165435	0.193753	15.985	0.122995	n.s.	15.736	0.0257164	-0.249049	0.0559743	n.s.	0.00573176	0.0110744	sig	0.0463289	0.186879	15.7291	0.19825	n.s.	0.0383544	-0.255923	0.0870956	n.s.	0.927671	-0.00687398	0.967126	n.s.	0.1062	0.211261	15.7535	0.371176	n.s.	0.113277	-0.231541	0.183816	n.s.	0.87606	0.0175076	0.95912	n.s.	0.841185	0.0243816
1149	sp|P18850|ATF6A_HUMAN	ATF6	ATF6A_HUMAN Cyclic AMP-dependent transcription factor ATF-6 alpha	0.0026204	0.442802	15.5422	0.0128442	n.s.	0.0165435	0.193753	15.985	0.122995	n.s.	15.736	0.0257164	-0.249049	0.0559743	n.s.	0.00573176	0.0110744	sig	0.0463289	0.186879	15.7291	0.19825	n.s.	0.0383544	-0.255923	0.0870956	n.s.	0.927671	-0.00687398	0.967126	n.s.	0.1062	0.211261	15.7535	0.371176	n.s.	0.113277	-0.231541	0.183816	n.s.	0.87606	0.0175076	0.95912	n.s.	0.841185	0.0243816
4496	sp|Q99941|ATF6B_HUMAN	ATF6B	ATF6B_HUMAN Cyclic AMP-dependent transcription factor ATF-6 beta	0.717236	-0.0476274	16.4673	0.773323	n.s.	0.351698	0.124776	16.4197	0.572149	n.s.	16.5921	0.10314	0.172404	0.161556	n.s.	0.090407	0.112107	n.s.	0.251922	0.143211	16.6105	0.47002	n.s.	0.0411813	0.190839	0.0917864	n.s.	0.759518	0.0184351	0.884251	n.s.	0.502114	0.0783904	16.5457	0.738712	n.s.	0.116865	0.126018	0.187988	n.s.	0.446465	-0.0463857	0.765784	n.s.	0.0370734	-0.0648209
3185	sp|Q6VMQ6|MCAF1_HUMAN	ATF7IP	MCAF1_HUMAN Activating transcription factor 7-interacting protein 1	0.00597027	-0.273859	18.5327	0.0205543	n.s.	0.0446331	-0.179191	18.2589	0.188936	n.s.	18.3535	0.0880602	0.0946674	0.143142	n.s.	0.00330868	0.0071243	sig	0.0542178	-0.181397	18.3513	0.213585	n.s.	0.135108	0.0924614	0.219087	n.s.	0.972647	-0.00220603	0.986888	n.s.	0.658966	-0.0326424	18.5001	0.832624	n.s.	0.0093013	0.241216	0.0335593	n.s.	0.0772551	0.146549	0.474309	n.s.	0.0911808	0.148755
464	sp|O75143-5|ATG13_HUMAN	ATG13	ATG13_HUMAN Isoform 5 of Autophagy-related protein 13	0.147019	-0.320717	13.9135	0.210741	n.s.	0.28971	-0.219904	13.5928	0.507425	n.s.	13.6936	0.139165	0.100812	0.204217	n.s.	0.151431	0.176454	n.s.	0.372302	-0.176616	13.7369	0.580152	n.s.	0.018889	0.1441	0.0534658	n.s.	0.392805	0.0432878	0.65352	n.s.	0.45682	-0.148236	13.7653	0.70674	n.s.	0.0331644	0.17248	0.0746075	n.s.	0.294703	0.0716679	0.678463	n.s.	0.557694	0.0283801
3030	sp|Q676U5|A16L1_HUMAN	ATG16L1	A16L1_HUMAN Autophagy-related protein 16-1	2.14262e-05	-1.06796	16.6688	0.00200961	down	0.602868	-0.0265468	15.6009	0.770714	n.s.	16.6423	6.78438e-05	1.04141	0.00198285	up	9.43484e-11	2.58558e-08	sig	0.0821806	0.0801499	16.749	0.266135	n.s.	2.44409e-05	1.14811	0.00285403	up	0.110441	0.106697	0.405017	n.s.	0.317075	0.0490712	16.7179	0.594048	n.s.	4.16945e-05	1.11703	0.00315866	up	0.262333	0.075618	0.656269	n.s.	0.556742	-0.0310787
4115	sp|Q96BY7|ATG2B_HUMAN	ATG2B	ATG2B_HUMAN Autophagy-related protein 2 homolog B	0.0607491	0.0938123	18.1406	0.105307	n.s.	0.116471	-0.0720593	18.2344	0.301118	n.s.	18.0685	0.000799992	-0.165872	0.00659963	n.s.	8.3159e-06	8.98504e-05	sig	0.159562	-0.0605575	18.08	0.371141	n.s.	0.000668993	-0.15437	0.010727	n.s.	0.506773	0.0115018	0.739253	n.s.	0.49124	-0.0301635	18.1104	0.731477	n.s.	0.00753464	-0.123976	0.0299646	n.s.	0.163846	0.0418958	0.563829	n.s.	0.259451	0.030394
5166	sp|Q9NT62|ATG3_HUMAN	ATG3	ATG3_HUMAN Ubiquitin-like-conjugating enzyme ATG3	0.0472169	0.273512	15.1504	0.0872688	n.s.	0.327925	-0.123677	15.4239	0.547207	n.s.	15.0267	0.0220833	-0.397189	0.0503065	n.s.	0.00849039	0.0152665	sig	0.0304331	-0.247184	14.9032	0.16355	n.s.	0.00200706	-0.520695	0.0166117	n.s.	0.246569	-0.123506	0.542941	n.s.	0.856034	-0.0295156	15.1209	0.937687	n.s.	0.115718	-0.303027	0.186872	n.s.	0.589921	0.0941617	0.847625	n.s.	0.191629	0.217668
5902	sp|Q9Y4P1-2|ATG4B_HUMAN	ATG4B	ATG4B_HUMAN Isoform 2 of Cysteine protease ATG4B	0.00206475	0.39302	16.6791	0.0114626	n.s.	0.131345	0.103978	17.0722	0.322033	n.s.	16.7831	7.8871e-05	-0.289042	0.00211746	n.s.	8.09912e-06	8.82994e-05	sig	0.502272	-0.0758876	16.6032	0.685733	n.s.	0.00619492	-0.468908	0.027798	n.s.	0.112522	-0.179866	0.407099	n.s.	0.94113	-0.00548089	16.6737	0.978232	n.s.	0.00100873	-0.398501	0.0119893	n.s.	0.0760521	-0.109459	0.472976	n.s.	0.514491	0.0704067
4155	sp|Q96DT6|ATG4C_HUMAN	ATG4C	ATG4C_HUMAN Cysteine protease ATG4C	0.0156396	0.503086	13.7572	0.0389971	n.s.	0.532262	0.102978	14.2603	0.71622	n.s.	13.8602	0.0387031	-0.400109	0.075685	n.s.	0.000190275	0.000790062	sig	0.312702	-0.126838	13.6304	0.530319	n.s.	0.00155182	-0.629924	0.0152184	down	0.123684	-0.229816	0.421561	n.s.	0.480586	-0.0846551	13.6726	0.725468	n.s.	0.00190194	-0.587741	0.0152687	down	0.184922	-0.187633	0.58413	n.s.	0.489934	0.042183
4833	sp|Q9H1Y0|ATG5_HUMAN	ATG5	ATG5_HUMAN Autophagy protein 5	1.03258e-05	-1.15817	18.4017	0.00154743	down	0.191926	-0.0609028	17.2435	0.402477	n.s.	18.3408	3.63405e-06	1.09726	0.00111522	up	1.19896e-12	3.18768e-09	sig	0.769199	-0.0147539	18.3869	0.867472	n.s.	9.34587e-06	1.14341	0.00206899	up	0.281915	0.0461489	0.566934	n.s.	0.551085	-0.0225702	18.3791	0.766836	n.s.	1.45668e-06	1.1356	0.00116171	up	0.119753	0.0383326	0.520032	n.s.	0.823413	-0.00781629
689	sp|O95352|ATG7_HUMAN	ATG7	ATG7_HUMAN Ubiquitin-like modifier-activating enzyme ATG7	0.997835	0.000153452	18.6115	0.997835	n.s.	0.5703	0.0245649	18.6117	0.747141	n.s.	18.6361	0.558357	0.0244115	0.630636	n.s.	0.000602039	0.0018797	sig	0.187685	-0.0751621	18.5364	0.401973	n.s.	0.177715	-0.0753156	0.268801	n.s.	0.0283305	-0.0997271	0.283512	n.s.	0.655915	-0.0221666	18.5894	0.83078	n.s.	0.644766	-0.02232	0.715365	n.s.	0.166601	-0.0467315	0.568119	n.s.	0.233239	0.0529956
3294	sp|Q7Z3C6|ATG9A_HUMAN	ATG9A	ATG9A_HUMAN Autophagy-related protein 9A	1.17467e-05	0.801099	15.2058	0.00160957	up	0.296586	0.0508177	16.0069	0.514269	n.s.	15.2566	6.80791e-05	-0.750281	0.00198285	down	2.86333e-10	6.63963e-08	sig	0.0440574	-0.101794	15.104	0.193039	n.s.	1.63523e-05	-0.902893	0.00266454	down	0.0322848	-0.152612	0.293435	n.s.	0.0323703	-0.0753172	15.1305	0.241244	n.s.	4.54452e-06	-0.876416	0.00116171	down	0.0332217	-0.126135	0.387336	n.s.	0.449383	0.0264768
1380	sp|P31939|PUR9_HUMAN	ATIC	PUR9_HUMAN Bifunctional purine biosynthesis protein PURH	0.506786	0.0220641	19.6587	0.584321	n.s.	0.294217	-0.0355745	19.6808	0.511634	n.s.	19.6231	0.0407601	-0.0576387	0.0786377	n.s.	0.407708	0.431846	n.s.	0.329023	-0.0525114	19.6062	0.544546	n.s.	0.148343	-0.0745756	0.234935	n.s.	0.701648	-0.0169369	0.852958	n.s.	0.514513	-0.0411635	19.6175	0.747533	n.s.	0.300016	-0.0632276	0.390501	n.s.	0.920648	-0.00558898	0.979785	n.s.	0.868627	0.0113479
3912	sp|Q8WXF7|ATLA1_HUMAN	ATL1	ATLA1_HUMAN Atlastin-1	0.00108107	0.456992	18.8519	0.00846462	n.s.	2.23924e-05	0.35181	19.3089	0.014332	n.s.	19.2038	0.114522	-0.105182	0.175688	n.s.	3.83398e-05	0.000250163	sig	0.00162047	0.313692	19.1656	0.0646216	n.s.	0.0915722	-0.1433	0.16281	n.s.	0.382018	-0.0381178	0.647007	n.s.	0.00678787	0.267999	19.1199	0.158471	n.s.	0.0588973	-0.188994	0.113046	n.s.	0.170083	-0.0838113	0.570244	n.s.	0.509288	-0.0456935
3755	sp|Q8NHH9-4|ATLA2_HUMAN	ATL2	ATLA2_HUMAN Isoform 4 of Atlastin-2	0.000701443	0.510226	18.3298	0.00696112	n.s.	0.00802027	0.301316	18.84	0.0937097	n.s.	18.6311	0.0393277	-0.20891	0.0766096	n.s.	0.00106129	0.00293107	sig	0.014337	0.224888	18.5547	0.121469	n.s.	0.010587	-0.285338	0.0372833	n.s.	0.332973	-0.0764281	0.60695	n.s.	0.0679355	0.271701	18.6015	0.308999	n.s.	0.104499	-0.238525	0.173464	n.s.	0.813687	-0.0296147	0.937817	n.s.	0.702594	0.0468134
2379	sp|Q13315|ATM_HUMAN	ATM	ATM_HUMAN Serine-protein kinase ATM	0.0445454	-0.300409	17.9716	0.0836175	n.s.	0.397648	0.0853835	17.6712	0.610963	n.s.	18.057	0.00222477	0.385793	0.0112432	n.s.	0.00311938	0.00678454	sig	0.668439	-0.0511283	17.9205	0.804235	n.s.	0.0424215	0.249281	0.0935133	n.s.	0.112568	-0.136512	0.407099	n.s.	0.762887	0.0356888	18.0073	0.892358	n.s.	0.0163861	0.336098	0.0469765	n.s.	0.498544	-0.0496947	0.798121	n.s.	0.402195	0.0868171
1827	sp|P54259|ATN1_HUMAN	ATN1	ATN1_HUMAN Atrophin-1	0.0187419	-0.551439	15.6382	0.0444204	n.s.	0.0701128	-0.252291	15.0867	0.233864	n.s.	15.3859	0.0487643	0.299148	0.0904337	n.s.	0.00196758	0.00469602	sig	0.34597	-0.111923	15.5262	0.560112	n.s.	0.015608	0.439516	0.0467232	n.s.	0.0244332	0.140368	0.282459	n.s.	0.185923	-0.17959	15.4586	0.472075	n.s.	0.0329527	0.371849	0.0744144	n.s.	0.272452	0.0727013	0.661655	n.s.	0.328288	-0.0676671
5770	sp|Q9Y2G3|AT11B_HUMAN	ATP11B	AT11B_HUMAN Probable phospholipid-transporting ATPase IF	0.000434005	0.221748	17.431	0.00579106	n.s.	0.0122531	0.159603	17.6528	0.110092	n.s.	17.5906	0.14342	-0.0621455	0.209213	n.s.	9.76386e-05	0.00048999	sig	0.690617	0.0187909	17.4498	0.820278	n.s.	0.00828251	-0.202957	0.0322996	n.s.	0.0526075	-0.140812	0.328895	n.s.	0.38743	-0.0461545	17.3849	0.650646	n.s.	0.00421994	-0.267903	0.0221083	n.s.	0.019926	-0.205757	0.330282	n.s.	0.338934	-0.0649454
3663	sp|Q8NB49|AT11C_HUMAN	ATP11C	AT11C_HUMAN Probable phospholipid-transporting ATPase IG	0.294854	0.111282	17.6085	0.375274	n.s.	0.0136653	0.208118	17.7198	0.115006	n.s.	17.8166	0.296958	0.0968358	0.378831	n.s.	0.0241555	0.0363357	sig	0.554497	0.0464279	17.6549	0.723796	n.s.	0.537532	-0.0648541	0.629515	n.s.	0.0457178	-0.16169	0.318144	n.s.	0.729027	-0.025966	17.5825	0.874513	n.s.	0.220698	-0.137248	0.307085	n.s.	0.0120078	-0.234084	0.299142	n.s.	0.38874	-0.072394
5048	sp|Q9HD20|AT131_HUMAN	ATP13A1	AT131_HUMAN Probable cation-transporting ATPase 13A1	0.027781	0.271081	19.0905	0.0588516	n.s.	0.0147268	0.324158	19.3615	0.11698	n.s.	19.4146	0.279654	0.0530769	0.360506	n.s.	0.0071707	0.0132919	sig	0.0240023	0.291728	19.3822	0.148008	n.s.	0.693594	0.0206469	0.767421	n.s.	0.523976	-0.03243	0.748768	n.s.	0.0549189	0.28874	19.3792	0.289411	n.s.	0.844739	0.0176591	0.885728	n.s.	0.692481	-0.0354177	0.894932	n.s.	0.974139	-0.00298779
831	sp|P05023|AT1A1_HUMAN	ATP1A1	AT1A1_HUMAN Sodium/potassium-transporting ATPase subunit alpha-1	0.0198182	0.35518	19.2755	0.0460438	n.s.	0.0503684	0.219793	19.6307	0.200675	n.s.	19.4953	0.0676532	-0.135387	0.115875	n.s.	0.00365559	0.00773047	sig	0.0351794	0.250175	19.5257	0.17385	n.s.	0.130053	-0.105005	0.212837	n.s.	0.209898	0.0303818	0.505381	n.s.	0.112145	0.192599	19.4681	0.379963	n.s.	0.0967641	-0.162581	0.16415	n.s.	0.646842	-0.0271941	0.872636	n.s.	0.360338	-0.057576
1041	sp|P13637-3|AT1A3_HUMAN	ATP1A3	AT1A3_HUMAN Isoform 3 of Sodium/potassium-transporting ATPase subunit alpha-3	0.00217256	0.600225	20.1902	0.011805	up	0.00613641	0.299525	20.7905	0.0888031	n.s.	20.4898	0.0126557	-0.3007	0.0333629	n.s.	3.50282e-05	0.000238897	sig	0.00244441	0.377814	20.568	0.0740476	n.s.	0.0322931	-0.222411	0.0773521	n.s.	0.0383845	0.0782892	0.306398	n.s.	0.0603935	0.228771	20.419	0.300367	n.s.	0.0187894	-0.371453	0.051166	n.s.	0.388152	-0.0707534	0.739327	n.s.	0.108325	-0.149043
832	sp|P05026|AT1B1_HUMAN	ATP1B1	AT1B1_HUMAN Sodium/potassium-transporting ATPase subunit beta-1	0.00166166	0.856852	18.6945	0.0102609	up	0.0150317	0.296158	19.5514	0.117635	n.s.	18.9907	0.005442	-0.560694	0.0192029	n.s.	2.54612e-06	4.06099e-05	sig	0.00246866	0.440265	19.1348	0.0740476	n.s.	0.0128514	-0.416587	0.0416934	n.s.	0.0273136	0.144107	0.282459	n.s.	0.181817	0.144272	18.8388	0.467651	n.s.	0.00346123	-0.71258	0.0201435	down	0.111618	-0.151886	0.51867	n.s.	0.0117232	-0.295993
1058	sp|P14415|AT1B2_HUMAN	ATP1B2	AT1B2_HUMAN Sodium/potassium-transporting ATPase subunit beta-2	0.109249	0.154258	14.4534	0.16732	n.s.	0.619777	0.0488918	14.6077	0.781559	n.s.	14.5023	0.226371	-0.105366	0.303286	n.s.	0.116406	0.139776	n.s.	0.707263	-0.0348392	14.4186	0.832017	n.s.	0.0495277	-0.189097	0.104773	n.s.	0.381278	-0.0837309	0.6468	n.s.	0.378961	0.15061	14.604	0.642327	n.s.	0.980833	-0.00364833	0.986396	n.s.	0.539336	0.101718	0.821126	n.s.	0.281106	0.185449
1838	sp|P54709|AT1B3_HUMAN	ATP1B3	AT1B3_HUMAN Sodium/potassium-transporting ATPase subunit beta-3	0.00558591	0.320557	18.3829	0.019729	n.s.	0.00439987	0.253733	18.7034	0.080816	n.s.	18.6366	0.228421	-0.0668237	0.305355	n.s.	0.0459473	0.0623349	n.s.	0.0142954	0.2547	18.6376	0.121469	n.s.	0.360225	-0.0658564	0.460517	n.s.	0.985483	0.000967352	0.994376	n.s.	0.0791967	0.249028	18.6319	0.33479	n.s.	0.542975	-0.0715289	0.624732	n.s.	0.964781	-0.00470521	0.991745	n.s.	0.961001	-0.00567256
191	sp|O14983|AT2A1_HUMAN	ATP2A1	AT2A1_HUMAN Sarcoplasmic/endoplasmic reticulum calcium ATPase 1	0.00439495	0.656812	14.8591	0.017095	up	0.101852	0.188104	15.5159	0.279426	n.s.	15.0472	0.00260806	-0.468708	0.0123789	n.s.	4.44938e-05	0.000275697	sig	0.792878	0.0304511	14.8896	0.881967	n.s.	0.00260692	-0.626361	0.0182757	down	0.064291	-0.157653	0.341884	n.s.	0.460071	0.0743064	14.9334	0.709255	n.s.	0.0013218	-0.582506	0.013262	n.s.	0.00426582	-0.113798	0.229135	n.s.	0.537692	0.0438553
1104	sp|P16615|AT2A2_HUMAN	ATP2A2	AT2A2_HUMAN Sarcoplasmic/endoplasmic reticulum calcium ATPase 2	0.000300235	0.525087	20.2306	0.00483941	n.s.	6.62971e-05	0.37244	20.7557	0.0239216	n.s.	20.6031	0.0318167	-0.152647	0.0651131	n.s.	7.82182e-05	0.000418728	sig	0.00188703	0.272048	20.5027	0.0665315	n.s.	0.0107789	-0.253039	0.0375057	n.s.	0.0673642	-0.100392	0.344733	n.s.	0.0129805	0.329721	20.5604	0.18258	n.s.	0.0904144	-0.195366	0.155968	n.s.	0.616255	-0.0427192	0.86216	n.s.	0.532054	0.0576728
4038	sp|Q93084-5|AT2A3_HUMAN	ATP2A3	AT2A3_HUMAN Isoform SERCA3E of Sarcoplasmic/endoplasmic reticulum calcium ATPase 3	8.683e-05	0.628576	17.5811	0.00332523	up	0.000129986	0.402835	18.2097	0.0270235	n.s.	17.9839	0.00226904	-0.225741	0.0113811	n.s.	6.11206e-06	7.4151e-05	sig	0.00754233	0.241193	17.8223	0.0989391	n.s.	0.00164369	-0.387383	0.0153585	n.s.	0.0202103	-0.161642	0.279077	n.s.	0.0155297	0.325974	17.9071	0.192652	n.s.	0.021317	-0.302602	0.0557572	n.s.	0.37826	-0.0768605	0.735172	n.s.	0.3858	0.0847811
1169	sp|P20020|AT2B1_HUMAN	ATP2B1	AT2B1_HUMAN Plasma membrane calcium-transporting ATPase 1	0.129727	0.22094	18.8769	0.191462	n.s.	0.457576	0.0860237	19.0978	0.655902	n.s.	18.9629	0.055983	-0.134917	0.0998585	n.s.	0.0983718	0.120791	n.s.	0.275426	0.143085	19.02	0.492451	n.s.	0.307488	-0.0778553	0.405921	n.s.	0.264297	0.0570614	0.555409	n.s.	0.500596	0.079422	18.9563	0.738417	n.s.	0.0644633	-0.141518	0.120886	n.s.	0.803573	-0.00660165	0.932909	n.s.	0.271656	-0.063663
2757	sp|Q16720|AT2B3_HUMAN	ATP2B3	AT2B3_HUMAN Plasma membrane calcium-transporting ATPase 3	0.00279935	-0.461514	16.108	0.0132997	n.s.	0.371337	0.0701122	15.6465	0.589156	n.s.	16.1781	4.94159e-05	0.531626	0.00182778	n.s.	5.95158e-08	2.96546e-06	sig	0.0513567	0.18886	16.2969	0.207805	n.s.	1.52012e-05	0.650374	0.00254578	up	0.00783846	0.118748	0.228711	n.s.	0.0128164	0.336738	16.4448	0.182463	n.s.	6.6355e-05	0.798252	0.0037741	up	0.00413791	0.266626	0.229135	n.s.	0.0275241	0.147878
1241	sp|P23634|AT2B4_HUMAN	ATP2B4	AT2B4_HUMAN Plasma membrane calcium-transporting ATPase 4	0.00189071	0.315609	17.0368	0.0109785	n.s.	0.043155	0.151375	17.3524	0.186644	n.s.	17.1882	0.0286187	-0.164233	0.0606049	n.s.	0.0352464	0.049801	sig	0.47382	0.0592571	17.0961	0.663682	n.s.	0.0247992	-0.256352	0.0642797	n.s.	0.305503	-0.0921181	0.587146	n.s.	0.0462147	0.263456	17.3003	0.274849	n.s.	0.59647	-0.052153	0.6728	n.s.	0.304021	0.11208	0.686778	n.s.	0.135694	0.204199
2129	sp|P98194-7|AT2C1_HUMAN	ATP2C1	AT2C1_HUMAN Isoform 7 of Calcium-transporting ATPase type 2C member 1	0.00105496	0.49638	17.5326	0.00835789	n.s.	0.171314	0.0692494	18.029	0.377092	n.s.	17.6018	0.00153849	-0.42713	0.00912054	n.s.	4.79852e-05	0.000291342	sig	0.175856	0.130619	17.6632	0.388364	n.s.	0.0139894	-0.365761	0.0437969	n.s.	0.47229	0.0613691	0.71275	n.s.	0.400697	0.0512783	17.5839	0.660918	n.s.	0.00249647	-0.445101	0.017135	n.s.	0.744486	-0.0179711	0.915112	n.s.	0.403939	-0.0793402
1265	sp|P25705|ATPA_HUMAN	ATP5A1	ATPA_HUMAN ATP synthase subunit alpha, mitochondrial	0.000845298	0.359334	21.2639	0.00758378	n.s.	0.0270148	-0.0965981	21.6233	0.149699	n.s.	21.1673	0.000228695	-0.455932	0.00358131	n.s.	2.84175e-07	9.21124e-06	sig	0.0926057	-0.0993053	21.1646	0.281189	n.s.	0.000811544	-0.458639	0.0115943	n.s.	0.951526	-0.00270723	0.979036	n.s.	0.109336	-0.0741294	21.1898	0.375604	n.s.	0.000523905	-0.433463	0.00912897	n.s.	0.520279	0.0224687	0.811225	n.s.	0.623925	0.025176
6041	tr|F8W0P7|F8W0P7_HUMAN	ATP5B	F8W0P7_HUMAN ATP synthase subunit beta, mitochondrial (Fragment)	0.00734942	0.338308	16.9899	0.0232353	n.s.	0.368763	0.077507	17.3282	0.586675	n.s.	17.0674	0.00619562	-0.260801	0.0207687	n.s.	0.00335648	0.00720664	sig	0.986985	0.00131697	16.9913	0.993411	n.s.	0.0022307	-0.336991	0.0172131	n.s.	0.277228	-0.07619	0.562732	n.s.	0.515752	0.0533908	17.0433	0.748326	n.s.	0.00371743	-0.284918	0.0207757	n.s.	0.705909	-0.0241162	0.901849	n.s.	0.424296	0.0520738
860	sp|P06576|ATPB_HUMAN	ATP5B	ATPB_HUMAN ATP synthase subunit beta, mitochondrial	0.896944	0.0117576	22.4222	0.919673	n.s.	0.102694	-0.16924	22.4339	0.280409	n.s.	22.2529	0.0110894	-0.180998	0.0305566	n.s.	0.0231496	0.0350588	sig	0.273665	-0.116504	22.3056	0.490904	n.s.	0.100743	-0.128262	0.174853	n.s.	0.377061	0.0527355	0.644415	n.s.	0.0718384	-0.194676	22.2275	0.319112	n.s.	0.00673264	-0.206433	0.0283297	n.s.	0.415362	-0.0254359	0.75322	n.s.	0.212761	-0.0781714
1454	sp|P36542|ATPG_HUMAN	ATP5C1	ATPG_HUMAN ATP synthase subunit gamma, mitochondrial	0.000113572	0.792666	18.0868	0.00364162	up	0.828687	-0.0128059	18.8795	0.908557	n.s.	18.074	8.95348e-05	-0.805472	0.00220753	down	3.84777e-07	1.13162e-05	sig	0.355841	0.0710454	18.1579	0.566658	n.s.	0.000353921	-0.72162	0.00806574	down	0.275073	0.0838512	0.561603	n.s.	0.757829	-0.0294073	18.0574	0.889	n.s.	0.000669139	-0.822073	0.0102216	down	0.85913	-0.0166014	0.951852	n.s.	0.355529	-0.100453
1344	sp|P30049|ATPD_HUMAN	ATP5D	ATPD_HUMAN ATP synthase subunit delta, mitochondrial	0.061338	-0.176595	16.6973	0.106083	n.s.	0.0205947	-0.208434	16.5207	0.135848	n.s.	16.4889	0.573823	-0.0318393	0.645204	n.s.	0.0537085	0.0711823	n.s.	0.108903	-0.20261	16.4947	0.303072	n.s.	0.800344	-0.0260147	0.85509	n.s.	0.950366	0.00582451	0.978442	n.s.	0.0711991	-0.159533	16.5378	0.317499	n.s.	0.796517	0.0170625	0.843972	n.s.	0.365388	0.0489017	0.728239	n.s.	0.670886	0.0430772
1887	sp|P56381|ATP5E_HUMAN	ATP5E	ATP5E_HUMAN ATP synthase subunit epsilon, mitochondrial	1.15377e-05	1.42185	16.9021	0.00160957	up	0.0182045	0.266558	18.324	0.128219	n.s.	17.1687	2.32666e-05	-1.15529	0.00135894	down	2.04555e-08	1.40143e-06	sig	0.00940793	0.544532	17.4466	0.106486	n.s.	0.00119029	-0.877318	0.0135931	down	0.0737763	0.277974	0.357173	n.s.	0.0137832	0.502168	17.4043	0.186371	n.s.	0.00113981	-0.919682	0.012544	down	0.118981	0.23561	0.51931	n.s.	0.793423	-0.042364
1249	sp|P24539|AT5F1_HUMAN	ATP5F1	AT5F1_HUMAN ATP synthase F(0) complex subunit B1, mitochondrial	0.0652912	0.264759	19.6303	0.111545	n.s.	0.110825	0.17118	19.895	0.292658	n.s.	19.8015	0.251135	-0.0935789	0.33011	n.s.	0.0645444	0.0834703	n.s.	0.150666	0.161841	19.7921	0.359579	n.s.	0.259877	-0.102918	0.358667	n.s.	0.850619	-0.00933874	0.933622	n.s.	0.129304	0.185637	19.8159	0.401176	n.s.	0.407468	-0.0791218	0.497493	n.s.	0.814422	0.0144571	0.937946	n.s.	0.743687	0.0237958
585	sp|O75947|ATP5H_HUMAN	ATP5H	ATP5H_HUMAN ATP synthase subunit d, mitochondrial	0.382257	0.134055	21.8278	0.463801	n.s.	0.419739	0.0941029	21.9618	0.626676	n.s.	21.9219	0.678374	-0.0399525	0.738158	n.s.	0.581145	0.598557	n.s.	0.278133	0.130606	21.9584	0.494048	n.s.	0.970872	-0.0034499	0.978991	n.s.	0.0495435	0.0365026	0.323813	n.s.	0.51205	0.0753287	21.9031	0.745869	n.s.	0.547837	-0.0587267	0.628767	n.s.	0.345342	-0.0187741	0.717147	n.s.	0.0154376	-0.0552768
1888	sp|P56385|ATP5I_HUMAN	ATP5I	ATP5I_HUMAN ATP synthase subunit e, mitochondrial	0.952114	0.00736865	18.1419	0.962795	n.s.	0.833203	0.0203858	18.1493	0.911188	n.s.	18.1623	0.864741	0.0130172	0.891048	n.s.	0.398318	0.42309	n.s.	0.900456	0.0131578	18.1551	0.943655	n.s.	0.946876	0.00578919	0.96454	n.s.	0.865312	-0.00722797	0.93984	n.s.	0.538383	-0.0640162	18.0779	0.761773	n.s.	0.408345	-0.0713848	0.498262	n.s.	0.0494116	-0.084402	0.41318	n.s.	0.193485	-0.077174
1151	sp|P18859-2|ATP5J_HUMAN	ATP5J	ATP5J_HUMAN Isoform 2 of ATP synthase-coupling factor 6, mitochondrial	0.00350152	-1.16604	17.1141	0.015051	down	0.026696	-0.765931	15.9481	0.148805	n.s.	16.3482	0.0341461	0.400105	0.0687368	n.s.	0.0160411	0.0258173	sig	0.197002	-0.571358	16.5428	0.413633	n.s.	0.13687	0.594677	0.221467	n.s.	0.599734	0.194572	0.79792	n.s.	0.0225705	-0.887205	16.2269	0.215773	n.s.	0.161204	0.278831	0.241106	n.s.	0.580334	-0.121274	0.841076	n.s.	0.42598	-0.315846
6047	tr|G3V325|G3V325_HUMAN	ATP5J2-PTCD1	G3V325_HUMAN Pentatricopeptide repeat-containing protein 1, mitochondrial	0.782851	-0.014531	17.1201	0.828327	n.s.	0.467484	0.0376835	17.1056	0.664131	n.s.	17.1578	0.094266	0.0522146	0.150769	n.s.	0.706122	0.718271	n.s.	0.358118	0.0599867	17.1801	0.568965	n.s.	0.145613	0.0745177	0.231813	n.s.	0.593661	0.0223031	0.794314	n.s.	0.867424	-0.0129023	17.1072	0.941102	n.s.	0.979706	0.0016287	0.985755	n.s.	0.434528	-0.0505859	0.760897	n.s.	0.339956	-0.072889
589	sp|O75964|ATP5L_HUMAN	ATP5L	ATP5L_HUMAN ATP synthase subunit g, mitochondrial	0.0435813	0.290003	19.6704	0.0824189	n.s.	0.15192	0.154057	19.9604	0.349457	n.s.	19.8244	0.0501894	-0.135946	0.0922818	n.s.	0.0313119	0.0451193	sig	0.108327	0.189503	19.8599	0.302378	n.s.	0.153142	-0.1005	0.240692	n.s.	0.312321	0.0354462	0.5935	n.s.	0.228275	0.151696	19.8221	0.511522	n.s.	0.153745	-0.138307	0.232839	n.s.	0.971576	-0.00236096	0.993539	n.s.	0.611898	-0.0378071
1600	sp|P48047|ATPO_HUMAN	ATP5O	ATPO_HUMAN ATP synthase subunit O, mitochondrial	0.000510545	0.466261	19.1225	0.00625626	n.s.	0.34272	-0.0359831	19.5888	0.563166	n.s.	19.0865	0.000404997	-0.502244	0.00466869	n.s.	3.81961e-05	0.000249766	sig	0.745883	0.0201179	19.1426	0.855905	n.s.	0.00250975	-0.446143	0.0180229	n.s.	0.391582	0.056101	0.653086	n.s.	0.497299	0.0637182	19.1862	0.736663	n.s.	0.0115554	-0.402543	0.038068	n.s.	0.309893	0.0997013	0.690996	n.s.	0.679343	0.0436003
4481	sp|Q99766|ATP5S_HUMAN	ATP5S	ATP5S_HUMAN ATP synthase subunit s, mitochondrial	0.0945141	0.116268	15.2038	0.1496	n.s.	0.299893	0.0663367	15.3201	0.517742	n.s.	15.2702	0.180816	-0.0499318	0.252288	n.s.	0.0126285	0.0211492	sig	0.0689016	-0.128695	15.0751	0.243458	n.s.	0.000485935	-0.244963	0.00936006	n.s.	0.0024622	-0.195032	0.195323	n.s.	0.32431	-0.0945129	15.1093	0.599617	n.s.	0.0398319	-0.210781	0.0847675	n.s.	0.0894819	-0.16085	0.492248	n.s.	0.647672	0.0341818
2720	sp|Q15904|VAS1_HUMAN	ATP6AP1	VAS1_HUMAN V-type proton ATPase subunit S1	0.0133629	0.255963	16.5003	0.0346664	n.s.	0.0473257	0.1325	16.7562	0.194436	n.s.	16.6328	0.0839232	-0.123463	0.137942	n.s.	0.00102814	0.00286311	sig	0.0158693	0.244534	16.7448	0.125444	n.s.	0.871818	-0.0114298	0.910952	n.s.	0.108076	0.112033	0.402501	n.s.	0.00644041	0.301156	16.8014	0.157203	n.s.	0.516792	0.0451927	0.60103	n.s.	0.0293721	0.168656	0.368638	n.s.	0.425953	0.0566225
558	sp|O75787|RENR_HUMAN	ATP6AP2	RENR_HUMAN Renin receptor	0.00697879	0.397574	16.6858	0.0226089	n.s.	0.0176577	0.230003	17.0834	0.126585	n.s.	16.9158	0.0303339	-0.167571	0.0632375	n.s.	0.00146012	0.00373487	sig	0.114852	0.135912	16.8217	0.311185	n.s.	0.0125291	-0.261662	0.041035	n.s.	0.0469898	-0.0940907	0.320326	n.s.	0.0482029	0.244011	16.9298	0.279006	n.s.	0.132518	-0.153563	0.206768	n.s.	0.836636	0.0140077	0.942994	n.s.	0.205945	0.108098
559	sp|O75787|RENR_HUMAN	ATP6AP2	RENR_HUMAN Renin receptor	0.00697879	0.397574	16.6858	0.0226089	n.s.	0.0176577	0.230003	17.0834	0.126585	n.s.	16.9158	0.0303339	-0.167571	0.0632375	n.s.	0.00146012	0.00373487	sig	0.114852	0.135912	16.8217	0.311185	n.s.	0.0125291	-0.261662	0.041035	n.s.	0.0469898	-0.0940907	0.320326	n.s.	0.0482029	0.244011	16.9298	0.279006	n.s.	0.132518	-0.153563	0.206768	n.s.	0.836636	0.0140077	0.942994	n.s.	0.205945	0.108098
4033	sp|Q93050-3|VPP1_HUMAN	ATP6V0A1	VPP1_HUMAN Isoform 3 of V-type proton ATPase 116 kDa subunit a isoform 1	0.00485325	0.191495	19.7437	0.0181461	n.s.	0.724868	0.0115692	19.9352	0.850706	n.s.	19.7553	0.000775378	-0.179926	0.00655749	n.s.	5.59304e-06	6.97038e-05	sig	0.214143	-0.0495924	19.6941	0.433772	n.s.	0.000548355	-0.241087	0.00969512	n.s.	0.0323197	-0.0611616	0.293435	n.s.	0.049611	-0.135175	19.6085	0.281674	n.s.	0.00153314	-0.32667	0.0140904	n.s.	0.0211711	-0.146745	0.334573	n.s.	0.112404	-0.085583
5875	sp|Q9Y487|VPP2_HUMAN	ATP6V0A2	VPP2_HUMAN V-type proton ATPase 116 kDa subunit a isoform 2	0.00238078	0.403239	17.7734	0.0122786	n.s.	0.00954629	0.220786	18.1766	0.100179	n.s.	17.9942	0.0378538	-0.182454	0.0744844	n.s.	0.000772862	0.0022931	sig	0.00882712	0.1812	17.9546	0.10435	n.s.	0.0134941	-0.222039	0.0429093	n.s.	0.370349	-0.0395852	0.639435	n.s.	0.111004	0.152047	17.9254	0.377892	n.s.	0.0388948	-0.251193	0.0833321	n.s.	0.412469	-0.068739	0.751686	n.s.	0.697283	-0.0291539
1290	sp|P27449|VATL_HUMAN	ATP6V0C	VATL_HUMAN V-type proton ATPase 16 kDa proteolipid subunit	0.970252	0.0028541	16.4955	0.976901	n.s.	0.423899	0.0597999	16.4984	0.629115	n.s.	16.5553	0.0980003	0.0569458	0.155526	n.s.	0.867933	0.871257	n.s.	0.492756	0.0736468	16.5692	0.677498	n.s.	0.40233	0.0707927	0.501374	n.s.	0.855223	0.0138469	0.935908	n.s.	0.8585	-0.0248528	16.4707	0.938002	n.s.	0.821807	-0.0277069	0.865445	n.s.	0.493077	-0.0846527	0.795324	n.s.	0.499522	-0.0984996
1957	sp|P61421|VA0D1_HUMAN	ATP6V0D1	VA0D1_HUMAN V-type proton ATPase subunit d 1	0.0233457	0.162389	19.0779	0.052053	n.s.	0.835505	0.00945079	19.2403	0.912447	n.s.	19.0874	0.00154229	-0.152938	0.00913408	n.s.	0.000179225	0.000758278	sig	0.433974	-0.0450774	19.0329	0.633027	n.s.	0.00432672	-0.207467	0.0234297	n.s.	0.163048	-0.0545282	0.464255	n.s.	0.18754	-0.0837225	18.9942	0.473881	n.s.	0.00261013	-0.246112	0.0175239	n.s.	0.0489314	-0.0931733	0.412518	n.s.	0.434317	-0.0386451
1476	sp|P38606|VATA_HUMAN	ATP6V1A	VATA_HUMAN V-type proton ATPase catalytic subunit A	0.00660162	0.159832	21.1884	0.0219167	n.s.	0.757269	0.0124492	21.3482	0.866991	n.s.	21.2008	0.00677269	-0.147383	0.0219766	n.s.	0.00113505	0.00309087	sig	0.604478	0.0205686	21.209	0.759408	n.s.	0.0070297	-0.139264	0.0294934	n.s.	0.827002	0.00811938	0.921034	n.s.	0.813229	0.00899159	21.1974	0.915025	n.s.	0.00439171	-0.150841	0.0225341	n.s.	0.923335	-0.00345759	0.980068	n.s.	0.740887	-0.011577
1190	sp|P21281|VATB2_HUMAN	ATP6V1B2	VATB2_HUMAN V-type proton ATPase subunit B, brain isoform	0.257422	-0.0326489	19.9197	0.336294	n.s.	0.103308	-0.0547831	19.8871	0.281575	n.s.	19.8649	0.1986	-0.0221342	0.272685	n.s.	0.0612699	0.0796941	n.s.	0.473743	-0.0355039	19.8842	0.663682	n.s.	0.945638	-0.00285501	0.963701	n.s.	0.65643	0.0192792	0.830559	n.s.	0.0755376	-0.0778686	19.8419	0.326932	n.s.	0.137062	-0.0452197	0.212211	n.s.	0.419741	-0.0230855	0.755867	n.s.	0.397289	-0.0423647
1191	sp|P21283|VATC1_HUMAN	ATP6V1C1	VATC1_HUMAN V-type proton ATPase subunit C 1	0.153321	-0.0816386	17.2226	0.217756	n.s.	0.0968153	-0.0890298	17.141	0.273524	n.s.	17.1336	0.893894	-0.00739115	0.915455	n.s.	0.00199034	0.0047355	sig	0.133095	-0.0474479	17.1752	0.336448	n.s.	0.446681	0.0341907	0.544048	n.s.	0.294427	0.0415819	0.579909	n.s.	0.0546118	-0.075937	17.1467	0.289328	n.s.	0.89973	0.00570158	0.927578	n.s.	0.739584	0.0130927	0.914095	n.s.	0.168678	-0.0284891
5934	sp|Q9Y5K8|VATD_HUMAN	ATP6V1D	VATD_HUMAN V-type proton ATPase subunit D	0.0919039	0.0955677	18.7783	0.146429	n.s.	0.664695	0.0144595	18.8738	0.810731	n.s.	18.7927	0.161732	-0.0811082	0.230788	n.s.	0.34048	0.366367	n.s.	0.814404	-0.0143404	18.7639	0.895666	n.s.	0.178722	-0.109908	0.269716	n.s.	0.65792	-0.0287999	0.831416	n.s.	0.888159	0.0062041	18.7845	0.95375	n.s.	0.177931	-0.0893636	0.260311	n.s.	0.865168	-0.00825539	0.95533	n.s.	0.772101	0.0205445
1455	sp|P36543|VATE1_HUMAN	ATP6V1E1	VATE1_HUMAN V-type proton ATPase subunit E 1	0.658303	0.0236917	17.6501	0.720179	n.s.	0.391588	-0.0536824	17.6738	0.60551	n.s.	17.5964	0.0539327	-0.0773741	0.0973534	n.s.	0.0759226	0.0963252	n.s.	0.261911	-0.0761297	17.574	0.479521	n.s.	0.0392099	-0.0998214	0.0883065	n.s.	0.620495	-0.0224473	0.810187	n.s.	0.226114	-0.0714204	17.5787	0.510385	n.s.	0.00223924	-0.0951121	0.0164237	n.s.	0.575433	-0.017738	0.838528	n.s.	0.895005	0.00470931
2772	sp|Q16864-2|VATF_HUMAN	ATP6V1F	VATF_HUMAN Isoform 2 of V-type proton ATPase subunit F	0.0019237	-0.604329	16.9496	0.0110457	down	0.223013	-0.109337	16.3452	0.437251	n.s.	16.8402	0.000897946	0.494992	0.0070308	n.s.	0.000112794	0.000541532	sig	0.0336614	-0.339649	16.6099	0.170829	n.s.	0.0477845	0.26468	0.102233	n.s.	0.0575526	-0.230312	0.3359	n.s.	0.0248414	-0.252448	16.6971	0.222209	n.s.	0.00225084	0.351881	0.0164238	n.s.	0.0179863	-0.143112	0.323854	n.s.	0.357563	0.0872007
493	sp|O75348|VATG1_HUMAN	ATP6V1G1	VATG1_HUMAN V-type proton ATPase subunit G 1	0.194512	-0.0672575	15.0008	0.266284	n.s.	0.945376	-0.00286257	14.9336	0.97264	n.s.	14.998	0.214222	0.0643949	0.290758	n.s.	0.0187838	0.0293464	sig	0.147797	-0.13256	14.8683	0.355574	n.s.	0.441093	-0.0653022	0.538439	n.s.	0.155749	-0.129697	0.455831	n.s.	0.0794849	-0.0913502	14.9095	0.335097	n.s.	0.60898	-0.0240928	0.684606	n.s.	0.0889342	-0.0884877	0.492248	n.s.	0.608124	0.0412094
720	sp|O95670|VATG2_HUMAN	ATP6V1G2	VATG2_HUMAN V-type proton ATPase subunit G 2	0.200819	-0.0298758	17.0763	0.273613	n.s.	0.476667	-0.0148447	17.0465	0.66989	n.s.	17.0615	0.245976	0.0150311	0.324932	n.s.	0.0117858	0.0200279	sig	0.380288	0.0334652	17.1098	0.586864	n.s.	0.104772	0.0633411	0.180373	n.s.	0.181615	0.04831	0.478983	n.s.	0.577197	-0.0258112	17.0505	0.785057	n.s.	0.923432	0.00406458	0.945706	n.s.	0.794716	-0.0109665	0.931803	n.s.	0.288578	-0.0592765
5529	sp|Q9UI12|VATH_HUMAN	ATP6V1H	VATH_HUMAN V-type proton ATPase subunit H	0.816749	-0.0153667	19.2829	0.855784	n.s.	0.778792	-0.0184458	19.2675	0.879279	n.s.	19.2644	0.916623	-0.00307909	0.933447	n.s.	0.209699	0.236136	n.s.	0.767279	-0.0209104	19.262	0.866185	n.s.	0.887476	-0.00554368	0.922729	n.s.	0.948073	-0.00246459	0.976915	n.s.	0.466295	-0.0545424	19.2283	0.714755	n.s.	0.381864	-0.0391757	0.473619	n.s.	0.404786	-0.0360967	0.749127	n.s.	0.503144	-0.0336321
2207	sp|Q04656-3|ATP7A_HUMAN	ATP7A	ATP7A_HUMAN Isoform 2 of Copper-transporting ATPase 1	0.00164676	0.227924	16.5712	0.0102609	n.s.	0.00790531	0.111629	16.7991	0.0931702	n.s.	16.6828	0.0101083	-0.116294	0.0287322	n.s.	0.007511	0.0138313	sig	0.168212	0.0915272	16.6627	0.380772	n.s.	0.0703275	-0.136396	0.134179	n.s.	0.718489	-0.0201021	0.862415	n.s.	0.0919738	0.0803935	16.6516	0.353043	n.s.	0.0180389	-0.14753	0.0498425	n.s.	0.391416	-0.0312358	0.74209	n.s.	0.860125	-0.0111337
5793	sp|Q9Y2Q0-3|AT8A1_HUMAN	ATP8A1	AT8A1_HUMAN Isoform 3 of Probable phospholipid-transporting ATPase IA	0.00121384	0.330826	20.1896	0.00912498	n.s.	0.242195	0.0610466	20.5204	0.45758	n.s.	20.2506	0.000857528	-0.26978	0.00691181	n.s.	8.03648e-06	8.79301e-05	sig	0.994036	0.000419403	20.19	0.997861	n.s.	0.00132429	-0.330407	0.0143342	n.s.	0.251988	-0.0606272	0.544333	n.s.	0.404876	-0.0425151	20.1471	0.663318	n.s.	0.00030193	-0.373341	0.00722895	n.s.	0.0484423	-0.103562	0.411351	n.s.	0.407938	-0.0429345
459	sp|O75110|ATP9A_HUMAN	ATP9A	ATP9A_HUMAN Probable phospholipid-transporting ATPase IIA	5.61134e-05	0.348783	18.5913	0.00264303	n.s.	0.00529306	0.246546	18.9401	0.0845734	n.s.	18.8379	0.0974769	-0.102237	0.154777	n.s.	0.00102734	0.00286222	sig	0.0313877	0.210764	18.8021	0.164426	n.s.	0.107526	-0.138019	0.184564	n.s.	0.670198	-0.0357818	0.835185	n.s.	0.133353	0.154057	18.7454	0.406731	n.s.	0.0800077	-0.194726	0.141706	n.s.	0.374899	-0.0924888	0.734343	n.s.	0.614279	-0.056707
2970	sp|Q5TC12|ATPF1_HUMAN	ATPAF1	ATPF1_HUMAN ATP synthase mitochondrial F1 complex assembly factor 1	0.00536367	-0.172184	18.669	0.0193291	n.s.	0.154734	-0.0708363	18.4968	0.353635	n.s.	18.5982	0.024757	0.101348	0.0544271	n.s.	0.00260084	0.00589713	sig	0.252911	-0.0506845	18.6183	0.471198	n.s.	0.00868479	0.1215	0.0330559	n.s.	0.605244	0.0201518	0.801118	n.s.	0.0626331	-0.115317	18.5537	0.303167	n.s.	0.180088	0.0568675	0.262253	n.s.	0.363033	-0.0444803	0.727151	n.s.	0.190752	-0.064632
3624	sp|Q8N5M1|ATPF2_HUMAN	ATPAF2	ATPF2_HUMAN ATP synthase mitochondrial F1 complex assembly factor 2	0.00239359	0.479861	16.373	0.0123026	n.s.	0.834786	-0.016794	16.8529	0.912327	n.s.	16.3562	0.00130464	-0.496655	0.00838355	n.s.	6.31341e-05	0.000361477	sig	0.69727	-0.0342931	16.3387	0.823959	n.s.	0.00179735	-0.514155	0.015903	n.s.	0.826937	-0.0174991	0.921034	n.s.	0.656647	-0.0338684	16.3392	0.831183	n.s.	0.000776365	-0.51373	0.0109107	n.s.	0.797798	-0.0170744	0.931803	n.s.	0.995459	0.000424648
571	sp|O75882|ATRN_HUMAN	ATRN	ATRN_HUMAN Attractin	0.23876	0.0881868	16.8447	0.316439	n.s.	0.12564	0.12827	16.9328	0.313657	n.s.	16.9729	0.487873	0.0400834	0.566464	n.s.	0.146965	0.171782	n.s.	0.0683607	0.159892	17.0046	0.242349	n.s.	0.225642	0.0717051	0.320848	n.s.	0.58599	0.0316217	0.789659	n.s.	0.148609	0.123417	16.9681	0.427157	n.s.	0.562521	0.0352304	0.643293	n.s.	0.938286	-0.00485299	0.984582	n.s.	0.55539	-0.0364747
1568	sp|P46100|ATRX_HUMAN	ATRX	ATRX_HUMAN Transcriptional regulator ATRX	0.106396	-0.0778642	20.2994	0.163973	n.s.	0.369084	-0.0413587	20.2216	0.58681	n.s.	20.2581	0.285779	0.0365055	0.366978	n.s.	0.0852367	0.10644	n.s.	0.163957	-0.0820322	20.2174	0.375719	n.s.	0.920265	-0.00416799	0.946482	n.s.	0.391626	-0.0406735	0.653086	n.s.	0.724254	-0.0167898	20.2826	0.870693	n.s.	0.149263	0.0610744	0.226876	n.s.	0.552773	0.0245689	0.829391	n.s.	0.226841	0.0652423
1826	sp|P54253|ATX1_HUMAN	ATXN1	ATX1_HUMAN Ataxin-1	0.00473689	-0.46867	14.9642	0.0178715	n.s.	0.0527921	-0.198761	14.4956	0.20584	n.s.	14.7655	0.0656085	0.269909	0.113145	n.s.	0.00969576	0.0170674	sig	0.00360194	-0.239949	14.7243	0.081553	n.s.	0.0597896	0.228721	0.119758	n.s.	0.629502	-0.0411885	0.813912	n.s.	0.140761	-0.201256	14.763	0.418259	n.s.	0.118768	0.267415	0.190455	n.s.	0.985546	-0.00249497	0.997291	n.s.	0.751103	0.0386935
5427	sp|Q9UBB4|ATX10_HUMAN	ATXN10	ATX10_HUMAN Ataxin-10	0.00299605	-0.334666	20.3786	0.0137887	n.s.	0.554073	0.031951	20.0439	0.733626	n.s.	20.4105	4.54014e-05	0.366617	0.00179939	n.s.	6.79331e-06	7.87632e-05	sig	0.416245	-0.0548123	20.3238	0.618843	n.s.	0.00214635	0.279854	0.0168941	n.s.	0.076179	-0.0867633	0.362082	n.s.	0.591243	0.0304735	20.4091	0.791827	n.s.	0.000139022	0.36514	0.00551424	n.s.	0.944885	-0.00147751	0.985453	n.s.	0.100762	0.0852858
963	sp|P0C7T5|ATX1L_HUMAN	ATXN1L	ATX1L_HUMAN Ataxin-1-like	0.00755225	-0.361398	16.0066	0.0236655	n.s.	0.326749	-0.0724932	15.6452	0.546001	n.s.	15.9341	0.00415131	0.288904	0.0161057	n.s.	8.62594e-05	0.000450266	sig	0.0604671	-0.155408	15.8512	0.224915	n.s.	0.00814632	0.20599	0.0319962	n.s.	0.0386513	-0.0829144	0.306534	n.s.	0.933033	0.00630829	16.0129	0.973734	n.s.	0.00282961	0.367706	0.018423	n.s.	0.163014	0.0788015	0.562456	n.s.	0.0140671	0.161716
4468	sp|Q99700|ATX2_HUMAN	ATXN2	ATX2_HUMAN Ataxin-2	0.00134822	-0.43621	19.4334	0.00956396	n.s.	0.0163223	-0.161345	18.9972	0.122397	n.s.	19.2721	0.0111962	0.274865	0.0307314	n.s.	3.46271e-05	0.000237235	sig	0.00452755	-0.171154	19.2623	0.0858383	n.s.	0.00866058	0.265056	0.033012	n.s.	0.823065	-0.00980924	0.918597	n.s.	0.0229404	-0.148086	19.2854	0.216106	n.s.	0.00978321	0.288125	0.0345382	n.s.	0.804122	0.0132595	0.932909	n.s.	0.610736	0.0230688
3895	sp|Q8WWM7-3|ATX2L_HUMAN	ATXN2L	ATX2L_HUMAN Isoform 3 of Ataxin-2-like protein	0.0203373	-0.191725	19.3046	0.0469424	n.s.	0.266504	-0.0423838	19.1129	0.482508	n.s.	19.2622	0.0411203	0.149341	0.0792059	n.s.	0.0044169	0.00899342	sig	0.0664079	-0.0837275	19.2209	0.239826	n.s.	0.0999572	0.107998	0.174023	n.s.	0.261011	-0.0413437	0.553136	n.s.	0.486951	-0.0249971	19.2796	0.730487	n.s.	0.0292745	0.166728	0.0688631	n.s.	0.60282	0.0173867	0.854651	n.s.	0.135081	0.0587304
1825	sp|P54252|ATX3_HUMAN	ATXN3	ATX3_HUMAN Ataxin-3	0.00127779	-0.371435	16.0614	0.00935585	n.s.	0.042697	-0.116835	15.69	0.186132	n.s.	15.9446	0.0107891	0.2546	0.0299482	n.s.	8.38878e-05	0.000440944	sig	0.00975741	-0.19723	15.8642	0.106771	n.s.	0.0407426	0.174205	0.090943	n.s.	0.209029	-0.0803957	0.504111	n.s.	0.112568	-0.116784	15.9446	0.38021	n.s.	0.0222008	0.254651	0.0574212	n.s.	0.999428	5.05421e-05	0.999984	n.s.	0.30214	0.0804462
2955	sp|Q5T6C5|AT7L2_HUMAN	ATXN7L2	AT7L2_HUMAN Ataxin-7-like protein 2	0.240031	-0.065687	16.4531	0.317565	n.s.	0.436127	-0.0424149	16.3874	0.639448	n.s.	16.4107	0.671642	0.0232721	0.732778	n.s.	0.51915	0.539089	n.s.	0.27812	-0.06527	16.3879	0.494048	n.s.	0.994191	0.000416992	0.995843	n.s.	0.699626	-0.0228551	0.852006	n.s.	0.539356	-0.0314212	16.4217	0.762086	n.s.	0.521737	0.0342658	0.605963	n.s.	0.837534	0.0109938	0.943477	n.s.	0.558946	0.0338489
2465	sp|Q13825|AUHM_HUMAN	AUH	AUHM_HUMAN Methylglutaconyl-CoA hydratase, mitochondrial	0.000452702	0.775927	16.3825	0.00595926	up	0.00886341	0.226098	17.1584	0.0971446	n.s.	16.6086	0.000797912	-0.549828	0.00659963	n.s.	1.67457e-06	3.06869e-05	sig	0.00448553	0.46322	16.8457	0.0855799	n.s.	0.0241235	-0.312707	0.0630433	n.s.	0.0257646	0.237121	0.282459	n.s.	0.0194299	0.313749	16.6963	0.206601	n.s.	0.0070592	-0.462177	0.028907	n.s.	0.288117	0.0876511	0.672005	n.s.	0.196638	-0.14947
5969	sp|Q9Y679|AUP1_HUMAN	AUP1	AUP1_HUMAN Ancient ubiquitous protein 1	0.174284	0.156155	17.8289	0.242501	n.s.	0.248877	0.110349	17.9851	0.464219	n.s.	17.9392	0.43127	-0.045806	0.512846	n.s.	0.302333	0.328959	n.s.	0.207622	0.145993	17.9749	0.425642	n.s.	0.897621	-0.0101619	0.929217	n.s.	0.565226	0.0356442	0.777492	n.s.	0.168136	0.145411	17.9743	0.452443	n.s.	0.86531	-0.0107446	0.901807	n.s.	0.381603	0.0350614	0.736926	n.s.	0.993114	-0.000582792
4213	sp|Q96GD4|AURKB_HUMAN	AURKB	AURKB_HUMAN Aurora kinase B	0.00834431	0.558094	14.3762	0.0253058	n.s.	0.177709	0.185634	14.9343	0.386372	n.s.	14.5618	0.000129536	-0.37246	0.00267179	n.s.	0.000107529	0.000525296	sig	0.111453	0.262935	14.6391	0.307372	n.s.	0.0113291	-0.295158	0.0387188	n.s.	0.293203	0.0773013	0.577875	n.s.	0.221017	0.171166	14.5474	0.504358	n.s.	0.000718846	-0.386927	0.0105192	n.s.	0.715802	-0.0144678	0.906757	n.s.	0.269468	-0.091769
3917	sp|Q8WXX7|AUTS2_HUMAN	AUTS2	AUTS2_HUMAN Autism susceptibility gene 2 protein	0.0102856	-0.246771	14.8745	0.0288696	n.s.	0.065228	-0.181284	14.6277	0.225235	n.s.	14.6932	0.398768	0.0654876	0.48296	n.s.	0.0104134	0.0180341	sig	0.0345368	-0.147128	14.7273	0.172085	n.s.	0.0803658	0.0996432	0.148082	n.s.	0.621118	0.0341556	0.810187	n.s.	0.110337	-0.117227	14.7572	0.376614	n.s.	0.0750684	0.129544	0.135262	n.s.	0.423852	0.0640568	0.758505	n.s.	0.55826	0.0299012
5693	sp|Q9UPN4|AZI1_HUMAN	AZI1	AZI1_HUMAN 5-azacytidine-induced protein 1	1.05232e-05	1.68574	16.3324	0.00154743	up	0.215587	0.104205	18.0182	0.428994	n.s.	16.4366	1.16635e-05	-1.58154	0.0012695	down	2.0034e-12	3.18768e-09	sig	0.271576	-0.0717569	16.2607	0.488551	n.s.	1.70126e-06	-1.7575	0.00146527	down	0.0307754	-0.175962	0.287956	n.s.	0.174876	-0.110247	16.2222	0.459404	n.s.	5.00985e-06	-1.79599	0.00116171	down	0.0297192	-0.214452	0.370108	n.s.	0.471432	-0.03849
4291	sp|Q96L58|B3GT6_HUMAN	B3GALT6	B3GT6_HUMAN Beta-1,3-galactosyltransferase 6	0.00103386	0.507126	16.0415	0.0083076	n.s.	0.00705957	0.207259	16.5486	0.0913351	n.s.	16.2487	0.00286791	-0.299867	0.0127925	n.s.	0.000543038	0.00173594	sig	0.0962128	0.14899	16.1905	0.284905	n.s.	0.0076398	-0.358137	0.0308922	n.s.	0.369088	-0.0582695	0.638709	n.s.	0.676836	0.0513573	16.0928	0.842348	n.s.	0.0173239	-0.455769	0.0486927	n.s.	0.222717	-0.155902	0.622614	n.s.	0.466584	-0.0976324
602	sp|O94766|B3GA3_HUMAN	B3GAT3	B3GA3_HUMAN Galactosylgalactosylxylosylprotein 3-beta-glucuronosyltransferase 3	0.0298976	0.210546	17.2971	0.0618998	n.s.	0.000293967	0.198885	17.5076	0.0322242	n.s.	17.496	0.862281	-0.0116612	0.889121	n.s.	0.0808146	0.101591	n.s.	0.0733432	0.0950456	17.3921	0.250181	n.s.	0.185969	-0.1155	0.277152	n.s.	0.0531479	-0.103839	0.328895	n.s.	0.613936	0.0579538	17.3551	0.804831	n.s.	0.280085	-0.152592	0.370314	n.s.	0.253157	-0.140931	0.649554	n.s.	0.756102	-0.0370918
2150	sp|Q00973|B4GN1_HUMAN	B4GALNT1	B4GN1_HUMAN Beta-1,4 N-acetylgalactosaminyltransferase 1	0.000485983	0.606901	15.5925	0.00614948	up	0.191481	0.128458	16.1994	0.402458	n.s.	15.721	0.00299827	-0.478443	0.0131498	n.s.	3.32817e-06	4.83907e-05	sig	0.418791	0.0569205	15.6494	0.619909	n.s.	0.000493527	-0.549981	0.00938635	n.s.	0.411703	-0.0715374	0.668145	n.s.	0.631799	-0.0306615	15.5618	0.816881	n.s.	0.000190884	-0.637563	0.00605768	down	0.100907	-0.159119	0.508252	n.s.	0.180106	-0.0875821
403	sp|O60513|B4GT4_HUMAN	B4GALT4	B4GT4_HUMAN Beta-1,4-galactosyltransferase 4	0.000373754	0.739128	14.7186	0.00538277	up	0.0155391	0.209653	15.4577	0.119328	n.s.	14.9283	0.000276026	-0.529475	0.00381688	n.s.	2.57404e-06	4.08391e-05	sig	0.0484974	0.157761	14.8764	0.202908	n.s.	0.000293287	-0.581367	0.0075277	n.s.	0.116982	-0.0518915	0.414724	n.s.	0.344386	0.107369	14.826	0.615383	n.s.	0.00280977	-0.63176	0.0183136	down	0.304747	-0.102284	0.687323	n.s.	0.60404	-0.0503926
5253	sp|Q9NWV8|BABA1_HUMAN	BABAM1	BABA1_HUMAN BRISC and BRCA1-A complex member 1	0.000418247	0.696347	16.8103	0.00569212	up	0.196928	0.0860146	17.5066	0.408141	n.s.	16.8963	0.000161223	-0.610332	0.00299614	down	6.7935e-08	3.25063e-06	sig	0.0236965	0.220291	17.0306	0.147437	n.s.	0.000794153	-0.476056	0.0114819	n.s.	0.029525	0.134276	0.286401	n.s.	0.0286507	0.214653	17.0249	0.229594	n.s.	0.000912605	-0.481694	0.0115677	n.s.	0.0423726	0.128638	0.39792	n.s.	0.918214	-0.00563825
169	sp|O14867|BACH1_HUMAN	BACH1	BACH1_HUMAN Transcription regulator protein BACH1	0.0115617	-0.185811	15.4032	0.0312283	n.s.	0.205437	0.0552033	15.2174	0.417874	n.s.	15.4584	0.00789427	0.241014	0.0243575	n.s.	0.00200616	0.00476373	sig	0.0125174	0.0920233	15.4952	0.117734	n.s.	0.00203287	0.277834	0.0166117	n.s.	0.324699	0.0368201	0.601232	n.s.	0.647976	0.0261221	15.4293	0.82558	n.s.	0.0270828	0.211933	0.0654699	n.s.	0.645628	-0.0290812	0.871974	n.s.	0.261984	-0.0659012
4714	sp|Q9BYV9|BACH2_HUMAN	BACH2	BACH2_HUMAN Transcription regulator protein BACH2	0.00628481	-0.259938	16.0866	0.0212488	n.s.	0.841235	0.00630224	15.8267	0.915323	n.s.	16.0929	0.00534761	0.26624	0.0190099	n.s.	2.17868e-05	0.000172379	sig	0.12109	-0.0804351	16.0062	0.319401	n.s.	0.0330614	0.179503	0.0786281	n.s.	0.0943528	-0.0867373	0.38842	n.s.	0.0396543	-0.148374	15.9382	0.260147	n.s.	0.149057	0.111564	0.226649	n.s.	0.0328375	-0.154676	0.387336	n.s.	0.292201	-0.0679392
4018	sp|Q92934|BAD_HUMAN	BAD	BAD_HUMAN Bcl2 antagonist of cell death	0.00730337	-0.418662	13.7666	0.0231747	n.s.	0.0568768	-0.185937	13.348	0.211456	n.s.	13.5807	0.0183401	0.232725	0.043791	n.s.	0.000372209	0.00131231	sig	0.0198302	-0.258471	13.5082	0.136045	n.s.	0.0531387	0.160191	0.109717	n.s.	0.132496	-0.0725336	0.432728	n.s.	0.0185473	-0.316844	13.4498	0.202943	n.s.	0.244196	0.101818	0.332639	n.s.	0.0937464	-0.130907	0.499155	n.s.	0.372911	-0.0583734
4495	sp|Q99933|BAG1_HUMAN	BAG1	BAG1_HUMAN BAG family molecular chaperone regulator 1	0.00393077	-0.295104	15.7076	0.0160234	n.s.	0.0594043	-0.110366	15.4125	0.215234	n.s.	15.5972	0.0108275	0.184739	0.0299969	n.s.	0.0073027	0.0134931	sig	0.100052	-0.109801	15.5978	0.291127	n.s.	0.0214267	0.185303	0.0582399	n.s.	0.990298	0.000564545	0.996745	n.s.	0.988493	-0.000923522	15.7066	0.99464	n.s.	0.00771943	0.294181	0.0302818	n.s.	0.110737	0.109442	0.517146	n.s.	0.149613	0.108877
739	sp|O95816|BAG2_HUMAN	BAG2	BAG2_HUMAN BAG family molecular chaperone regulator 2	0.00697536	0.208547	16.9944	0.0226089	n.s.	0.521357	0.035906	17.2029	0.707145	n.s.	17.0303	0.0100688	-0.172641	0.0286613	n.s.	0.00634794	0.0120314	sig	0.0981559	0.118567	17.1129	0.288252	n.s.	0.104025	-0.0899803	0.179344	n.s.	0.192406	0.082661	0.491663	n.s.	0.148786	0.080255	17.0746	0.427157	n.s.	0.0109159	-0.128292	0.0369494	n.s.	0.35026	0.0443489	0.719901	n.s.	0.459074	-0.0383121
740	sp|O95817|BAG3_HUMAN	BAG3	BAG3_HUMAN BAG family molecular chaperone regulator 3	0.00037958	-0.51804	18.2329	0.00538277	n.s.	0.00812593	-0.248932	17.7149	0.0942356	n.s.	17.984	0.000265012	0.269108	0.00371984	n.s.	0.000102525	0.000506244	sig	0.00180661	-0.378815	17.8541	0.0660125	n.s.	0.00388484	0.139225	0.0222851	n.s.	0.013347	-0.129883	0.260419	n.s.	0.0680232	-0.266274	17.9666	0.309052	n.s.	0.0602577	0.251766	0.114857	n.s.	0.86947	-0.0173424	0.957486	n.s.	0.320173	0.112541
5605	sp|Q9UL15-2|BAG5_HUMAN	BAG5	BAG5_HUMAN Isoform 2 of BAG family molecular chaperone regulator 5	0.0054221	-0.253484	18.8316	0.019395	n.s.	0.34199	0.0340045	18.5781	0.562662	n.s.	18.8656	0.00638827	0.287488	0.021104	n.s.	0.000133382	0.000606	sig	0.186467	-0.0379784	18.7936	0.401155	n.s.	0.013366	0.215505	0.0426369	n.s.	0.131367	-0.071983	0.431406	n.s.	0.209763	0.0735842	18.9051	0.49532	n.s.	0.00804614	0.327068	0.0309	n.s.	0.52916	0.0395796	0.816674	n.s.	0.106158	0.111563
1572	sp|P46379-3|BAG6_HUMAN	BAG6	BAG6_HUMAN Isoform 3 of Large proline-rich protein BAG6	0.000210209	-0.170745	19.0615	0.00428159	n.s.	0.0337297	0.0533867	18.8908	0.165623	n.s.	19.1149	0.00028988	0.224132	0.00393623	n.s.	5.13622e-06	6.63089e-05	sig	0.126266	0.0550918	19.1166	0.32677	n.s.	0.00163929	0.225837	0.0153585	n.s.	0.959561	0.00170512	0.98104	n.s.	0.00505037	0.0421157	19.1037	0.150352	n.s.	4.95331e-05	0.212861	0.00327588	n.s.	0.5058	-0.011271	0.802703	n.s.	0.66496	-0.0129761
5389	sp|Q9P281|BAHC1_HUMAN	BAHCC1	BAHC1_HUMAN BAH and coiled-coil domain-containing protein 1	0.018006	-0.241688	14.8847	0.0431644	n.s.	0.0827036	-0.103096	14.643	0.252977	n.s.	14.7816	0.082081	0.138592	0.135357	n.s.	0.0133607	0.02217	sig	0.0313908	-0.164702	14.72	0.164426	n.s.	0.298861	0.0769854	0.39748	n.s.	0.265482	-0.0616063	0.555409	n.s.	0.016977	-0.193429	14.6913	0.197095	n.s.	0.488376	0.0482588	0.574633	n.s.	0.120714	-0.0903329	0.520947	n.s.	0.608228	-0.0287266
5729	sp|Q9UQB8|BAIP2_HUMAN	BAIAP2	BAIP2_HUMAN Brain-specific angiogenesis inhibitor 1-associated protein 2	0.000878883	-0.349698	19.4846	0.00772216	n.s.	0.0542947	-0.0984595	19.1349	0.207837	n.s.	19.3861	0.00115768	0.251238	0.00794951	n.s.	1.80386e-05	0.000151892	sig	0.0343172	-0.0992995	19.3853	0.171901	n.s.	0.000476567	0.250398	0.00936006	n.s.	0.967132	-0.000840009	0.985491	n.s.	0.207227	-0.0539075	19.4307	0.493043	n.s.	0.000558404	0.29579	0.00953716	n.s.	0.158702	0.044552	0.556936	n.s.	0.0641377	0.045392
531	sp|O75531|BAF_HUMAN	BANF1	BAF_HUMAN Barrier-to-autointegration factor	0.000734602	1.75619	13.5364	0.00715495	up	0.0834996	0.44491	15.2926	0.254543	n.s.	13.9813	4.20571e-05	-1.31128	0.00169461	down	1.85074e-07	6.68152e-06	sig	0.0163051	0.922863	14.4593	0.127329	n.s.	0.00435872	-0.833331	0.0235055	down	0.0338728	0.477953	0.296758	n.s.	0.0252197	0.658656	14.1951	0.222716	n.s.	2.92342e-05	-1.09754	0.00296211	down	0.0375228	0.213746	0.389386	n.s.	0.14109	-0.264207
3655	sp|Q8N9N5|BANP_HUMAN	BANP	BANP_HUMAN Protein BANP	0.0485068	-0.0995491	15.9329	0.0887819	n.s.	0.499525	0.027027	15.8334	0.688531	n.s.	15.96	0.000376925	0.126576	0.00451769	n.s.	3.22185e-05	0.000224561	sig	0.0453911	0.25998	16.1929	0.196174	n.s.	0.0126681	0.359529	0.0412586	n.s.	0.0502844	0.232953	0.326287	n.s.	0.00111306	0.297704	16.2306	0.115175	n.s.	1.06155e-06	0.397253	0.00116171	n.s.	2.04954e-05	0.270677	0.0637555	n.s.	0.675516	0.037724
3950	sp|Q92560|BAP1_HUMAN	BAP1	BAP1_HUMAN Ubiquitin carboxyl-terminal hydrolase BAP1	0.382605	-0.0829389	13.7478	0.46413	n.s.	0.861772	-0.0167815	13.6649	0.927463	n.s.	13.731	0.326023	0.0661574	0.40984	n.s.	0.218324	0.24457	n.s.	0.891774	-0.0127898	13.735	0.939526	n.s.	0.277082	0.0701491	0.375821	n.s.	0.953413	0.00399173	0.979615	n.s.	0.864177	0.0142437	13.7621	0.940456	n.s.	0.0618343	0.0971826	0.117159	n.s.	0.563801	0.0310252	0.832714	n.s.	0.582737	0.0270335
3514	sp|Q8IXM2-3|BAP18_HUMAN	BAP18	BAP18_HUMAN Isoform 3 of Chromatin complexes subunit BAP18	0.000142446	-0.530152	18.8581	0.00375024	n.s.	0.11063	-0.0494646	18.328	0.292572	n.s.	18.8086	0.000123513	0.480687	0.00262205	n.s.	2.25043e-06	3.72743e-05	sig	0.053759	-0.158094	18.7	0.213062	n.s.	0.00396812	0.372057	0.0225162	n.s.	0.122175	-0.10863	0.41995	n.s.	0.443597	-0.0508885	18.8072	0.696109	n.s.	0.00167945	0.479263	0.0144857	n.s.	0.981309	-0.00142383	0.99634	n.s.	0.241479	0.107206
2093	sp|P80723|BASP1_HUMAN	BASP1	BASP1_HUMAN Brain acid soluble protein 1	0.0109844	-0.824255	20.5418	0.0301982	down	0.0748517	-0.429804	19.7175	0.241456	n.s.	20.112	0.00873459	0.394451	0.0260054	n.s.	0.0109574	0.0188588	sig	0.0295165	-1.06893	19.4728	0.16222	n.s.	0.431884	-0.244678	0.530096	n.s.	0.0825442	-0.639129	0.370558	n.s.	0.0149227	-1.13193	19.4098	0.191424	n.s.	0.244696	-0.307675	0.333245	n.s.	0.0342	-0.702125	0.387336	n.s.	0.865163	-0.0629963
2246	sp|Q07812-2|BAX_HUMAN	BAX	BAX_HUMAN Isoform Beta of Apoptosis regulator BAX	0.637917	0.0239333	18.0627	0.70298	n.s.	0.416045	0.0448782	18.0867	0.625053	n.s.	18.1076	0.456138	0.0209449	0.536806	n.s.	0.0194086	0.0301505	sig	0.789587	-0.0159752	18.0468	0.879661	n.s.	0.335184	-0.0399085	0.436054	n.s.	0.198872	-0.0608534	0.497303	n.s.	0.0636984	0.129973	18.1927	0.304309	n.s.	0.0201047	0.106039	0.0536553	n.s.	0.0576367	0.0850945	0.432841	n.s.	0.0245417	0.145948
5137	sp|Q9NRL2|BAZ1A_HUMAN	BAZ1A	BAZ1A_HUMAN Bromodomain adjacent to zinc finger domain protein 1A	0.0174411	-0.136428	16.9931	0.0421283	n.s.	0.632235	0.0179814	16.8567	0.78895	n.s.	17.0111	0.016864	0.154409	0.0412634	n.s.	0.00297309	0.00654427	sig	0.422422	0.036763	17.0299	0.6236	n.s.	0.0182181	0.173191	0.0520801	n.s.	0.69656	0.0187815	0.850473	n.s.	0.386029	-0.0415491	16.9516	0.648834	n.s.	0.110108	0.0948785	0.180086	n.s.	0.267361	-0.0595305	0.660325	n.s.	0.201127	-0.078312
5540	sp|Q9UIG0|BAZ1B_HUMAN	BAZ1B	BAZ1B_HUMAN Tyrosine-protein kinase BAZ1B	0.0384167	-0.172098	19.4744	0.0748784	n.s.	0.538485	0.0416064	19.3023	0.721333	n.s.	19.516	0.0054138	0.213704	0.019126	n.s.	0.00234845	0.00543732	sig	0.311219	0.0752309	19.5497	0.528397	n.s.	0.00479235	0.247328	0.0246738	n.s.	0.540918	0.0336244	0.761606	n.s.	0.969675	0.00277032	19.4772	0.989952	n.s.	0.0230633	0.174868	0.0587448	n.s.	0.518001	-0.0388361	0.809914	n.s.	0.281406	-0.0724605
5539	sp|Q9UIF9|BAZ2A_HUMAN	BAZ2A	BAZ2A_HUMAN Bromodomain adjacent to zinc finger domain protein 2A	0.0074747	0.0809816	19.288	0.0234971	n.s.	0.010092	0.118318	19.369	0.101791	n.s.	19.4064	0.169894	0.0373364	0.240106	n.s.	0.00395528	0.00823709	sig	0.0153079	0.102403	19.3904	0.123715	n.s.	0.37906	0.0214218	0.478708	n.s.	0.618517	-0.0159146	0.810132	n.s.	0.249805	0.0674966	19.3555	0.531618	n.s.	0.794794	-0.013485	0.842741	n.s.	0.387747	-0.0508214	0.739327	n.s.	0.540387	-0.0349068
5538	sp|Q9UIF8|BAZ2B_HUMAN	BAZ2B	BAZ2B_HUMAN Bromodomain adjacent to zinc finger domain protein 2B	0.056581	-0.134787	17.5233	0.0992567	n.s.	0.139056	-0.0965642	17.3885	0.33137	n.s.	17.4267	0.344406	0.0382232	0.428482	n.s.	0.214448	0.240585	n.s.	0.992122	0.000728037	17.524	0.997354	n.s.	0.078754	0.135515	0.14587	n.s.	0.175581	0.0972922	0.474186	n.s.	0.305342	-0.0790402	17.4442	0.582014	n.s.	0.37043	0.0557471	0.462961	n.s.	0.773151	0.017524	0.925278	n.s.	0.334278	-0.0797682
4370	sp|Q96RK4-2|BBS4_HUMAN	BBS4	BBS4_HUMAN Isoform 2 of Bardet-Biedl syndrome 4 protein	0.00265249	0.427556	17.1294	0.0128831	n.s.	0.875854	0.0108345	17.5569	0.936263	n.s.	17.1402	6.18505e-06	-0.416721	0.00115635	n.s.	1.89516e-06	3.33566e-05	sig	0.486729	-0.0607907	17.0686	0.67274	n.s.	0.000502354	-0.488346	0.00940612	n.s.	0.213944	-0.0716252	0.509004	n.s.	0.834444	-0.0148745	17.1145	0.925471	n.s.	2.34876e-05	-0.44243	0.00272321	n.s.	0.311573	-0.025709	0.691467	n.s.	0.416075	0.0459162
3920	sp|Q8WY36|BBX_HUMAN	BBX	BBX_HUMAN HMG box transcription factor BBX	0.0651565	-0.157608	17.6501	0.111441	n.s.	0.872525	-0.00992037	17.4925	0.934484	n.s.	17.6402	0.0118226	0.147688	0.0318207	n.s.	0.00059042	0.00185302	sig	0.276595	0.086143	17.7362	0.492854	n.s.	0.00791671	0.243751	0.0315411	n.s.	0.0931596	0.0960634	0.387759	n.s.	0.132713	0.104516	17.7546	0.406567	n.s.	0.000841329	0.262124	0.0113222	n.s.	0.0028879	0.114436	0.207276	n.s.	0.672487	0.0183727
1711	sp|P50895|BCAM_HUMAN	BCAM	BCAM_HUMAN Basal cell adhesion molecule	0.00311683	0.354591	18.5021	0.0140886	n.s.	0.0323708	0.197193	18.8567	0.162736	n.s.	18.6993	0.0608352	-0.157398	0.106869	n.s.	0.00725142	0.0134148	sig	0.0600914	0.230498	18.7326	0.224329	n.s.	0.232852	-0.124093	0.329006	n.s.	0.735654	0.0333046	0.869664	n.s.	0.0182767	0.215171	18.7173	0.202896	n.s.	0.0654323	-0.13942	0.122171	n.s.	0.782869	0.0179777	0.927633	n.s.	0.870875	-0.0153269
5518	sp|Q9UHQ4|BAP29_HUMAN	BCAP29	BAP29_HUMAN B-cell receptor-associated protein 29	0.0403197	0.235427	19.2852	0.0775151	n.s.	0.0627945	0.206454	19.5207	0.22256	n.s.	19.4917	0.275007	-0.0289729	0.355904	n.s.	0.000540243	0.00173159	sig	0.0210729	0.289232	19.5745	0.140816	n.s.	0.0136201	0.0538045	0.0431681	n.s.	0.0195697	0.0827775	0.278963	n.s.	0.0402717	0.239752	19.525	0.260793	n.s.	0.845397	0.00432483	0.886263	n.s.	0.290986	0.0332978	0.675531	n.s.	0.065964	-0.0494797
1735	sp|P51572-2|BAP31_HUMAN	BCAP31	BAP31_HUMAN Isoform 2 of B-cell receptor-associated protein 31	0.0322616	0.228558	20.3934	0.0657112	n.s.	0.0190866	0.199685	20.622	0.130469	n.s.	20.5931	0.581917	-0.0288729	0.652479	n.s.	6.62038e-05	0.000374378	sig	0.00268805	0.36004	20.7535	0.0758174	n.s.	0.0588628	0.131482	0.118383	n.s.	0.00050739	0.160355	0.167178	n.s.	0.00804741	0.311352	20.7048	0.165142	n.s.	0.240168	0.0827938	0.328078	n.s.	0.0376537	0.111667	0.389386	n.s.	0.280168	-0.0486879
1894	sp|P56945-6|BCAR1_HUMAN	BCAR1	BCAR1_HUMAN Isoform 6 of Breast cancer anti-estrogen resistance protein 1	0.000535406	-0.372333	18.4947	0.00635934	n.s.	0.0283111	-0.124497	18.1224	0.153912	n.s.	18.3702	0.00667469	0.247836	0.0217288	n.s.	6.69395e-05	0.00037735	sig	0.00434077	-0.141072	18.3537	0.0843674	n.s.	0.00403366	0.231261	0.0226222	n.s.	0.694275	-0.0165754	0.85001	n.s.	0.0462774	-0.150897	18.3438	0.274849	n.s.	0.0222219	0.221436	0.0574511	n.s.	0.688548	-0.0264007	0.892286	n.s.	0.86554	-0.00982535
580	sp|O75934|SPF27_HUMAN	BCAS2	SPF27_HUMAN Pre-mRNA-splicing factor SPF27	0.72004	0.00590083	19.3694	0.775062	n.s.	0.931584	0.00278537	19.3753	0.965038	n.s.	19.3722	0.924042	-0.00311546	0.939781	n.s.	0.644986	0.659535	n.s.	0.52587	0.0179681	19.3874	0.702962	n.s.	0.668358	0.0120672	0.745657	n.s.	0.703415	0.0151827	0.853928	n.s.	0.42024	-0.0491889	19.3202	0.675634	n.s.	0.372676	-0.0550898	0.464708	n.s.	0.44166	-0.0519743	0.764065	n.s.	0.316831	-0.067157
4922	sp|Q9H6U6-8|BCAS3_HUMAN	BCAS3	BCAS3_HUMAN Isoform 4 of Breast carcinoma-amplified sequence 3	0.734548	-0.0101175	17.3828	0.786187	n.s.	0.673872	-0.0107574	17.3727	0.816474	n.s.	17.372	0.972383	-0.000639915	0.979204	n.s.	0.000595802	0.00186505	sig	0.190876	-0.0528392	17.33	0.405703	n.s.	0.220473	-0.0427217	0.315133	n.s.	0.175806	-0.0420818	0.474307	n.s.	0.501332	-0.0214494	17.3613	0.738417	n.s.	0.663194	-0.0113319	0.730568	n.s.	0.608765	-0.010692	0.857896	n.s.	0.363143	0.0313899
1837	sp|P54687-5|BCAT1_HUMAN	BCAT1	BCAT1_HUMAN Isoform 5 of Branched-chain-amino-acid aminotransferase, cytosolic	0.118772	0.363044	19.1539	0.178617	n.s.	0.42979	0.14853	19.517	0.6328	n.s.	19.3025	0.060388	-0.214514	0.1063	n.s.	0.0191861	0.0298665	sig	0.313793	-0.208797	18.9451	0.531528	n.s.	0.00556911	-0.57184	0.0266266	n.s.	0.0102833	-0.357327	0.237541	n.s.	0.645486	-0.0853505	19.0686	0.823278	n.s.	0.00695512	-0.448394	0.0287201	n.s.	0.0112005	-0.23388	0.294084	n.s.	0.214092	0.123446
247	sp|O15382|BCAT2_HUMAN	BCAT2	BCAT2_HUMAN Branched-chain-amino-acid aminotransferase, mitochondrial	0.100375	0.110377	17.7013	0.156656	n.s.	0.0101132	-0.0987281	17.8117	0.101791	n.s.	17.6025	0.0176272	-0.209105	0.042496	n.s.	0.00347094	0.00741541	sig	0.0406819	-0.100559	17.6007	0.186149	n.s.	0.0240943	-0.210936	0.0630215	n.s.	0.962394	-0.00183081	0.982803	n.s.	0.166562	-0.0607053	17.6406	0.450316	n.s.	0.0484292	-0.171082	0.0979798	n.s.	0.37988	0.0380227	0.735956	n.s.	0.439635	0.0398535
5392	sp|Q9P287|BCCIP_HUMAN	BCCIP	BCCIP_HUMAN BRCA2 and CDKN1A-interacting protein	0.0237299	-0.17591	16.9281	0.0525628	n.s.	0.26319	0.0454859	16.7522	0.478966	n.s.	16.9736	0.00497993	0.221396	0.0181304	n.s.	0.00194886	0.00466696	sig	0.591818	0.0271819	16.9553	0.750738	n.s.	0.0155295	0.203092	0.0465346	n.s.	0.637342	-0.018304	0.81762	n.s.	0.408095	0.0452742	16.9734	0.666415	n.s.	0.0134397	0.221184	0.0414527	n.s.	0.99592	-0.00021169	0.999547	n.s.	0.734422	0.0180923
855	sp|P06276|CHLE_HUMAN	BCHE	CHLE_HUMAN Cholinesterase	0.00419799	0.366531	16.8647	0.0166731	n.s.	0.667137	-0.0290368	17.2312	0.812395	n.s.	16.8356	0.0002661	-0.395568	0.00372231	n.s.	3.04412e-05	0.000214906	sig	0.765025	-0.0201695	16.8445	0.865834	n.s.	0.000317253	-0.386701	0.00771257	n.s.	0.806237	0.00886725	0.910604	n.s.	0.864581	0.0150924	16.8798	0.940456	n.s.	0.00520855	-0.351439	0.0246522	n.s.	0.526821	0.0441291	0.815507	n.s.	0.611629	0.0352619
1029	sp|P12694|ODBA_HUMAN	BCKDHA	ODBA_HUMAN 2-oxoisovalerate dehydrogenase subunit alpha, mitochondrial	0.0106337	0.134042	18.9378	0.0296028	n.s.	0.170905	-0.0490067	19.0719	0.376327	n.s.	18.8888	0.00396527	-0.183049	0.0156355	n.s.	0.00301251	0.00661251	sig	0.732569	0.0121725	18.95	0.84789	n.s.	0.0238513	-0.121869	0.0625759	n.s.	0.147727	0.0611792	0.45014	n.s.	0.931239	-0.00541038	18.9324	0.97261	n.s.	0.0792562	-0.139452	0.140913	n.s.	0.50398	0.0435964	0.800447	n.s.	0.788879	-0.0175828
170	sp|O14874|BCKD_HUMAN	BCKDK	BCKD_HUMAN [3-methyl-2-oxobutanoate dehydrogenase [lipoamide]] kinase, mitochondrial	0.0171158	0.226024	16.8233	0.0414922	n.s.	0.910583	0.00733795	17.0494	0.953943	n.s.	16.8307	0.00238162	-0.218686	0.0117513	n.s.	0.000864929	0.00250224	sig	0.320114	0.0721971	16.8955	0.5364	n.s.	0.0131095	-0.153827	0.0421533	n.s.	0.197377	0.0648592	0.494386	n.s.	0.187442	0.145898	16.9692	0.47383	n.s.	0.348143	-0.0801265	0.440309	n.s.	0.152001	0.13856	0.552302	n.s.	0.410286	0.0737006
761	sp|O95999|BCL10_HUMAN	BCL10	BCL10_HUMAN B-cell lymphoma/leukemia 10	0.00638871	-0.306819	18.3031	0.0214941	n.s.	0.781397	-0.0138313	17.9962	0.880325	n.s.	18.2892	0.00249994	0.292988	0.0120384	n.s.	0.000333131	0.00121056	sig	0.160037	-0.139441	18.1636	0.37153	n.s.	0.101843	0.167378	0.176439	n.s.	0.149937	-0.12561	0.451934	n.s.	0.822762	-0.0122266	18.2908	0.919177	n.s.	0.00362436	0.294592	0.0205756	n.s.	0.962888	0.00160472	0.991456	n.s.	0.159368	0.127214
2247	sp|Q07817|B2CL1_HUMAN	BCL2L1	B2CL1_HUMAN Bcl-2-like protein 1	0.661774	0.0176465	15.4827	0.723452	n.s.	0.982939	0.000789704	15.5003	0.990688	n.s.	15.4834	0.72367	-0.0168568	0.774682	n.s.	0.993161	0.993161	n.s.	0.801044	0.0107514	15.4934	0.887915	n.s.	0.894071	-0.00689505	0.926019	n.s.	0.841062	0.00996173	0.929051	n.s.	0.626585	0.0205377	15.5032	0.814206	n.s.	0.954746	0.00289126	0.966935	n.s.	0.688543	0.019748	0.892286	n.s.	0.853987	0.00978631
4675	sp|Q9BXK5|B2L13_HUMAN	BCL2L13	B2L13_HUMAN Bcl-2-like protein 13	0.741974	0.0195987	17.7513	0.791606	n.s.	0.319198	-0.0642665	17.7709	0.538607	n.s.	17.6871	0.0505397	-0.0838651	0.0927844	n.s.	0.328296	0.354459	n.s.	0.396181	0.0709634	17.8223	0.600598	n.s.	0.422357	0.0513647	0.521054	n.s.	0.081881	0.13523	0.369908	n.s.	0.667678	-0.0332276	17.7181	0.838108	n.s.	0.380713	-0.0528263	0.472384	n.s.	0.600845	0.0310388	0.853757	n.s.	0.228616	-0.104191
4002	sp|Q92843-2|B2CL2_HUMAN	BCL2L2	B2CL2_HUMAN Isoform 3 of Bcl-2-like protein 2	0.0746989	-0.104392	19.3452	0.124237	n.s.	0.385194	-0.0375838	19.2408	0.599931	n.s.	19.3076	0.238818	0.0668085	0.317119	n.s.	0.0869911	0.108317	n.s.	0.710714	0.01518	19.3604	0.834548	n.s.	0.0671088	0.119572	0.129971	n.s.	0.291253	0.0527638	0.576568	n.s.	0.41955	-0.0399074	19.3053	0.675245	n.s.	0.291079	0.064485	0.381836	n.s.	0.964486	-0.00232359	0.991745	n.s.	0.320965	-0.0550874
2833	sp|Q4VC05-2|BCL7A_HUMAN	BCL7A	BCL7A_HUMAN Isoform 2 of B-cell CLL/lymphoma 7 protein family member A	0.000304219	-0.39448	20.5177	0.00483941	n.s.	0.0540364	-0.139519	20.1233	0.207639	n.s.	20.3782	0.00950692	0.254962	0.0277297	n.s.	1.25288e-05	0.00011821	sig	0.011911	-0.161634	20.3561	0.115638	n.s.	0.00471244	0.232846	0.0245435	n.s.	0.716092	-0.0221156	0.861596	n.s.	0.00236028	-0.221824	20.2959	0.127236	n.s.	0.00937687	0.172656	0.0337511	n.s.	0.200412	-0.0823055	0.599646	n.s.	0.205044	-0.06019
3874	sp|Q8WUZ0-2|BCL7C_HUMAN	BCL7C	BCL7C_HUMAN Isoform 2 of B-cell CLL/lymphoma 7 protein family member C	0.00487434	-0.179463	15.2806	0.018174	n.s.	0.0565772	-0.102509	15.1012	0.210558	n.s.	15.1781	0.0601093	0.0769541	0.105934	n.s.	0.0163446	0.0262078	sig	0.185582	-0.0570693	15.2236	0.400527	n.s.	0.00900988	0.122394	0.0337605	n.s.	0.249705	0.0454399	0.543762	n.s.	0.0452474	-0.178625	15.102	0.274443	n.s.	0.988974	0.000837967	0.991771	n.s.	0.280314	-0.0761161	0.665852	n.s.	0.10957	-0.121556
102	sp|O00512|BCL9_HUMAN	BCL9	BCL9_HUMAN B-cell CLL/lymphoma 9 protein	0.00015398	-0.763388	18.0131	0.00388706	down	0.057924	-0.160341	17.2497	0.213723	n.s.	17.8528	5.7626e-05	0.603047	0.00192862	up	4.42712e-05	0.00027499	sig	0.020347	-0.310404	17.7027	0.13819	n.s.	0.00237406	0.452983	0.0175629	n.s.	0.10282	-0.150064	0.396355	n.s.	0.171471	-0.209153	17.804	0.45602	n.s.	0.00853808	0.554235	0.0320081	n.s.	0.70047	-0.0488121	0.899996	n.s.	0.482794	0.101252
3383	sp|Q86UU0|BCL9L_HUMAN	BCL9L	BCL9L_HUMAN B-cell CLL/lymphoma 9-like protein	0.000844874	-0.889659	15.8512	0.00758378	down	0.161689	-0.117164	14.9616	0.362927	n.s.	15.7341	0.00176053	0.772495	0.00979174	up	7.58518e-06	8.43747e-05	sig	0.0167554	-0.199269	15.652	0.128258	n.s.	0.00177893	0.69039	0.015903	up	0.242985	-0.082105	0.539779	n.s.	0.801467	-0.031391	15.8198	0.90846	n.s.	0.00366065	0.858268	0.020681	up	0.51848	0.0857728	0.810178	n.s.	0.20876	0.167878
5304	sp|Q9NYF8|BCLF1_HUMAN	BCLAF1	BCLF1_HUMAN Bcl-2-associated transcription factor 1	0.0396459	0.205567	20.5073	0.0766844	n.s.	0.681496	0.0276397	20.7129	0.821033	n.s.	20.5349	0.00442338	-0.177927	0.0167516	n.s.	9.40619e-05	0.000479779	sig	0.13509	0.162771	20.6701	0.340349	n.s.	0.563105	-0.0427957	0.651874	n.s.	0.0953543	0.135132	0.389859	n.s.	0.44456	0.0530518	20.5603	0.697057	n.s.	0.00777567	-0.152515	0.0303231	n.s.	0.141562	0.025412	0.537653	n.s.	0.152496	-0.10972
3188	sp|Q6W2J9|BCOR_HUMAN	BCOR	BCOR_HUMAN BCL-6 corepressor	0.366852	-0.0831428	16.1222	0.448583	n.s.	0.0744206	-0.125612	16.039	0.240528	n.s.	15.9966	0.598934	-0.0424693	0.667957	n.s.	0.335309	0.361319	n.s.	0.3778	-0.0674775	16.0547	0.584956	n.s.	0.864713	0.0156653	0.905926	n.s.	0.380881	0.0581346	0.6468	n.s.	0.146084	-0.136171	15.986	0.424761	n.s.	0.596402	-0.0530277	0.6728	n.s.	0.883476	-0.0105584	0.963361	n.s.	0.441146	-0.068693
2883	sp|Q5H9F3-3|BCORL_HUMAN	BCORL1	BCORL_HUMAN Isoform 3 of BCL-6 corepressor-like protein 1	0.0268943	-0.22973	15.6789	0.0575801	n.s.	0.242115	-0.0742106	15.4491	0.45758	n.s.	15.6046	0.0274168	0.15552	0.058611	n.s.	0.0101075	0.0176224	sig	0.8954	0.00864872	15.6875	0.94134	n.s.	0.012038	0.238379	0.0401424	n.s.	0.0902891	0.0828593	0.386066	n.s.	0.0608608	-0.181172	15.4977	0.301183	n.s.	0.489222	0.0485579	0.575516	n.s.	0.0981345	-0.106962	0.503243	n.s.	0.0307216	-0.189821
1004	sp|P11274|BCR_HUMAN	BCR	BCR_HUMAN Breakpoint cluster region protein	2.20528e-06	-0.507376	18.5884	0.00112704	n.s.	0.0382233	-0.052883	18.081	0.176724	n.s.	18.5355	2.80527e-05	0.454493	0.00148359	n.s.	1.1196e-09	1.74956e-07	sig	0.130455	-0.0453805	18.543	0.333126	n.s.	6.66854e-05	0.461996	0.00410159	n.s.	0.811213	0.00750252	0.914091	n.s.	0.0274174	-0.100518	18.4879	0.22788	n.s.	0.000220907	0.406859	0.00637576	n.s.	0.23622	-0.0476347	0.63333	n.s.	0.219892	-0.0551372
5754	sp|Q9Y276|BCS1_HUMAN	BCS1L	BCS1_HUMAN Mitochondrial chaperone BCS1	0.0688098	0.197898	17.3109	0.116059	n.s.	0.0205087	0.261852	17.5088	0.135578	n.s.	17.5727	0.427959	0.0639537	0.510216	n.s.	0.0312577	0.0450679	sig	0.0394191	0.186702	17.4976	0.184662	n.s.	0.870393	-0.0111966	0.910087	n.s.	0.221346	-0.0751503	0.516722	n.s.	0.206188	0.125228	17.4361	0.492165	n.s.	0.440278	-0.0726706	0.529088	n.s.	0.146168	-0.136624	0.543975	n.s.	0.417718	-0.061474
4616	sp|Q9BUT1|BDH2_HUMAN	BDH2	BDH2_HUMAN 3-hydroxybutyrate dehydrogenase type 2	0.0465907	-0.18582	18.6682	0.0864826	n.s.	0.835449	-0.0138478	18.4824	0.912447	n.s.	18.6544	0.00248766	0.171972	0.0120274	n.s.	0.00119747	0.0032144	sig	0.13601	-0.139242	18.529	0.342073	n.s.	0.389368	0.0465774	0.488859	n.s.	0.0476366	-0.125395	0.320702	n.s.	0.574196	0.0439472	18.7122	0.783219	n.s.	0.00629576	0.229767	0.0274209	n.s.	0.216655	0.0577949	0.619939	n.s.	0.0323485	0.18319
21	sp|A6H8Y1|BDP1_HUMAN	BDP1	BDP1_HUMAN Transcription factor TFIIIB component B'' homolog	0.0140197	-0.227859	15.9107	0.0358612	n.s.	0.0559716	-0.178712	15.6828	0.209625	n.s.	15.732	0.490472	0.0491466	0.569102	n.s.	0.022277	0.0338905	sig	0.10249	-0.115139	15.7956	0.295006	n.s.	0.0953749	0.112719	0.167545	n.s.	0.381822	0.0635728	0.646994	n.s.	0.0820309	-0.139845	15.7709	0.341314	n.s.	0.204367	0.0880133	0.288783	n.s.	0.607633	0.0388667	0.857597	n.s.	0.692254	-0.024706
2532	sp|Q14457|BECN1_HUMAN	BECN1	BECN1_HUMAN Beclin-1	0.0392816	0.146274	16.355	0.0761368	n.s.	0.411266	-0.0373436	16.5012	0.621268	n.s.	16.3176	0.00605495	-0.183618	0.0204971	n.s.	0.000941844	0.00267344	sig	0.0868966	-0.0987025	16.2563	0.272102	n.s.	0.00299349	-0.244976	0.0195207	n.s.	0.0896238	-0.0613589	0.384815	n.s.	0.254889	-0.0849269	16.27	0.535195	n.s.	0.018469	-0.231201	0.0506674	n.s.	0.429419	-0.0475833	0.759437	n.s.	0.819214	0.0137756
2952	sp|Q5T5X7|BEND3_HUMAN	BEND3	BEND3_HUMAN BEN domain-containing protein 3	0.289107	-0.109013	16.7956	0.369756	n.s.	0.651828	0.0433382	16.6866	0.801034	n.s.	16.839	0.00663664	0.152351	0.02164	n.s.	0.216758	0.242996	n.s.	0.781016	-0.0267237	16.7689	0.875231	n.s.	0.0616966	0.0822893	0.122315	n.s.	0.0882754	-0.070062	0.382062	n.s.	0.909992	0.012512	16.8081	0.963361	n.s.	0.118118	0.121525	0.1897	n.s.	0.639028	-0.0308263	0.867799	n.s.	0.561791	0.0392357
3264	sp|Q7L4P6|BEND5_HUMAN	BEND5	BEND5_HUMAN BEN domain-containing protein 5	0.0334906	-0.344213	14.8102	0.0676062	n.s.	0.69545	0.0022882	14.466	0.830929	n.s.	14.8125	0.0327841	0.346502	0.0664067	n.s.	0.00545847	0.010671	sig	0.122767	0.0382475	14.8485	0.321252	n.s.	0.0252648	0.382461	0.0650669	n.s.	0.137087	0.0359593	0.438028	n.s.	0.477274	-0.0354652	14.7748	0.723148	n.s.	0.0578198	0.308748	0.111765	n.s.	0.450426	-0.0377534	0.76611	n.s.	0.20658	-0.0737127
218	sp|O15155|BET1_HUMAN	BET1	BET1_HUMAN BET1 homolog	0.0491341	0.157476	16.22	0.0895223	n.s.	0.0551984	0.155346	16.3775	0.209554	n.s.	16.3753	0.979003	-0.00213028	0.984227	n.s.	0.174614	0.200562	n.s.	0.15381	0.147823	16.3678	0.362661	n.s.	0.925909	-0.00965352	0.95018	n.s.	0.942753	-0.00752325	0.973828	n.s.	0.335771	0.0735856	16.2936	0.609381	n.s.	0.371558	-0.0838905	0.463697	n.s.	0.388103	-0.0817602	0.739327	n.s.	0.515665	-0.074237
5311	sp|Q9NYM9|BET1L_HUMAN	BET1L	BET1L_HUMAN BET1-like protein	0.123938	0.304714	13.6914	0.184818	n.s.	0.639026	-0.0707046	13.9961	0.793392	n.s.	13.6207	0.105878	-0.375419	0.164946	n.s.	0.0413693	0.0570484	n.s.	0.429584	-0.0867726	13.6046	0.630314	n.s.	0.060647	-0.391487	0.120993	n.s.	0.909736	-0.0160679	0.959216	n.s.	0.149708	-0.238897	13.4525	0.427659	n.s.	0.0368092	-0.543611	0.0804068	n.s.	0.355484	-0.168192	0.722057	n.s.	0.298798	-0.152124
5242	sp|Q9NWD9|BEX4_HUMAN	BEX4	BEX4_HUMAN Protein BEX4	0.000833766	-0.424772	13.7403	0.00757044	n.s.	0.443222	-0.0547306	13.3156	0.645923	n.s.	13.6856	0.00686046	0.370041	0.0221898	n.s.	6.76315e-08	3.25063e-06	sig	0.00310947	-0.23899	13.5014	0.0777882	n.s.	0.0201893	0.185782	0.0560255	n.s.	0.0500138	-0.184259	0.32563	n.s.	0.000610862	0.345542	14.0859	0.104386	n.s.	8.88387e-05	0.770313	0.00428487	up	0.00356039	0.400272	0.228357	n.s.	0.000113156	0.584531
4039	sp|Q93088|BHMT1_HUMAN	BHMT	BHMT1_HUMAN Betaine--homocysteine S-methyltransferase 1	0.00221994	0.855089	12.5944	0.011867	up	0.222259	0.122276	13.4495	0.436055	n.s.	12.7167	0.00606838	-0.732813	0.0205195	down	0.00167209	0.00414175	sig	0.0717056	0.312304	12.9067	0.247319	n.s.	0.0322245	-0.542785	0.0772184	n.s.	0.25543	0.190028	0.547382	n.s.	0.303225	0.128684	12.7231	0.578843	n.s.	0.00924748	-0.726405	0.0334646	down	0.961961	0.00640808	0.991437	n.s.	0.312138	-0.18362
4202	sp|Q96G01-4|BICD1_HUMAN	BICD1	BICD1_HUMAN Isoform 4 of Protein bicaudal D homolog 1	0.00083154	-0.22492	20.0808	0.00756162	n.s.	0.400649	-0.0265025	19.8559	0.613844	n.s.	20.0543	0.00171462	0.198417	0.00968835	n.s.	1.56423e-05	0.000137946	sig	0.0551474	-0.089574	19.9912	0.215339	n.s.	0.0134041	0.135346	0.0427132	n.s.	0.142911	-0.0630715	0.445407	n.s.	0.0891918	-0.087185	19.9936	0.349735	n.s.	0.0219733	0.137735	0.0569794	n.s.	0.204766	-0.0606826	0.603389	n.s.	0.959223	0.00238895
3809	sp|Q8TD16-2|BICD2_HUMAN	BICD2	BICD2_HUMAN Isoform 2 of Protein bicaudal D homolog 2	0.000434161	-0.277366	17.9321	0.00579106	n.s.	0.023352	-0.104714	17.6547	0.14165	n.s.	17.8274	0.000865058	0.172652	0.00694465	n.s.	7.94884e-05	0.000423727	sig	0.0274095	-0.140391	17.7917	0.156398	n.s.	0.0173006	0.136975	0.0501342	n.s.	0.395788	-0.035677	0.656867	n.s.	0.128113	-0.0807998	17.8513	0.400167	n.s.	0.00545909	0.196566	0.0253589	n.s.	0.567991	0.0239137	0.834844	n.s.	0.284696	0.0595907
1880	sp|P55957-2|BID_HUMAN	BID	BID_HUMAN Isoform 2 of BH3-interacting domain death agonist	0.528779	-0.108579	16.2465	0.60551	n.s.	0.368801	0.144184	16.1379	0.586675	n.s.	16.3906	0.107647	0.252763	0.167312	n.s.	0.199673	0.225943	n.s.	0.375789	-0.151247	16.0952	0.583324	n.s.	0.764713	-0.0426688	0.827489	n.s.	0.0618495	-0.295432	0.340251	n.s.	0.290826	0.252318	16.4988	0.567441	n.s.	0.136651	0.360896	0.211846	n.s.	0.58464	0.108133	0.84406	n.s.	0.10037	0.403565
100	sp|O00499|BIN1_HUMAN	BIN1	BIN1_HUMAN Myc box-dependent-interacting protein 1	0.287436	0.0540703	18.0069	0.368008	n.s.	0.803625	-0.0140092	18.061	0.892183	n.s.	17.9929	0.122537	-0.0680794	0.184978	n.s.	0.434932	0.458427	n.s.	0.417014	0.0845044	18.0914	0.618843	n.s.	0.737427	0.0304342	0.804646	n.s.	0.332645	0.0985136	0.60695	n.s.	0.30713	0.0493522	18.0563	0.583392	n.s.	0.763885	-0.00471806	0.816971	n.s.	0.122314	0.0633614	0.521629	n.s.	0.696049	-0.0351522
5113	sp|Q9NQY0|BIN3_HUMAN	BIN3	BIN3_HUMAN Bridging integrator 3	0.0207096	0.116707	16.4014	0.0474927	n.s.	0.0544485	0.0767443	16.5181	0.208161	n.s.	16.4781	0.30282	-0.0399629	0.385332	n.s.	0.0878404	0.109239	n.s.	0.4867	0.0480656	16.4494	0.67274	n.s.	0.353076	-0.0686416	0.454525	n.s.	0.677287	-0.0286787	0.840371	n.s.	0.0159498	0.107601	16.509	0.194028	n.s.	0.792714	-0.00910648	0.841273	n.s.	0.354902	0.0308564	0.722043	n.s.	0.400011	0.0595351
2415	sp|Q13490|BIRC2_HUMAN	BIRC2	BIRC2_HUMAN Baculoviral IAP repeat-containing protein 2	0.00315344	-0.200796	16.9964	0.01422	n.s.	0.941607	-0.00233681	16.7956	0.970362	n.s.	16.9941	0.00700802	0.198459	0.0224981	n.s.	0.00195893	0.00468295	sig	0.56988	0.0346056	17.031	0.733877	n.s.	0.0184103	0.235402	0.0524058	n.s.	0.573938	0.0369424	0.782512	n.s.	0.95068	0.00225198	16.9987	0.981819	n.s.	0.00864791	0.203048	0.0321802	n.s.	0.916442	0.00458879	0.978436	n.s.	0.63268	-0.0323536
5115	sp|Q9NR09|BIRC6_HUMAN	BIRC6	BIRC6_HUMAN Baculoviral IAP repeat-containing protein 6	0.143607	-0.0694955	18.4607	0.207181	n.s.	0.870057	-0.00697642	18.3912	0.933191	n.s.	18.4537	0.0364535	0.0625191	0.0722095	n.s.	0.013363	0.02217	sig	0.20266	-0.0615101	18.3992	0.419011	n.s.	0.722986	0.00798541	0.79238	n.s.	0.0856311	-0.0545337	0.375593	n.s.	0.609986	-0.026961	18.4337	0.803217	n.s.	0.284755	0.0425345	0.375008	n.s.	0.612081	-0.0199846	0.860195	n.s.	0.401293	0.0345491
1822	sp|P54132|BLM_HUMAN	BLM	BLM_HUMAN Bloom syndrome protein	0.00217402	0.297302	15.9152	0.011805	n.s.	0.0752501	0.103938	16.2125	0.241837	n.s.	16.0192	7.62592e-05	-0.193364	0.00208985	n.s.	5.78803e-07	1.49218e-05	sig	0.124525	0.0934332	16.0087	0.324162	n.s.	0.00101172	-0.203869	0.0129504	n.s.	0.70378	-0.0105045	0.853928	n.s.	0.974258	0.00198269	15.9172	0.991184	n.s.	0.00174664	-0.295319	0.0146966	n.s.	0.0673638	-0.101955	0.45287	n.s.	0.116918	-0.0914505
2467	sp|Q13867|BLMH_HUMAN	BLMH	BLMH_HUMAN Bleomycin hydrolase	0.584061	-0.028309	20.7055	0.65537	n.s.	0.207644	0.0696945	20.6772	0.420725	n.s.	20.7752	0.0027672	0.0980035	0.0126556	n.s.	0.101948	0.124649	n.s.	0.63356	-0.0257056	20.6798	0.778966	n.s.	0.917448	0.00260343	0.944068	n.s.	0.0106463	-0.0954001	0.239297	n.s.	0.150074	0.0945775	20.8001	0.427758	n.s.	0.0148346	0.122887	0.0440581	n.s.	0.424993	0.024883	0.759194	n.s.	0.0229027	0.120283
3153	sp|Q6QNY0|BL1S3_HUMAN	BLOC1S3	BL1S3_HUMAN Biogenesis of lysosome-related organelles complex 1 subunit 3	0.0664069	0.12503	15.8084	0.112939	n.s.	0.180413	-0.0523735	15.9334	0.38972	n.s.	15.756	0.0197499	-0.177403	0.0463152	n.s.	0.000356587	0.00127588	sig	0.125733	-0.122023	15.6864	0.325982	n.s.	0.0264318	-0.247053	0.0672395	n.s.	0.317658	-0.0696498	0.597368	n.s.	0.161622	-0.0494315	15.759	0.443091	n.s.	0.0176913	-0.174461	0.0492856	n.s.	0.907445	0.00294194	0.973752	n.s.	0.287999	0.0725917
5184	sp|Q9NUP1|BL1S4_HUMAN	BLOC1S4	BL1S4_HUMAN Biogenesis of lysosome-related organelles complex 1 subunit 4	0.220686	0.132915	14.3546	0.296196	n.s.	0.379173	0.0598655	14.4875	0.595455	n.s.	14.4144	0.509869	-0.0730497	0.586866	n.s.	0.0100494	0.0175566	sig	0.0277315	-0.165158	14.1894	0.157068	n.s.	0.0343678	-0.298073	0.0804361	n.s.	0.0255181	-0.225023	0.282459	n.s.	0.0707951	-0.132429	14.2222	0.316166	n.s.	0.0526783	-0.265344	0.104233	n.s.	0.0492552	-0.192294	0.41318	n.s.	0.607498	0.0327288
1793	sp|P53004|BIEA_HUMAN	BLVRA	BIEA_HUMAN Biliverdin reductase A	0.499824	0.0442847	18.5937	0.57773	n.s.	0.489302	0.0516921	18.638	0.681136	n.s.	18.6454	0.849744	0.00740749	0.879265	n.s.	0.0208923	0.0321489	sig	0.666117	-0.0343228	18.5594	0.802241	n.s.	0.166994	-0.0786075	0.256446	n.s.	0.204207	-0.086015	0.50073	n.s.	0.348348	0.0649501	18.6586	0.618067	n.s.	0.394041	0.0206655	0.485325	n.s.	0.750715	0.013258	0.918541	n.s.	0.109737	0.099273
1340	sp|P30043|BLVRB_HUMAN	BLVRB	BLVRB_HUMAN Flavin reductase (NADPH)	0.303093	-0.0569551	17.5076	0.383735	n.s.	0.163278	0.0602503	17.4507	0.365406	n.s.	17.5679	0.0321668	0.117205	0.0656289	n.s.	0.0340057	0.0482742	sig	0.243269	-0.0840243	17.4236	0.461648	n.s.	0.685138	-0.0270691	0.760018	n.s.	0.0518564	-0.144275	0.328895	n.s.	0.641514	0.0206926	17.5283	0.821764	n.s.	0.13849	0.0776478	0.213872	n.s.	0.206264	-0.0395576	0.605435	n.s.	0.138564	0.104717
1037	sp|P13497|BMP1_HUMAN	BMP1	BMP1_HUMAN Bone morphogenetic protein 1	0.00397378	-0.244218	18.3667	0.0160899	n.s.	0.0233319	0.138373	18.1225	0.14165	n.s.	18.5051	0.000179164	0.382591	0.00316769	n.s.	2.90366e-05	0.000208967	sig	0.0184469	0.192732	18.5595	0.133674	n.s.	0.000518877	0.436949	0.00945109	n.s.	0.252421	0.0543581	0.545033	n.s.	0.127044	0.128024	18.4948	0.400167	n.s.	0.00370681	0.372242	0.0207757	n.s.	0.871001	-0.0103492	0.958381	n.s.	0.393765	-0.0647072
5165	sp|Q9NSY1|BMP2K_HUMAN	BMP2K	BMP2K_HUMAN BMP-2-inducible protein kinase	0.202333	-0.0710085	14.7258	0.275327	n.s.	0.00720286	-0.121702	14.6548	0.0915203	n.s.	14.6041	0.293142	-0.0506936	0.374916	n.s.	0.262399	0.28932	n.s.	0.72616	-0.016559	14.7092	0.844852	n.s.	0.384829	0.0544495	0.484674	n.s.	0.0545903	0.105143	0.331289	n.s.	0.0418539	-0.11534	14.6104	0.26759	n.s.	0.44193	-0.0443316	0.530862	n.s.	0.857889	0.00636198	0.951852	n.s.	0.117923	-0.0987811
2469	sp|Q13873|BMPR2_HUMAN	BMPR2	BMPR2_HUMAN Bone morphogenetic protein receptor type-2	0.0633466	0.553097	12.1249	0.108994	n.s.	0.069197	0.490003	12.678	0.232543	n.s.	12.6149	0.537629	-0.0630944	0.612502	n.s.	0.0110982	0.0190522	sig	0.0569036	0.527761	12.6527	0.218414	n.s.	0.801988	-0.0253358	0.856089	n.s.	0.359795	0.0377586	0.630215	n.s.	0.283834	0.258411	12.3833	0.562645	n.s.	0.0608762	-0.294686	0.11578	n.s.	0.0341723	-0.231591	0.387336	n.s.	0.0223192	-0.26935
2559	sp|Q14692|BMS1_HUMAN	BMS1	BMS1_HUMAN Ribosome biogenesis protein BMS1 homolog	0.0456219	0.0788449	18.6012	0.0851035	n.s.	0.213606	0.0447774	18.68	0.428135	n.s.	18.646	0.0747883	-0.0340675	0.125459	n.s.	0.0718521	0.0917011	n.s.	0.0523008	0.10163	18.7028	0.210214	n.s.	0.427508	0.0227852	0.525829	n.s.	0.119559	0.0568527	0.419769	n.s.	0.20464	0.0624143	18.6636	0.491224	n.s.	0.628089	-0.0164305	0.700082	n.s.	0.629868	0.017637	0.866657	n.s.	0.383819	-0.0392157
2329	sp|Q12981|SEC20_HUMAN	BNIP1	SEC20_HUMAN Vesicle transport protein SEC20	0.00278364	0.233794	17.8505	0.0132355	n.s.	0.0028903	0.304329	18.0843	0.0713108	n.s.	18.1548	0.288379	0.0705351	0.369451	n.s.	0.000652038	0.00200568	sig	0.00377669	0.274329	18.1248	0.0824988	n.s.	0.51276	0.0405348	0.607592	n.s.	0.664413	-0.0300003	0.833142	n.s.	0.000127584	0.254331	18.1049	0.0716865	n.s.	0.616593	0.0205376	0.69148	n.s.	0.361566	-0.0499975	0.725449	n.s.	0.693548	-0.0199972
4249	sp|Q96IK1|BOD1_HUMAN	BOD1	BOD1_HUMAN Biorientation of chromosomes in cell division protein 1	0.00332844	-0.258388	16.4828	0.0146049	n.s.	0.857083	-0.00902184	16.2244	0.925552	n.s.	16.4737	0.00194756	0.249366	0.0103726	n.s.	0.00526801	0.0103692	sig	0.0719888	-0.163283	16.3195	0.247741	n.s.	0.183183	0.0951052	0.274388	n.s.	0.0713132	-0.154261	0.352127	n.s.	0.2388	-0.100376	16.3824	0.519584	n.s.	0.0724692	0.158012	0.131655	n.s.	0.255731	-0.0913541	0.649554	n.s.	0.495674	0.0629071
3734	sp|Q8NFC6|BD1L1_HUMAN	BOD1L1	BD1L1_HUMAN Biorientation of chromosomes in cell division protein 1-like 1	0.0112024	-0.235008	18.6982	0.030658	n.s.	0.0138983	-0.209142	18.4632	0.115417	n.s.	18.4891	0.288348	0.0258664	0.369451	n.s.	0.00054472	0.00174039	sig	0.044538	-0.144213	18.554	0.193737	n.s.	0.0121239	0.090795	0.0403089	n.s.	0.00634751	0.0649285	0.228325	n.s.	0.0693619	-0.150022	18.5482	0.312992	n.s.	0.104694	0.0849859	0.173659	n.s.	0.185493	0.0591195	0.58413	n.s.	0.88239	-0.00580904
4867	sp|Q9H3K6|BOLA2_HUMAN	BOLA2	BOLA2_HUMAN BolA-like protein 2	0.00542687	-0.463097	17.1639	0.019395	n.s.	0.375169	-0.0725902	16.7008	0.592584	n.s.	17.0913	0.00285771	0.390507	0.0127655	n.s.	9.6634e-05	0.00048591	sig	0.0195024	-0.280602	16.8833	0.135039	n.s.	0.0416827	0.182495	0.0924634	n.s.	0.00921629	-0.208012	0.231082	n.s.	0.169135	-0.134397	17.0295	0.452942	n.s.	0.00874952	0.328701	0.0323426	n.s.	0.312068	-0.0618064	0.691467	n.s.	0.0579362	0.146205
2488	sp|Q14137|BOP1_HUMAN	BOP1	BOP1_HUMAN Ribosome biogenesis protein BOP1	0.880029	-0.00516425	18.4187	0.906336	n.s.	0.15768	0.0931525	18.4135	0.357254	n.s.	18.5118	0.104567	0.0983167	0.163537	n.s.	0.058184	0.0761761	n.s.	0.775761	0.017842	18.4365	0.872536	n.s.	0.683783	0.0230063	0.758794	n.s.	0.329309	-0.0753105	0.604692	n.s.	0.232058	0.062369	18.481	0.513477	n.s.	0.133321	0.0675333	0.207751	n.s.	0.612036	-0.0307834	0.860195	n.s.	0.504057	0.044527
889	sp|P07738|PMGE_HUMAN	BPGM	PMGE_HUMAN Bisphosphoglycerate mutase	0.423821	-0.113674	16.0036	0.505383	n.s.	0.931518	-0.00986312	15.8899	0.965038	n.s.	15.9937	0.331475	0.10381	0.414964	n.s.	0.223368	0.249545	n.s.	0.279373	-0.13033	15.8733	0.495041	n.s.	0.862002	-0.0166564	0.903514	n.s.	0.107297	-0.120467	0.402035	n.s.	0.256623	-0.147592	15.856	0.536656	n.s.	0.747538	-0.0339184	0.803656	n.s.	0.122735	-0.137729	0.521629	n.s.	0.803591	-0.017262
3408	sp|Q86WA6|BPHL_HUMAN	BPHL	BPHL_HUMAN Valacyclovir hydrolase	0.000634019	0.210108	19.651	0.00666251	n.s.	0.774779	-0.0120715	19.8611	0.876666	n.s.	19.6389	0.00380383	-0.222179	0.015228	n.s.	0.00100389	0.00280629	sig	0.128013	0.0622911	19.7133	0.329525	n.s.	0.00726673	-0.147817	0.0299256	n.s.	0.166983	0.0743626	0.468198	n.s.	0.552835	-0.0488453	19.6022	0.768513	n.s.	0.025076	-0.258953	0.0622154	n.s.	0.673899	-0.0367738	0.887113	n.s.	0.227431	-0.111136
746	sp|O95861|BPNT1_HUMAN	BPNT1	BPNT1_HUMAN 3'(2'),5'-bisphosphate nucleotidase 1	0.129257	0.273604	18.8229	0.190956	n.s.	0.308872	0.165069	19.0965	0.52843	n.s.	18.988	0.16829	-0.108535	0.238117	n.s.	0.204851	0.231195	n.s.	0.969551	-0.00697886	18.816	0.983912	n.s.	0.0739865	-0.280583	0.139265	n.s.	0.207337	-0.172048	0.502728	n.s.	0.539851	0.0955316	18.9185	0.762086	n.s.	0.0558308	-0.178072	0.108839	n.s.	0.330196	-0.0695377	0.704546	n.s.	0.425622	0.102511
2303	sp|Q12830|BPTF_HUMAN	BPTF	BPTF_HUMAN Nucleosome-remodeling factor subunit BPTF	0.521221	-0.0192569	18.9114	0.597991	n.s.	0.424528	-0.0312553	18.8921	0.629115	n.s.	18.8801	0.724802	-0.0119984	0.775299	n.s.	0.00947676	0.0167307	sig	0.580857	0.0170038	18.9284	0.742103	n.s.	0.204798	0.0362607	0.298388	n.s.	0.212433	0.0482591	0.508599	n.s.	0.389991	-0.022948	18.8884	0.652636	n.s.	0.850822	-0.00369108	0.890557	n.s.	0.786727	0.00830733	0.928033	n.s.	0.113105	-0.0399518
1073	sp|P15056|BRAF_HUMAN	BRAF	BRAF_HUMAN Serine/threonine-protein kinase B-raf	0.805771	-0.0161276	18.9643	0.846488	n.s.	0.519192	0.0451991	18.9482	0.704572	n.s.	19.0095	0.085523	0.0613267	0.140114	n.s.	0.000205232	0.000833227	sig	0.175703	-0.121676	18.8427	0.388364	n.s.	0.0832562	-0.105549	0.151508	n.s.	0.0278778	-0.166876	0.283512	n.s.	0.602334	-0.036712	18.9276	0.798595	n.s.	0.519691	-0.0205844	0.603819	n.s.	0.0758549	-0.0819111	0.472976	n.s.	0.168837	0.0849644
3319	sp|Q7Z569|BRAP_HUMAN	BRAP	BRAP_HUMAN BRCA1-associated protein	0.0364519	-0.134916	18.5745	0.0719137	n.s.	0.635742	0.0208904	18.4396	0.791102	n.s.	18.5954	0.0016628	0.155806	0.00952042	n.s.	0.00520216	0.0102664	sig	0.595556	-0.032552	18.5419	0.753696	n.s.	0.0816864	0.102364	0.14951	n.s.	0.267131	-0.0534424	0.555975	n.s.	0.447103	0.0345549	18.609	0.698816	n.s.	0.00130476	0.169471	0.0131545	n.s.	0.398272	0.0136645	0.745245	n.s.	0.182808	0.067107
3145	sp|Q6PJG6|BRAT1_HUMAN	BRAT1	BRAT1_HUMAN BRCA1-associated ATM activator 1	0.0259962	-0.246597	15.1351	0.0560756	n.s.	0.380368	-0.0420592	14.8885	0.596284	n.s.	15.093	0.02358	0.204538	0.0526142	n.s.	0.00889633	0.0158546	sig	0.833911	-0.0122784	15.1228	0.90632	n.s.	0.0249536	0.234318	0.064541	n.s.	0.440159	0.0297808	0.689856	n.s.	0.965111	-0.00279578	15.1323	0.988743	n.s.	0.0268158	0.243801	0.0650855	n.s.	0.407993	0.0392634	0.74955	n.s.	0.870864	0.00948259
1737	sp|P51587|BRCA2_HUMAN	BRCA2	BRCA2_HUMAN Breast cancer type 2 susceptibility protein	0.935676	0.0250038	14.5264	0.949855	n.s.	0.498902	-0.211518	14.5514	0.688302	n.s.	14.3149	0.0198034	-0.236522	0.0463849	n.s.	0.0241516	0.0363357	sig	0.232971	-0.428928	14.0975	0.453901	n.s.	0.0233959	-0.453931	0.0618319	n.s.	0.124267	-0.217409	0.422332	n.s.	0.216276	-0.418206	14.1082	0.499781	n.s.	0.002313	-0.44321	0.016622	n.s.	0.000756327	-0.206688	0.130629	n.s.	0.928822	0.0107211
1576	sp|P46736|BRCC3_HUMAN	BRCC3	BRCC3_HUMAN Lys-63-specific deubiquitinase BRCC36	0.146271	0.279587	15.7092	0.209973	n.s.	0.438563	0.133556	15.9888	0.642239	n.s.	15.8428	8.33847e-05	-0.146031	0.00213603	n.s.	0.0397317	0.0551179	n.s.	0.391063	-0.17969	15.5295	0.597042	n.s.	0.0117145	-0.459277	0.0395005	n.s.	0.0400718	-0.313246	0.311449	n.s.	0.729596	0.0579331	15.7672	0.874674	n.s.	0.000278809	-0.221653	0.00699434	n.s.	0.0164052	-0.0756225	0.319805	n.s.	0.0879891	0.237624
724	sp|O95696-2|BRD1_HUMAN	BRD1	BRD1_HUMAN Isoform 2 of Bromodomain-containing protein 1	0.0396842	-0.104227	17.7631	0.0767092	n.s.	0.517889	0.0354165	17.6589	0.703446	n.s.	17.7986	0.0312225	0.139644	0.0643556	n.s.	0.016643	0.026593	sig	0.100395	0.0951273	17.8583	0.291841	n.s.	0.00550132	0.199354	0.0264916	n.s.	0.309499	0.0597108	0.591245	n.s.	0.603358	0.0225398	17.7857	0.798994	n.s.	0.0144695	0.126767	0.0432936	n.s.	0.799038	-0.0128768	0.931803	n.s.	0.156544	-0.0725876
1261	sp|P25440-2|BRD2_HUMAN	BRD2	BRD2_HUMAN Isoform 2 of Bromodomain-containing protein 2	0.0101829	-0.28901	17.6728	0.0286816	n.s.	0.256077	-0.08493	17.3837	0.471417	n.s.	17.5878	0.00291984	0.20408	0.0129384	n.s.	0.00171934	0.00423963	sig	0.482235	-0.0504414	17.6223	0.669598	n.s.	0.0020682	0.238568	0.0166477	n.s.	0.386036	0.0344886	0.649934	n.s.	0.377734	-0.068809	17.6039	0.641148	n.s.	0.00590271	0.220201	0.0264787	n.s.	0.725384	0.016121	0.910354	n.s.	0.699817	-0.0183675
2618	sp|Q15059|BRD3_HUMAN	BRD3	BRD3_HUMAN Bromodomain-containing protein 3	0.0511985	-0.177573	18.6	0.0922798	n.s.	0.581842	-0.04032	18.4224	0.755066	n.s.	18.5597	0.00726148	0.137253	0.0230517	n.s.	0.00779529	0.0142504	sig	0.858793	0.0126269	18.6126	0.919656	n.s.	0.00163059	0.1902	0.0153471	n.s.	0.17142	0.0529468	0.471268	n.s.	0.948137	-0.00457812	18.5954	0.981418	n.s.	0.00195047	0.172995	0.0154218	n.s.	0.311887	0.0357418	0.691467	n.s.	0.585937	-0.017205
438	sp|O60885|BRD4_HUMAN	BRD4	BRD4_HUMAN Bromodomain-containing protein 4	0.0996483	-0.0684675	19.3527	0.155844	n.s.	0.0351228	-0.103512	19.2843	0.169812	n.s.	19.2492	0.0452188	-0.0350446	0.0852216	n.s.	0.00410875	0.00850968	sig	0.198683	-0.0532242	19.2995	0.415515	n.s.	0.391705	0.0152434	0.491077	n.s.	0.0474874	0.050288	0.320702	n.s.	0.0549797	-0.0935233	19.2592	0.289411	n.s.	0.201966	-0.0250558	0.286171	n.s.	0.6137	0.00998885	0.861066	n.s.	0.126414	-0.0402992
5083	sp|Q9NPI1|BRD7_HUMAN	BRD7	BRD7_HUMAN Bromodomain-containing protein 7	0.633331	-0.0347477	15.0528	0.699646	n.s.	0.422693	0.052645	15.018	0.628617	n.s.	15.1054	0.0716267	0.0873927	0.12121	n.s.	0.0382515	0.0533839	n.s.	0.506394	0.0438883	15.0967	0.688246	n.s.	0.106227	0.0786359	0.182664	n.s.	0.672965	-0.00875679	0.837594	n.s.	0.486244	-0.0541501	14.9986	0.729971	n.s.	0.732489	-0.0194024	0.791146	n.s.	0.0626512	-0.106795	0.445019	n.s.	0.0867845	-0.0980384
5082	sp|Q9NPI1-2|BRD7_HUMAN	BRD7	BRD7_HUMAN Isoform 2 of Bromodomain-containing protein 7	0.838455	-0.0107733	17.085	0.87186	n.s.	0.558632	0.0257463	17.0742	0.73714	n.s.	17.1108	0.366893	0.0365195	0.451817	n.s.	0.410027	0.433998	n.s.	0.136492	0.0800461	17.1651	0.342406	n.s.	0.0797273	0.0908194	0.147266	n.s.	0.107729	0.0542999	0.402416	n.s.	0.374677	0.0409335	17.1259	0.638657	n.s.	0.230651	0.0517068	0.317777	n.s.	0.541573	0.0151873	0.822428	n.s.	0.223851	-0.0391126
4796	sp|Q9H0E9-2|BRD8_HUMAN	BRD8	BRD8_HUMAN Isoform 2 of Bromodomain-containing protein 8	0.797159	-0.0173272	17.7553	0.839782	n.s.	0.758541	0.0208463	17.738	0.867952	n.s.	17.7762	0.0916225	0.0381734	0.147541	n.s.	0.101122	0.12377	n.s.	0.417045	0.107507	17.8628	0.618843	n.s.	0.288596	0.124834	0.387343	n.s.	0.444477	0.086661	0.693223	n.s.	0.417124	0.0590014	17.8143	0.672925	n.s.	0.0310314	0.0763285	0.0713411	n.s.	0.188074	0.0381551	0.587106	n.s.	0.663637	-0.0485059
4951	sp|Q9H8M2|BRD9_HUMAN	BRD9	BRD9_HUMAN Bromodomain-containing protein 9	0.0321112	-0.0844638	18.4954	0.0654711	n.s.	0.65112	0.0203505	18.4109	0.800653	n.s.	18.5158	0.0516846	0.104814	0.0944262	n.s.	0.040858	0.0564207	n.s.	0.341049	0.0353718	18.5308	0.555576	n.s.	0.0130978	0.119836	0.0421532	n.s.	0.744294	0.0150213	0.874046	n.s.	0.381794	0.0431898	18.5386	0.645676	n.s.	0.0349123	0.127654	0.0773184	n.s.	0.683428	0.0228393	0.890771	n.s.	0.871059	0.00781804
5285	sp|Q9NXR7|BRE_HUMAN	BRE	BRE_HUMAN BRCA1-A complex subunit BRE	0.285811	0.0914477	18.0037	0.366629	n.s.	0.680994	-0.0304792	18.0952	0.820979	n.s.	17.9732	0.170381	-0.121927	0.24064	n.s.	0.158956	0.184368	n.s.	0.366593	-0.101055	17.9027	0.575856	n.s.	0.132954	-0.192503	0.216526	n.s.	0.512936	-0.0705756	0.743031	n.s.	0.658988	-0.0320879	17.9716	0.832624	n.s.	0.15989	-0.123536	0.239498	n.s.	0.981733	-0.00160871	0.99634	n.s.	0.517994	0.0689669
4027	sp|Q92994|TF3B_HUMAN	BRF1	TF3B_HUMAN Transcription factor IIIB 90 kDa subunit	0.00102067	-0.543128	15.6846	0.00828211	n.s.	0.976575	-0.00146608	15.1415	0.987384	n.s.	15.6832	0.0017169	0.541662	0.00968984	n.s.	0.000122602	0.000569026	sig	0.272033	-0.100659	15.584	0.488849	n.s.	0.01014	0.442468	0.0363047	n.s.	0.315665	-0.0991934	0.595848	n.s.	0.525402	-0.0577522	15.6269	0.752727	n.s.	0.0082643	0.485375	0.0314588	n.s.	0.56664	-0.0562862	0.833644	n.s.	0.717427	0.0429072
3918	sp|Q8WY22|BRI3B_HUMAN	BRI3BP	BRI3B_HUMAN BRI3-binding protein	0.0191089	0.421254	15.0697	0.0450205	n.s.	0.0345831	0.247634	15.491	0.168146	n.s.	15.3174	0.185769	-0.173619	0.257946	n.s.	0.0222006	0.0338328	sig	0.0091445	0.323262	15.393	0.10581	n.s.	0.389607	-0.0979913	0.488955	n.s.	0.309478	0.0756281	0.591245	n.s.	0.111681	0.333067	15.4028	0.379765	n.s.	0.650125	-0.0881871	0.719589	n.s.	0.626546	0.0854323	0.865593	n.s.	0.953392	0.00980419
3919	sp|Q8WY22|BRI3B_HUMAN	BRI3BP	BRI3B_HUMAN BRI3-binding protein	0.0191089	0.421254	15.0697	0.0450205	n.s.	0.0345831	0.247634	15.491	0.168146	n.s.	15.3174	0.185769	-0.173619	0.257946	n.s.	0.0222006	0.0338328	sig	0.0091445	0.323262	15.393	0.10581	n.s.	0.389607	-0.0979913	0.488955	n.s.	0.309478	0.0756281	0.591245	n.s.	0.111681	0.333067	15.4028	0.379765	n.s.	0.650125	-0.0881871	0.719589	n.s.	0.626546	0.0854323	0.865593	n.s.	0.953392	0.00980419
3819	sp|Q8TDN6|BRX1_HUMAN	BRIX1	BRX1_HUMAN Ribosome biogenesis protein BRX1 homolog	0.00309622	0.560007	17.2327	0.0140616	n.s.	0.127019	0.16819	17.7927	0.315142	n.s.	17.4008	0.000688221	-0.391817	0.00610428	n.s.	0.0152193	0.024719	sig	0.231463	0.274423	17.5071	0.45264	n.s.	0.185332	-0.285584	0.276576	n.s.	0.584009	0.106234	0.788545	n.s.	0.190099	0.173994	17.4067	0.476827	n.s.	0.00809931	-0.386013	0.0310077	n.s.	0.94471	0.00580476	0.985453	n.s.	0.626582	-0.100429
3871	sp|Q8WUW1-2|BRK1_HUMAN	BRK1	BRK1_HUMAN Isoform 2 of Protein BRICK1	0.000190785	-1.19245	16.7841	0.00415249	down	0.021967	-0.375843	15.5916	0.138736	n.s.	16.4082	0.000129423	0.816605	0.00267179	up	1.54617e-06	2.88602e-05	sig	0.0189651	-0.457946	16.3261	0.134089	n.s.	0.000913754	0.734502	0.0123798	up	0.445516	-0.082103	0.693563	n.s.	0.225741	-0.153326	16.6307	0.510308	n.s.	7.90788e-05	1.03912	0.00397305	up	0.0503907	0.222516	0.416743	n.s.	0.0396257	0.304619
3000	sp|Q5VW32|BROX_HUMAN	BROX	BROX_HUMAN BRO1 domain-containing protein BROX	0.00462029	-0.348957	19.8615	0.0176302	n.s.	0.449627	-0.0378249	19.5125	0.650975	n.s.	19.8236	0.0029876	0.311132	0.0131189	n.s.	1.15749e-05	0.000112014	sig	0.432201	-0.0434547	19.818	0.631569	n.s.	0.00438681	0.305502	0.0235303	n.s.	0.873026	-0.00562979	0.94243	n.s.	0.480447	0.0421361	19.9036	0.725468	n.s.	0.00233732	0.391093	0.0167194	n.s.	0.112182	0.079961	0.51867	n.s.	0.127486	0.0855908
1862	sp|P55201-2|BRPF1_HUMAN	BRPF1	BRPF1_HUMAN Isoform 2 of Peregrin	0.12511	-0.0706904	16.3316	0.186153	n.s.	0.00175347	0.0516333	16.2609	0.061482	n.s.	16.3833	0.0270613	0.122324	0.0581123	n.s.	0.00114667	0.0031141	sig	0.00924893	0.104726	16.4364	0.10581	n.s.	0.0135608	0.175416	0.0430534	n.s.	0.066117	0.0530925	0.342109	n.s.	0.323394	0.0226114	16.3542	0.598264	n.s.	0.0827883	0.0933017	0.145732	n.s.	0.199225	-0.029022	0.599049	n.s.	0.0442273	-0.0821145
5619	sp|Q9ULD4|BRPF3_HUMAN	BRPF3	BRPF3_HUMAN Bromodomain and PHD finger-containing protein 3	0.64623	0.0233606	15.3085	0.710712	n.s.	0.939601	0.00391153	15.3319	0.968849	n.s.	15.3124	0.471897	-0.019449	0.552333	n.s.	0.00402317	0.00836692	sig	0.662566	0.0326986	15.3412	0.799562	n.s.	0.874539	0.00933798	0.912529	n.s.	0.63812	0.028787	0.81762	n.s.	0.346133	0.0570378	15.3655	0.616464	n.s.	0.368518	0.0336772	0.46124	n.s.	0.20532	0.0531263	0.604135	n.s.	0.710062	0.0243393
3815	sp|Q8TDC3-2|BRSK1_HUMAN	BRSK1	BRSK1_HUMAN Isoform 2 of Serine/threonine-protein kinase BRSK1	0.025258	-0.0807409	18.6563	0.054955	n.s.	0.0327382	0.111483	18.5756	0.163393	n.s.	18.7678	0.0023176	0.192224	0.0115383	n.s.	0.000218835	0.000873747	sig	0.0410367	0.109534	18.7659	0.186866	n.s.	0.00332778	0.190275	0.0204012	n.s.	0.96346	-0.00194828	0.983414	n.s.	0.0821881	0.0637778	18.7201	0.341373	n.s.	0.00135605	0.144519	0.013405	n.s.	0.206496	-0.0477049	0.60563	n.s.	0.248763	-0.0457566
3489	sp|Q8IWQ3-5|BRSK2_HUMAN	BRSK2	BRSK2_HUMAN Isoform 5 of Serine/threonine-protein kinase BRSK2	0.0132254	-0.152923	18.5047	0.0344245	n.s.	0.299195	0.0474355	18.3518	0.516862	n.s.	18.5522	0.00336427	0.200358	0.0141398	n.s.	1.42718e-06	2.72293e-05	sig	0.92985	0.00303209	18.5077	0.96126	n.s.	0.00217695	0.155955	0.0170453	n.s.	0.187049	-0.0444034	0.486925	n.s.	0.214413	-0.046294	18.4584	0.499018	n.s.	0.00687924	0.106629	0.0286187	n.s.	0.0249911	-0.0937295	0.352035	n.s.	0.0216364	-0.0493261
3488	sp|Q8IWQ3-4|BRSK2_HUMAN	BRSK2	BRSK2_HUMAN Isoform 4 of Serine/threonine-protein kinase BRSK2	0.0158167	-0.432203	14.6927	0.0393234	n.s.	0.0405331	-0.284807	14.2605	0.181556	n.s.	14.4079	0.204037	0.147396	0.27907	n.s.	0.0100356	0.0175426	sig	0.10689	-0.180563	14.5122	0.301282	n.s.	0.0475889	0.25164	0.10196	n.s.	0.232532	0.104244	0.529633	n.s.	0.0629964	-0.232692	14.46	0.303601	n.s.	0.0984266	0.199511	0.166176	n.s.	0.544495	0.0521149	0.822929	n.s.	0.489098	-0.0521291
5162	sp|Q9NSI6|BRWD1_HUMAN	BRWD1	BRWD1_HUMAN Bromodomain and WD repeat-containing protein 1	0.758292	0.0236631	16.7165	0.805736	n.s.	0.172903	0.0934559	16.7401	0.379756	n.s.	16.8099	0.311251	0.0697927	0.394561	n.s.	0.659869	0.67384	n.s.	0.923285	0.00818086	16.7247	0.958087	n.s.	0.860401	-0.0154823	0.90215	n.s.	0.287695	-0.085275	0.572857	n.s.	0.92553	0.00827065	16.7248	0.971447	n.s.	0.866325	-0.0153925	0.902552	n.s.	0.310247	-0.0851852	0.690996	n.s.	0.999273	8.97956e-05
3156	sp|Q6RI45|BRWD3_HUMAN	BRWD3	BRWD3_HUMAN Bromodomain and WD repeat-containing protein 3	0.463871	-0.0403351	16.4493	0.544312	n.s.	0.610074	-0.0252456	16.409	0.774768	n.s.	16.4241	0.828431	0.0150895	0.861928	n.s.	0.142198	0.16676	n.s.	0.337036	-0.0310831	16.4182	0.551122	n.s.	0.873659	0.00925203	0.911935	n.s.	0.914104	-0.00583745	0.961218	n.s.	0.00195737	-0.104529	16.3448	0.124332	n.s.	0.258349	-0.0641937	0.347753	n.s.	0.149395	-0.0792832	0.547872	n.s.	0.0505462	-0.0734457
4207	sp|Q96G97-4|BSCL2_HUMAN	BSCL2	BSCL2_HUMAN Isoform 3 of Seipin	0.00849943	0.862057	14.1772	0.0256087	up	0.379258	0.196594	15.0393	0.595455	n.s.	14.3738	0.0101637	-0.665463	0.0287955	down	0.00116397	0.00314564	sig	0.0294524	0.643555	14.8208	0.162015	n.s.	0.189005	-0.218502	0.280807	n.s.	0.0523925	0.446961	0.328895	n.s.	0.0535717	0.449947	14.6272	0.288658	n.s.	0.0123094	-0.41211	0.0393573	n.s.	0.121731	0.253353	0.521249	n.s.	0.186008	-0.193608
5239	sp|Q9NW68|BSDC1_HUMAN	BSDC1	BSDC1_HUMAN BSD domain-containing protein 1	0.296704	0.0336227	18.8115	0.37731	n.s.	0.586248	-0.0204562	18.8451	0.758312	n.s.	18.791	0.19459	-0.0540789	0.268156	n.s.	0.0806678	0.101491	n.s.	0.140873	-0.101188	18.7103	0.348797	n.s.	0.0714272	-0.134811	0.135718	n.s.	0.242465	-0.0807321	0.539304	n.s.	0.346861	-0.0643736	18.7471	0.616699	n.s.	0.180702	-0.0979962	0.262836	n.s.	0.529233	-0.0439174	0.816674	n.s.	0.657457	0.0368147
1441	sp|P35613|BASI_HUMAN	BSG	BASI_HUMAN Basigin	0.0741849	0.289981	18.1489	0.123758	n.s.	0.381316	0.12597	18.4389	0.596791	n.s.	18.2749	0.0567902	-0.164011	0.101065	n.s.	0.0449983	0.0611713	n.s.	0.179726	0.197803	18.3467	0.392597	n.s.	0.122831	-0.0921781	0.203947	n.s.	0.323982	0.0718327	0.601232	n.s.	0.771685	0.0398789	18.1888	0.895489	n.s.	0.0159978	-0.250102	0.0461267	n.s.	0.319407	-0.086091	0.696418	n.s.	0.0704408	-0.157924
5691	sp|Q9UPA5|BSN_HUMAN	BSN	BSN_HUMAN Protein bassoon	0.00175716	-0.396413	17.6187	0.0105412	n.s.	0.341424	-0.0526573	17.2223	0.562417	n.s.	17.5661	0.00187299	0.343756	0.0101367	n.s.	0.000135728	0.000613422	sig	0.235758	-0.0734932	17.5452	0.454971	n.s.	0.00321494	0.32292	0.0201535	n.s.	0.676174	-0.0208359	0.840285	n.s.	0.11525	-0.103033	17.5157	0.384102	n.s.	0.00412558	0.29338	0.0219921	n.s.	0.323336	-0.0503758	0.700162	n.s.	0.579024	-0.0295399
190	sp|O14981|BTAF1_HUMAN	BTAF1	BTAF1_HUMAN TATA-binding protein-associated factor 172	0.00643023	-0.388671	18.383	0.0215663	n.s.	0.350261	0.0532817	17.9944	0.570727	n.s.	18.4363	0.00259819	0.441952	0.0123652	n.s.	3.57529e-05	0.000242196	sig	0.542154	0.0320575	18.4151	0.715226	n.s.	0.00283136	0.420728	0.01918	n.s.	0.56387	-0.0212243	0.77669	n.s.	0.166013	0.0839197	18.467	0.449638	n.s.	0.00195186	0.47259	0.0154218	n.s.	0.440401	0.030638	0.76344	n.s.	0.186375	0.0518623
26	sp|A6NE02|BTBDH_HUMAN	BTBD17	BTBDH_HUMAN BTB/POZ domain-containing protein 17	0.43035	-0.0983263	19.8972	0.51165	n.s.	0.130642	-0.179416	19.7989	0.321022	n.s.	19.7178	0.276356	-0.0810898	0.357467	n.s.	0.151975	0.177055	n.s.	0.993086	0.000873205	19.8981	0.997404	n.s.	0.199508	0.0991996	0.292732	n.s.	0.00141566	0.180289	0.17901	n.s.	0.164857	-0.172303	19.7249	0.448725	n.s.	0.375279	-0.0739766	0.467374	n.s.	0.876964	0.00711329	0.959394	n.s.	0.0163296	-0.173176
1173	sp|P20290|BTF3_HUMAN	BTF3	BTF3_HUMAN Transcription factor BTF3	0.0459256	-0.200839	20.1734	0.0855112	n.s.	0.779497	-0.0144077	19.9726	0.879346	n.s.	20.159	0.0270673	0.186431	0.0581123	n.s.	0.0206305	0.0318248	sig	0.745192	-0.0201012	20.1533	0.855602	n.s.	0.0461751	0.180738	0.0993185	n.s.	0.886103	-0.00569341	0.948733	n.s.	0.685898	0.0280455	20.2015	0.848773	n.s.	0.0301279	0.228885	0.0701664	n.s.	0.417992	0.0424532	0.755191	n.s.	0.444686	0.0481466
4282	sp|Q96K17|BT3L4_HUMAN	BTF3L4	BT3L4_HUMAN Transcription factor BTF3 homolog 4	0.00170383	-0.287964	18.2506	0.0103552	n.s.	0.0208848	-0.109238	17.9626	0.136553	n.s.	18.1413	0.00289865	0.178726	0.0129069	n.s.	0.000416317	0.00142612	sig	0.0270018	-0.15747	18.0931	0.155635	n.s.	0.0438241	0.130494	0.0956609	n.s.	0.268073	-0.0482322	0.556355	n.s.	0.0962069	-0.14047	18.1101	0.358265	n.s.	0.082342	0.147494	0.145031	n.s.	0.624604	-0.0312326	0.863958	n.s.	0.817128	0.0169996
3244	sp|Q7KYR7-1|BT2A1_HUMAN	BTN2A1	BT2A1_HUMAN Isoform 2 of Butyrophilin subfamily 2 member A1	0.204037	0.182266	16.4403	0.277121	n.s.	0.517548	0.0865081	16.6226	0.703446	n.s.	16.5268	0.124134	-0.0957584	0.186915	n.s.	0.141601	0.166157	n.s.	0.186097	0.189925	16.6303	0.400707	n.s.	0.862858	0.00765865	0.904254	n.s.	0.0908241	0.103417	0.38642	n.s.	0.890679	0.0175731	16.4579	0.95448	n.s.	0.0202071	-0.164693	0.0537935	n.s.	0.231225	-0.068935	0.629414	n.s.	0.0137279	-0.172352
331	sp|O43684|BUB3_HUMAN	BUB3	BUB3_HUMAN Mitotic checkpoint protein BUB3	0.00315021	-0.22105	19.1627	0.014216	n.s.	0.683841	0.0122096	18.9417	0.822073	n.s.	19.1749	0.00494294	0.23326	0.0180823	n.s.	0.000527849	0.0017	sig	0.765768	0.0213651	19.1841	0.865834	n.s.	0.0302933	0.242415	0.0739168	n.s.	0.903255	0.00915555	0.956651	n.s.	0.176411	0.0189451	19.1817	0.461215	n.s.	0.00187892	0.239995	0.0151283	n.s.	0.804309	0.00673554	0.932909	n.s.	0.97252	-0.00242002
4538	sp|Q9BRD0|BUD13_HUMAN	BUD13	BUD13_HUMAN BUD13 homolog	0.161211	-0.0768996	17.5344	0.227355	n.s.	0.161785	-0.0768902	17.4575	0.363008	n.s.	17.4575	0.999818	9.36739e-06	0.999818	n.s.	0.00435481	0.00889703	sig	0.621039	0.0220812	17.5565	0.771215	n.s.	0.044528	0.0989808	0.0966376	n.s.	0.0449058	0.0989714	0.317394	n.s.	0.427531	-0.0326368	17.5018	0.681	n.s.	0.200864	0.0442627	0.284943	n.s.	0.202373	0.0442534	0.602521	n.s.	0.0770273	-0.0547181
2472	sp|Q13895|BYST_HUMAN	BYSL	BYST_HUMAN Bystin	0.00162287	-0.307412	17.9443	0.0102433	n.s.	0.670347	0.0183102	17.6368	0.814331	n.s.	17.9626	9.94861e-06	0.325722	0.0012695	n.s.	7.47836e-06	8.3827e-05	sig	0.473163	-0.03986	17.9044	0.663264	n.s.	0.00124243	0.267552	0.0140523	n.s.	0.144436	-0.0581702	0.447255	n.s.	0.599984	-0.0281217	17.9161	0.796838	n.s.	0.00088703	0.279291	0.0114272	n.s.	0.204225	-0.0464319	0.603389	n.s.	0.800167	0.0117383
3253	sp|Q7L1Q6-3|BZW1_HUMAN	BZW1	BZW1_HUMAN Isoform 3 of Basic leucine zipper and W2 domain-containing protein 1	0.00164214	-0.379341	20.6412	0.0102609	n.s.	0.102154	-0.0879254	20.2618	0.279695	n.s.	20.5532	0.00241001	0.291416	0.0118322	n.s.	0.000115701	0.000547964	sig	0.0129749	-0.157304	20.4838	0.118882	n.s.	0.00431105	0.222037	0.0233945	n.s.	0.054396	-0.0693786	0.331289	n.s.	0.258059	-0.0695205	20.5716	0.537607	n.s.	0.00445748	0.309821	0.0226404	n.s.	0.707739	0.0184049	0.902927	n.s.	0.101406	0.0877836
5984	sp|Q9Y6E2|BZW2_HUMAN	BZW2	BZW2_HUMAN Basic leucine zipper and W2 domain-containing protein 2	0.000229448	-0.186149	19.8891	0.00437462	n.s.	0.305272	0.0215601	19.7029	0.524803	n.s.	19.9106	0.000127981	0.20771	0.00266989	n.s.	6.95737e-07	1.68458e-05	sig	0.694705	0.00725193	19.8963	0.822541	n.s.	0.000107772	0.193401	0.00543391	n.s.	0.439845	-0.0143082	0.689811	n.s.	0.528775	0.0189389	19.908	0.753694	n.s.	0.0011897	0.205088	0.0126976	n.s.	0.927843	-0.00262121	0.981397	n.s.	0.681061	0.011687
3296	sp|Q7Z3E2|CJ118_HUMAN	C10orf118	CJ118_HUMAN Uncharacterized protein C10orf118	0.500408	-0.0836217	14.8363	0.578294	n.s.	0.67342	0.0528628	14.7527	0.816474	n.s.	14.8891	0.0971009	0.136484	0.154302	n.s.	0.176296	0.202185	n.s.	0.553697	-0.0799726	14.7563	0.723345	n.s.	0.964024	0.00364904	0.975185	n.s.	0.176654	-0.132835	0.47482	n.s.	0.5909	0.063271	14.8995	0.791827	n.s.	0.0350579	0.146893	0.0775364	n.s.	0.858264	0.0104082	0.951852	n.s.	0.106733	0.143244
3631	sp|Q8N655|CJ012_HUMAN	C10orf12	CJ012_HUMAN Uncharacterized protein C10orf12	0.491404	0.0530711	16.1237	0.569198	n.s.	0.726161	-0.0270504	16.1767	0.85109	n.s.	16.0966	0.0484492	-0.0801214	0.0900155	n.s.	0.00409484	0.00848722	sig	0.317122	0.0888582	16.2125	0.533435	n.s.	0.432581	0.0357871	0.530735	n.s.	0.0583893	0.115909	0.336331	n.s.	0.916649	-0.00774428	16.1159	0.967107	n.s.	0.0476064	-0.0608153	0.0967698	n.s.	0.513074	0.0193061	0.80632	n.s.	0.0729297	-0.0966025
2941	sp|Q5T2E6|CJ076_HUMAN	C10orf76	CJ076_HUMAN UPF0668 protein C10orf76	0.00231375	0.201642	16.0721	0.0121312	n.s.	0.329072	-0.0420728	16.2737	0.548378	n.s.	16.03	0.00408961	-0.243715	0.0159197	n.s.	2.04509e-05	0.000164838	sig	0.0544297	-0.0980803	15.974	0.214062	n.s.	0.00167135	-0.299722	0.015384	n.s.	0.295432	-0.0560075	0.58094	n.s.	0.923634	-0.00222167	16.0699	0.970475	n.s.	0.00167789	-0.203864	0.0144857	n.s.	0.333876	0.0398511	0.708531	n.s.	0.0509056	0.0958586
4815	sp|Q9H0W9|CK054_HUMAN	C11orf54	CK054_HUMAN Ester hydrolase C11orf54	0.0493835	-0.133904	16.4668	0.089841	n.s.	0.0518864	0.105175	16.3328	0.203926	n.s.	16.5719	0.00175767	0.239079	0.00978485	n.s.	7.9359e-05	0.000423412	sig	0.0362967	0.128714	16.5955	0.17748	n.s.	0.00186246	0.262618	0.016018	n.s.	0.333013	0.0235394	0.60695	n.s.	0.570171	-0.0276005	16.4392	0.779678	n.s.	0.0545956	0.106304	0.106956	n.s.	0.00791654	-0.132775	0.280036	n.s.	0.00753914	-0.156315
4865	sp|Q9H3H3-3|CK068_HUMAN	C11orf68	CK068_HUMAN Isoform 3 of UPF0696 protein C11orf68	0.293439	-0.0865469	17.4644	0.373947	n.s.	0.367123	0.0676628	17.3778	0.584933	n.s.	17.532	0.0411592	0.15421	0.0792555	n.s.	0.0932722	0.115139	n.s.	0.688079	-0.0278143	17.4366	0.819038	n.s.	0.297444	0.0587326	0.396132	n.s.	0.0824124	-0.095477	0.370491	n.s.	0.899577	-0.00931533	17.4551	0.958933	n.s.	0.235455	0.0772315	0.322847	n.s.	0.189063	-0.0769781	0.588682	n.s.	0.70595	0.0184989
4602	sp|Q9BUA3|CK084_HUMAN	C11orf84	CK084_HUMAN Uncharacterized protein C11orf84	0.0391444	-0.196132	15.6106	0.075958	n.s.	0.763952	0.0211129	15.4145	0.870181	n.s.	15.6317	0.000136776	0.217245	0.00273053	n.s.	0.00138763	0.00359366	sig	0.233621	-0.104623	15.506	0.453901	n.s.	0.0765309	0.091509	0.14287	n.s.	0.0341913	-0.125736	0.297459	n.s.	0.415947	-0.0682697	15.5423	0.671597	n.s.	0.0326179	0.127862	0.0739298	n.s.	0.0949802	-0.0893827	0.500427	n.s.	0.539421	0.0363535
3347	sp|Q7Z7L8|CK096_HUMAN	C11orf96	CK096_HUMAN Uncharacterized protein C11orf96	0.000590111	-0.644184	16.3517	0.00650417	down	0.0142582	-0.160521	15.7076	0.11627	n.s.	16.1912	0.00215993	0.483662	0.0110467	n.s.	3.68385e-05	0.00024623	sig	0.0158756	-0.277925	16.0738	0.125444	n.s.	0.0149848	0.366259	0.045709	n.s.	0.18089	-0.117403	0.478746	n.s.	0.0474042	-0.284519	16.0672	0.277745	n.s.	0.0358016	0.359664	0.0785473	n.s.	0.29478	-0.123998	0.678463	n.s.	0.958051	-0.00659462
4999	sp|Q9HB07|MYG1_HUMAN	C12orf10	MYG1_HUMAN UPF0160 protein MYG1, mitochondrial	0.00520428	-0.311166	17.3104	0.0189016	n.s.	0.731611	-0.0202895	16.9993	0.854032	n.s.	17.2902	0.000449667	0.290876	0.00491728	n.s.	3.78954e-05	0.000248609	sig	0.595796	-0.0335241	17.2769	0.753841	n.s.	0.00112492	0.277642	0.0132912	n.s.	0.695421	-0.0132345	0.850473	n.s.	0.566988	-0.032669	17.2778	0.778231	n.s.	0.000203896	0.278497	0.00624928	n.s.	0.540861	-0.0123795	0.821944	n.s.	0.975686	0.00085503
3864	sp|Q8WUH6|CL023_HUMAN	C12orf23	CL023_HUMAN UPF0444 transmembrane protein C12orf23	0.000899747	-0.501701	16.5541	0.00776048	n.s.	0.215291	-0.12355	16.0524	0.428662	n.s.	16.4306	0.0103542	0.378151	0.0291164	n.s.	6.26452e-05	0.000359703	sig	0.0115364	-0.234034	16.3201	0.114673	n.s.	0.0064492	0.267667	0.0283845	n.s.	0.241748	-0.110484	0.539015	n.s.	0.764754	-0.0212236	16.5329	0.893028	n.s.	0.00177964	0.480477	0.0147361	n.s.	0.31799	0.102326	0.695516	n.s.	0.0261208	0.21281
5096	sp|Q9NQ89|CL004_HUMAN	C12orf4	CL004_HUMAN Uncharacterized protein C12orf4	0.0451786	-0.172474	15.6351	0.0845012	n.s.	0.590743	-0.038871	15.4626	0.761512	n.s.	15.5962	0.140615	0.133603	0.205918	n.s.	0.0394524	0.0547907	n.s.	0.186056	-0.0831633	15.5519	0.400707	n.s.	0.210538	0.089311	0.304177	n.s.	0.542298	-0.0442923	0.762025	n.s.	0.717252	-0.0183658	15.6167	0.866075	n.s.	0.0505657	0.154108	0.101316	n.s.	0.760422	0.0205052	0.922461	n.s.	0.241953	0.0647974
3046	sp|Q69YU5|CL073_HUMAN	C12orf73	CL073_HUMAN Uncharacterized protein C12orf73	0.0634211	0.229577	15.528	0.109091	n.s.	0.284171	0.122391	15.7575	0.502718	n.s.	15.6504	0.183935	-0.107186	0.256049	n.s.	0.0371812	0.0521316	n.s.	0.473121	0.0736138	15.6016	0.663264	n.s.	0.0535371	-0.155963	0.110378	n.s.	0.528453	-0.0487776	0.751957	n.s.	0.772984	-0.0276196	15.5003	0.895652	n.s.	0.00756772	-0.257197	0.0300763	n.s.	0.0854221	-0.150011	0.491429	n.s.	0.148146	-0.101233
5245	sp|Q9NWQ9|CN119_HUMAN	C14orf119	CN119_HUMAN Uncharacterized protein C14orf119	0.00291741	-0.950836	16.6674	0.0136244	down	0.449368	-0.112297	15.7166	0.650975	n.s.	16.5551	0.00252874	0.838539	0.012135	up	7.38825e-05	0.000403842	sig	0.182012	-0.274049	16.3934	0.396012	n.s.	0.0140641	0.676786	0.0439111	up	0.344803	-0.161752	0.616859	n.s.	0.423029	-0.103177	16.5643	0.67829	n.s.	0.00125361	0.847659	0.0130086	up	0.920539	0.00912021	0.979785	n.s.	0.274744	0.170873
3295	sp|Q7Z3D6-2|CN159_HUMAN	C14orf159	CN159_HUMAN Isoform 2 of UPF0317 protein C14orf159, mitochondrial	0.00420706	-0.149196	17.9539	0.0166871	n.s.	0.0265894	-0.0966279	17.8047	0.148805	n.s.	17.8573	0.0257817	0.0525684	0.0560944	n.s.	0.000119598	0.000559055	sig	0.199226	0.0517809	18.0057	0.416193	n.s.	0.00109653	0.200977	0.0132912	n.s.	0.0052256	0.148409	0.228325	n.s.	0.548768	-0.02951	17.9244	0.766038	n.s.	0.035528	0.119686	0.0781503	n.s.	0.17075	0.0671179	0.570244	n.s.	0.140317	-0.0812909
5740	sp|Q9Y224|CN166_HUMAN	C14orf166	CN166_HUMAN UPF0568 protein C14orf166	0.00774018	-0.407994	20.9951	0.0241166	n.s.	0.254563	-0.0720263	20.5872	0.469346	n.s.	20.9231	0.00963895	0.335968	0.0279525	n.s.	0.000508378	0.0016523	sig	0.100552	-0.15437	20.8408	0.292018	n.s.	0.0432413	0.253624	0.0948007	n.s.	0.247137	-0.0823438	0.542941	n.s.	0.233229	-0.087395	20.9077	0.51379	n.s.	0.0150216	0.320599	0.0444384	n.s.	0.765126	-0.0153687	0.923698	n.s.	0.381172	0.0669751
4385	sp|Q96S19|CP013_HUMAN	C16orf13	CP013_HUMAN UPF0585 protein C16orf13	0.0144068	-0.579728	17.2764	0.0366479	n.s.	0.693852	-0.0517344	16.6967	0.829843	n.s.	17.2247	0.00426307	0.527994	0.0164021	n.s.	0.00112955	0.00308147	sig	0.392629	0.158014	17.4344	0.598221	n.s.	0.00670776	0.737742	0.0288829	up	0.170113	0.209748	0.469816	n.s.	0.518781	0.0889238	17.3653	0.749502	n.s.	0.00215793	0.668652	0.0160561	up	0.099986	0.140658	0.508252	n.s.	0.62084	-0.0690901
4217	sp|Q96GQ5|CP058_HUMAN	C16orf58	CP058_HUMAN UPF0420 protein C16orf58	0.000192188	0.560797	17.0102	0.00416799	n.s.	0.00620104	0.199144	17.571	0.0888031	n.s.	17.2094	7.04366e-05	-0.361653	0.00200312	n.s.	3.35202e-07	1.05257e-05	sig	0.0356508	0.177157	17.1874	0.17546	n.s.	0.00127901	-0.38364	0.0141665	n.s.	0.637975	-0.0219866	0.81762	n.s.	0.0368803	0.141729	17.152	0.252385	n.s.	0.000243202	-0.419068	0.00672599	n.s.	0.104841	-0.0574146	0.508518	n.s.	0.522366	-0.035428
3298	sp|Q7Z3J2|CP062_HUMAN	C16orf62	CP062_HUMAN UPF0505 protein C16orf62	0.375573	-0.0864579	18.0919	0.457591	n.s.	0.644753	0.0404821	18.0055	0.796071	n.s.	18.1324	0.0273295	0.12694	0.0585438	n.s.	0.121686	0.145161	n.s.	0.426176	-0.0996945	17.9922	0.627255	n.s.	0.885722	-0.0132366	0.921488	n.s.	0.158395	-0.140177	0.459226	n.s.	0.515669	0.0606182	18.1526	0.748326	n.s.	0.0308654	0.147076	0.0711616	n.s.	0.577578	0.020136	0.839757	n.s.	0.131541	0.160313
5974	sp|Q9Y6A4|CP080_HUMAN	C16orf80	CP080_HUMAN UPF0468 protein C16orf80	0.12637	-0.327358	15.6772	0.187541	n.s.	0.943771	0.0146942	15.3499	0.971652	n.s.	15.6919	0.0916214	0.342052	0.147541	n.s.	0.0463819	0.0628538	n.s.	0.336685	-0.267288	15.4099	0.550849	n.s.	0.792604	0.0600698	0.848777	n.s.	0.295982	-0.281982	0.581641	n.s.	0.287788	-0.210471	15.4667	0.565157	n.s.	0.396083	0.116886	0.487343	n.s.	0.224387	-0.225166	0.622614	n.s.	0.804823	0.0568164
4522	sp|Q9BQA9|CQ062_HUMAN	C17orf62	CQ062_HUMAN Uncharacterized protein C17orf62	0.0131428	0.38739	18.0237	0.0342575	n.s.	0.0103584	0.418808	18.4111	0.103344	n.s.	18.4425	0.722454	0.0314179	0.773751	n.s.	0.00806832	0.0146695	sig	0.00430334	0.457593	18.4813	0.0843674	n.s.	0.3545	0.0702031	0.45571	n.s.	0.599702	0.0387852	0.79792	n.s.	0.0367486	0.508232	18.5319	0.252305	n.s.	0.491231	0.120842	0.577556	n.s.	0.606238	0.0894241	0.857318	n.s.	0.756924	0.0506389
4992	sp|Q9HAS0|NJMU_HUMAN	C17orf75	NJMU_HUMAN Protein Njmu-R1	0.0652253	0.14224	19.1825	0.111495	n.s.	0.253617	-0.026965	19.3247	0.468174	n.s.	19.1555	0.0351153	-0.169205	0.0701763	n.s.	0.000345429	0.0012452	sig	0.217076	-0.0561189	19.1263	0.437794	n.s.	0.0346877	-0.198359	0.0809648	n.s.	0.448606	-0.0291539	0.695281	n.s.	0.0151258	-0.0818979	19.1006	0.191908	n.s.	0.0142211	-0.224138	0.0428481	n.s.	0.00979936	-0.0549329	0.292813	n.s.	0.498226	-0.025779
4562	sp|Q9BSJ5|CQ080_HUMAN	C17orf80	CQ080_HUMAN Uncharacterized protein C17orf80	0.0194327	-0.246556	17.3632	0.0454985	n.s.	0.0949846	-0.145986	17.1166	0.271147	n.s.	17.2172	0.00636376	0.10057	0.0210474	n.s.	0.000450426	0.0015112	sig	0.691812	0.0276752	17.3908	0.821212	n.s.	8.40433e-06	0.274231	0.00202679	n.s.	0.000665225	0.173661	0.171269	n.s.	0.134976	-0.126781	17.2364	0.409005	n.s.	0.00537186	0.119775	0.0251451	n.s.	0.512644	0.019205	0.80594	n.s.	0.00178408	-0.154456
2844	sp|Q53F19|CQ085_HUMAN	C17orf85	CQ085_HUMAN Uncharacterized protein C17orf85	0.00910436	-0.208678	18.524	0.0266975	n.s.	0.159201	-0.080286	18.3153	0.359318	n.s.	18.4437	0.00723296	0.128392	0.0229997	n.s.	0.00877928	0.0156691	sig	0.630521	-0.0291173	18.4949	0.777066	n.s.	0.0111653	0.179561	0.0385101	n.s.	0.298333	0.0511687	0.583168	n.s.	0.266839	-0.0799499	18.444	0.544752	n.s.	0.056053	0.128729	0.109155	n.s.	0.995005	0.000336083	0.999523	n.s.	0.439918	-0.0508326
4098	sp|Q96B23-2|CR025_HUMAN	C18orf25	CR025_HUMAN Isoform 2 of Uncharacterized protein C18orf25	0.00653798	-0.5094	17.3137	0.0217896	n.s.	0.0329982	-0.215283	16.8043	0.163742	n.s.	17.0984	0.0240414	0.294117	0.0532693	n.s.	0.00194735	0.00466636	sig	0.0349491	-0.290773	17.0229	0.173529	n.s.	0.105085	0.218627	0.180758	n.s.	0.380815	-0.07549	0.6468	n.s.	0.21946	-0.134901	17.1788	0.502015	n.s.	0.0232719	0.374499	0.0589932	n.s.	0.354189	0.0803823	0.722043	n.s.	0.193192	0.155872
3797	sp|Q8TCD1|CR032_HUMAN	C18orf32	CR032_HUMAN UPF0729 protein C18orf32	0.00188072	0.759854	15.8604	0.0109785	up	0.106802	0.188483	16.6202	0.286945	n.s.	16.0488	0.000758081	-0.57137	0.00645547	n.s.	8.80154e-06	9.3477e-05	sig	0.0182321	0.434162	16.2945	0.132755	n.s.	0.0229882	-0.325691	0.0611094	n.s.	0.03074	0.245679	0.287956	n.s.	0.0277433	0.307954	16.1683	0.22788	n.s.	0.00188176	-0.4519	0.0151283	n.s.	0.0276274	0.11947	0.36662	n.s.	0.169003	-0.126209
4154	sp|Q96DM3|MIC1_HUMAN	C18orf8	MIC1_HUMAN Uncharacterized protein C18orf8	0.000844069	0.490566	16.463	0.00758378	n.s.	0.058239	0.170516	16.9535	0.21423	n.s.	16.6335	0.00210088	-0.32005	0.010863	n.s.	0.000755751	0.00225343	sig	0.0779392	0.251431	16.7144	0.258043	n.s.	0.0674425	-0.239135	0.130366	n.s.	0.473001	0.0809148	0.713086	n.s.	0.0162849	0.252236	16.7152	0.194028	n.s.	0.00511928	-0.23833	0.0243216	n.s.	0.214352	0.0817204	0.615982	n.s.	0.994032	0.000805548
4048	sp|Q969H8|CS010_HUMAN	C19orf10	CS010_HUMAN UPF0556 protein C19orf10	0.00124193	0.489533	17.7976	0.00925584	n.s.	0.00682809	0.25506	18.2871	0.0909209	n.s.	18.0527	0.0038099	-0.234473	0.0152404	n.s.	0.00106402	0.00293591	sig	0.0211028	0.220354	18.018	0.140816	n.s.	0.00624444	-0.269179	0.0279286	n.s.	0.415916	-0.034706	0.670986	n.s.	0.0114696	0.284969	18.0826	0.179146	n.s.	0.022316	-0.204564	0.0575695	n.s.	0.54393	0.0299093	0.822929	n.s.	0.313334	0.0646153
5476	sp|Q9UFG5|CS025_HUMAN	C19orf25	CS025_HUMAN UPF0449 protein C19orf25	0.0018055	-1.13189	15.9311	0.0107245	down	0.124152	-0.29831	14.7993	0.312139	n.s.	15.6328	6.39897e-05	0.833583	0.00196923	up	9.66151e-05	0.00048591	sig	0.0416155	-0.479299	15.4518	0.188363	n.s.	0.000746717	0.652595	0.0110943	up	0.0619537	-0.180988	0.340251	n.s.	0.240149	-0.23498	15.6962	0.520214	n.s.	0.000522593	0.896914	0.00912897	up	0.51226	0.0633303	0.805744	n.s.	0.0748126	0.244319
4515	sp|Q9BQ61|CS043_HUMAN	C19orf43	CS043_HUMAN Uncharacterized protein C19orf43	0.0217454	-0.978834	17.0194	0.0492314	down	0.15687	-0.419831	16.0406	0.356859	n.s.	16.5996	0.028296	0.559002	0.0600904	n.s.	0.00946359	0.0167173	sig	0.701604	-0.114868	16.9045	0.826812	n.s.	0.0164792	0.863965	0.048394	up	0.171614	0.304963	0.471356	n.s.	0.835597	-0.0558839	16.9635	0.926409	n.s.	0.00712873	0.92295	0.0290989	up	0.059651	0.363947	0.438391	n.s.	0.780286	0.0589843
3654	sp|Q8N9M1|CS047_HUMAN	C19orf47	CS047_HUMAN Uncharacterized protein C19orf47	0.939878	-0.00601578	15.2296	0.953318	n.s.	0.419932	0.0681747	15.2236	0.626676	n.s.	15.2978	0.0587815	0.0741905	0.103963	n.s.	0.0882028	0.109622	n.s.	0.392403	0.0921658	15.3218	0.598028	n.s.	0.208598	0.0981816	0.302389	n.s.	0.73715	0.023991	0.869983	n.s.	0.963349	0.00383603	15.2335	0.988007	n.s.	0.789747	0.00985181	0.839307	n.s.	0.153752	-0.0643387	0.554078	n.s.	0.272938	-0.0883297
5252	sp|Q9NWV4|CA123_HUMAN	C1orf123	CA123_HUMAN UPF0587 protein C1orf123	9.41063e-05	-0.489121	18.9933	0.00339381	n.s.	0.0148928	-0.105967	18.5042	0.117425	n.s.	18.8873	0.000285856	0.383154	0.003908	n.s.	1.31427e-05	0.00012221	sig	0.00243749	-0.194921	18.7984	0.0740476	n.s.	0.0010351	0.2942	0.0131106	n.s.	0.0411848	-0.0889537	0.312567	n.s.	0.902922	-0.00877399	18.9845	0.959906	n.s.	0.00238949	0.480347	0.0167709	n.s.	0.226778	0.0971934	0.624313	n.s.	0.0547025	0.186147
2922	sp|Q5SNV9-2|CA167_HUMAN	C1orf167	CA167_HUMAN Isoform 2 of Uncharacterized protein C1orf167	0.0095964	0.53452	16.2477	0.02758	n.s.	0.00774695	0.610607	16.7823	0.0926713	n.s.	16.8584	0.30035	0.0760872	0.382593	n.s.	0.0024732	0.00566663	sig	0.141153	0.283568	16.5313	0.349204	n.s.	0.0916456	-0.250952	0.162892	n.s.	0.0554534	-0.327039	0.333079	n.s.	0.0633461	0.313835	16.5616	0.304103	n.s.	0.0256516	-0.220685	0.0631754	n.s.	0.0190548	-0.296772	0.329854	n.s.	0.816302	0.0302676
3540	sp|Q8IYL3|CA174_HUMAN	C1orf174	CA174_HUMAN UPF0688 protein C1orf174	0.000294192	-0.581146	16.552	0.00483293	n.s.	0.00788599	-0.253801	15.9709	0.0931702	n.s.	16.2982	0.00324812	0.327345	0.0138298	n.s.	3.92718e-06	5.4305e-05	sig	0.000983846	-0.329215	16.2228	0.0605705	n.s.	0.00287551	0.251931	0.0193271	n.s.	0.143992	-0.0754141	0.446612	n.s.	0.0306221	-0.226066	16.326	0.235038	n.s.	0.00689011	0.35508	0.0286285	n.s.	0.716026	0.0277349	0.906757	n.s.	0.171307	0.103149
4880	sp|Q9H425|CA198_HUMAN	C1orf198	CA198_HUMAN Uncharacterized protein C1orf198	0.0299495	-0.205658	14.2191	0.0619648	n.s.	0.0209394	-0.130794	14.0134	0.136553	n.s.	14.0883	0.255332	0.0748643	0.334579	n.s.	0.0446463	0.0607476	n.s.	0.0524792	-0.169219	14.0498	0.210388	n.s.	0.656633	0.0364395	0.735844	n.s.	0.530806	-0.0384249	0.753691	n.s.	0.883066	-0.00721344	14.2118	0.951055	n.s.	0.0355926	0.198445	0.078231	n.s.	0.0304724	0.123581	0.375701	n.s.	0.0627331	0.162006
4618	sp|Q9BV19|CA050_HUMAN	C1orf50	CA050_HUMAN Uncharacterized protein C1orf50	0.00361913	-0.416195	17.4032	0.0153229	n.s.	0.126501	-0.0717974	16.987	0.314634	n.s.	17.3314	0.00429458	0.344398	0.0164603	n.s.	0.000914367	0.00261266	sig	0.151685	-0.197226	17.206	0.359772	n.s.	0.143412	0.218969	0.229345	n.s.	0.303148	-0.125429	0.586012	n.s.	0.110055	-0.120208	17.283	0.376358	n.s.	0.0164427	0.295987	0.0470718	n.s.	0.369766	-0.0484107	0.731452	n.s.	0.541429	0.0770182
3635	sp|Q8N6N3|CA052_HUMAN	C1orf52	CA052_HUMAN UPF0690 protein C1orf52	0.000332826	-1.244	16.5867	0.00512639	down	0.0215019	-0.393457	15.3427	0.137489	n.s.	16.1932	5.79856e-05	0.850539	0.00192862	up	1.35405e-06	2.63341e-05	sig	0.00497061	-0.729605	15.8571	0.0863625	n.s.	0.00420333	0.514391	0.0230803	n.s.	0.0173816	-0.336148	0.273612	n.s.	0.012671	-0.668853	15.9178	0.182463	n.s.	0.00929839	0.575143	0.0335593	n.s.	0.0854267	-0.275396	0.491429	n.s.	0.69021	0.0607517
2242	sp|Q07021|C1QBP_HUMAN	C1QBP	C1QBP_HUMAN Complement component 1 Q subcomponent-binding protein, mitochondrial	0.287376	0.0672258	19.4097	0.368008	n.s.	0.0177578	-0.0991086	19.4769	0.127074	n.s.	19.3106	0.0350506	-0.166334	0.0700977	n.s.	0.040065	0.0555165	n.s.	0.266273	-0.0733788	19.3363	0.48398	n.s.	0.128169	-0.140605	0.210553	n.s.	0.665126	0.0257297	0.833516	n.s.	0.548684	-0.0486177	19.3611	0.766038	n.s.	0.256974	-0.115844	0.346188	n.s.	0.527384	0.0504908	0.815571	n.s.	0.79455	0.0247611
4316	sp|Q96MY1|CT112_HUMAN	C20orf112	CT112_HUMAN Uncharacterized protein C20orf112	0.203078	0.115512	17.5654	0.276004	n.s.	0.0937045	-0.169485	17.6809	0.269967	n.s.	17.396	0.00513082	-0.284997	0.0185232	n.s.	0.0186346	0.0291358	sig	0.633451	-0.0497547	17.5157	0.778966	n.s.	0.0989855	-0.165267	0.172581	n.s.	0.202292	0.11973	0.499434	n.s.	0.263472	-0.0962051	17.4692	0.54214	n.s.	0.0100179	-0.211717	0.035054	n.s.	0.203872	0.0732796	0.603389	n.s.	0.570468	-0.0464504
2975	sp|Q5TEA3|CT194_HUMAN	C20orf194	CT194_HUMAN Uncharacterized protein C20orf194	0.000126695	-0.306944	17.584	0.00367826	n.s.	0.0137325	0.0820314	17.277	0.11515	n.s.	17.666	9.03448e-05	0.388975	0.00220753	n.s.	1.44938e-05	0.000130813	sig	0.412192	0.046948	17.6309	0.615582	n.s.	0.00268337	0.353892	0.0185741	n.s.	0.542935	-0.0350834	0.762163	n.s.	0.486474	0.0392577	17.6232	0.730111	n.s.	0.002897	0.346202	0.0186157	n.s.	0.462953	-0.0427737	0.772741	n.s.	0.918925	-0.00769029
4761	sp|Q9GZN8-2|CT027_HUMAN	C20orf27	CT027_HUMAN Isoform 2 of UPF0687 protein C20orf27	0.00405679	-0.244546	18.0833	0.0163165	n.s.	0.261419	-0.0650712	17.8388	0.477459	n.s.	18.0182	0.00359872	0.179475	0.0147096	n.s.	4.32186e-05	0.000271139	sig	0.054652	-0.113787	17.9695	0.214454	n.s.	0.000538865	0.130759	0.00961189	n.s.	0.18842	-0.0487162	0.487583	n.s.	0.0685905	-0.112068	17.9712	0.311395	n.s.	0.00306381	0.132479	0.0190823	n.s.	0.247642	-0.0469964	0.645255	n.s.	0.943306	0.00171973
1339	sp|P30042|ES1_HUMAN	C21orf33	ES1_HUMAN ES1 protein homolog, mitochondrial	0.172202	0.0438016	19.5612	0.239882	n.s.	0.136808	-0.0501679	19.605	0.328266	n.s.	19.5111	0.00035845	-0.0939695	0.0044104	n.s.	0.00252681	0.00575959	sig	0.701331	-0.0149005	19.5463	0.826733	n.s.	0.0822806	-0.0587021	0.150188	n.s.	0.247864	0.0352674	0.543364	n.s.	0.67811	-0.0165076	19.5447	0.84278	n.s.	0.0856386	-0.0603092	0.149527	n.s.	0.283268	0.0336603	0.669473	n.s.	0.966788	-0.00160708
3440	sp|Q86YS7-2|C2CD5_HUMAN	C2CD5	C2CD5_HUMAN Isoform 2 of C2 domain-containing protein 5	0.108609	-0.0757215	15.4643	0.166744	n.s.	0.568	0.0225606	15.3886	0.74478	n.s.	15.4869	0.0633169	0.0982821	0.109979	n.s.	5.14736e-05	0.000306958	sig	0.0105549	0.11045	15.5748	0.110478	n.s.	0.00251493	0.186172	0.0180229	n.s.	0.0310657	0.0878899	0.289456	n.s.	0.105489	-0.0816032	15.3827	0.370509	n.s.	0.893466	-0.00588167	0.92333	n.s.	0.063144	-0.104164	0.445019	n.s.	0.00332054	-0.192054
4924	sp|Q9H6V9-2|CB043_HUMAN	C2orf43	CB043_HUMAN Isoform 2 of UPF0554 protein C2orf43	0.00130347	0.515674	18.8617	0.00941151	n.s.	0.0476016	0.208814	19.3774	0.195078	n.s.	19.0705	0.00613125	-0.30686	0.0206395	n.s.	0.000128501	0.000588703	sig	0.0397251	0.298476	19.1602	0.185246	n.s.	0.0693085	-0.217199	0.133162	n.s.	0.400642	0.0896615	0.659965	n.s.	0.0579751	0.211461	19.0732	0.293724	n.s.	0.00993116	-0.304213	0.0348516	n.s.	0.973696	0.00264671	0.993539	n.s.	0.435209	-0.0870147
3892	sp|Q8WWC4|CB047_HUMAN	C2orf47	CB047_HUMAN Uncharacterized protein C2orf47, mitochondrial	0.56658	0.0379675	20.1284	0.639324	n.s.	0.406993	0.0445048	20.1664	0.618544	n.s.	20.1729	0.886914	0.00653725	0.909543	n.s.	0.822246	0.827876	n.s.	0.939321	0.00725214	20.1357	0.967148	n.s.	0.74178	-0.0307154	0.808276	n.s.	0.660047	-0.0372526	0.832167	n.s.	0.703828	0.0328911	20.1613	0.857838	n.s.	0.951028	-0.0050764	0.96479	n.s.	0.872898	-0.0116136	0.958742	n.s.	0.813373	0.025639
4629	sp|Q9BVC5|ASHWN_HUMAN	C2orf49	ASHWN_HUMAN Ashwin	0.164216	-0.105954	16.3289	0.231051	n.s.	0.107981	-0.102094	16.223	0.288828	n.s.	16.2268	0.955347	0.00385975	0.965273	n.s.	0.221241	0.247424	n.s.	0.0588143	-0.112302	16.2166	0.222314	n.s.	0.920695	-0.00634784	0.946763	n.s.	0.836649	-0.0102076	0.925873	n.s.	0.154144	-0.0844148	16.2445	0.432449	n.s.	0.752431	0.0215393	0.807478	n.s.	0.747624	0.0176795	0.915957	n.s.	0.568535	0.0278871
3091	sp|Q6NW34|CC017_HUMAN	C3orf17	CC017_HUMAN Uncharacterized protein C3orf17	0.471869	0.0471025	15.2174	0.55123	n.s.	0.362897	0.0605829	15.2645	0.582432	n.s.	15.278	0.754189	0.0134805	0.799965	n.s.	0.0775452	0.098136	n.s.	0.298288	0.0799644	15.2974	0.513591	n.s.	0.555132	0.032862	0.645246	n.s.	0.721893	0.0193815	0.863997	n.s.	0.160168	0.097121	15.3145	0.441036	n.s.	0.239082	0.0500186	0.326854	n.s.	0.36374	0.0365381	0.72739	n.s.	0.736891	0.0171566
5256	sp|Q9NWY4|CD027_HUMAN	C4orf27	CD027_HUMAN UPF0609 protein C4orf27	0.903235	0.0129176	16.2467	0.924707	n.s.	0.379797	0.0840454	16.2596	0.59599	n.s.	16.3307	0.286743	0.0711278	0.36798	n.s.	0.219323	0.245552	n.s.	0.349584	0.105368	16.352	0.561931	n.s.	0.298839	0.0924503	0.39748	n.s.	0.729804	0.0213225	0.86734	n.s.	0.784872	0.0249769	16.2716	0.901144	n.s.	0.8466	0.0120592	0.886907	n.s.	0.0927134	-0.0590685	0.499109	n.s.	0.23853	-0.080391
750	sp|O95873|CF047_HUMAN	C6orf47	CF047_HUMAN Uncharacterized protein C6orf47	2.3537e-05	1.06301	16.3326	0.00200961	up	0.00259953	0.232329	17.3956	0.0709166	n.s.	16.5649	9.0803e-05	-0.830682	0.00220753	down	1.70302e-08	1.25101e-06	sig	0.0428742	0.224645	16.5572	0.189913	n.s.	0.000620355	-0.838366	0.0103494	down	0.927825	-0.00768382	0.967126	n.s.	0.0007989	0.259038	16.5916	0.107683	n.s.	7.53513e-05	-0.803973	0.00388285	down	0.495534	0.026709	0.797538	n.s.	0.678737	0.0343928
3884	sp|Q8WVR3|CG043_HUMAN	C7orf43	CG043_HUMAN Uncharacterized protein C7orf43	0.114942	-0.124306	15.6595	0.174404	n.s.	0.0246558	-0.226107	15.5352	0.14446	n.s.	15.4334	0.0988089	-0.101801	0.15648	n.s.	0.0016242	0.00405515	sig	0.0560479	-0.203086	15.4564	0.21691	n.s.	0.276377	-0.0787802	0.375118	n.s.	0.74131	0.0230207	0.8719	n.s.	0.0216693	-0.205698	15.4538	0.213973	n.s.	0.0849568	-0.0813921	0.148612	n.s.	0.636308	0.0204087	0.867451	n.s.	0.965658	-0.00261194
4542	sp|Q9BRJ6|CG050_HUMAN	C7orf50	CG050_HUMAN Uncharacterized protein C7orf50	0.29037	0.0689672	17.7634	0.37087	n.s.	0.0208317	0.185004	17.8323	0.136553	n.s.	17.9484	0.112584	0.116037	0.173465	n.s.	0.00162261	0.00405419	sig	0.0403695	0.184478	17.9478	0.186149	n.s.	0.163245	0.11551	0.25223	n.s.	0.993662	-0.000526111	0.997704	n.s.	0.0877964	0.120119	17.8835	0.347932	n.s.	0.443759	0.0511519	0.532634	n.s.	0.296182	-0.0648846	0.679224	n.s.	0.378418	-0.0643585
4231	sp|Q96HJ9|CG055_HUMAN	C7orf55	CG055_HUMAN UPF0562 protein C7orf55	0.00867875	0.399782	15.347	0.026019	n.s.	0.428573	0.0706393	15.7468	0.632208	n.s.	15.4177	0.00156597	-0.329143	0.00920393	n.s.	0.000115039	0.00054612	sig	0.450294	-0.0795241	15.2675	0.646386	n.s.	0.00199473	-0.479306	0.0165724	n.s.	0.0752724	-0.150163	0.361032	n.s.	0.59434	-0.0536918	15.2933	0.793864	n.s.	0.00204007	-0.453474	0.01585	n.s.	0.104597	-0.124331	0.508518	n.s.	0.758218	0.0258322
3109	sp|Q6P1X6|CH082_HUMAN	C8orf82	CH082_HUMAN UPF0598 protein C8orf82	0.000115093	1.53553	14.0541	0.00364162	up	0.351148	0.124254	15.5896	0.571718	n.s.	14.1783	2.07205e-05	-1.41128	0.00135163	down	6.09652e-07	1.55061e-05	sig	0.510775	0.160837	14.2149	0.691548	n.s.	0.00230285	-1.3747	0.0173313	down	0.868538	0.036583	0.94112	n.s.	0.953997	0.00962358	14.0637	0.984197	n.s.	0.000220837	-1.52591	0.00637576	down	0.438944	-0.114631	0.76243	n.s.	0.549636	-0.151214
4607	sp|Q9BUH6|CI142_HUMAN	C9orf142	CI142_HUMAN Uncharacterized protein C9orf142	0.00540816	-0.490292	15.8493	0.019395	n.s.	0.193913	0.0748347	15.359	0.403416	n.s.	15.9242	0.00190968	0.565127	0.0102524	n.s.	1.56204e-05	0.000137946	sig	0.955159	-0.00480233	15.8445	0.975381	n.s.	0.00859656	0.48549	0.0328753	n.s.	0.300175	-0.079637	0.584361	n.s.	0.398199	0.0437195	15.893	0.659087	n.s.	0.00224468	0.534011	0.0164237	n.s.	0.0836258	-0.0311152	0.48902	n.s.	0.50149	0.0485218
4299	sp|Q96LT7|CI072_HUMAN	C9orf72	CI072_HUMAN Protein C9orf72	0.649341	-0.0535393	17.1075	0.713352	n.s.	0.319871	0.123232	17.0539	0.539294	n.s.	17.2307	0.00377033	0.176772	0.0151441	n.s.	0.233674	0.260458	n.s.	0.542682	0.0879681	17.1954	0.715407	n.s.	0.156069	0.141507	0.244399	n.s.	0.683756	-0.0352641	0.844056	n.s.	0.399629	0.106501	17.214	0.660462	n.s.	0.020432	0.16004	0.0542187	n.s.	0.708665	-0.0167317	0.90352	n.s.	0.840658	0.0185324
5328	sp|Q9NZ63|CI078_HUMAN	C9orf78	CI078_HUMAN Uncharacterized protein C9orf78	0.00645369	-0.488873	18.5016	0.0215803	n.s.	0.26644	-0.116775	18.0128	0.482508	n.s.	18.3848	0.00148854	0.372098	0.00896542	n.s.	0.000466709	0.00155372	sig	0.231909	-0.135902	18.3657	0.453366	n.s.	0.00381797	0.35297	0.0221332	n.s.	0.737228	-0.0191278	0.869983	n.s.	0.501062	-0.0797021	18.4219	0.738417	n.s.	0.00571128	0.409171	0.0260125	n.s.	0.632687	0.0370726	0.86671	n.s.	0.517299	0.0562003
4302	sp|Q96LW7-2|BINCA_HUMAN	C9orf89	BINCA_HUMAN Isoform 2 of Bcl10-interacting CARD protein	0.776169	0.0586145	17.0229	0.821978	n.s.	0.936458	-0.01517	17.0815	0.967638	n.s.	17.0077	0.428412	-0.0737845	0.510252	n.s.	0.762034	0.770986	n.s.	0.707828	0.0727552	17.0956	0.83252	n.s.	0.879922	0.0141406	0.916877	n.s.	0.156409	0.0879251	0.456874	n.s.	0.616604	-0.0962475	16.9266	0.80675	n.s.	0.129208	-0.154862	0.203238	n.s.	0.0981936	-0.0810775	0.503243	n.s.	0.0213247	-0.169003
1218	sp|P22748|CAH4_HUMAN	CA4	CAH4_HUMAN Carbonic anhydrase 4	0.00108096	-0.594945	15.989	0.00846462	down	0.0267152	0.160268	15.3941	0.148805	n.s.	16.1493	0.000159638	0.755213	0.002989	up	1.18988e-08	1.01218e-06	sig	0.0393985	0.175101	16.1641	0.184662	n.s.	0.000284111	0.770046	0.0075277	up	0.711633	0.0148332	0.85843	n.s.	0.0054353	0.327934	16.317	0.153128	n.s.	0.000154432	0.922878	0.00577091	up	0.0140091	0.167666	0.306581	n.s.	0.0445908	0.152832
4948	sp|Q9H8G2|CAAP1_HUMAN	CAAP1	CAAP1_HUMAN Caspase activity and apoptosis inhibitor 1	0.0388339	-0.141179	17.7162	0.0755013	n.s.	0.321381	-0.0618812	17.575	0.540476	n.s.	17.6543	0.144711	0.0792976	0.210638	n.s.	0.105239	0.128024	n.s.	0.173605	-0.0779238	17.6382	0.385939	n.s.	0.135269	0.0632551	0.21929	n.s.	0.73604	-0.0160426	0.869836	n.s.	0.358852	-0.0644521	17.6517	0.626524	n.s.	0.220598	0.0767268	0.307085	n.s.	0.967971	-0.00257084	0.991745	n.s.	0.813126	0.0134717
5828	sp|Q9Y376|CAB39_HUMAN	CAB39	CAB39_HUMAN Calcium-binding protein 39	0.0246029	-0.330239	19.6379	0.0539785	n.s.	0.630291	-0.0418529	19.3076	0.787244	n.s.	19.596	0.00767664	0.288386	0.023931	n.s.	0.00130941	0.00343387	sig	0.236874	-0.122641	19.5152	0.455685	n.s.	0.0387074	0.207598	0.0875742	n.s.	0.168872	-0.0807881	0.468801	n.s.	0.584308	-0.0513735	19.5865	0.789434	n.s.	0.0135309	0.278865	0.04166	n.s.	0.842205	-0.00952064	0.946828	n.s.	0.284096	0.0712674
5991	sp|Q9Y6J0|CABIN_HUMAN	CABIN1	CABIN_HUMAN Calcineurin-binding protein cabin-1	0.80111	0.00844713	17.5596	0.842766	n.s.	0.176414	0.0601285	17.568	0.384666	n.s.	17.6197	0.185843	0.0516814	0.25799	n.s.	0.0862619	0.107542	n.s.	0.103302	0.0728775	17.6324	0.29619	n.s.	0.098955	0.0644303	0.172581	n.s.	0.738163	0.012749	0.870504	n.s.	0.376902	0.032138	17.5917	0.640406	n.s.	0.436348	0.0236908	0.525623	n.s.	0.448474	-0.0279905	0.765784	n.s.	0.26055	-0.0407395
2994	sp|Q5VU97|CAHD1_HUMAN	CACHD1	CAHD1_HUMAN VWFA and cache domain-containing protein 1	0.543431	-0.0234245	14.6286	0.618061	n.s.	0.0905069	0.173737	14.6052	0.265015	n.s.	14.8023	0.0601635	0.197162	0.105998	n.s.	0.129526	0.153542	n.s.	0.739448	-0.0202108	14.6084	0.851439	n.s.	0.954908	0.00321373	0.969216	n.s.	0.0919599	-0.193948	0.38642	n.s.	0.326007	0.0764421	14.705	0.600824	n.s.	0.202897	0.0998666	0.287085	n.s.	0.367366	-0.097295	0.72953	n.s.	0.289491	0.0966529
2151	sp|Q00975|CAC1B_HUMAN	CACNA1B	CAC1B_HUMAN Voltage-dependent N-type calcium channel subunit alpha-1B	0.860436	-0.0157314	16.8715	0.890264	n.s.	0.451756	-0.0540983	16.8558	0.651173	n.s.	16.8174	0.561827	-0.0383669	0.634227	n.s.	0.0292191	0.0425821	sig	0.774336	-0.0207356	16.8508	0.871472	n.s.	0.941015	-0.00500415	0.96045	n.s.	0.392445	0.0333627	0.65352	n.s.	0.0798701	-0.147337	16.7242	0.335566	n.s.	0.0886404	-0.131606	0.153523	n.s.	0.0204604	-0.0932388	0.334573	n.s.	0.0155053	-0.126602
661	sp|O95180|CAC1H_HUMAN	CACNA1H	CAC1H_HUMAN Voltage-dependent T-type calcium channel subunit alpha-1H	0.0400134	-0.228729	16.5999	0.077123	n.s.	0.607921	-0.0419544	16.3712	0.774384	n.s.	16.558	0.000573539	0.186775	0.0054974	n.s.	0.00102279	0.00285086	sig	0.143594	-0.139133	16.4608	0.350866	n.s.	0.0175534	0.0895962	0.0506605	n.s.	0.00844492	-0.0971788	0.231082	n.s.	0.0323795	-0.243144	16.3568	0.241244	n.s.	0.494964	-0.0144147	0.58091	n.s.	0.000212517	-0.20119	0.0800791	n.s.	0.00714145	-0.104011
1832	sp|P54289-2|CA2D1_HUMAN	CACNA2D1	CA2D1_HUMAN Isoform 2 of Voltage-dependent calcium channel subunit alpha-2/delta-1	0.0938846	0.161701	20.7223	0.148916	n.s.	0.0237486	0.209235	20.884	0.142185	n.s.	20.9315	0.392047	0.047534	0.476639	n.s.	0.00171723	0.00423617	sig	0.013978	0.244903	20.9672	0.121082	n.s.	0.166785	0.0832015	0.256193	n.s.	0.164036	0.0356675	0.465382	n.s.	0.0132196	0.248525	20.9708	0.18322	n.s.	0.15224	0.0868236	0.23079	n.s.	0.129984	0.0392896	0.52416	n.s.	0.86492	0.00362209
5294	sp|Q9NY47-5|CA2D2_HUMAN	CACNA2D2	CA2D2_HUMAN Isoform 5 of Voltage-dependent calcium channel subunit alpha-2/delta-2	0.927665	-0.00691799	19.0676	0.943814	n.s.	0.0719888	0.173389	19.0607	0.236137	n.s.	19.241	0.00140268	0.180307	0.00866468	n.s.	0.00144212	0.00369196	sig	0.219864	0.105641	19.1732	0.440677	n.s.	0.0136733	0.112559	0.0431784	n.s.	0.0606839	-0.0677477	0.337097	n.s.	0.80257	-0.0194776	19.0481	0.908846	n.s.	0.669938	-0.0125596	0.736651	n.s.	0.00195781	-0.192867	0.179139	n.s.	0.0142514	-0.125119
2185	sp|Q02641|CACB1_HUMAN	CACNB1	CACB1_HUMAN Voltage-dependent L-type calcium channel subunit beta-1	0.636276	-0.0235199	16.7693	0.701813	n.s.	0.938426	-0.0036631	16.7458	0.968276	n.s.	16.7657	0.64203	0.0198568	0.704935	n.s.	0.00472388	0.00947447	sig	0.295545	0.0680929	16.8374	0.511436	n.s.	0.157681	0.0916128	0.245839	n.s.	0.236035	0.071756	0.534179	n.s.	0.104178	-0.100265	16.6691	0.369957	n.s.	0.150499	-0.0767456	0.228566	n.s.	0.081221	-0.0966024	0.484076	n.s.	0.0363692	-0.168358
1831	sp|P54284|CACB3_HUMAN	CACNB3	CACB3_HUMAN Voltage-dependent L-type calcium channel subunit beta-3	0.0226971	-0.252375	15.4151	0.0508891	n.s.	0.09829	-0.152929	15.1628	0.274555	n.s.	15.2622	0.00226183	0.0994461	0.0113638	n.s.	0.000819032	0.00240289	sig	0.615771	-0.0420364	15.3731	0.768103	n.s.	0.00326575	0.210339	0.0202179	n.s.	0.0364469	0.110893	0.304007	n.s.	0.0464181	-0.213336	15.2018	0.274849	n.s.	0.223973	0.0390396	0.310493	n.s.	0.114908	-0.0604066	0.519108	n.s.	0.0158876	-0.171299
3869	sp|Q8WUQ7-2|CATIN_HUMAN	CACTIN	CATIN_HUMAN Isoform 2 of Cactin	0.00544464	-0.268957	16.8321	0.0194023	n.s.	0.356629	-0.0436303	16.5631	0.576903	n.s.	16.7885	0.00634752	0.225327	0.0210289	n.s.	0.000653633	0.00200752	sig	0.409376	-0.0347943	16.7973	0.612743	n.s.	0.00387981	0.234163	0.0222775	n.s.	0.778036	0.00883602	0.894749	n.s.	0.108366	-0.0899907	16.7421	0.374454	n.s.	0.016119	0.178966	0.0464094	n.s.	0.273639	-0.0463604	0.662027	n.s.	0.15733	-0.0551964
5003	sp|Q9HB71|CYBP_HUMAN	CACYBP	CYBP_HUMAN Calcyclin-binding protein	0.337376	-0.0810798	17.9758	0.418268	n.s.	0.716319	-0.0242755	17.8947	0.844896	n.s.	17.9515	0.249342	0.0568043	0.328443	n.s.	0.577274	0.595142	n.s.	0.709177	-0.0258209	17.95	0.833293	n.s.	0.290511	0.0552588	0.38922	n.s.	0.941385	-0.00154546	0.973569	n.s.	0.94829	0.00490771	17.9807	0.981418	n.s.	0.189415	0.0859875	0.27268	n.s.	0.462506	0.0291832	0.77221	n.s.	0.481996	0.0307287
1296	sp|P27708|PYR1_HUMAN	CAD	PYR1_HUMAN CAD protein	0.000131594	0.301741	19.7404	0.00369826	n.s.	0.0257151	0.070282	20.0422	0.147093	n.s.	19.8107	3.39679e-05	-0.231459	0.00158754	n.s.	1.21398e-08	1.01654e-06	sig	0.0499122	0.0631105	19.8035	0.20611	n.s.	9.77435e-05	-0.238631	0.00532996	n.s.	0.647686	-0.00717148	0.823298	n.s.	0.19333	0.0340255	19.7745	0.478878	n.s.	4.20677e-05	-0.267716	0.00315866	n.s.	0.0497321	-0.0362565	0.415284	n.s.	0.153947	-0.029085
4695	sp|Q9BY67-5|CADM1_HUMAN	CADM1	CADM1_HUMAN Isoform 5 of Cell adhesion molecule 1	0.00585688	-0.19903	20.7832	0.0203138	n.s.	0.133842	0.087615	20.5841	0.325083	n.s.	20.8708	0.00109987	0.286645	0.00773758	n.s.	1.4256e-06	2.72293e-05	sig	0.00877804	0.175868	20.959	0.103974	n.s.	3.42378e-05	0.374898	0.00322315	n.s.	0.0590776	0.0882533	0.336331	n.s.	0.284229	0.0460689	20.8292	0.562645	n.s.	0.000224108	0.245099	0.00643404	n.s.	0.292178	-0.0415461	0.676426	n.s.	0.00224781	-0.129799
3599	sp|Q8N3J6-3|CADM2_HUMAN	CADM2	CADM2_HUMAN Isoform 3 of Cell adhesion molecule 2	0.0478021	-0.309006	17.6188	0.0879228	n.s.	0.561607	0.0749367	17.3098	0.739609	n.s.	17.6938	0.0182782	0.383943	0.0436919	n.s.	0.000263004	0.00100868	sig	0.114894	0.18067	17.7995	0.311185	n.s.	0.00147845	0.489676	0.0149556	n.s.	0.244636	0.105733	0.541649	n.s.	0.102973	0.195562	17.8144	0.368223	n.s.	0.00167946	0.504568	0.0144857	n.s.	0.21061	0.120625	0.610693	n.s.	0.573782	0.0148916
3574	sp|Q8N126-2|CADM3_HUMAN	CADM3	CADM3_HUMAN Isoform 2 of Cell adhesion molecule 3	0.0911265	-0.141085	18.6197	0.14546	n.s.	0.0727166	0.144358	18.4786	0.237515	n.s.	18.7641	0.00130779	0.285443	0.00838791	n.s.	2.77083e-05	0.000202981	sig	0.0123653	0.256833	18.8765	0.117734	n.s.	0.000343572	0.397918	0.00802671	n.s.	0.014059	0.112475	0.26242	n.s.	0.0627201	0.174857	18.7946	0.303167	n.s.	0.00292543	0.315942	0.0186258	n.s.	0.52032	0.0304987	0.811225	n.s.	0.128709	-0.0819759
5641	sp|Q9ULU8-4|CAPS1_HUMAN	CADPS	CAPS1_HUMAN Isoform 4 of Calcium-dependent secretion activator 1	0.132389	-0.132696	19.2715	0.194297	n.s.	0.736976	0.0260809	19.1388	0.855948	n.s.	19.2975	0.00159608	0.158777	0.00931533	n.s.	0.000112473	0.000540752	sig	0.368697	-0.0821441	19.1893	0.577971	n.s.	0.296428	0.0505522	0.39509	n.s.	0.0760699	-0.108225	0.362082	n.s.	0.520671	-0.054887	19.2166	0.750269	n.s.	0.0953421	0.0778093	0.162286	n.s.	0.110892	-0.0809679	0.51732	n.s.	0.640226	0.0272571
5378	sp|Q9P1Z2|CACO1_HUMAN	CALCOCO1	CACO1_HUMAN Calcium-binding and coiled-coil domain-containing protein 1	4.79987e-06	2.37039	17.1625	0.00128878	up	0.189618	-0.231017	19.5329	0.400555	n.s.	16.9315	4.21615e-05	-2.60141	0.00169461	down	3.83391e-11	1.54097e-08	sig	0.00395303	-0.459018	16.7035	0.0832048	n.s.	6.25406e-07	-2.82941	0.000762659	down	0.173174	-0.228001	0.471942	n.s.	0.0134124	-0.457537	16.705	0.185042	n.s.	6.57109e-06	-2.82793	0.00138632	down	0.223554	-0.22652	0.622614	n.s.	0.988462	0.00148109
2353	sp|Q13137-4|CACO2_HUMAN	CALCOCO2	CACO2_HUMAN Isoform 4 of Calcium-binding and coiled-coil domain-containing protein 2	1.22671e-07	1.08961	17.5892	0.000739585	up	0.0216532	0.0360223	18.6788	0.137854	n.s.	17.6252	5.61129e-08	-1.05359	0.000338304	down	3.47848e-07	1.06999e-05	sig	0.588433	-0.00709365	17.5821	0.747664	n.s.	1.00981e-07	-1.0967	0.000393972	down	0.00915015	-0.043116	0.231082	n.s.	0.00130132	0.250561	17.8397	0.116742	n.s.	1.15766e-05	-0.839047	0.00197903	down	0.00206409	0.214538	0.179139	n.s.	0.00113866	0.257654
2223	sp|Q05682-4|CALD1_HUMAN	CALD1	CALD1_HUMAN Isoform 4 of Caldesmon	0.00200424	-0.215875	17.352	0.0112825	n.s.	0.145656	-0.0784884	17.1361	0.340505	n.s.	17.2735	0.021955	0.137386	0.0500853	n.s.	5.80347e-06	7.14064e-05	sig	0.022207	-0.0986777	17.2533	0.143963	n.s.	0.00204297	0.117197	0.0166118	n.s.	0.599565	-0.0201893	0.79792	n.s.	0.0851553	0.118509	17.4705	0.344796	n.s.	0.00211916	0.334384	0.0159702	n.s.	0.0256523	0.196997	0.356354	n.s.	0.00884857	0.217187
1984	sp|P62158|CALM_HUMAN	CALM1	CALM_HUMAN Calmodulin	0.00982473	-0.735363	19.1129	0.0280278	down	0.0181113	-0.532743	18.3775	0.12793	n.s.	18.5801	0.12013	0.20262	0.182251	n.s.	0.00573283	0.0110744	sig	0.0399185	-1.04956	18.0633	0.185415	n.s.	0.404567	-0.314192	0.503641	n.s.	0.190376	-0.516812	0.488984	n.s.	0.00201814	-0.936114	18.1768	0.124725	n.s.	0.0972284	-0.200751	0.164614	n.s.	0.00122132	-0.403371	0.147266	n.s.	0.744805	0.113441
1297	sp|P27797|CALR_HUMAN	CALR	CALR_HUMAN Calreticulin	0.0126527	0.274891	21.4501	0.0332534	n.s.	0.618778	0.0320266	21.725	0.780738	n.s.	21.4821	0.025654	-0.242864	0.0558771	n.s.	0.00325334	0.0070227	sig	0.907397	0.0078677	21.458	0.947963	n.s.	0.02212	-0.267023	0.0596488	n.s.	0.746235	-0.0241589	0.875301	n.s.	0.258603	0.0572208	21.5073	0.538183	n.s.	0.0189191	-0.21767	0.0514494	n.s.	0.653726	0.0251943	0.877252	n.s.	0.432746	0.0493531
353	sp|O43852-3|CALU_HUMAN	CALU	CALU_HUMAN Isoform 3 of Calumenin	0.880586	-0.0179914	21.4705	0.9066	n.s.	0.782958	-0.0290447	21.4526	0.881175	n.s.	21.4415	0.870502	-0.0110533	0.895759	n.s.	0.10609	0.128903	n.s.	0.685945	-0.0479091	21.4226	0.817952	n.s.	0.728442	-0.0299176	0.797056	n.s.	0.767015	-0.0188643	0.888441	n.s.	0.895774	0.015634	21.4862	0.957218	n.s.	0.705961	0.0336254	0.768136	n.s.	0.517307	0.0446787	0.809038	n.s.	0.47061	0.063543
3444	sp|Q8IU85|KCC1D_HUMAN	CAMK1D	KCC1D_HUMAN Calcium/calmodulin-dependent protein kinase type 1D	0.142493	-0.137916	15.9153	0.205962	n.s.	0.388665	0.0723055	15.7774	0.602698	n.s.	15.9876	0.00118048	0.210222	0.00802382	n.s.	0.00193115	0.00463491	sig	0.278917	-0.0916183	15.8237	0.494877	n.s.	0.0837116	0.0462982	0.152155	n.s.	0.000612287	-0.163924	0.171269	n.s.	0.371175	-0.0790572	15.8363	0.635561	n.s.	0.167365	0.0588593	0.248241	n.s.	0.0102056	-0.151363	0.294084	n.s.	0.689056	0.0125611
2429	sp|Q13557-10|KCC2D_HUMAN	CAMK2D	KCC2D_HUMAN Isoform Delta 10 of Calcium/calmodulin-dependent protein kinase type II subunit delta	0.0111501	0.185664	18.6909	0.0305285	n.s.	0.126384	0.0795099	18.8766	0.314474	n.s.	18.7704	0.00465881	-0.106154	0.0173383	n.s.	0.000379938	0.00133255	sig	0.289868	0.051593	18.7425	0.506189	n.s.	0.00299347	-0.134071	0.0195207	n.s.	0.237992	-0.027917	0.535382	n.s.	0.0702645	0.0994263	18.7904	0.314495	n.s.	0.00696446	-0.0862374	0.0287201	n.s.	0.282437	0.0199164	0.669266	n.s.	0.0617034	0.0478333
2428	sp|Q13555-6|KCC2G_HUMAN	CAMK2G	KCC2G_HUMAN Isoform 6 of Calcium/calmodulin-dependent protein kinase type II subunit gamma	0.0669238	0.101376	17.8297	0.113529	n.s.	0.504	-0.0327953	17.9311	0.691695	n.s.	17.7969	0.0101693	-0.134171	0.0287978	n.s.	0.0393581	0.0546751	n.s.	0.419258	0.0388287	17.8686	0.620345	n.s.	0.0803422	-0.0625474	0.148082	n.s.	0.0941394	0.071624	0.388404	n.s.	0.791232	0.0132052	17.8429	0.903929	n.s.	0.0518933	-0.0881709	0.103154	n.s.	0.284489	0.0460005	0.670184	n.s.	0.508992	-0.0256235
2740	sp|Q16566|KCC4_HUMAN	CAMK4	KCC4_HUMAN Calcium/calmodulin-dependent protein kinase type IV	0.281369	-0.0662334	18.9637	0.361855	n.s.	0.0477133	-0.112629	18.8974	0.195159	n.s.	18.851	0.367248	-0.0463958	0.45209	n.s.	0.0210959	0.0323961	sig	0.0223364	-0.14957	18.8141	0.144337	n.s.	0.150292	-0.0833368	0.237327	n.s.	0.298834	-0.036941	0.583168	n.s.	0.56446	-0.0279999	18.9357	0.777242	n.s.	0.485976	0.0382335	0.572367	n.s.	0.0744659	0.0846293	0.471096	n.s.	0.0299799	0.12157
3627	sp|Q8N5S9|KKCC1_HUMAN	CAMKK1	KKCC1_HUMAN Calcium/calmodulin-dependent protein kinase kinase 1	0.000302724	-0.291302	17.6254	0.00483941	n.s.	0.704958	-0.011617	17.3341	0.836981	n.s.	17.6138	0.00118553	0.279685	0.00804002	n.s.	2.15134e-05	0.000170439	sig	0.472522	-0.0165013	17.6089	0.662835	n.s.	0.000586241	0.274801	0.00998432	n.s.	0.882969	-0.00488433	0.947059	n.s.	0.218524	-0.0487878	17.5766	0.501515	n.s.	0.00314643	0.242514	0.019273	n.s.	0.412622	-0.0371709	0.751686	n.s.	0.416824	-0.0322866
4377	sp|Q96RR4|KKCC2_HUMAN	CAMKK2	KKCC2_HUMAN Calcium/calmodulin-dependent protein kinase kinase 2	0.20327	-0.11072	16.2101	0.276203	n.s.	0.65982	0.0334237	16.0994	0.807236	n.s.	16.2435	0.00337002	0.144144	0.0141398	n.s.	0.0116691	0.019885	sig	0.878913	-0.0114228	16.1987	0.933829	n.s.	0.0123563	0.0992977	0.0407751	n.s.	0.0277747	-0.0448464	0.283512	n.s.	0.685737	-0.0305425	16.1795	0.84876	n.s.	0.0227227	0.080178	0.0582463	n.s.	0.00607364	-0.0639662	0.25785	n.s.	0.177913	-0.0191197
3692	sp|Q8NCB2|CAMKV_HUMAN	CAMKV	CAMKV_HUMAN CaM kinase-like vesicle-associated protein	0.690683	-0.0233277	20.112	0.749753	n.s.	0.492307	0.0440154	20.0887	0.682954	n.s.	20.156	0.0793447	0.0673431	0.131746	n.s.	0.0138795	0.0228511	sig	0.867034	-0.0105395	20.1015	0.925195	n.s.	0.694411	0.0127882	0.767902	n.s.	0.211107	-0.0545549	0.507483	n.s.	0.676924	-0.0290434	20.083	0.842348	n.s.	0.89392	-0.00571577	0.923482	n.s.	0.181769	-0.0730589	0.580424	n.s.	0.709387	-0.0185039
1627	sp|P49069|CAMLG_HUMAN	CAMLG	CAMLG_HUMAN Calcium signal-modulating cyclophilin ligand	0.0166829	0.268348	16.027	0.0407376	n.s.	0.0459202	0.171795	16.2953	0.192393	n.s.	16.1988	0.0607185	-0.0965524	0.106758	n.s.	0.000256015	0.000986901	sig	0.0150759	0.257466	16.2845	0.122994	n.s.	0.808214	-0.0108814	0.861666	n.s.	0.0370983	0.085671	0.305137	n.s.	0.151811	0.103769	16.1308	0.429246	n.s.	0.00933035	-0.164579	0.0336238	n.s.	0.0119933	-0.0680264	0.299142	n.s.	0.00343161	-0.153697
2953	sp|Q5T5Y3-3|CAMP1_HUMAN	CAMSAP1	CAMP1_HUMAN Isoform 3 of Calmodulin-regulated spectrin-associated protein 1	0.00294182	-0.215887	20.1223	0.0137171	n.s.	0.0100195	-0.126687	19.9064	0.101778	n.s.	19.9956	0.0139444	0.0892002	0.0356837	n.s.	1.59127e-05	0.000139444	sig	0.0244662	-0.10037	20.022	0.149774	n.s.	0.00694058	0.115517	0.0293442	n.s.	0.102475	0.0263169	0.395785	n.s.	0.0301625	-0.120811	20.0015	0.234872	n.s.	0.0423293	0.0950758	0.0885555	n.s.	0.83385	0.00587563	0.941996	n.s.	0.495395	-0.0204412
2271	sp|Q08AD1|CAMP2_HUMAN	CAMSAP2	CAMP2_HUMAN Calmodulin-regulated spectrin-associated protein 2	0.000171368	-0.292147	18.9641	0.00396422	n.s.	0.00432747	-0.145889	18.672	0.080816	n.s.	18.8183	0.00647285	0.146258	0.0212746	n.s.	1.94365e-05	0.000159135	sig	0.010764	-0.113775	18.8504	0.11151	n.s.	0.00321759	0.178372	0.0201535	n.s.	0.358742	0.0321143	0.629066	n.s.	0.0105144	-0.181024	18.7831	0.178026	n.s.	0.0567026	0.111123	0.110029	n.s.	0.467051	-0.0351348	0.775502	n.s.	0.200109	-0.0672491
3398	sp|Q86VP6|CAND1_HUMAN	CAND1	CAND1_HUMAN Cullin-associated NEDD8-dissociated protein 1	0.743083	0.0331373	20.7112	0.792648	n.s.	0.411713	0.0844888	20.7444	0.621519	n.s.	20.7957	0.277786	0.0513516	0.358777	n.s.	0.0825416	0.103482	n.s.	0.578362	-0.0671616	20.6441	0.74017	n.s.	0.248274	-0.100299	0.346573	n.s.	0.101806	-0.15165	0.395711	n.s.	0.857591	0.0214999	20.7327	0.938002	n.s.	0.885812	-0.0116373	0.91778	n.s.	0.439861	-0.0629889	0.763362	n.s.	0.408736	0.0886615
472	sp|O75155|CAND2_HUMAN	CAND2	CAND2_HUMAN Cullin-associated NEDD8-dissociated protein 2	0.00351036	-0.323241	18.5507	0.0150633	n.s.	0.640366	-0.0233243	18.2274	0.793532	n.s.	18.5274	0.00219242	0.299917	0.0111545	n.s.	4.04959e-06	5.53628e-05	sig	0.112206	-0.0794424	18.4712	0.308055	n.s.	0.00225236	0.243798	0.0172287	n.s.	0.0872536	-0.0561181	0.379273	n.s.	0.616086	-0.0220311	18.5287	0.806598	n.s.	0.00120041	0.30121	0.0127417	n.s.	0.964258	0.00129321	0.991745	n.s.	0.00736198	0.0574113
1299	sp|P27824|CALX_HUMAN	CANX	CALX_HUMAN Calnexin	0.0724885	0.171219	21.2413	0.121331	n.s.	0.0245952	0.235614	21.4126	0.14446	n.s.	21.477	0.251051	0.0643943	0.33011	n.s.	0.00216697	0.00507064	sig	0.0128246	0.316722	21.5581	0.118648	n.s.	0.0639299	0.145502	0.125589	n.s.	0.199145	0.0811081	0.497409	n.s.	0.0343643	0.203491	21.4448	0.245567	n.s.	0.507494	0.0322718	0.593077	n.s.	0.450168	-0.0321225	0.766035	n.s.	0.0840543	-0.113231
2163	sp|Q01518|CAP1_HUMAN	CAP1	CAP1_HUMAN Adenylyl cyclase-associated protein 1	0.564668	-0.0362809	23.3171	0.63767	n.s.	0.801564	-0.0178653	23.2808	0.891135	n.s.	23.2992	0.728264	0.0184156	0.778218	n.s.	0.573207	0.591353	n.s.	0.782306	-0.0187652	23.2983	0.876352	n.s.	0.718408	0.0175156	0.788797	n.s.	0.987927	-0.00089995	0.99525	n.s.	0.814094	-0.0149157	23.3022	0.915526	n.s.	0.615435	0.0213652	0.690832	n.s.	0.956818	0.0029496	0.990467	n.s.	0.938909	0.00384955
1487	sp|P40123|CAP2_HUMAN	CAP2	CAP2_HUMAN Adenylyl cyclase-associated protein 2	0.0080794	0.439954	17.1561	0.0247341	n.s.	0.794433	-0.0264516	17.5961	0.887956	n.s.	17.1297	0.000667095	-0.466406	0.0059584	n.s.	0.000185965	0.000777375	sig	0.141315	-0.209003	16.9471	0.349319	n.s.	0.00125848	-0.648958	0.0140965	down	0.10023	-0.182552	0.39379	n.s.	0.402079	-0.0820396	17.0741	0.660918	n.s.	8.39053e-05	-0.521994	0.00414418	n.s.	0.278754	-0.055588	0.665585	n.s.	0.176577	0.126964
883	sp|P07384|CAN1_HUMAN	CAPN1	CAN1_HUMAN Calpain-1 catalytic subunit	0.409957	0.0138749	18.2676	0.492264	n.s.	0.641319	0.00496503	18.2815	0.793945	n.s.	18.2726	0.631976	-0.00890985	0.696433	n.s.	0.000393472	0.00136807	sig	0.219517	-0.0510757	18.2165	0.440421	n.s.	0.161241	-0.0649506	0.249839	n.s.	0.195313	-0.0560407	0.492693	n.s.	0.71598	0.0111979	18.2788	0.865406	n.s.	0.937244	-0.00267696	0.954985	n.s.	0.844726	0.00623288	0.947507	n.s.	0.238709	0.0622736
1124	sp|P17655|CAN2_HUMAN	CAPN2	CAN2_HUMAN Calpain-2 catalytic subunit	0.0402863	-0.153969	17.446	0.0775003	n.s.	0.287992	-0.0565656	17.2921	0.505916	n.s.	17.3895	0.0892693	0.0974032	0.144718	n.s.	0.000395116	0.00137142	sig	0.233544	-0.0731128	17.3729	0.453901	n.s.	0.18026	0.080856	0.271358	n.s.	0.728334	-0.0165472	0.866783	n.s.	0.782232	-0.0147627	17.4313	0.90111	n.s.	0.042927	0.139206	0.0895677	n.s.	0.373766	0.0418029	0.734343	n.s.	0.293424	0.0583501
255	sp|O15484|CAN5_HUMAN	CAPN5	CAN5_HUMAN Calpain-5	0.00512656	0.329423	19.0617	0.0187435	n.s.	0.0875389	0.166244	19.3911	0.260243	n.s.	19.2279	0.0696234	-0.163178	0.118724	n.s.	0.00176106	0.00432516	sig	0.00577673	0.260138	19.3218	0.0905191	n.s.	0.125164	-0.0692847	0.20663	n.s.	0.173596	0.0938937	0.471975	n.s.	0.160322	0.122616	19.1843	0.441159	n.s.	0.0310019	-0.206807	0.0713125	n.s.	0.602172	-0.0436289	0.854651	n.s.	0.0614641	-0.137523
6006	sp|Q9Y6W3|CAN7_HUMAN	CAPN7	CAN7_HUMAN Calpain-7	0.779209	0.0125222	17.7597	0.824763	n.s.	0.243487	0.059271	17.7723	0.458315	n.s.	17.819	0.326435	0.0467488	0.410249	n.s.	0.0321464	0.0461336	sig	0.112945	0.0620863	17.8218	0.309246	n.s.	0.156683	0.0495641	0.244917	n.s.	0.931526	0.00281531	0.969254	n.s.	0.0516249	0.108748	17.8685	0.286336	n.s.	0.064215	0.0962262	0.12059	n.s.	0.280662	0.0494774	0.666185	n.s.	0.137967	0.0466621
823	sp|P04632|CPNS1_HUMAN	CAPNS1	CPNS1_HUMAN Calpain small subunit 1	0.290568	-0.0982222	18.5377	0.370994	n.s.	0.934041	0.00696029	18.4394	0.966124	n.s.	18.5446	0.00987149	0.105182	0.0283453	n.s.	0.0391332	0.0544505	n.s.	0.339357	-0.110158	18.4275	0.553717	n.s.	0.868893	-0.0119359	0.909156	n.s.	0.149713	-0.117118	0.451934	n.s.	0.653137	-0.0386535	18.499	0.828828	n.s.	0.0765754	0.0595687	0.137403	n.s.	0.0733749	-0.0456138	0.469226	n.s.	0.343754	0.0715046
2531	sp|Q14444|CAPR1_HUMAN	CAPRIN1	CAPR1_HUMAN Caprin-1	0.000483253	-0.383211	22.0806	0.00614669	n.s.	0.00910774	-0.183864	21.6974	0.0980819	n.s.	21.8968	0.00323125	0.199347	0.0137774	n.s.	0.000208043	0.000839551	sig	0.0752689	-0.142553	21.9381	0.253386	n.s.	0.0120774	0.240658	0.0402227	n.s.	0.505802	0.0413112	0.739089	n.s.	0.0573713	-0.140346	21.9403	0.293626	n.s.	0.00719492	0.242866	0.0292055	n.s.	0.429732	0.0435187	0.759437	n.s.	0.97535	0.00220749
1790	sp|P52907|CAZA1_HUMAN	CAPZA1	CAZA1_HUMAN F-actin-capping protein subunit alpha-1	9.9477e-05	0.547287	19.3396	0.00346416	n.s.	0.806744	0.00861559	19.8869	0.89475	n.s.	19.3483	4.83828e-06	-0.538672	0.00115635	n.s.	1.02468e-07	4.47666e-06	sig	0.599377	0.0456443	19.3853	0.756151	n.s.	0.00257233	-0.501643	0.0182434	n.s.	0.642167	0.0370287	0.819912	n.s.	0.18533	0.0517431	19.3914	0.471657	n.s.	4.92484e-06	-0.495544	0.00116171	n.s.	0.00736966	0.0431276	0.270047	n.s.	0.937882	0.00609888
1593	sp|P47755|CAZA2_HUMAN	CAPZA2	CAZA2_HUMAN F-actin-capping protein subunit alpha-2	0.0159457	-0.14235	19.0026	0.0395135	n.s.	0.162379	-0.0497492	18.8602	0.363935	n.s.	18.9528	0.0340883	0.0926004	0.0686662	n.s.	0.00119033	0.00319666	sig	0.322699	-0.0502076	18.9524	0.538686	n.s.	0.108094	0.0921421	0.185141	n.s.	0.99136	-0.000458391	0.996863	n.s.	0.599482	0.0178196	19.0204	0.796838	n.s.	0.0070308	0.160169	0.0288752	n.s.	0.0483513	0.0675688	0.411157	n.s.	0.175933	0.0680272
1594	sp|P47756-2|CAPZB_HUMAN	CAPZB	CAPZB_HUMAN Isoform 2 of F-actin-capping protein subunit beta	0.825708	-0.0133169	20.5178	0.862403	n.s.	0.397578	0.0669418	20.5045	0.610963	n.s.	20.5848	0.278359	0.0802587	0.35944	n.s.	0.115126	0.138541	n.s.	0.0559608	0.129112	20.6469	0.21691	n.s.	0.0198834	0.142429	0.0554849	n.s.	0.335731	0.0621702	0.60862	n.s.	0.0839403	0.145356	20.6632	0.342848	n.s.	0.0470257	0.158673	0.0957898	n.s.	0.326351	0.0784147	0.702115	n.s.	0.749888	0.0162444
5807	sp|Q9Y2V2|CHSP1_HUMAN	CARHSP1	CHSP1_HUMAN Calcium-regulated heat stable protein 1	0.00158706	-0.459215	18.2681	0.0101575	n.s.	0.936502	-0.00794529	17.8088	0.967638	n.s.	18.2601	0.00692463	0.45127	0.0223255	n.s.	0.0630936	0.081875	n.s.	0.223889	-0.274827	17.9932	0.444606	n.s.	0.383489	0.184388	0.483289	n.s.	0.256469	-0.266882	0.548315	n.s.	0.184883	-0.162226	18.1058	0.471127	n.s.	0.0369116	0.296989	0.0804749	n.s.	0.268639	-0.154281	0.660471	n.s.	0.61279	0.112601
3474	sp|Q8IW45-2|NNRD_HUMAN	CARKD	NNRD_HUMAN Isoform 2 of ATP-dependent (S)-NAD(P)H-hydrate dehydratase	0.0247483	-0.0826657	16.8145	0.0541392	n.s.	0.136991	-0.0454076	16.7318	0.328266	n.s.	16.769	0.193674	0.0372581	0.267016	n.s.	0.00215214	0.00504284	sig	0.00422798	-0.130592	16.6839	0.084127	n.s.	0.0910913	-0.0479258	0.162344	n.s.	0.0196123	-0.0851839	0.278963	n.s.	0.00407971	-0.123352	16.6911	0.146924	n.s.	0.11359	-0.0406863	0.184194	n.s.	0.0212024	-0.0779445	0.334573	n.s.	0.717171	0.00723949
3423	sp|Q86X55|CARM1_HUMAN	CARM1	CARM1_HUMAN Histone-arginine methyltransferase CARM1	0.301669	0.146772	20.1229	0.382253	n.s.	0.348967	0.132819	20.2696	0.569899	n.s.	20.2557	0.519543	-0.0139534	0.596406	n.s.	0.0363051	0.0510456	n.s.	0.856996	0.0238877	20.1468	0.919037	n.s.	0.000514009	-0.122884	0.00940612	n.s.	0.00831526	-0.108931	0.231082	n.s.	0.581709	0.0766541	20.1995	0.788117	n.s.	0.10058	-0.0701178	0.168686	n.s.	0.213791	-0.0561644	0.6151	n.s.	0.202251	0.0527664
1650	sp|P49589-3|SYCC_HUMAN	CARS	SYCC_HUMAN Isoform 3 of Cysteine--tRNA ligase, cytoplasmic	0.48153	-0.0691672	20.142	0.559912	n.s.	0.41983	-0.0752918	20.0728	0.626676	n.s.	20.0667	0.869974	-0.00612461	0.895675	n.s.	0.00448409	0.00909643	sig	0.144253	-0.217203	19.9248	0.351678	n.s.	0.18523	-0.148036	0.276498	n.s.	0.179848	-0.141911	0.477116	n.s.	0.141734	-0.166057	19.976	0.419704	n.s.	0.12294	-0.0968899	0.195671	n.s.	0.0812254	-0.0907653	0.484076	n.s.	0.616101	0.0511456
4984	sp|Q9HA77|SYCM_HUMAN	CARS2	SYCM_HUMAN Probable cysteine--tRNA ligase, mitochondrial	0.0288885	-0.244407	15.0018	0.0606161	n.s.	0.649912	-0.036176	14.7574	0.800161	n.s.	14.9657	0.00165663	0.208231	0.00950319	n.s.	0.004242	0.00871219	sig	0.675844	0.0319698	15.0338	0.810234	n.s.	0.000121609	0.276377	0.00547152	n.s.	0.0317265	0.0681458	0.291839	n.s.	0.125082	-0.137972	14.8639	0.3976	n.s.	0.00577336	0.106435	0.0261711	n.s.	0.00987441	-0.101796	0.293265	n.s.	3.65465e-05	-0.169942
230	sp|O15234|CASC3_HUMAN	CASC3	CASC3_HUMAN Protein CASC3	0.00125381	-0.328577	17.226	0.00930939	n.s.	0.250919	-0.0579226	16.8974	0.465882	n.s.	17.1681	0.000148858	0.270654	0.00287648	n.s.	0.0018293	0.00445169	sig	0.0697003	-0.132484	17.0935	0.244188	n.s.	0.00639211	0.196093	0.02827	n.s.	0.138712	-0.0745616	0.43923	n.s.	0.433225	-0.0773727	17.1486	0.686082	n.s.	0.0349209	0.251204	0.0773184	n.s.	0.823004	-0.0194501	0.938591	n.s.	0.563326	0.0551114
3117	sp|Q6P4E1-4|CASC4_HUMAN	CASC4	CASC4_HUMAN Isoform 4 of Protein CASC4	0.00386376	0.494889	17.6861	0.0158658	n.s.	0.718568	0.0325024	18.181	0.846319	n.s.	17.7186	0.000246865	-0.462387	0.00368952	n.s.	7.98757e-06	8.77178e-05	sig	0.343543	0.0860832	17.7722	0.558275	n.s.	0.00012483	-0.408806	0.00549875	n.s.	0.173231	0.0535808	0.471942	n.s.	0.520418	-0.0576941	17.6284	0.750264	n.s.	7.11698e-05	-0.552583	0.0038262	n.s.	0.0692378	-0.0901966	0.460237	n.s.	0.00571444	-0.143777
3750	sp|Q8NG31|CASC5_HUMAN	CASC5	CASC5_HUMAN Protein CASC5	0.618384	0.0482934	15.6017	0.68622	n.s.	0.503091	0.0681266	15.65	0.691392	n.s.	15.6698	0.783164	0.0198333	0.823887	n.s.	0.117662	0.141003	n.s.	0.0877954	-0.180099	15.4216	0.273549	n.s.	0.00934382	-0.228393	0.0344972	n.s.	0.0101647	-0.248226	0.235704	n.s.	0.630413	-0.0527091	15.549	0.816139	n.s.	0.269489	-0.101002	0.358981	n.s.	0.216325	-0.120836	0.619452	n.s.	0.13392	0.12739
181	sp|O14936|CSKP_HUMAN	CASK	CSKP_HUMAN Peripheral plasma membrane protein CASK	0.0021684	0.272095	19.5532	0.011805	n.s.	0.0467206	0.0976141	19.8253	0.194179	n.s.	19.6508	0.0231767	-0.174481	0.0520036	n.s.	7.39972e-05	0.00040392	sig	0.0028294	0.113796	19.667	0.0763542	n.s.	0.0150114	-0.158299	0.0457553	n.s.	0.661709	0.0161819	0.832348	n.s.	0.0129567	0.0921753	19.6454	0.18258	n.s.	0.011586	-0.17992	0.038068	n.s.	0.889071	-0.00543886	0.966152	n.s.	0.372355	-0.0216207
3907	sp|Q8WXD9|CSKI1_HUMAN	CASKIN1	CSKI1_HUMAN Caskin-1	0.11405	-0.143361	14.7774	0.17342	n.s.	0.142163	-0.12128	14.634	0.337044	n.s.	14.6561	0.536133	0.0220804	0.611146	n.s.	0.0501743	0.0672374	n.s.	0.429522	-0.0621023	14.7153	0.630314	n.s.	0.116093	0.0812584	0.195096	n.s.	0.136346	0.0591781	0.437751	n.s.	0.115586	-0.159019	14.6184	0.384372	n.s.	0.787234	-0.015658	0.837078	n.s.	0.47582	-0.0377384	0.782306	n.s.	0.145695	-0.0969164
3908	sp|Q8WXE0|CSKI2_HUMAN	CASKIN2	CSKI2_HUMAN Caskin-2	0.00296643	-0.596173	19.9033	0.0137491	down	0.529825	-0.0587702	19.3071	0.713335	n.s.	19.8445	0.0106582	0.537403	0.0296998	n.s.	0.00525495	0.0103502	sig	0.0667023	-0.211896	19.6914	0.239826	n.s.	0.0314329	0.384277	0.0759584	n.s.	0.247076	-0.153126	0.542941	n.s.	0.0740695	-0.21933	19.684	0.322842	n.s.	0.0375802	0.376843	0.0813834	n.s.	0.245338	-0.16056	0.644227	n.s.	0.952567	-0.00743368
1532	sp|P42574|CASP3_HUMAN	CASP3	CASP3_HUMAN Caspase-3	0.202075	0.0951209	18.3484	0.2752	n.s.	0.998889	-9.46558e-05	18.4435	0.99918	n.s.	18.3483	0.0296923	-0.0952155	0.0623528	n.s.	1.84498e-05	0.000153638	sig	0.858201	-0.013257	18.3351	0.919502	n.s.	0.053088	-0.108378	0.10965	n.s.	0.770525	-0.0131623	0.889942	n.s.	0.225846	-0.110736	18.2377	0.510354	n.s.	0.0170652	-0.205857	0.0483278	n.s.	0.110369	-0.110641	0.516693	n.s.	0.183826	-0.0974787
1865	sp|P55212|CASP6_HUMAN	CASP6	CASP6_HUMAN Caspase-6	0.0611693	0.366248	15.1101	0.105822	n.s.	0.196367	0.207817	15.4763	0.407258	n.s.	15.3179	0.195086	-0.158431	0.268717	n.s.	0.00625247	0.0118878	sig	0.758499	-0.0533294	15.0568	0.862209	n.s.	0.037125	-0.419578	0.0852347	n.s.	0.111942	-0.261147	0.407055	n.s.	0.92963	0.0130387	15.1231	0.97261	n.s.	0.0306174	-0.35321	0.0707793	n.s.	0.11657	-0.194779	0.519108	n.s.	0.644519	0.0663681
1864	sp|P55210-3|CASP7_HUMAN	CASP7	CASP7_HUMAN Isoform Alpha' of Caspase-7	0.349956	-0.0753116	15.4136	0.430522	n.s.	0.788763	0.0112608	15.3383	0.884595	n.s.	15.4249	0.259044	0.0865724	0.339148	n.s.	0.0764751	0.0969243	n.s.	0.130442	-0.150028	15.2636	0.333126	n.s.	0.475839	-0.0747164	0.57205	n.s.	0.0955061	-0.161289	0.389859	n.s.	0.346505	0.0495361	15.4631	0.616464	n.s.	0.150735	0.124848	0.228854	n.s.	0.368053	0.0382753	0.729692	n.s.	0.0632963	0.199564
1184	sp|P20810-6|ICAL_HUMAN	CAST	ICAL_HUMAN Isoform 6 of Calpastatin	0.00874181	-0.35603	19.0903	0.026143	n.s.	0.0428584	-0.273283	18.7342	0.186215	n.s.	18.817	0.369357	0.0827476	0.454182	n.s.	0.00571528	0.0110547	sig	0.0129783	-0.498016	18.5922	0.118882	n.s.	0.258141	-0.141986	0.357121	n.s.	0.138307	-0.224734	0.439108	n.s.	0.0617262	-0.214977	18.8753	0.302399	n.s.	0.116125	0.141053	0.187335	n.s.	0.553432	0.0583051	0.829555	n.s.	0.0684459	0.283039
3389	sp|Q86V15|CASZ1_HUMAN	CASZ1	CASZ1_HUMAN Zinc finger protein castor homolog 1	0.449725	-0.0780047	15.4423	0.530605	n.s.	0.593464	0.0519741	15.3643	0.764039	n.s.	15.4943	0.0373621	0.129979	0.0737094	n.s.	0.103737	0.126492	n.s.	0.263673	0.118559	15.5609	0.480848	n.s.	0.0124525	0.196563	0.0409305	n.s.	0.153519	0.0665845	0.454997	n.s.	0.307668	0.104112	15.5464	0.583862	n.s.	0.0114173	0.182117	0.0378026	n.s.	0.183361	0.0521381	0.582671	n.s.	0.712121	-0.0144464
808	sp|P04040|CATA_HUMAN	CAT	CATA_HUMAN Catalase	0.000200813	1.42778	19.1719	0.00423322	up	0.00132033	0.442186	20.5996	0.0574123	n.s.	19.614	0.000626764	-0.985592	0.00575857	down	1.2448e-05	0.000117817	sig	0.000859557	0.670598	19.8425	0.0605705	n.s.	0.00260482	-0.757179	0.0182757	down	0.0212521	0.228412	0.279077	n.s.	0.00284482	0.674794	19.8467	0.132957	n.s.	0.00490901	-0.752983	0.0239841	down	0.0696692	0.232609	0.461577	n.s.	0.970651	0.00419659
306	sp|O43439-4|MTG8R_HUMAN	CBFA2T2	MTG8R_HUMAN Isoform 4 of Protein CBFA2T2	0.0383093	-0.062152	18.1813	0.0747708	n.s.	0.181769	0.022386	18.1191	0.391527	n.s.	18.2037	0.0208069	0.084538	0.0482287	n.s.	0.001465	0.00374416	sig	0.30905	-0.0610316	18.1202	0.525603	n.s.	0.984855	0.00112037	0.988626	n.s.	0.193352	-0.0834176	0.491676	n.s.	0.123439	0.0677755	18.249	0.395445	n.s.	0.0296765	0.129928	0.0695301	n.s.	0.279129	0.0453895	0.665585	n.s.	0.107246	0.128807
2476	sp|Q13951-2|PEBB_HUMAN	CBFB	PEBB_HUMAN Isoform 2 of Core-binding factor subunit beta	0.00444621	-0.233259	17.4305	0.0171999	n.s.	0.0827451	-0.0622099	17.1973	0.252977	n.s.	17.3683	0.0130521	0.171049	0.0341392	n.s.	0.0523597	0.0697474	n.s.	0.109779	-0.156397	17.2741	0.304722	n.s.	0.401086	0.0768618	0.500444	n.s.	0.284143	-0.0941868	0.569136	n.s.	0.143685	-0.0975072	17.333	0.422367	n.s.	0.0914587	0.135751	0.157319	n.s.	0.545974	-0.0352973	0.82395	n.s.	0.545387	0.0588895
1215	sp|P22681|CBL_HUMAN	CBL	CBL_HUMAN E3 ubiquitin-protein ligase CBL	0.385365	-0.0569085	16.8675	0.467035	n.s.	0.578481	0.0331327	16.8106	0.753763	n.s.	16.9007	0.113382	0.0900412	0.174387	n.s.	0.000533828	0.00171693	sig	0.414666	-0.0453108	16.8222	0.618053	n.s.	0.776525	0.0115976	0.835714	n.s.	0.0729193	-0.0784435	0.355081	n.s.	0.76686	-0.0163536	16.8512	0.894302	n.s.	0.372079	0.0405549	0.464156	n.s.	0.230218	-0.0494863	0.62839	n.s.	0.334642	0.0289573
2364	sp|Q13191|CBLB_HUMAN	CBLB	CBLB_HUMAN E3 ubiquitin-protein ligase CBL-B	0.378959	0.0701517	17.1385	0.460634	n.s.	0.857287	0.0108329	17.2086	0.92559	n.s.	17.1493	0.263096	-0.0593188	0.34393	n.s.	0.00591069	0.0113525	sig	0.92029	-0.00788625	17.1306	0.955966	n.s.	0.303036	-0.0780379	0.401715	n.s.	0.728141	-0.0187191	0.86676	n.s.	0.460137	0.0598873	17.1983	0.709255	n.s.	0.882769	-0.0102644	0.915099	n.s.	0.375274	0.0490544	0.734343	n.s.	0.37928	0.0677735
3237	sp|Q75N03|HAKAI_HUMAN	CBLL1	HAKAI_HUMAN E3 ubiquitin-protein ligase Hakai	0.226311	-0.069787	16.3485	0.302803	n.s.	0.600358	0.0237641	16.2787	0.769471	n.s.	16.3722	0.103951	0.0935511	0.162785	n.s.	0.0831512	0.104139	n.s.	0.119191	0.0895524	16.438	0.316664	n.s.	0.0291309	0.159339	0.0720683	n.s.	0.181116	0.0657883	0.47876	n.s.	0.908874	0.00629775	16.3548	0.962854	n.s.	0.231195	0.0760848	0.318382	n.s.	0.732667	-0.0174663	0.913075	n.s.	0.176194	-0.0832546
1092	sp|P16152|CBR1_HUMAN	CBR1	CBR1_HUMAN Carbonyl reductase [NADPH] 1	0.686193	-0.0445603	18.4919	0.745685	n.s.	0.457715	0.0699695	18.4474	0.655946	n.s.	18.5619	0.236618	0.11453	0.314569	n.s.	0.585961	0.602962	n.s.	0.512061	-0.0558695	18.4361	0.692201	n.s.	0.886798	-0.0113092	0.922288	n.s.	0.0590929	-0.125839	0.336331	n.s.	0.772506	0.0313698	18.5233	0.895652	n.s.	0.485876	0.0759301	0.572367	n.s.	0.65844	-0.0385997	0.879411	n.s.	0.298393	0.0872393
3613	sp|Q8N4T8|CBR4_HUMAN	CBR4	CBR4_HUMAN Carbonyl reductase family member 4	0.304237	-0.0440893	16.2021	0.384619	n.s.	0.0166785	-0.0874707	16.158	0.123836	n.s.	16.1146	0.289598	-0.0433814	0.370934	n.s.	0.76653	0.775144	n.s.	0.75473	-0.0273538	16.1747	0.860814	n.s.	0.855805	0.0167355	0.898893	n.s.	0.498738	0.0601169	0.734471	n.s.	0.274446	-0.0865593	16.1155	0.552172	n.s.	0.59614	-0.04247	0.67268	n.s.	0.989859	0.000911439	0.998984	n.s.	0.598338	-0.0592055
1433	sp|P35520-2|CBS_HUMAN	CBS	CBS_HUMAN Isoform 2 of Cystathionine beta-synthase	0.00165525	0.419464	17.3609	0.0102609	n.s.	0.399498	0.204687	17.7804	0.612773	n.s.	17.5656	0.375743	-0.214777	0.460437	n.s.	0.0227628	0.0345163	sig	0.985368	0.00118307	17.3621	0.99228	n.s.	0.00157427	-0.418281	0.0152184	n.s.	0.401535	-0.203504	0.660233	n.s.	0.771244	-0.0154161	17.3455	0.895489	n.s.	0.000496279	-0.43488	0.00887854	n.s.	0.362264	-0.220103	0.726204	n.s.	0.749641	-0.0165992
3447	sp|Q8IUF1|CBWD2_HUMAN	CBWD2	CBWD2_HUMAN COBW domain-containing protein 2	0.967254	0.00182114	17.4931	0.974691	n.s.	0.00484647	0.124668	17.4949	0.0817142	n.s.	17.6177	0.0329752	0.122847	0.0667363	n.s.	0.0038485	0.00805477	sig	0.0720801	0.0868479	17.5799	0.24786	n.s.	0.148682	0.0850268	0.235339	n.s.	0.301117	-0.0378202	0.585246	n.s.	0.0270594	0.12294	17.616	0.22788	n.s.	0.0645637	0.121119	0.121037	n.s.	0.959794	-0.00172844	0.991437	n.s.	0.446278	0.0360918
2112	sp|P83916|CBX1_HUMAN	CBX1	CBX1_HUMAN Chromobox protein homolog 1	0.00184833	0.653666	19.6805	0.0109037	up	0.956578	0.00515516	20.3342	0.977824	n.s.	19.6857	8.20502e-06	-0.648511	0.00115635	down	3.39657e-07	1.05696e-05	sig	0.46154	0.092365	19.7729	0.655043	n.s.	0.00161419	-0.561301	0.0153471	n.s.	0.301732	0.0872098	0.585441	n.s.	0.530032	0.06155	19.7421	0.754738	n.s.	1.80179e-05	-0.592116	0.00252628	down	0.0766484	0.0563949	0.472976	n.s.	0.700023	-0.0308149
2573	sp|Q14781|CBX2_HUMAN	CBX2	CBX2_HUMAN Chromobox protein homolog 2	0.230884	-0.0621368	16.7482	0.308101	n.s.	0.493192	0.0377894	16.686	0.683867	n.s.	16.786	0.0480739	0.0999262	0.089456	n.s.	0.0152013	0.0247018	sig	0.200152	0.0668479	16.815	0.416456	n.s.	0.00710671	0.128985	0.0296387	n.s.	0.453135	0.0290586	0.698667	n.s.	0.348613	0.057489	16.8057	0.618173	n.s.	0.0433365	0.119626	0.0902818	n.s.	0.699858	0.0196997	0.899996	n.s.	0.828883	-0.00935888
67	sp|O00257|CBX4_HUMAN	CBX4	CBX4_HUMAN E3 SUMO-protein ligase CBX4	0.00133521	-0.320514	14.8352	0.00952658	n.s.	0.134868	-0.12344	14.5147	0.326013	n.s.	14.7118	0.0213264	0.197075	0.0490899	n.s.	0.000388607	0.00135407	sig	0.0679248	-0.102215	14.733	0.241889	n.s.	0.000116391	0.2183	0.00543961	n.s.	0.71629	0.0212251	0.861596	n.s.	0.00895545	-0.18788	14.6473	0.168726	n.s.	0.000128257	0.132634	0.00534721	n.s.	0.292343	-0.0644404	0.676426	n.s.	0.00258623	-0.0856655
1559	sp|P45973|CBX5_HUMAN	CBX5	CBX5_HUMAN Chromobox protein homolog 5	0.00189561	0.748398	19.4826	0.0109785	up	0.082223	0.22276	20.231	0.251975	n.s.	19.7053	0.000253589	-0.525638	0.0037145	n.s.	6.11263e-06	7.4151e-05	sig	0.0308375	0.461921	19.9445	0.163637	n.s.	0.0624464	-0.286476	0.123358	n.s.	0.0869964	0.239161	0.378428	n.s.	0.0601174	0.269293	19.7519	0.299544	n.s.	0.00110121	-0.479105	0.0123406	n.s.	0.356123	0.0465328	0.722188	n.s.	0.161953	-0.192629
5018	sp|Q9HC52|CBX8_HUMAN	CBX8	CBX8_HUMAN Chromobox protein homolog 8	0.73916	-0.020105	17.1593	0.789301	n.s.	0.277405	-0.0562089	17.1392	0.494816	n.s.	17.1031	0.373791	-0.0361039	0.458606	n.s.	0.449973	0.472546	n.s.	0.614817	0.0291874	17.1885	0.767525	n.s.	0.349704	0.0492924	0.451471	n.s.	0.0540902	0.0853963	0.331289	n.s.	0.506619	-0.0327791	17.1265	0.742157	n.s.	0.745237	-0.0126741	0.80224	n.s.	0.132597	0.0234298	0.524558	n.s.	0.124652	-0.0619665
3105	sp|Q6P1N0|C2D1A_HUMAN	CC2D1A	C2D1A_HUMAN Coiled-coil and C2 domain-containing protein 1A	0.00127919	-0.142687	17.675	0.00935585	n.s.	0.000700472	-0.105319	17.5324	0.0452885	n.s.	17.5697	0.115515	0.0373675	0.176761	n.s.	0.0139156	0.0228977	sig	0.0224928	-0.0461675	17.6289	0.144755	n.s.	0.00798734	0.0965192	0.0317022	n.s.	0.0136944	0.0591517	0.261944	n.s.	0.307367	-0.0585936	17.6164	0.583659	n.s.	0.183188	0.0840931	0.265427	n.s.	0.407009	0.0467256	0.749202	n.s.	0.81901	-0.0124261
3506	sp|Q8IX12|CCAR1_HUMAN	CCAR1	CCAR1_HUMAN Cell division cycle and apoptosis regulator protein 1	0.0200131	-0.162297	19.6254	0.0463717	n.s.	0.0309573	-0.125747	19.4631	0.159967	n.s.	19.4997	0.308872	0.03655	0.391875	n.s.	0.142333	0.16682	n.s.	0.405272	-0.080857	19.5446	0.609578	n.s.	0.387583	0.0814396	0.487328	n.s.	0.611966	0.0448896	0.806281	n.s.	0.0926799	-0.10349	19.5219	0.353203	n.s.	0.228535	0.0588067	0.315439	n.s.	0.57344	0.0222567	0.836853	n.s.	0.805538	-0.0226329
3578	sp|Q8N163|CCAR2_HUMAN	CCAR2	CCAR2_HUMAN Cell cycle and apoptosis regulator protein 2	0.00108627	-0.262106	21.7607	0.00847119	n.s.	0.976026	-0.000972382	21.4986	0.987384	n.s.	21.7597	0.000117349	0.261133	0.00255414	n.s.	5.75124e-05	0.0003351	sig	0.959563	-0.00248764	21.7582	0.977726	n.s.	0.00260077	0.259618	0.0182757	n.s.	0.970316	-0.00151525	0.986135	n.s.	0.152663	0.0532653	21.8139	0.430197	n.s.	5.13331e-05	0.315371	0.00327588	n.s.	0.0267231	0.0542376	0.361946	n.s.	0.217317	0.0557529
2761	sp|Q16773|KAT1_HUMAN	CCBL1	KAT1_HUMAN Kynurenine--oxoglutarate transaminase 1	0.0857298	-0.158065	18.1471	0.13883	n.s.	0.568004	0.0432205	17.989	0.74478	n.s.	18.1903	0.00932561	0.201286	0.0273331	n.s.	0.00162435	0.00405515	sig	0.290589	-0.0893728	18.0577	0.506934	n.s.	0.232986	0.0686924	0.32904	n.s.	0.0531884	-0.132593	0.328895	n.s.	0.975224	-0.00216409	18.1449	0.991184	n.s.	0.0122112	0.155901	0.0391812	n.s.	0.272914	-0.0453846	0.661975	n.s.	0.111435	0.0872087
3195	sp|Q6YP21|KAT3_HUMAN	CCBL2	KAT3_HUMAN Kynurenine--oxoglutarate transaminase 3	0.0589617	0.149523	16.6821	0.102565	n.s.	0.429923	-0.0484398	16.8317	0.632814	n.s.	16.6337	0.00117902	-0.197963	0.00802382	n.s.	8.6875e-05	0.000452305	sig	0.0714896	-0.152861	16.5293	0.246856	n.s.	0.00138522	-0.302384	0.0145496	n.s.	0.0417868	-0.104422	0.312567	n.s.	0.131651	-0.112415	16.5697	0.404137	n.s.	0.00130006	-0.261938	0.0131511	n.s.	0.0929672	-0.0639753	0.499109	n.s.	0.386514	0.0404463
4180	sp|Q96ES7|SGF29_HUMAN	CCDC101	SGF29_HUMAN SAGA-associated factor 29 homolog	0.968906	-0.00214561	15.6899	0.976029	n.s.	0.686744	0.0239408	15.6878	0.824206	n.s.	15.7138	0.688894	0.0260864	0.746602	n.s.	0.147321	0.172099	n.s.	0.0231999	0.136416	15.8263	0.145472	n.s.	0.0384044	0.138561	0.0871435	n.s.	0.0853134	0.112475	0.375441	n.s.	0.0542895	0.10155	15.7914	0.288698	n.s.	0.0834494	0.103696	0.146681	n.s.	0.189098	0.0776095	0.588682	n.s.	0.290141	-0.0348653
4324	sp|Q96NT0|CC115_HUMAN	CCDC115	CC115_HUMAN Coiled-coil domain-containing protein 115	0.00459264	0.424042	18.9945	0.0175358	n.s.	0.0135401	0.257648	19.4186	0.114815	n.s.	19.2522	0.0460659	-0.166394	0.0864669	n.s.	0.000309983	0.00114117	sig	0.00573457	0.32052	19.3151	0.0905191	n.s.	0.140831	-0.103522	0.226177	n.s.	0.174451	0.0628713	0.472689	n.s.	0.0389455	0.317644	19.3122	0.25945	n.s.	0.361311	-0.106398	0.453632	n.s.	0.56015	0.0599961	0.832014	n.s.	0.976934	-0.00287527
3861	sp|Q8WUD4|CCD12_HUMAN	CCDC12	CCD12_HUMAN Coiled-coil domain-containing protein 12	0.0641432	-0.24048	17.6906	0.110082	n.s.	0.274472	-0.121531	17.4501	0.491473	n.s.	17.5691	0.202037	0.11895	0.276648	n.s.	0.0242837	0.0364922	sig	0.637498	-0.0485582	17.642	0.780626	n.s.	0.0677596	0.191922	0.13078	n.s.	0.406674	0.0729725	0.664095	n.s.	0.632863	-0.0412829	17.6493	0.817647	n.s.	0.0250732	0.199197	0.0622154	n.s.	0.246434	0.0802478	0.644857	n.s.	0.906333	0.00727527
4133	sp|Q96CT7|CC124_HUMAN	CCDC124	CC124_HUMAN Coiled-coil domain-containing protein 124	0.00339107	-0.334138	18.425	0.0147936	n.s.	0.0205683	-0.217534	18.0908	0.135823	n.s.	18.2074	0.0459745	0.116604	0.0864028	n.s.	0.00073423	0.00219795	sig	0.0322659	-0.178524	18.2465	0.166836	n.s.	0.0126035	0.155615	0.0411852	n.s.	0.416307	0.0390103	0.671249	n.s.	0.0630781	-0.162571	18.2624	0.303752	n.s.	0.0230264	0.171567	0.0587448	n.s.	0.360342	0.0549624	0.724987	n.s.	0.764739	0.0159522
4111	sp|Q96BQ5|CC127_HUMAN	CCDC127	CC127_HUMAN Coiled-coil domain-containing protein 127	0.0182959	0.335889	17.941	0.0436338	n.s.	0.173815	0.0883871	18.2769	0.381342	n.s.	18.0294	0.0229841	-0.247502	0.0518024	n.s.	0.0140118	0.0230266	sig	0.201657	0.10898	18.05	0.418085	n.s.	0.0533491	-0.226909	0.110076	n.s.	0.68624	0.0205933	0.845283	n.s.	0.237106	0.128419	18.0695	0.517335	n.s.	0.112144	-0.20747	0.182447	n.s.	0.62376	0.0400323	0.863958	n.s.	0.837873	0.019439
4266	sp|Q96JG6|CC132_HUMAN	CCDC132	CC132_HUMAN Coiled-coil domain-containing protein 132	0.055925	0.149267	18.3982	0.0984156	n.s.	0.319873	-0.0501951	18.5475	0.539294	n.s.	18.348	0.0141059	-0.199462	0.0360357	n.s.	0.000111411	0.000537699	sig	0.179672	-0.0701799	18.328	0.392597	n.s.	0.00949946	-0.219447	0.0349008	n.s.	0.56761	-0.0199848	0.778648	n.s.	0.0694096	-0.100448	18.2978	0.312992	n.s.	0.00504771	-0.249715	0.0242881	n.s.	0.155512	-0.0502532	0.55495	n.s.	0.327522	-0.0302683
4913	sp|Q9H6E4|CC134_HUMAN	CCDC134	CC134_HUMAN Coiled-coil domain-containing protein 134	0.437029	0.0622485	18.5778	0.518395	n.s.	0.124283	0.113069	18.64	0.312209	n.s.	18.6908	0.304024	0.0508204	0.3867	n.s.	0.000239996	0.000938351	sig	0.0187486	0.237793	18.8156	0.13389	n.s.	0.0221382	0.175545	0.0596488	n.s.	0.00550416	0.124724	0.228325	n.s.	0.0440662	0.190136	18.7679	0.271845	n.s.	0.0716868	0.127888	0.130574	n.s.	0.0665085	0.0770671	0.449529	n.s.	0.275255	-0.047657
4914	sp|Q9H6E4|CC134_HUMAN	CCDC134	CC134_HUMAN Coiled-coil domain-containing protein 134	0.437029	0.0622485	18.5778	0.518395	n.s.	0.124283	0.113069	18.64	0.312209	n.s.	18.6908	0.304024	0.0508204	0.3867	n.s.	0.000239996	0.000938351	sig	0.0187486	0.237793	18.8156	0.13389	n.s.	0.0221382	0.175545	0.0596488	n.s.	0.00550416	0.124724	0.228325	n.s.	0.0440662	0.190136	18.7679	0.271845	n.s.	0.0716868	0.127888	0.130574	n.s.	0.0665085	0.0770671	0.449529	n.s.	0.275255	-0.047657
4276	sp|Q96JN2-4|CC136_HUMAN	CCDC136	CC136_HUMAN Isoform 4 of Coiled-coil domain-containing protein 136	0.747393	0.0322205	15.3532	0.796119	n.s.	0.375843	0.0641685	15.3855	0.592981	n.s.	15.4174	0.729436	0.0319481	0.778919	n.s.	0.685986	0.699089	n.s.	0.953988	-0.00615462	15.3471	0.974898	n.s.	0.756102	-0.0383751	0.820323	n.s.	0.493923	-0.0703232	0.730292	n.s.	0.401366	-0.060536	15.2927	0.660918	n.s.	0.342317	-0.0927565	0.434125	n.s.	0.0802157	-0.124705	0.482196	n.s.	0.592329	-0.0543814
3148	sp|Q6PK04|CC137_HUMAN	CCDC137	CC137_HUMAN Coiled-coil domain-containing protein 137	0.0688191	-0.103392	16.2631	0.116059	n.s.	0.0852316	-0.0860584	16.1598	0.257316	n.s.	16.1771	0.393775	0.0173338	0.478257	n.s.	0.000721992	0.00217536	sig	0.24177	0.0696358	16.3328	0.460452	n.s.	0.0107454	0.173028	0.0375057	n.s.	0.0101468	0.155694	0.235704	n.s.	0.968931	0.00157504	16.2647	0.989948	n.s.	0.0047935	0.104967	0.0236304	n.s.	5.95002e-05	0.0876334	0.0637555	n.s.	0.117155	-0.0680608
3213	sp|Q6ZUS6-5|CC149_HUMAN	CCDC149	CC149_HUMAN Isoform 5 of Coiled-coil domain-containing protein 149	0.0171685	-0.363535	14.3389	0.0416033	n.s.	0.0377227	-0.309661	13.9754	0.175861	n.s.	14.0293	0.630479	0.053874	0.695245	n.s.	0.010047	0.0175566	sig	0.244273	-0.125233	14.2137	0.462683	n.s.	0.0650239	0.238302	0.127158	n.s.	0.147495	0.184428	0.45014	n.s.	0.00635299	-0.342729	13.9962	0.157066	n.s.	0.778059	0.0208052	0.829517	n.s.	0.701361	-0.0330688	0.900065	n.s.	0.0328481	-0.217497
427	sp|O60826|CCD22_HUMAN	CCDC22	CCD22_HUMAN Coiled-coil domain-containing protein 22	0.519601	0.0265886	17.092	0.596472	n.s.	0.952945	0.00195961	17.1186	0.976429	n.s.	17.0939	0.624231	-0.024629	0.68976	n.s.	0.18101	0.20708	n.s.	0.270636	-0.051171	17.0408	0.488136	n.s.	0.215064	-0.0777597	0.309161	n.s.	0.334077	-0.0531307	0.607047	n.s.	0.0428141	0.0498444	17.1418	0.269724	n.s.	0.577592	0.0232558	0.656543	n.s.	0.209606	0.0478848	0.609314	n.s.	0.0682208	0.101015
3417	sp|Q86WR0|CCD25_HUMAN	CCDC25	CCD25_HUMAN Coiled-coil domain-containing protein 25	0.0980831	-0.156765	17.4873	0.153715	n.s.	0.97373	-0.00254704	17.3305	0.986536	n.s.	17.4848	0.00366025	0.154218	0.0148422	n.s.	0.0836476	0.104738	n.s.	0.884623	0.0133883	17.5007	0.93532	n.s.	0.0333749	0.170153	0.0789707	n.s.	0.778993	0.0159353	0.895317	n.s.	0.518896	0.0849611	17.5723	0.749502	n.s.	0.0712518	0.241726	0.130049	n.s.	0.42628	0.0875081	0.759437	n.s.	0.549131	0.0715728
4312	sp|Q96MW1|CCD43_HUMAN	CCDC43	CCD43_HUMAN Coiled-coil domain-containing protein 43	0.00210031	-0.302536	18.9927	0.011596	n.s.	0.0042722	-0.177166	18.6902	0.080816	n.s.	18.8155	0.0277679	0.12537	0.0591356	n.s.	0.0031491	0.00683568	sig	0.0138963	-0.235865	18.7568	0.120548	n.s.	0.330987	0.0666707	0.431371	n.s.	0.324153	-0.058699	0.601232	n.s.	0.185882	-0.119518	18.8732	0.472075	n.s.	0.078587	0.183018	0.139888	n.s.	0.467323	0.0576479	0.775699	n.s.	0.24828	0.116347
4072	sp|Q96A33|CCD47_HUMAN	CCDC47	CCD47_HUMAN Coiled-coil domain-containing protein 47	0.00144249	0.767406	17.7969	0.00972792	up	0.0077187	0.327319	18.5643	0.0926713	n.s.	18.1242	0.0047456	-0.440086	0.0175637	n.s.	2.73149e-06	4.18937e-05	sig	0.00116019	0.573189	18.37	0.0619789	n.s.	0.0727012	-0.194216	0.137638	n.s.	0.00198049	0.24587	0.189532	n.s.	0.0104147	0.401695	18.1986	0.177965	n.s.	0.0197051	-0.365711	0.0528008	n.s.	0.313667	0.0743753	0.693046	n.s.	0.0648157	-0.171494
3468	sp|Q8IVM0-2|CCD50_HUMAN	CCDC50	CCD50_HUMAN Isoform 2 of Coiled-coil domain-containing protein 50	0.00214827	-0.380477	18.9406	0.0117531	n.s.	0.0209733	-0.250138	18.5601	0.136553	n.s.	18.6905	0.0934179	0.130339	0.149752	n.s.	0.00461249	0.00929745	sig	0.00607738	-0.237504	18.7031	0.0905191	n.s.	0.00975965	0.142973	0.0355449	n.s.	0.817106	0.0126337	0.916022	n.s.	0.181529	-0.168885	18.7717	0.46751	n.s.	0.100286	0.211593	0.168419	n.s.	0.491547	0.0812532	0.794301	n.s.	0.508597	0.0686195
4179	sp|Q96ER9|CCD51_HUMAN	CCDC51	CCD51_HUMAN Coiled-coil domain-containing protein 51	0.00715145	0.27935	16.0535	0.0229097	n.s.	0.00471061	0.161845	16.3328	0.0816247	n.s.	16.2153	0.0810646	-0.117505	0.134121	n.s.	0.118093	0.141435	n.s.	0.074344	0.157989	16.2115	0.251914	n.s.	0.194811	-0.121361	0.287519	n.s.	0.953455	-0.00385651	0.979615	n.s.	0.255679	0.160132	16.2136	0.535612	n.s.	0.403956	-0.119218	0.49434	n.s.	0.989184	-0.00171366	0.998984	n.s.	0.987902	0.00214285
5843	sp|Q9Y3C0|CCD53_HUMAN	CCDC53	CCD53_HUMAN WASH complex subunit CCDC53	0.555138	0.0279175	16.0761	0.628204	n.s.	0.744059	-0.0155435	16.1041	0.859374	n.s.	16.0606	0.0776275	-0.043461	0.129286	n.s.	0.103038	0.125803	n.s.	0.302231	-0.0528441	16.0233	0.51791	n.s.	0.0131025	-0.0807616	0.0421532	n.s.	0.153297	-0.0373006	0.454997	n.s.	0.394651	0.0459087	16.122	0.656554	n.s.	0.530266	0.0179912	0.613396	n.s.	0.0921082	0.0614522	0.498045	n.s.	0.0249755	0.0987528
2834	sp|Q4VC31|CCD58_HUMAN	CCDC58	CCD58_HUMAN Coiled-coil domain-containing protein 58	0.143674	0.177546	19.5073	0.207224	n.s.	0.172145	-0.1669	19.6849	0.378505	n.s.	19.3404	0.0014289	-0.344446	0.00873754	n.s.	0.000407344	0.00140288	sig	0.174506	-0.171748	19.3356	0.387277	n.s.	0.00250878	-0.349295	0.0180229	n.s.	0.935929	-0.0048487	0.971041	n.s.	0.299199	-0.112362	19.395	0.575885	n.s.	0.00041116	-0.289908	0.00818219	n.s.	0.197925	0.0545378	0.5981	n.s.	0.254645	0.0593865
2728	sp|Q16204|CCDC6_HUMAN	CCDC6	CCDC6_HUMAN Coiled-coil domain-containing protein 6	0.00726215	-0.230284	18.7235	0.0231048	n.s.	0.0153829	-0.188558	18.4932	0.119265	n.s.	18.535	0.414149	0.0417258	0.496699	n.s.	0.000301519	0.00111731	sig	0.00960754	-0.208002	18.5155	0.106499	n.s.	0.639182	0.0222818	0.719766	n.s.	0.686946	-0.019444	0.845495	n.s.	0.0553161	-0.144938	18.5786	0.289902	n.s.	0.186319	0.0853454	0.268929	n.s.	0.466548	0.0436196	0.775366	n.s.	0.29767	0.0630637
4813	sp|Q9H0W5|CCDC8_HUMAN	CCDC8	CCDC8_HUMAN Coiled-coil domain-containing protein 8	0.377059	0.0417774	14.541	0.458879	n.s.	0.89857	0.00818893	14.5828	0.949574	n.s.	14.5492	0.535271	-0.0335884	0.610393	n.s.	0.315211	0.341615	n.s.	0.792529	-0.0150257	14.526	0.881904	n.s.	0.237542	-0.0568031	0.334377	n.s.	0.716401	-0.0232147	0.861596	n.s.	0.333495	-0.0828013	14.4582	0.607444	n.s.	0.136753	-0.124579	0.211949	n.s.	0.317695	-0.0909903	0.695516	n.s.	0.415618	-0.0677756
33	sp|A6NKD9|CC85C_HUMAN	CCDC85C	CC85C_HUMAN Coiled-coil domain-containing protein 85C	0.346451	0.0628657	13.8088	0.426974	n.s.	0.499124	0.0809166	13.8716	0.688431	n.s.	13.8897	0.856805	0.0180509	0.885111	n.s.	0.112488	0.135991	n.s.	0.344204	0.0845085	13.8933	0.558353	n.s.	0.718902	0.0216428	0.789051	n.s.	0.974932	0.00359187	0.988209	n.s.	0.558804	0.0533537	13.8621	0.772182	n.s.	0.886846	-0.00951203	0.918535	n.s.	0.816274	-0.0275629	0.93836	n.s.	0.722405	-0.0311548
4915	sp|Q9H6F5|CCD86_HUMAN	CCDC86	CCD86_HUMAN Coiled-coil domain-containing protein 86	0.105689	-0.195898	18.2903	0.163238	n.s.	0.376984	-0.0928602	18.0944	0.59331	n.s.	18.1975	0.0274375	0.103038	0.058611	n.s.	0.0124918	0.0209785	sig	0.436035	-0.0807431	18.2096	0.634988	n.s.	0.0183372	0.115155	0.0522965	n.s.	0.689867	0.0121172	0.847363	n.s.	0.540056	-0.0630421	18.2273	0.762086	n.s.	0.0148708	0.132856	0.0441438	n.s.	0.388577	0.0298181	0.739327	n.s.	0.591956	0.0177009
2815	sp|Q3V6T2|GRDN_HUMAN	CCDC88A	GRDN_HUMAN Girdin	0.3577	0.0503555	19.2581	0.438952	n.s.	0.302177	0.0439222	19.3085	0.520968	n.s.	19.302	0.856924	-0.00643328	0.885111	n.s.	0.674062	0.687635	n.s.	0.280824	0.072057	19.3302	0.496197	n.s.	0.716047	0.0217015	0.787055	n.s.	0.573678	0.0281348	0.782512	n.s.	0.221465	0.0638504	19.322	0.504998	n.s.	0.759156	0.0134949	0.81291	n.s.	0.497795	0.0199282	0.798048	n.s.	0.881809	-0.00820664
22	sp|A6NC98|CC88B_HUMAN	CCDC88B	CC88B_HUMAN Coiled-coil domain-containing protein 88B	0.016075	0.0852324	18.3822	0.0396711	n.s.	0.075566	-0.0482555	18.4674	0.242039	n.s.	18.3339	0.00875536	-0.133488	0.0260543	n.s.	8.12773e-05	0.000430599	sig	0.0146361	-0.0760931	18.3061	0.122343	n.s.	0.00376546	-0.161326	0.021998	n.s.	0.341815	-0.0278376	0.614432	n.s.	0.00832567	-0.0761675	18.306	0.165142	n.s.	0.00288453	-0.1614	0.0185847	n.s.	0.308072	-0.027912	0.690451	n.s.	0.997515	-7.4407e-05
5380	sp|Q9P219|DAPLE_HUMAN	CCDC88C	DAPLE_HUMAN Protein Daple	0.227355	-0.0660179	18.7326	0.303997	n.s.	0.0819821	-0.114033	18.6665	0.251975	n.s.	18.6185	0.188456	-0.0480147	0.260896	n.s.	0.000610379	0.00190081	sig	0.290844	-0.0584103	18.6741	0.507143	n.s.	0.800163	0.00760764	0.85509	n.s.	0.165737	0.0556223	0.466467	n.s.	0.0106642	-0.223161	18.5094	0.178026	n.s.	0.00662747	-0.157143	0.0281189	n.s.	0.0349644	-0.109128	0.387838	n.s.	0.0074482	-0.164751
5867	sp|Q9Y3X0|CCDC9_HUMAN	CCDC9	CCDC9_HUMAN Coiled-coil domain-containing protein 9	0.000818474	-0.36554	16.534	0.00753233	n.s.	0.012694	-0.156491	16.1684	0.111629	n.s.	16.3775	0.0101946	0.20905	0.0288423	n.s.	0.000137531	0.000620175	sig	0.00167282	-0.162373	16.3716	0.0653082	n.s.	0.00437048	0.203167	0.0235055	n.s.	0.856217	-0.00588258	0.935908	n.s.	0.514418	-0.0473832	16.4866	0.747533	n.s.	0.0114129	0.318157	0.0378026	n.s.	0.192593	0.109107	0.592412	n.s.	0.143107	0.11499
4772	sp|Q9GZT6|CC90B_HUMAN	CCDC90B	CC90B_HUMAN Coiled-coil domain-containing protein 90B, mitochondrial	0.834057	0.025733	16.9827	0.868635	n.s.	0.190088	0.138079	17.0084	0.400995	n.s.	17.1207	0.218806	0.112346	0.29545	n.s.	0.0426378	0.0585432	n.s.	0.186986	0.155827	17.1385	0.401425	n.s.	0.216481	0.130094	0.310754	n.s.	0.729888	0.0177485	0.86734	n.s.	0.16586	-0.150351	16.8323	0.449638	n.s.	0.0883667	-0.176084	0.153225	n.s.	0.000286588	-0.288429	0.0959911	n.s.	0.00364803	-0.306178
3327	sp|Q7Z6B0|CCD91_HUMAN	CCDC91	CCD91_HUMAN Coiled-coil domain-containing protein 91	0.000939479	-0.299445	19.2147	0.00796641	n.s.	0.00841256	-0.127095	18.9153	0.0960594	n.s.	19.0876	0.00555747	0.17235	0.0194463	n.s.	0.000514758	0.00166406	sig	0.0308531	-0.11809	19.0966	0.163637	n.s.	0.0107858	0.181355	0.0375057	n.s.	0.80291	0.00900528	0.908863	n.s.	0.0781427	-0.12473	19.09	0.332913	n.s.	0.0352871	0.174715	0.0778452	n.s.	0.965501	0.00236507	0.991745	n.s.	0.912981	-0.00664021
2858	sp|Q53HC0|CCD92_HUMAN	CCDC92	CCD92_HUMAN Coiled-coil domain-containing protein 92	0.026671	-0.150775	18.0511	0.0571832	n.s.	0.0388224	-0.100716	17.9003	0.178128	n.s.	17.9503	0.19973	0.0500597	0.273954	n.s.	0.00875049	0.0156316	sig	0.0950864	-0.0777794	17.9733	0.28442	n.s.	0.106421	0.0729958	0.18285	n.s.	0.316787	0.0229361	0.59666	n.s.	0.103392	-0.129708	17.9214	0.369282	n.s.	0.74865	0.0210673	0.80443	n.s.	0.620781	-0.0289924	0.863048	n.s.	0.404057	-0.0519285
2864	sp|Q567U6|CCD93_HUMAN	CCDC93	CCD93_HUMAN Coiled-coil domain-containing protein 93	0.290049	0.0828098	18.8699	0.370701	n.s.	0.336213	0.058345	18.9527	0.556111	n.s.	18.9283	0.596447	-0.0244648	0.665552	n.s.	0.398737	0.423386	n.s.	0.150435	0.0968481	18.9668	0.359579	n.s.	0.76552	0.0140383	0.827712	n.s.	0.0413283	0.0385031	0.312567	n.s.	0.229698	0.0753481	18.9453	0.511958	n.s.	0.868588	-0.00746169	0.904442	n.s.	0.0275754	0.0170031	0.36662	n.s.	0.148633	-0.0215
4191	sp|Q96F63|CCD97_HUMAN	CCDC97	CCD97_HUMAN Coiled-coil domain-containing protein 97	0.00457934	-0.293829	16.2486	0.0175183	n.s.	0.683631	-0.0242842	15.9548	0.822073	n.s.	16.2244	0.00557736	0.269545	0.0194933	n.s.	7.70279e-05	0.000414274	sig	0.240027	-0.069414	16.1792	0.458773	n.s.	0.00695282	0.224415	0.0293547	n.s.	0.406626	-0.0451297	0.664095	n.s.	0.851852	-0.00834358	16.2403	0.935185	n.s.	0.00109434	0.285486	0.0122863	n.s.	0.71005	0.0159406	0.903522	n.s.	0.134147	0.0610704
4566	sp|Q9BSQ5-2|CCM2_HUMAN	CCM2	CCM2_HUMAN Isoform 2 of Malcavernin	0.422183	-0.0713999	15.7134	0.503928	n.s.	0.271634	-0.0670861	15.642	0.487799	n.s.	15.6463	0.962648	0.00431386	0.971673	n.s.	0.0349836	0.0494992	sig	0.0745984	-0.216379	15.497	0.252387	n.s.	0.270408	-0.144979	0.369345	n.s.	0.195652	-0.149293	0.492693	n.s.	0.0584817	-0.144532	15.5689	0.29485	n.s.	0.452935	-0.0731321	0.540848	n.s.	0.294972	-0.077446	0.678463	n.s.	0.502236	0.0718466
1758	sp|P51946|CCNH_HUMAN	CCNH	CCNH_HUMAN Cyclin-H	0.200108	-0.189161	14.2844	0.272768	n.s.	0.808901	-0.0197257	14.0952	0.896318	n.s.	14.2646	0.196553	0.169435	0.270258	n.s.	0.145774	0.170489	n.s.	0.79141	0.0241209	14.3085	0.881147	n.s.	0.139519	0.213282	0.22443	n.s.	0.527698	0.0438466	0.751373	n.s.	0.730951	0.0322341	14.3166	0.875434	n.s.	0.132451	0.221395	0.206768	n.s.	0.476693	0.0519598	0.782787	n.s.	0.920537	0.00811325
575	sp|O75909|CCNK_HUMAN	CCNK	CCNK_HUMAN Cyclin-K	0.0585841	-0.112282	17.9484	0.102013	n.s.	0.218841	-0.0437304	17.8361	0.433013	n.s.	17.9047	0.108866	0.0685512	0.16877	n.s.	0.000631313	0.0019559	sig	0.416495	-0.0262532	17.9221	0.618843	n.s.	0.0567729	0.0860285	0.115247	n.s.	0.186146	0.0174773	0.485431	n.s.	0.82952	0.00776593	17.9562	0.922556	n.s.	0.0309461	0.120048	0.0712386	n.s.	0.0661424	0.0514964	0.449011	n.s.	0.148053	0.0340191
4395	sp|Q96S94|CCNL2_HUMAN	CCNL2	CCNL2_HUMAN Cyclin-L2	0.307521	-0.0693518	16.3741	0.387713	n.s.	0.257421	0.0656616	16.3047	0.473167	n.s.	16.4397	0.0347782	0.135013	0.0697762	n.s.	0.355382	0.38111	n.s.	0.667546	0.0312957	16.4054	0.80332	n.s.	0.184223	0.100647	0.275603	n.s.	0.557793	-0.0343659	0.772911	n.s.	0.955147	0.00372872	16.3778	0.984795	n.s.	0.269267	0.0730805	0.358843	n.s.	0.257641	-0.0619329	0.652107	n.s.	0.695848	-0.027567
408	sp|O60563|CCNT1_HUMAN	CCNT1	CCNT1_HUMAN Cyclin-T1	0.000570509	-0.267429	16.8187	0.00647723	n.s.	0.586751	-0.0313151	16.5512	0.758636	n.s.	16.7874	0.0097403	0.236114	0.0281312	n.s.	0.00423315	0.00869859	sig	0.120084	-0.0593519	16.7593	0.317817	n.s.	0.00134779	0.208078	0.0144075	n.s.	0.622866	-0.0280368	0.81143	n.s.	0.777639	0.0215344	16.8402	0.89833	n.s.	0.0143045	0.288964	0.042992	n.s.	0.560591	0.0528495	0.832164	n.s.	0.318304	0.0808863
3706	sp|Q8ND76|CCNY_HUMAN	CCNY	CCNY_HUMAN Cyclin-Y	0.000765226	-0.0984004	19.2142	0.00727689	n.s.	0.00869635	0.101238	19.1158	0.096792	n.s.	19.3154	0.00041503	0.199638	0.00470018	n.s.	0.000299821	0.00111307	sig	0.00344489	0.117748	19.3319	0.0800377	n.s.	0.000173102	0.216149	0.00603256	n.s.	0.533369	0.0165106	0.755742	n.s.	0.149735	0.098032	19.3122	0.427659	n.s.	0.0221664	0.196432	0.0573813	n.s.	0.95793	-0.00320551	0.990749	n.s.	0.744098	-0.0197161
3641	sp|Q8N7R7|CCYL1_HUMAN	CCNYL1	CCYL1_HUMAN Cyclin-Y-like protein 1	0.846162	-0.0152217	17.0031	0.878208	n.s.	0.315441	0.0743726	16.9879	0.534737	n.s.	17.0775	0.207293	0.0895943	0.282884	n.s.	0.459314	0.481517	n.s.	0.917093	0.011248	17.0143	0.954191	n.s.	0.80089	0.0264697	0.855319	n.s.	0.52988	-0.0631246	0.7531	n.s.	0.36967	-0.0591991	16.9439	0.633884	n.s.	0.451407	-0.0439774	0.539559	n.s.	0.028289	-0.133572	0.368638	n.s.	0.466367	-0.0704471
288	sp|O43303|CP110_HUMAN	CCP110	CP110_HUMAN Centriolar coiled-coil protein of 110 kDa	0.617338	0.0322416	17.1403	0.685186	n.s.	0.193019	-0.0871095	17.1725	0.402667	n.s.	17.0532	0.0235353	-0.119351	0.0525534	n.s.	0.00958969	0.0169103	sig	0.359461	-0.0544814	17.0858	0.569115	n.s.	0.0369223	-0.086723	0.0849636	n.s.	0.153139	0.0326281	0.454997	n.s.	0.125662	-0.117468	17.0228	0.397908	n.s.	0.0225184	-0.14971	0.0579442	n.s.	0.442086	-0.0303588	0.764584	n.s.	0.109019	-0.0629869
134	sp|O14618|CCS_HUMAN	CCS	CCS_HUMAN Copper chaperone for superoxide dismutase	0.00699807	-0.262606	18.1838	0.0226349	n.s.	0.204712	-0.0295729	17.9212	0.417099	n.s.	18.1542	0.00926549	0.233033	0.0272496	n.s.	0.00141146	0.00364128	sig	0.0291956	-0.223048	17.9607	0.161362	n.s.	0.650953	0.0395586	0.730022	n.s.	0.0418437	-0.193475	0.312567	n.s.	0.238936	-0.0890055	18.0948	0.519584	n.s.	0.0924137	0.173601	0.158645	n.s.	0.397373	-0.0594327	0.745199	n.s.	0.209586	0.134042
4938	sp|Q9H7U1-3|CCSE2_HUMAN	CCSER2	CCSE2_HUMAN Isoform 3 of Serine-rich coiled-coil domain-containing protein 2	0.0269289	0.285877	13.1923	0.0576337	n.s.	0.845273	0.0176804	13.4782	0.917399	n.s.	13.21	0.00138114	-0.268197	0.00860649	n.s.	0.00286063	0.00634539	sig	0.57832	-0.0547246	13.1376	0.74017	n.s.	0.00181181	-0.340602	0.015921	n.s.	0.208908	-0.072405	0.504111	n.s.	0.332396	-0.112452	13.0799	0.605993	n.s.	0.00379372	-0.398329	0.0209962	n.s.	0.126063	-0.130132	0.521642	n.s.	0.481462	-0.057727
2082	sp|P78371|TCPB_HUMAN	CCT2	TCPB_HUMAN T-complex protein 1 subunit beta	0.0359791	0.094295	22.5758	0.071242	n.s.	0.623726	0.0170567	22.6701	0.783753	n.s.	22.5928	0.0068948	-0.0772383	0.0222769	n.s.	0.0569807	0.0748609	n.s.	0.858496	-0.011595	22.5642	0.919502	n.s.	0.1214	-0.10589	0.202132	n.s.	0.630045	-0.0286517	0.814089	n.s.	0.054243	0.0818517	22.6576	0.288698	n.s.	0.311489	-0.0124433	0.402651	n.s.	0.0126818	0.064795	0.302019	n.s.	0.158544	0.0934467
1639	sp|P49368|TCPG_HUMAN	CCT3	TCPG_HUMAN T-complex protein 1 subunit gamma	0.000237026	0.298436	19.9404	0.00439853	n.s.	0.733461	0.013489	20.2388	0.854862	n.s.	19.9539	0.00109919	-0.284947	0.00773758	n.s.	9.68463e-07	2.09278e-05	sig	0.118397	-0.0589992	19.8814	0.315779	n.s.	0.00016014	-0.357435	0.00581617	n.s.	0.131085	-0.0724882	0.431406	n.s.	0.172351	-0.0397058	19.9007	0.457152	n.s.	5.78753e-05	-0.338142	0.0034893	n.s.	0.192032	-0.0531948	0.591994	n.s.	0.498158	0.0192933
1715	sp|P50991|TCPD_HUMAN	CCT4	TCPD_HUMAN T-complex protein 1 subunit delta	0.0479557	0.137822	19.072	0.0880673	n.s.	0.35794	-0.046345	19.2098	0.577711	n.s.	19.0256	0.00109921	-0.184167	0.00773758	n.s.	4.04626e-05	0.000259488	sig	0.131375	-0.0934014	18.9786	0.334625	n.s.	0.00159844	-0.231223	0.0153121	n.s.	0.108865	-0.0470564	0.402501	n.s.	0.156955	-0.0844634	18.9875	0.436879	n.s.	0.00157084	-0.222285	0.0142401	n.s.	0.145308	-0.0381184	0.543155	n.s.	0.779125	0.00893804
1617	sp|P48643|TCPE_HUMAN	CCT5	TCPE_HUMAN T-complex protein 1 subunit epsilon	0.0501399	0.0905575	21.5024	0.0908061	n.s.	0.528167	0.0222593	21.5929	0.711579	n.s.	21.5246	0.0173489	-0.0682982	0.0419899	n.s.	0.03884	0.05408	n.s.	0.961695	-0.00187314	21.5005	0.979567	n.s.	0.0199402	-0.0924306	0.0555457	n.s.	0.373882	-0.0241324	0.641675	n.s.	0.503115	0.0247006	21.5271	0.739824	n.s.	0.0293491	-0.0658569	0.0690116	n.s.	0.904895	0.00244127	0.973162	n.s.	0.362911	0.0265737
1489	sp|P40227|TCPZ_HUMAN	CCT6A	TCPZ_HUMAN T-complex protein 1 subunit zeta	0.00156335	0.215974	20.5505	0.0100915	n.s.	0.371817	0.0225627	20.7665	0.589324	n.s.	20.5731	0.000480269	-0.193412	0.00502267	n.s.	5.0988e-06	6.59733e-05	sig	0.384605	0.0290106	20.5795	0.590171	n.s.	0.00226206	-0.186964	0.0172287	n.s.	0.772397	0.00644788	0.89125	n.s.	0.26446	0.0322724	20.5828	0.543247	n.s.	0.00102094	-0.183702	0.0119893	n.s.	0.496328	0.00970963	0.797904	n.s.	0.896035	0.00326175
4490	sp|Q99832|TCPH_HUMAN	CCT7	TCPH_HUMAN T-complex protein 1 subunit eta	0.321412	0.0548106	22.1284	0.402199	n.s.	0.220621	-0.0660093	22.1832	0.434539	n.s.	22.0624	0.0146478	-0.12082	0.0371016	n.s.	0.0264849	0.0392521	sig	0.29181	-0.0605053	22.0679	0.507938	n.s.	0.0320566	-0.115316	0.0769691	n.s.	0.870184	0.00550399	0.94112	n.s.	0.265342	-0.0569358	22.0715	0.543527	n.s.	0.0142728	-0.111746	0.0429394	n.s.	0.689989	0.00907344	0.892907	n.s.	0.909136	0.00356945
1714	sp|P50990|TCPQ_HUMAN	CCT8	TCPQ_HUMAN T-complex protein 1 subunit theta	0.973175	-0.000888687	20.9219	0.979184	n.s.	0.245668	-0.0323382	20.921	0.461124	n.s.	20.8896	0.0556354	-0.0314495	0.099356	n.s.	0.00036577	0.00129491	sig	0.0369622	-0.0793999	20.8425	0.178875	n.s.	0.00699925	-0.0785113	0.0294652	n.s.	0.0261092	-0.0470618	0.282459	n.s.	0.205171	-0.0472794	20.8746	0.491707	n.s.	0.119225	-0.0463907	0.190968	n.s.	0.540476	-0.0149412	0.821944	n.s.	0.259476	0.0321206
2121	sp|P86791|CCZ1_HUMAN	CCZ1	CCZ1_HUMAN Vacuolar fusion protein CCZ1 homolog	0.551686	-0.0280114	17.9275	0.625444	n.s.	0.446809	-0.0198454	17.8995	0.648851	n.s.	17.9076	0.852473	0.00816599	0.881269	n.s.	0.0136314	0.0225283	sig	0.0532918	-0.109891	17.8176	0.212077	n.s.	0.195399	-0.0818791	0.288245	n.s.	0.0787751	-0.0900451	0.364774	n.s.	0.0161611	-0.0909406	17.8365	0.194028	n.s.	0.197187	-0.0629292	0.280784	n.s.	0.0191489	-0.0710951	0.329854	n.s.	0.643166	0.01895
3019	sp|Q5ZPR3|CD276_HUMAN	CD276	CD276_HUMAN CD276 antigen	0.58268	0.0480647	18.9216	0.653943	n.s.	0.106672	0.148475	18.9696	0.286945	n.s.	19.0701	0.0906979	0.100411	0.1466	n.s.	0.0230045	0.0348652	sig	0.0249601	0.243964	19.1655	0.150119	n.s.	0.00982313	0.195899	0.0356124	n.s.	0.0100369	0.0954884	0.235704	n.s.	0.20997	0.123569	19.0451	0.495442	n.s.	0.286984	0.075504	0.377614	n.s.	0.639523	-0.0249065	0.867799	n.s.	0.0609672	-0.120395
5933	sp|Q9Y5K6|CD2AP_HUMAN	CD2AP	CD2AP_HUMAN CD2-associated protein	0.00161743	-0.311304	18.1034	0.0102324	n.s.	0.0326384	-0.125365	17.7921	0.163275	n.s.	17.978	0.000312798	0.185939	0.00411759	n.s.	0.000244516	0.000952933	sig	0.027069	-0.198498	17.9049	0.155873	n.s.	0.0704816	0.112806	0.134345	n.s.	0.174304	-0.0731332	0.472689	n.s.	0.353068	-0.0635017	18.0399	0.622411	n.s.	0.00712718	0.247803	0.0290989	n.s.	0.26055	0.0618635	0.655378	n.s.	0.102605	0.134997
698	sp|O95400|CD2B2_HUMAN	CD2BP2	CD2B2_HUMAN CD2 antigen cytoplasmic tail-binding protein 2	0.0147182	-0.39191	18.1659	0.0372615	n.s.	0.145542	-0.150403	17.774	0.340505	n.s.	18.0155	0.0178238	0.241507	0.0428296	n.s.	0.00148642	0.00378607	sig	0.143667	-0.161462	18.0044	0.350866	n.s.	0.0295256	0.230448	0.0727758	n.s.	0.841755	-0.0110591	0.929476	n.s.	0.350452	-0.100014	18.0659	0.62023	n.s.	0.0190423	0.291896	0.0516679	n.s.	0.456905	0.0503889	0.769033	n.s.	0.421344	0.061448
253	sp|O15446-2|RPA34_HUMAN	CD3EAP	RPA34_HUMAN Isoform 2 of DNA-directed RNA polymerase I subunit RPA34	0.0402616	0.235407	17.908	0.0774776	n.s.	0.747596	-0.0246871	18.1434	0.861479	n.s.	17.8834	0.00135302	-0.260094	0.00849723	n.s.	0.000400093	0.0013855	sig	0.101913	0.241552	18.1496	0.294269	n.s.	0.951428	0.00614489	0.966639	n.s.	0.0402882	0.266239	0.312404	n.s.	0.285359	0.122787	18.0308	0.563024	n.s.	0.215645	-0.112619	0.301932	n.s.	0.100583	0.147474	0.508252	n.s.	0.351841	-0.118764
2268	sp|Q08722|CD47_HUMAN	CD47	CD47_HUMAN Leukocyte surface antigen CD47	0.653436	-0.0281121	17.3178	0.716545	n.s.	0.0379531	0.109934	17.2897	0.176309	n.s.	17.4277	0.076978	0.138046	0.128346	n.s.	0.00148967	0.00378927	sig	0.0563527	0.131016	17.4488	0.217757	n.s.	0.0772024	0.159128	0.143747	n.s.	0.692363	0.0210819	0.848771	n.s.	0.614759	-0.0316277	17.2861	0.805735	n.s.	0.964364	-0.0035156	0.974384	n.s.	0.0721148	-0.141562	0.467523	n.s.	0.0729523	-0.162644
931	sp|P08962|CD63_HUMAN	CD63	CD63_HUMAN CD63 antigen	8.49967e-05	0.82085	16.4796	0.0033061	up	0.00865111	0.310833	17.3004	0.096792	n.s.	16.7904	0.00239506	-0.510017	0.0117876	n.s.	0.000940184	0.00266998	sig	0.225485	0.125429	16.605	0.446682	n.s.	0.0018613	-0.695421	0.016018	down	0.147148	-0.185404	0.450042	n.s.	0.262624	0.120927	16.6005	0.54169	n.s.	0.0021885	-0.699923	0.0161539	down	0.152843	-0.189906	0.552302	n.s.	0.972528	-0.00450165
1912	sp|P60033|CD81_HUMAN	CD81	CD81_HUMAN CD81 antigen	5.69357e-05	1.4882	15.4218	0.00266097	up	0.00896276	0.341957	16.91	0.0971879	n.s.	15.7637	5.6259e-05	-1.14625	0.0019163	down	3.67018e-05	0.000245919	sig	0.112389	0.458016	15.8798	0.308138	n.s.	0.00992872	-1.03019	0.0358096	down	0.624849	0.116058	0.812077	n.s.	0.0661809	0.499284	15.9211	0.307773	n.s.	0.00728484	-0.98892	0.0293781	down	0.458176	0.157327	0.769687	n.s.	0.892761	0.0412684
561	sp|O75794|CD123_HUMAN	CDC123	CD123_HUMAN Cell division cycle protein 123 homolog	0.0282779	-0.161251	17.8786	0.0597364	n.s.	0.816553	0.00892508	17.7174	0.900494	n.s.	17.8875	0.00711272	0.170176	0.0227253	n.s.	0.00381225	0.00799445	sig	0.371452	-0.0513052	17.8273	0.57985	n.s.	0.0895398	0.109946	0.160141	n.s.	0.185902	-0.0602302	0.485431	n.s.	0.525046	0.0293169	17.9079	0.752727	n.s.	0.00891482	0.190568	0.0327745	n.s.	0.452022	0.0203918	0.766389	n.s.	0.138397	0.080622
2337	sp|Q13042|CDC16_HUMAN	CDC16	CDC16_HUMAN Cell division cycle protein 16 homolog	0.284585	0.0367027	18.6592	0.365211	n.s.	0.227301	0.0393601	18.6959	0.441636	n.s.	18.6985	0.904118	0.00265732	0.92326	n.s.	0.0831519	0.104139	n.s.	0.490655	0.0342336	18.6934	0.675687	n.s.	0.955195	-0.00246916	0.969344	n.s.	0.903753	-0.00512648	0.956924	n.s.	0.698701	-0.0151073	18.6441	0.856366	n.s.	0.174015	-0.05181	0.256074	n.s.	0.137411	-0.0544674	0.529886	n.s.	0.346266	-0.0493409
5560	sp|Q9UJX2|CDC23_HUMAN	CDC23	CDC23_HUMAN Cell division cycle protein 23 homolog	0.544443	-0.0616078	16.352	0.618746	n.s.	0.605858	-0.0410964	16.2903	0.772735	n.s.	16.3109	0.756872	0.0205115	0.802106	n.s.	0.205669	0.231946	n.s.	0.260585	-0.172187	16.1798	0.478693	n.s.	0.427639	-0.110579	0.525849	n.s.	0.305209	-0.13109	0.587034	n.s.	0.232618	-0.124918	16.227	0.513477	n.s.	0.470635	-0.0633099	0.558335	n.s.	0.203956	-0.0838213	0.603389	n.s.	0.718734	0.0472691
1352	sp|P30260-2|CDC27_HUMAN	CDC27	CDC27_HUMAN Isoform 2 of Cell division cycle protein 27 homolog	0.0687848	-0.0946732	17.6618	0.116059	n.s.	0.92319	0.00429266	17.5671	0.960468	n.s.	17.6661	0.0178485	0.0989659	0.0428377	n.s.	0.175451	0.20137	n.s.	0.946392	-0.00370756	17.6581	0.970209	n.s.	0.0844255	0.0909657	0.153086	n.s.	0.862194	-0.00800022	0.938354	n.s.	0.368359	-0.0367677	17.625	0.633133	n.s.	0.0173467	0.0579055	0.0487115	n.s.	0.140689	-0.0410604	0.536886	n.s.	0.432405	-0.0330602
1645	sp|P49427|UB2R1_HUMAN	CDC34	UB2R1_HUMAN Ubiquitin-conjugating enzyme E2 R1	0.309138	-0.0937274	15.5386	0.389264	n.s.	0.907873	-0.00904868	15.4449	0.953408	n.s.	15.5296	0.13689	0.0846787	0.201739	n.s.	0.024589	0.036871	sig	0.151321	-0.141048	15.3976	0.359772	n.s.	0.438629	-0.0473201	0.535865	n.s.	0.0400812	-0.131999	0.311449	n.s.	0.552213	-0.055055	15.4836	0.76818	n.s.	0.569384	0.0386724	0.649785	n.s.	0.434439	-0.0460063	0.760897	n.s.	0.233609	0.0859926
2738	sp|Q16543|CDC37_HUMAN	CDC37	CDC37_HUMAN Hsp90 co-chaperone Cdc37	0.00832734	-0.13971	19.0991	0.0252824	n.s.	0.00357848	-0.114976	18.9594	0.0781617	n.s.	18.9842	0.355644	0.0247338	0.439921	n.s.	0.0352285	0.0497874	sig	0.0034417	-0.109631	18.9895	0.0800377	n.s.	0.258861	0.0300785	0.357554	n.s.	0.472122	0.00534466	0.71275	n.s.	0.42402	-0.0531978	19.0459	0.679176	n.s.	0.232538	0.086512	0.319793	n.s.	0.343374	0.0617781	0.715589	n.s.	0.379662	0.0564335
3263	sp|Q7L3B6|CD37L_HUMAN	CDC37L1	CD37L_HUMAN Hsp90 co-chaperone Cdc37-like 1	0.0558087	-0.102261	15.3481	0.0982683	n.s.	0.978512	0.00152331	15.2459	0.988017	n.s.	15.3497	0.151989	0.103785	0.219326	n.s.	0.0610563	0.0794535	n.s.	0.222245	-0.0608318	15.2873	0.443053	n.s.	0.445283	0.0414295	0.543004	n.s.	0.366597	-0.0623551	0.636582	n.s.	0.0221461	-0.0757686	15.2724	0.213973	n.s.	0.461445	0.0264927	0.549379	n.s.	0.191145	-0.077292	0.590864	n.s.	0.706959	-0.0149368
402	sp|O60508|PRP17_HUMAN	CDC40	PRP17_HUMAN Pre-mRNA-processing factor 17	0.792835	0.0116516	19.4519	0.836835	n.s.	0.672202	0.0228838	19.4635	0.815763	n.s.	19.4748	0.740723	0.0112322	0.789293	n.s.	0.261077	0.288021	n.s.	0.904722	-0.00773946	19.4441	0.947138	n.s.	0.698475	-0.019391	0.771407	n.s.	0.603978	-0.0306233	0.800166	n.s.	0.964335	0.00326851	19.4551	0.988435	n.s.	0.88939	-0.00838305	0.92038	n.s.	0.771941	-0.0196153	0.924949	n.s.	0.885689	0.011008
1925	sp|P60953|CDC42_HUMAN	CDC42	CDC42_HUMAN Cell division control protein 42 homolog	0.203074	0.151372	18.872	0.276004	n.s.	0.0952841	0.203558	19.0234	0.271394	n.s.	19.0756	0.230115	0.0521866	0.307347	n.s.	0.00614152	0.0117212	sig	0.0305747	0.306454	19.1785	0.163552	n.s.	0.0133753	0.155082	0.042644	n.s.	0.00172875	0.102895	0.189532	n.s.	0.0725912	0.236016	19.108	0.319454	n.s.	0.138159	0.0846446	0.213526	n.s.	0.349862	0.032458	0.719901	n.s.	0.0815133	-0.0704371
2988	sp|Q5VT25-6|MRCKA_HUMAN	CDC42BPA	MRCKA_HUMAN Isoform 6 of Serine/threonine-protein kinase MRCK alpha	0.121423	0.090967	20.0197	0.181924	n.s.	0.193242	0.0735758	20.1107	0.402715	n.s.	20.0933	0.46408	-0.0173912	0.544346	n.s.	0.028542	0.0417568	sig	0.858254	0.00949415	20.0292	0.919502	n.s.	0.039394	-0.0814728	0.0885888	n.s.	0.085672	-0.0640817	0.375593	n.s.	0.415542	0.0412998	20.061	0.671483	n.s.	0.049235	-0.0496672	0.0992436	n.s.	0.174173	-0.032276	0.572352	n.s.	0.280419	0.0318057
5943	sp|Q9Y5S2|MRCKB_HUMAN	CDC42BPB	MRCKB_HUMAN Serine/threonine-protein kinase MRCK beta	0.0710755	-0.0593954	20.3573	0.119458	n.s.	0.217595	-0.0376532	20.2979	0.431115	n.s.	20.3196	0.223032	0.0217422	0.299546	n.s.	0.00266626	0.00599586	sig	0.315848	-0.0352097	20.3221	0.533104	n.s.	0.344034	0.0241857	0.445385	n.s.	0.924107	0.00244349	0.964854	n.s.	0.275231	-0.0357516	20.3215	0.552938	n.s.	0.283917	0.0236439	0.373987	n.s.	0.931921	0.00190162	0.982472	n.s.	0.984841	-0.000541871
4872	sp|Q9H3Q1|BORG4_HUMAN	CDC42EP4	BORG4_HUMAN Cdc42 effector protein 4	0.00538147	-0.420027	16.9223	0.0193585	n.s.	0.0558234	-0.179944	16.5022	0.209554	n.s.	16.7423	0.00324676	0.240084	0.0138298	n.s.	0.00043733	0.001473	sig	0.93004	0.00803555	16.9303	0.961292	n.s.	0.00284907	0.428063	0.0192394	n.s.	0.0262423	0.187979	0.282459	n.s.	0.392008	-0.0886733	16.8336	0.654686	n.s.	0.010971	0.331354	0.0369927	n.s.	0.229205	0.0912706	0.62839	n.s.	0.311904	-0.0967089
4429	sp|Q99459|CDC5L_HUMAN	CDC5L	CDC5L_HUMAN Cell division cycle 5-like protein	0.620557	-0.039907	19.6647	0.687999	n.s.	0.305925	-0.0854936	19.6247	0.525477	n.s.	19.5792	0.0446086	-0.0455866	0.0843354	n.s.	0.267167	0.294094	n.s.	0.912745	-0.0102577	19.6544	0.951572	n.s.	0.596545	0.0296493	0.681271	n.s.	0.201639	0.0752359	0.498546	n.s.	0.439689	-0.062827	19.6018	0.692499	n.s.	0.261886	-0.02292	0.351337	n.s.	0.0562794	0.0226666	0.431467	n.s.	0.351481	-0.0525693
76	sp|O00311|CDC7_HUMAN	CDC7	CDC7_HUMAN Cell division cycle 7-related protein kinase	0.116237	-0.0858076	14.0005	0.175766	n.s.	0.60729	-0.0237223	13.9147	0.774191	n.s.	13.9768	0.163382	0.0620853	0.232703	n.s.	0.00242435	0.00557666	sig	0.851682	0.00713609	14.0076	0.915946	n.s.	0.0298688	0.0929437	0.0734117	n.s.	0.326867	0.0308584	0.602839	n.s.	0.540256	-0.0421961	13.9583	0.762092	n.s.	0.501473	0.0436115	0.58729	n.s.	0.769311	-0.0184737	0.924949	n.s.	0.413704	-0.0493321
3101	sp|Q6P1J9|CDC73_HUMAN	CDC73	CDC73_HUMAN Parafibromin	0.0150029	-0.124042	18.8552	0.037783	n.s.	0.143447	0.0496581	18.7312	0.338756	n.s.	18.9049	0.000556636	0.1737	0.00540412	n.s.	0.0359621	0.050646	n.s.	0.871649	-0.0102122	18.845	0.928311	n.s.	0.109159	0.11383	0.186753	n.s.	0.328322	-0.0598704	0.604024	n.s.	0.909778	-0.00635487	18.8488	0.963361	n.s.	0.0712253	0.117687	0.130048	n.s.	0.293893	-0.056013	0.678425	n.s.	0.958795	0.00385738
3042	sp|Q69YH5|CDCA2_HUMAN	CDCA2	CDCA2_HUMAN Cell division cycle-associated protein 2	0.788168	0.0384892	15.3277	0.833076	n.s.	0.60253	-0.0805612	15.3662	0.770714	n.s.	15.2472	0.146331	-0.11905	0.212637	n.s.	0.265689	0.292573	n.s.	0.863621	0.0397577	15.3675	0.923186	n.s.	0.99461	0.00126854	0.996097	n.s.	0.54725	0.120319	0.765338	n.s.	0.177435	-0.213716	15.114	0.462409	n.s.	0.00161836	-0.252205	0.0143926	n.s.	0.0881093	-0.133154	0.492248	n.s.	0.219055	-0.253473
6000	sp|Q9Y6N8|CAD10_HUMAN	CDH10	CAD10_HUMAN Cadherin-10	0.00860773	0.232373	14.7865	0.0258704	n.s.	0.357256	0.0430438	15.0188	0.577461	n.s.	14.8295	0.0321637	-0.189329	0.0656289	n.s.	0.000214123	0.000859484	sig	0.0624876	0.0538335	14.8403	0.229578	n.s.	0.0186588	-0.178539	0.0529609	n.s.	0.797803	0.0107897	0.906171	n.s.	0.32767	-0.0379401	14.7485	0.601926	n.s.	0.00736171	-0.270313	0.0294713	n.s.	0.164503	-0.0809839	0.565443	n.s.	0.0439167	-0.0917736
[truncated: 5,230 more rows]
[truncated: 57 more columns]

## Sheet: SuppData_accumKO_ERonly
	Reference	Gene.Symbol	Annotation	p.val_ATG12d12.WTd12	log2FC_ATG12d12.WTd12	WTd12	q.val_ATG12d12.WTd12	sig_ATG12d12.WTd12	p.val_CAd12.WTd12	log2FC_CAd12.WTd12	ATG12d12	q.val_CAd12.WTd12	sig_CAd12.WTd12	CAd12	p.val_CAd12.ATG12d12	log2FC_CAd12.ATG12d12	q.val_CAd12.ATG12d12	sig_CAd12.ATG12d12	p.val_anova	q.val_anova	anova_sig	p.val_CABd12.WTd12	log2FC_CABd12.WTd12	CABd12	q.val_CABd12.WTd12	sig_CABd12.WTd12	p.val_CABd12.ATG12d12	log2FC_CABd12.ATG12d12	q.val_CABd12.ATG12d12	sig_CABd12.ATG12d12	p.val_CABd12.CAd12	log2FC_CABd12.CAd12	q.val_CABd12.CAd12	sig_CABd12.CAd12	p.val_CABTEXd12.WTd12	log2FC_CABTEXd12.WTd12	CABTEXd12	q.val_CABTEXd12.WTd12	sig_CABTEXd12.WTd12	p.val_CABTEXd12.ATG12d12	log2FC_CABTEXd12.ATG12d12	q.val_CABTEXd12.ATG12d12	sig_CABTEXd12.ATG12d12	p.val_CABTEXd12.CAd12	log2FC_CABTEXd12.CAd12	q.val_CABTEXd12.CAd12	sig_CABTEXd12.CAd12	p.val_CABTEXd12.CABd12	log2FC_CABTEXd12.CABd12
[truncated: 275 more rows]
[truncated: 61 more columns]
