# Supplementary material for: Combinatorial selective ER-phagy remodels the ER during neurogenesis
Source: bioRxiv. 2023 Jun 26:2023.06.26.546565. Preprint. [Version 1] doi: 10.1101/2023.06.26.546565 (PMC10326971; doi:10.1101/2023.06.26.546565)
Supplement: Supplement 4 [file media-4.xlsx]

## Sheet: ExperimentalDesign
	channel	condition	alternative_name	replicate	priority
	X126.Raw.Intensity	WT	WT	1	1
	X127n.Raw.Intensity	WT	WT	2	1
	X127c.Raw.Intensity	WT	WT	3	1
	X128n.Raw.Intensity	ATG12	ATG12-/-	1	2
	X128c.Raw.Intensity	ATG12	ATG12-/-	2	2
	X129n.Raw.Intensity	ATG12	ATG12-/-	3	2
	X129c.Raw.Intensity	CCPG1	CCPG1-/-	1	3
	X130n.Raw.Intensity	CCPG1	CCPG1-/-	2	3
	X130c.Raw.Intensity	CCPG1	CCPG1-/-	3	3
	X131n.Raw.Intensity	TEX264	TEX264-/-	1	4
	X131c.Raw.Intensity	TEX264	TEX264-/-	2	4
	X132n.Raw.Intensity	TEX264	TEX264-/-	3	4
	X132c.Raw.Intensity	FAM134A	FAM134A-/-	1	5
	X133n.Raw.Intensity	FAM134A	FAM134A-/-	2	5
	X133c.Raw.Intensity	FAM134B	FAM134B-/-	1	6
	X134n.Raw.Intensity	FAM134B	FAM134B-/-	2	6
	X134c.Raw.Intensity	FAM134C	FAM134C-/-	1	7
	X135n.Raw.Intensity	FAM134C	FAM134C-/-	2	7

## Sheet: SuppData_singlesKO_allData
	Reference	Gene.Symbol	Annotation	p.val_ATG12.WT	log2FC_ATG12.WT	WT	q.val_ATG12.WT	sig_ATG12.WT	p.val_CCPG1.WT	log2FC_CCPG1.WT	ATG12	q.val_CCPG1.WT	sig_CCPG1.WT	CCPG1	p.val_CCPG1.ATG12	log2FC_CCPG1.ATG12	q.val_CCPG1.ATG12	sig_CCPG1.ATG12	p.val_anova	q.val_anova	anova_sig	p.val_TEX264.WT	log2FC_TEX264.WT	TEX264	q.val_TEX264.WT	sig_TEX264.WT	p.val_TEX264.ATG12	log2FC_TEX264.ATG12	q.val_TEX264.ATG12	sig_TEX264.ATG12	p.val_TEX264.CCPG1	log2FC_TEX264.CCPG1	q.val_TEX264.CCPG1	sig_TEX264.CCPG1	p.val_FAM134A.WT	log2FC_FAM134A.WT	FAM134A	q.val_FAM134A.WT	sig_FAM134A.WT	p.val_FAM134A.ATG12	log2FC_FAM134A.ATG12	q.val_FAM134A.ATG12	sig_FAM134A.ATG12	p.val_FAM134A.CCPG1	log2FC_FAM134A.CCPG1	q.val_FAM134A.CCPG1	sig_FAM134A.CCPG1	p.val_FAM134A.TEX264	log2FC_FAM134A.TEX264
5494	sp|Q9NRG9|AAAS_HUMAN	AAAS	AAAS_HUMAN Aladin	0.000276519	-0.286727	19.9587	0.00529314	n.s.	0.0220731	0.119793	19.672	0.0538616	n.s.	20.0785	0.000361706	0.40652	0.00321958	n.s.	0.000846068	0.00293026	sig	0.0597072	-0.21779	19.741	0.126853	n.s.	0.462657	0.0689368	0.567914	n.s.	0.0184794	-0.337584	0.100882	n.s.	0.0157441	-0.234081	19.7247	0.083204	n.s.	0.378805	0.0526458	0.484823	n.s.	0.00924727	-0.353875	0.0865929	n.s.	0.896643	-0.0162911
3601	sp|Q86V21|AACS_HUMAN	AACS	AACS_HUMAN Acetoacetyl-CoA synthetase	0.799716	0.00917957	20.1527	0.84208	n.s.	0.46472	-0.0210913	20.1619	0.551061	n.s.	20.1316	0.497027	-0.0302708	0.559058	n.s.	0.00725367	0.0136164	sig	0.0269461	0.17609	20.3288	0.0753933	n.s.	0.0502132	0.16691	0.117339	n.s.	0.0247344	0.197181	0.112397	n.s.	0.0167122	0.189428	20.3421	0.085339	n.s.	0.0485161	0.180248	0.127436	n.s.	0.0226243	0.210519	0.113122	n.s.	0.870523	0.0133377
3326	sp|Q6PD74|AAGAB_HUMAN	AAGAB	AAGAB_HUMAN Alpha- and gamma-adaptin-binding protein p34	0.486324	-0.0326649	16.8912	0.56915	n.s.	0.00326573	-0.247345	16.8585	0.016916	n.s.	16.6438	0.00413717	-0.21468	0.0124461	n.s.	0.0190496	0.0293173	sig	0.0846305	-0.0766452	16.8145	0.163801	n.s.	0.21797	-0.0439803	0.324178	n.s.	0.00248468	0.170699	0.0512505	n.s.	0.10873	-0.124789	16.7664	0.220938	n.s.	0.172881	-0.0921243	0.277913	n.s.	0.0804098	0.122555	0.201647	n.s.	0.305466	-0.0481439
2940	sp|Q2M2I8|AAK1_HUMAN	AAK1	AAK1_HUMAN AP2-associated protein kinase 1	0.0393113	0.104217	19.8398	0.0781402	n.s.	0.316426	-0.0346756	19.9441	0.404187	n.s.	19.8052	0.00229418	-0.138892	0.00860176	n.s.	0.0116708	0.0198235	sig	0.0793542	0.110073	19.9499	0.156107	n.s.	0.893818	0.00585648	0.92137	n.s.	0.0184765	0.144749	0.100882	n.s.	0.103624	0.0913837	19.9312	0.214463	n.s.	0.660928	-0.012833	0.736132	n.s.	0.00392053	0.126059	0.073425	n.s.	0.728119	-0.0186895
5261	sp|Q9H7C9|AAMDC_HUMAN	AAMDC	AAMDC_HUMAN Mth938 domain-containing protein	0.0472239	-0.217659	16.9031	0.0894246	n.s.	0.524223	-0.0507638	16.6855	0.605269	n.s.	16.8523	0.0183185	0.166895	0.0359599	n.s.	0.00481758	0.0100154	sig	0.545589	0.0731546	16.9763	0.653255	n.s.	0.0366982	0.290813	0.0959662	n.s.	0.244862	0.123918	0.392749	n.s.	0.253096	0.157893	17.061	0.384269	n.s.	0.0198994	0.375552	0.081976	n.s.	0.0715787	0.208657	0.189861	n.s.	0.567152	0.0847384
2586	sp|Q13685|AAMP_HUMAN	AAMP	AAMP_HUMAN Angio-associated migratory cell protein	0.131191	-0.0554899	16.0578	0.198579	n.s.	0.00110584	-0.232181	16.0023	0.0100222	n.s.	15.8256	0.00200278	-0.176692	0.00797667	n.s.	0.121489	0.13941	n.s.	0.0899325	-0.208513	15.8493	0.171525	n.s.	0.174447	-0.153023	0.27418	n.s.	0.810242	0.0236684	0.86941	n.s.	0.0245453	-0.148649	15.9092	0.0996755	n.s.	0.0590725	-0.0931591	0.140939	n.s.	0.0625509	0.0835324	0.176691	n.s.	0.649596	0.059864
6241	sp|Q9Y312|AAR2_HUMAN	AAR2	AAR2_HUMAN Protein AAR2 homolog	0.902596	-0.00901734	18.1881	0.923985	n.s.	0.0741949	0.144864	18.1791	0.131577	n.s.	18.333	0.0450111	0.153882	0.0731191	n.s.	0.0100488	0.0176419	sig	0.100854	0.116854	18.305	0.186938	n.s.	0.0565402	0.125871	0.125783	n.s.	0.444726	-0.0280102	0.582422	n.s.	0.0528121	0.212795	18.4009	0.145316	n.s.	0.0315834	0.221812	0.102842	n.s.	0.173104	0.0679307	0.312934	n.s.	0.0194594	0.0959409
1719	sp|P49588|SYAC_HUMAN	AARS	SYAC_HUMAN Alanine--tRNA ligase, cytoplasmic	0.106544	0.0830781	21.1135	0.167209	n.s.	0.610032	0.0234884	21.1966	0.681318	n.s.	21.137	0.240975	-0.0595897	0.301685	n.s.	0.0163691	0.02589	sig	0.142427	0.0989895	21.2125	0.239896	n.s.	0.786517	0.0159114	0.844266	n.s.	0.25439	0.0755011	0.402454	n.s.	0.0181943	0.189943	21.3034	0.0887673	n.s.	0.0834533	0.106865	0.173326	n.s.	0.0357049	0.166454	0.137883	n.s.	0.245648	0.0909531
3063	sp|Q5JTZ9|SYAM_HUMAN	AARS2	SYAM_HUMAN Alanine--tRNA ligase, mitochondrial	0.611496	-0.0356378	15.9755	0.682198	n.s.	0.00736982	0.219275	15.9398	0.026581	n.s.	16.1948	0.00793068	0.254913	0.0194701	n.s.	0.0379102	0.0512001	n.s.	0.59268	0.0414914	16.017	0.69222	n.s.	0.371649	0.0771292	0.480984	n.s.	0.0413647	-0.177783	0.139751	n.s.	0.324043	0.129525	16.105	0.454403	n.s.	0.249002	0.165163	0.356266	n.s.	0.426972	-0.0897498	0.562697	n.s.	0.523243	0.0880336
4876	sp|Q9BTE6-3|AASD1_HUMAN	AARSD1	AASD1_HUMAN Isoform 3 of Alanyl-tRNA editing protein Aarsd1	0.747093	-0.0108384	16.6349	0.800448	n.s.	0.286048	-0.0680024	16.6241	0.372868	n.s.	16.5669	0.409029	-0.0571641	0.474746	n.s.	0.316564	0.330807	n.s.	0.46932	0.0286777	16.6636	0.586085	n.s.	0.435511	0.0395161	0.542923	n.s.	0.208074	0.0966801	0.355102	n.s.	0.165147	0.0582742	16.6932	0.28814	n.s.	0.248433	0.0691126	0.355769	n.s.	0.195703	0.126277	0.337725	n.s.	0.61799	0.0295965
5502	sp|Q9NRN7|ADPPT_HUMAN	AASDHPPT	ADPPT_HUMAN L-aminoadipate-semialdehyde dehydrogenase-phosphopantetheinyl transferase	0.00337093	-0.0936637	18.9234	0.0152514	n.s.	0.0215259	-0.0897808	18.8297	0.053017	n.s.	18.8336	0.862897	0.00388289	0.887129	n.s.	0.00154856	0.00441662	sig	0.621439	0.0236493	18.947	0.716279	n.s.	0.0507083	0.117313	0.118052	n.s.	0.0719507	0.11343	0.189922	n.s.	0.499477	0.0151974	18.9386	0.619447	n.s.	0.00254344	0.108861	0.0453363	n.s.	0.0317819	0.104978	0.130865	n.s.	0.887584	-0.00845186
5854	sp|Q9UDR5|AASS_HUMAN	AASS	AASS_HUMAN Alpha-aminoadipic semialdehyde synthase, mitochondrial	0.384711	-0.065307	19.8017	0.471967	n.s.	0.135479	0.0956685	19.7364	0.207372	n.s.	19.8974	0.0415118	0.160975	0.0684991	n.s.	0.00239837	0.00605433	sig	0.962083	-0.00237993	19.7993	0.974566	n.s.	0.279922	0.062927	0.387501	n.s.	0.0199581	-0.0980484	0.102862	n.s.	0.331519	0.0705333	19.8723	0.460997	n.s.	0.129137	0.13584	0.229028	n.s.	0.516599	-0.0251352	0.643143	n.s.	0.0451891	0.0729132
5675	sp|Q9NY61|AATF_HUMAN	AATF	AATF_HUMAN Protein AATF	0.0100828	-0.256066	17.0688	0.030026	n.s.	0.0186606	0.216886	16.8128	0.0478894	n.s.	17.2857	0.000842083	0.472952	0.00491068	n.s.	0.000241947	0.00131198	sig	0.106661	-0.15052	16.9183	0.195464	n.s.	0.202735	0.105546	0.306515	n.s.	0.00633537	-0.367406	0.0699685	n.s.	0.211858	-0.117265	16.9516	0.340149	n.s.	0.137233	0.138801	0.238218	n.s.	0.0175361	-0.334151	0.103959	n.s.	0.739822	0.033255
2185	sp|P80404|GABT_HUMAN	ABAT	GABT_HUMAN 4-aminobutyrate aminotransferase, mitochondrial	0.251336	-0.0685889	19.1661	0.333742	n.s.	0.43584	-0.0358728	19.0975	0.522814	n.s.	19.1303	0.579455	0.0327161	0.636735	n.s.	0.524641	0.533449	n.s.	0.888329	-0.00745839	19.1587	0.924421	n.s.	0.372729	0.0611305	0.482071	n.s.	0.620727	0.0284144	0.727714	n.s.	0.555451	0.0283088	19.1944	0.666664	n.s.	0.217714	0.0968977	0.324543	n.s.	0.279861	0.0641816	0.423319	n.s.	0.595835	0.0357672
3584	sp|Q86UK0|ABCAC_HUMAN	ABCA12	ABCAC_HUMAN ATP-binding cassette sub-family A member 12	0.0329983	-0.43509	18.0265	0.0685569	n.s.	0.00409385	0.682293	17.5914	0.0191811	up	18.7088	0.000573954	1.11738	0.00413707	up	0.000503707	0.00209366	sig	0.13286	0.453779	18.4802	0.228183	n.s.	0.0206539	0.888868	0.0670969	n.s.	0.373783	-0.228515	0.516862	n.s.	0.083047	0.327589	18.3541	0.187116	n.s.	0.00850475	0.762678	0.0602625	n.s.	0.0218183	-0.354705	0.111854	n.s.	0.687768	-0.12619
4764	sp|Q99758|ABCA3_HUMAN	ABCA3	ABCA3_HUMAN ATP-binding cassette sub-family A member 3	0.00223521	0.46158	16.7294	0.0120765	n.s.	0.343385	-0.052835	17.191	0.430227	n.s.	16.6766	0.000614613	-0.514415	0.00427328	n.s.	3.20416e-06	9.93444e-05	sig	0.0586073	-0.172389	16.557	0.125091	n.s.	0.000750735	-0.633969	0.0153609	down	0.0827489	-0.119554	0.204896	n.s.	0.519623	-0.0467732	16.6826	0.636755	n.s.	0.00510403	-0.508353	0.0511255	n.s.	0.882901	0.00606187	0.920991	n.s.	0.160922	0.125616
5499	sp|Q9NRK6|ABCBA_HUMAN	ABCB10	ABCBA_HUMAN ATP-binding cassette sub-family B member 10, mitochondrial	0.252894	-0.0632872	17.5012	0.335535	n.s.	6.24633e-05	-0.211549	17.4379	0.00367966	n.s.	17.2896	0.0366819	-0.148262	0.0621272	n.s.	2.33403e-06	8.36394e-05	sig	0.00504498	-0.34715	17.154	0.0282798	n.s.	0.0216427	-0.283863	0.0689125	n.s.	0.0963655	-0.135601	0.223745	n.s.	5.62303e-05	-0.303092	17.1981	0.0245772	n.s.	0.0288958	-0.239805	0.0982397	n.s.	0.00627428	-0.0915433	0.0820046	n.s.	0.619547	0.0440575
5407	sp|Q9NP58|ABCB6_HUMAN	ABCB6	ABCB6_HUMAN ATP-binding cassette sub-family B member 6, mitochondrial	0.166295	-0.173061	15.5427	0.240319	n.s.	0.000289275	-0.674422	15.3696	0.00585873	down	14.8682	0.00743774	-0.501361	0.0186159	n.s.	0.000166491	0.00105335	sig	5.60321e-05	-0.841941	14.7007	0.00770362	down	0.00212042	-0.66888	0.0225992	down	0.0155613	-0.167519	0.0945054	n.s.	0.000698646	-0.821473	14.7212	0.0389212	down	0.012515	-0.648412	0.067847	n.s.	0.0571536	-0.147051	0.169521	n.s.	0.478949	0.0204676
475	sp|O75027-2|ABCB7_HUMAN	ABCB7	ABCB7_HUMAN Isoform 2 of ATP-binding cassette sub-family B member 7, mitochondrial	0.403013	-0.0525531	17.7768	0.489967	n.s.	0.0946514	-0.115803	17.7242	0.158241	n.s.	17.661	0.231993	-0.0632497	0.292303	n.s.	0.0009632	0.00320737	sig	0.000490056	-0.461315	17.3154	0.0113779	n.s.	0.000286763	-0.408762	0.0122609	n.s.	0.000282546	-0.345512	0.031557	n.s.	0.0316734	-0.306547	17.4702	0.111667	n.s.	0.0381113	-0.253994	0.112357	n.s.	0.0662765	-0.190745	0.181595	n.s.	0.0703884	0.154767
5570	sp|Q9NUT2|ABCB8_HUMAN	ABCB8	ABCB8_HUMAN ATP-binding cassette sub-family B member 8, mitochondrial	0.301522	-0.0827214	16.4233	0.386368	n.s.	0.0103483	-0.320945	16.3406	0.0326153	n.s.	16.1024	0.0520735	-0.238224	0.0823618	n.s.	0.000149711	0.0009839	sig	0.000543795	-0.704573	15.7188	0.0115042	down	0.00199262	-0.621852	0.0221478	down	0.0116496	-0.383628	0.0847243	n.s.	0.0178876	-0.347502	16.0758	0.0882791	n.s.	0.0750343	-0.264781	0.162236	n.s.	0.806852	-0.0265571	0.867159	n.s.	0.0364654	0.357071
1457	sp|P33527-9|MRP1_HUMAN	ABCC1	MRP1_HUMAN Isoform 9 of Multidrug resistance-associated protein 1	0.000548298	-0.369744	17.0727	0.00670372	n.s.	0.100527	-0.101601	16.703	0.165418	n.s.	16.9711	0.00474272	0.268143	0.0135327	n.s.	0.00175949	0.0048332	sig	0.000434059	-0.443397	16.6293	0.0110445	n.s.	0.145695	-0.073653	0.24183	n.s.	0.00257732	-0.341796	0.0513877	n.s.	0.0624187	-0.299418	16.7733	0.159808	n.s.	0.542885	0.070326	0.636147	n.s.	0.170128	-0.197817	0.309586	n.s.	0.266518	0.143979
275	sp|O15439|MRP4_HUMAN	ABCC4	MRP4_HUMAN Multidrug resistance-associated protein 4	0.0195191	-0.204389	17.1734	0.0468458	n.s.	0.636148	-0.0231773	16.969	0.704776	n.s.	17.1502	0.0279595	0.181212	0.0500075	n.s.	0.000307304	0.00150973	sig	0.00212757	-0.350308	16.8231	0.0187319	n.s.	0.0638384	-0.145919	0.136121	n.s.	0.00265378	-0.327131	0.0517609	n.s.	0.0180868	-0.252254	16.9211	0.0885883	n.s.	0.515928	-0.0478645	0.611942	n.s.	0.0226097	-0.229076	0.113122	n.s.	0.194623	0.0980544
448	sp|O60706|ABCC9_HUMAN	ABCC9	ABCC9_HUMAN ATP-binding cassette sub-family C member 9	0.195036	0.194158	15.1656	0.272554	n.s.	0.000498692	1.04474	15.3597	0.00703789	up	16.2103	0.00199213	0.850586	0.00793912	up	0.00106928	0.00344553	sig	0.0870733	0.511148	15.6767	0.16723	n.s.	0.248258	0.31699	0.355694	n.s.	0.0750201	-0.533596	0.194279	n.s.	0.0353006	0.553695	15.7193	0.117368	n.s.	0.126068	0.359537	0.225357	n.s.	0.0410417	-0.491049	0.146772	n.s.	0.895494	0.0425468
1458	sp|P33897|ABCD1_HUMAN	ABCD1	ABCD1_HUMAN ATP-binding cassette sub-family D member 1	0.00439506	0.210255	17.4769	0.0177558	n.s.	0.785021	-0.0139088	17.6872	0.831742	n.s.	17.463	0.00685755	-0.224164	0.0176267	n.s.	6.26946e-05	0.000574887	sig	0.0193986	-0.217068	17.2598	0.0609938	n.s.	0.00139476	-0.427323	0.0191079	n.s.	0.031184	-0.203159	0.122915	n.s.	0.0868418	-0.0949617	17.3819	0.191994	n.s.	0.00179009	-0.305217	0.0437727	n.s.	0.198462	-0.0810529	0.340491	n.s.	0.153529	0.122106
1364	sp|P28288|ABCD3_HUMAN	ABCD3	ABCD3_HUMAN ATP-binding cassette sub-family D member 3	0.00258428	0.401938	19.1178	0.0131239	n.s.	0.048814	0.159664	19.5198	0.0959368	n.s.	19.2775	0.0010366	-0.242274	0.00543021	n.s.	0.00233123	0.00591297	sig	0.969958	0.00537196	19.1232	0.979786	n.s.	0.0334618	-0.396566	0.0903182	n.s.	0.278691	-0.154292	0.428094	n.s.	0.974896	0.00339573	19.1212	0.98327	n.s.	0.013601	-0.398542	0.0702266	n.s.	0.119378	-0.156268	0.250647	n.s.	0.99158	-0.00197623
2032	sp|P61221|ABCE1_HUMAN	ABCE1	ABCE1_HUMAN ATP-binding cassette sub-family E member 1	0.847667	0.0165599	21.4681	0.881824	n.s.	0.0736569	0.15562	21.4846	0.131053	n.s.	21.6237	0.105801	0.13906	0.148814	n.s.	0.0430708	0.0570135	n.s.	0.0800227	0.157782	21.6259	0.157135	n.s.	0.11284	0.141223	0.202943	n.s.	0.967604	0.00216245	0.978727	n.s.	0.122913	0.187768	21.6559	0.236906	n.s.	0.155835	0.171208	0.259724	n.s.	0.658044	0.032148	0.758336	n.s.	0.699596	0.0299856
3963	sp|Q8NE71|ABCF1_HUMAN	ABCF1	ABCF1_HUMAN ATP-binding cassette sub-family F member 1	0.00948528	-0.25386	18.7026	0.0288566	n.s.	0.145333	0.0769461	18.4488	0.219013	n.s.	18.7796	0.00435445	0.330806	0.0128492	n.s.	0.0130604	0.0217003	sig	0.607354	-0.0544248	18.6482	0.705432	n.s.	0.129682	0.199435	0.22296	n.s.	0.256037	-0.131371	0.40453	n.s.	0.744865	-0.023116	18.6795	0.820986	n.s.	0.0652176	0.230744	0.149332	n.s.	0.239612	-0.100062	0.381934	n.s.	0.828503	0.0313088
5872	sp|Q9UG63|ABCF2_HUMAN	ABCF2	ABCF2_HUMAN ATP-binding cassette sub-family F member 2	0.0104382	-0.176383	18.3541	0.0307314	n.s.	0.0283689	-0.0888257	18.1777	0.0643665	n.s.	18.2653	0.0710393	0.0875573	0.106682	n.s.	0.00393343	0.00864021	sig	0.00869965	-0.211896	18.1422	0.0380904	n.s.	0.51996	-0.0355132	0.623375	n.s.	0.041821	-0.12307	0.14068	n.s.	0.131679	-0.0672937	18.2868	0.247274	n.s.	0.0947883	0.109089	0.18698	n.s.	0.476302	0.021532	0.607471	n.s.	0.0716551	0.144603
5568	sp|Q9NUQ8|ABCF3_HUMAN	ABCF3	ABCF3_HUMAN ATP-binding cassette sub-family F member 3	0.146429	-0.0764964	18.0054	0.216536	n.s.	0.0999385	0.057782	17.9289	0.1647	n.s.	18.0632	0.041735	0.134278	0.0687688	n.s.	0.031879	0.0444153	sig	0.0721394	0.108616	18.114	0.145627	n.s.	0.0326709	0.185112	0.0891024	n.s.	0.34488	0.0508338	0.49171	n.s.	0.148442	0.070266	18.0757	0.268239	n.s.	0.0901886	0.146762	0.181385	n.s.	0.784549	0.012484	0.851143	n.s.	0.580584	-0.0383498
5557	sp|Q9NUJ1|ABHDA_HUMAN	ABHD10	ABHDA_HUMAN Mycophenolic acid acyl-glucuronide esterase, mitochondrial	0.0079559	0.512458	18.5435	0.0257385	n.s.	3.60722e-06	1.30459	19.056	0.00196567	up	19.8481	0.00130042	0.792136	0.00619614	up	0.00246588	0.00617662	sig	0.00121895	1.17044	19.714	0.0150109	up	0.0179713	0.657987	0.062442	n.s.	0.389353	-0.134149	0.530601	n.s.	0.00206729	1.09247	19.636	0.0475004	up	0.0362667	0.580011	0.110281	n.s.	0.121179	-0.212125	0.252488	n.s.	0.728099	-0.0779761
3996	sp|Q8NFV4|ABHDB_HUMAN	ABHD11	ABHDB_HUMAN Alpha/beta hydrolase domain-containing protein 11	0.0272572	0.265381	16.7307	0.0591121	n.s.	0.0263877	0.323354	16.996	0.0608949	n.s.	17.054	0.433581	0.057973	0.498157	n.s.	0.0957293	0.112889	n.s.	0.183432	0.222627	16.9533	0.289066	n.s.	0.74293	-0.0427532	0.808853	n.s.	0.4895	-0.100726	0.623297	n.s.	0.0503996	0.319978	17.0506	0.14126	n.s.	0.379749	0.054597	0.485838	n.s.	0.971224	-0.00337609	0.982893	n.s.	0.579348	0.0973502
3819	sp|Q8N2K0-2|ABD12_HUMAN	ABHD12	ABD12_HUMAN Isoform 2 of Monoacylglycerol lipase ABHD12	0.0318819	0.174543	18.9648	0.0668136	n.s.	0.00210893	0.225915	19.1393	0.0134639	n.s.	19.1907	0.454575	0.0513727	0.518143	n.s.	0.00320433	0.00745568	sig	0.524919	0.0229758	18.9878	0.634722	n.s.	0.0728579	-0.151567	0.149215	n.s.	0.0108091	-0.20294	0.0828913	n.s.	0.396118	0.043218	19.008	0.523846	n.s.	0.205462	-0.131325	0.311365	n.s.	0.0534951	-0.182697	0.164989	n.s.	0.758105	0.0202423
786	sp|O95870|ABHGA_HUMAN	ABHD16A	ABHGA_HUMAN Abhydrolase domain-containing protein 16A	0.022157	0.302808	17.7437	0.0508603	n.s.	0.27758	-0.151118	18.0465	0.365073	n.s.	17.5926	0.0122492	-0.453926	0.026476	n.s.	0.0147686	0.0238833	sig	0.621412	-0.0551961	17.6885	0.716279	n.s.	0.0132453	-0.358004	0.0522076	n.s.	0.472409	0.0959218	0.607021	n.s.	0.54134	0.0743679	17.8181	0.654822	n.s.	0.0577173	-0.22844	0.139267	n.s.	0.194544	0.225486	0.336605	n.s.	0.321912	0.129564
4105	sp|Q8WTS1|ABHD5_HUMAN	ABHD5	ABHD5_HUMAN 1-acylglycerol-3-phosphate O-acyltransferase ABHD5	0.0663506	0.186088	13.0224	0.115238	n.s.	0.574487	-0.0707515	13.2085	0.650249	n.s.	12.9517	0.0704156	-0.25684	0.105942	n.s.	0.0763122	0.0925516	n.s.	0.0737847	-0.178333	12.8441	0.147839	n.s.	0.00272681	-0.364422	0.0245006	n.s.	0.362211	-0.107582	0.506305	n.s.	0.153185	-0.197596	12.8248	0.273906	n.s.	0.0183961	-0.383684	0.0794184	n.s.	0.43484	-0.126844	0.570051	n.s.	0.828702	-0.0192627
4914	sp|Q9BV23|ABHD6_HUMAN	ABHD6	ABHD6_HUMAN Monoacylglycerol lipase ABHD6	2.77904e-05	0.549294	17.5378	0.00269195	n.s.	0.0104467	0.119643	18.0871	0.0327133	n.s.	17.6574	0.00026419	-0.429651	0.00286596	n.s.	2.78933e-06	9.0498e-05	sig	0.11739	-0.0978245	17.44	0.209844	n.s.	0.000289085	-0.647119	0.0122609	down	0.016661	-0.217468	0.0978952	n.s.	0.290843	0.0629699	17.6008	0.422673	n.s.	0.00354728	-0.486324	0.0473623	n.s.	0.404062	-0.0566734	0.543334	n.s.	0.135739	0.160794
3787	sp|Q8IZP0|ABI1_HUMAN	ABI1	ABI1_HUMAN Abl interactor 1	0.290952	0.136041	20.2109	0.37486	n.s.	0.00472912	0.314389	20.3469	0.0207097	n.s.	20.5253	0.212254	0.178349	0.270111	n.s.	0.196676	0.214123	n.s.	0.0921574	0.199457	20.4104	0.174461	n.s.	0.673977	0.0634162	0.753385	n.s.	0.317123	-0.114932	0.464712	n.s.	0.0805659	0.15795	20.3688	0.183568	n.s.	0.893626	0.0219087	0.921205	n.s.	0.156935	-0.15644	0.294588	n.s.	0.760608	-0.0415075
5679	sp|Q9NYB9|ABI2_HUMAN	ABI2	ABI2_HUMAN Abl interactor 2	0.575149	0.0441155	19.5762	0.649976	n.s.	0.860649	0.0175481	19.6203	0.893608	n.s.	19.5937	0.697687	-0.0265674	0.744263	n.s.	0.946477	0.947208	n.s.	0.947821	0.00627724	19.5825	0.966312	n.s.	0.550674	-0.0378383	0.652114	n.s.	0.898858	-0.0112709	0.93238	n.s.	0.693931	0.039558	19.6157	0.782533	n.s.	0.838398	-0.00455753	0.880094	n.s.	0.800174	0.0220099	0.863567	n.s.	0.67663	0.0332807
820	sp|P00519-2|ABL1_HUMAN	ABL1	ABL1_HUMAN Isoform IB of Tyrosine-protein kinase ABL1	0.856305	-0.00929257	18.5267	0.889239	n.s.	0.000426099	0.232456	18.5174	0.00657674	n.s.	18.7591	0.00873322	0.241748	0.0208516	n.s.	0.00197318	0.00524453	sig	0.0276056	0.172386	18.699	0.0763809	n.s.	0.0565203	0.181679	0.125783	n.s.	0.321566	-0.0600698	0.469524	n.s.	0.000423511	0.241865	18.7685	0.0348645	n.s.	0.0254622	0.251157	0.0921247	n.s.	0.723686	0.00940878	0.806585	n.s.	0.358475	0.0694786
1596	sp|P42684|ABL2_HUMAN	ABL2	ABL2_HUMAN Abelson tyrosine-protein kinase 2	0.00106992	-0.281467	17.4942	0.00867545	n.s.	0.000120661	-0.262486	17.2127	0.0045342	n.s.	17.2317	0.555895	0.0189804	0.614815	n.s.	0.00836798	0.0152359	sig	0.00189094	-0.380442	17.1137	0.0177947	n.s.	0.159562	-0.0989748	0.257717	n.s.	0.0776453	-0.117955	0.198287	n.s.	0.00235793	-0.206173	17.288	0.0491298	n.s.	0.136765	0.0752934	0.237725	n.s.	0.00645045	0.056313	0.0832342	n.s.	0.0723674	0.174268
147	sp|O14639|ABLM1_HUMAN	ABLIM1	ABLM1_HUMAN Actin-binding LIM protein 1	0.0172028	0.0843501	16.5067	0.0429974	n.s.	0.000870766	0.175397	16.591	0.00901408	n.s.	16.6821	0.00791668	0.0910468	0.019454	n.s.	4.39718e-08	6.19429e-06	sig	0.000201671	0.46731	16.974	0.00960905	n.s.	0.00041028	0.38296	0.0132269	n.s.	0.00103599	0.291913	0.0416983	n.s.	0.0366401	0.151269	16.658	0.11928	n.s.	0.201826	0.0669185	0.30787	n.s.	0.584527	-0.0241283	0.69846	n.s.	0.010682	-0.316041
2447	sp|Q12979|ABR_HUMAN	ABR	ABR_HUMAN Active breakpoint cluster region-related protein	0.0620954	0.113747	18.649	0.10961	n.s.	0.83072	-0.00399142	18.7627	0.86992	n.s.	18.645	0.0503633	-0.117738	0.0801177	n.s.	0.0105624	0.0183274	sig	0.00533117	0.144214	18.7932	0.0290215	n.s.	0.550447	0.0304676	0.651965	n.s.	0.00303305	0.148206	0.0539861	n.s.	0.0236628	0.153198	18.8022	0.0979992	n.s.	0.56738	0.039451	0.65572	n.s.	0.0163715	0.157189	0.101325	n.s.	0.840114	0.00898347
6062	sp|Q9ULW3|ABT1_HUMAN	ABT1	ABT1_HUMAN Activator of basal transcription 1	0.00355104	-0.308952	16.1028	0.0157716	n.s.	0.184586	0.151956	15.7938	0.264218	n.s.	16.2548	0.0054583	0.460908	0.0149872	n.s.	0.0022252	0.00569933	sig	0.561268	0.0588505	16.1617	0.667098	n.s.	0.0110505	0.367803	0.0474534	n.s.	0.463845	-0.0931054	0.600903	n.s.	0.638521	0.0322274	16.135	0.736493	n.s.	0.000967731	0.34118	0.0380626	n.s.	0.345273	-0.119729	0.489097	n.s.	0.815119	-0.0266232
3894	sp|Q8N961|ABTB2_HUMAN	ABTB2	ABTB2_HUMAN Ankyrin repeat and BTB/POZ domain-containing protein 2	0.0230007	0.354954	14.8278	0.0521865	n.s.	0.858154	0.0124539	15.1827	0.891446	n.s.	14.8402	0.017925	-0.3425	0.0353589	n.s.	0.0556197	0.0707947	n.s.	0.933261	-0.00984869	14.8179	0.956391	n.s.	0.0438258	-0.364802	0.107695	n.s.	0.836332	-0.0223026	0.888992	n.s.	0.398434	0.0890313	14.9168	0.525729	n.s.	0.111193	-0.265922	0.207885	n.s.	0.35521	0.0765773	0.498432	n.s.	0.516239	0.09888
964	sp|P09110|THIK_HUMAN	ACAA1	THIK_HUMAN 3-ketoacyl-CoA thiolase, peroxisomal	0.00257805	0.324287	19.4876	0.0131128	n.s.	0.0891459	0.109689	19.8119	0.151142	n.s.	19.5973	0.0162036	-0.214598	0.0327508	n.s.	0.0010079	0.00330934	sig	0.582453	0.0224979	19.5101	0.684672	n.s.	0.00227388	-0.301789	0.023009	n.s.	0.120522	-0.0871909	0.254793	n.s.	0.523418	-0.031913	19.4557	0.640194	n.s.	0.00655078	-0.3562	0.0552722	n.s.	0.0775133	-0.141602	0.1974	n.s.	0.217309	-0.0544109
1601	sp|P42765|THIM_HUMAN	ACAA2	THIM_HUMAN 3-ketoacyl-CoA thiolase, mitochondrial	0.0104535	0.252682	19.2384	0.0307484	n.s.	3.72215e-05	0.528972	19.491	0.00326632	n.s.	19.7673	0.0064372	0.276291	0.0168369	n.s.	0.000166561	0.00105335	sig	0.000423808	0.48268	19.721	0.0110292	n.s.	0.0230604	0.229998	0.0717731	n.s.	0.327849	-0.0462924	0.475025	n.s.	0.0154984	0.353054	19.5914	0.0828629	n.s.	0.35624	0.100372	0.462613	n.s.	0.0795007	-0.175919	0.200142	n.s.	0.211947	-0.129626
2464	sp|Q13085-4|ACACA_HUMAN	ACACA	ACACA_HUMAN Isoform 4 of Acetyl-CoA carboxylase 1	0.461098	-0.0377081	21.3484	0.546137	n.s.	0.0351072	-0.156295	21.3107	0.0749818	n.s.	21.1921	0.045542	-0.118587	0.0737411	n.s.	0.00103341	0.00336508	sig	0.00436485	-0.233735	21.1147	0.026514	n.s.	0.00247819	-0.196027	0.0236854	n.s.	0.087551	-0.0774401	0.211378	n.s.	0.0308458	-0.202118	21.1463	0.110248	n.s.	0.0228598	-0.16441	0.0867282	n.s.	0.383567	-0.0458228	0.525798	n.s.	0.278107	0.0316174
3257	sp|Q6JQN1-5|ACD10_HUMAN	ACAD10	ACD10_HUMAN Isoform 5 of Acyl-CoA dehydrogenase family member 10	0.897838	0.00581355	14.8344	0.920568	n.s.	0.0523191	0.104434	14.8402	0.101115	n.s.	14.9388	0.0536523	0.0986201	0.0843442	n.s.	0.00673307	0.012906	sig	0.0706457	-0.113144	14.7212	0.143596	n.s.	0.056499	-0.118957	0.125783	n.s.	0.00590037	-0.217577	0.0686475	n.s.	0.756332	-0.014487	14.8199	0.829382	n.s.	0.645979	-0.0203005	0.723711	n.s.	0.0335007	-0.118921	0.133592	n.s.	0.12282	0.0986568
6002	sp|Q9UKU7|ACAD8_HUMAN	ACAD8	ACAD8_HUMAN Isobutyryl-CoA dehydrogenase, mitochondrial	0.00144443	0.375322	18.2718	0.00980358	n.s.	0.279392	-0.0601386	18.6472	0.366712	n.s.	18.2117	0.00225554	-0.435461	0.00852318	n.s.	0.0952369	0.112349	n.s.	0.95183	-0.00623821	18.2656	0.969097	n.s.	0.0221086	-0.38156	0.0697827	n.s.	0.635029	0.0539004	0.738512	n.s.	0.306238	0.0474235	18.3193	0.437002	n.s.	0.0147912	-0.327898	0.072092	n.s.	0.195313	0.107562	0.33741	n.s.	0.700266	0.0536617
5277	sp|Q9H845|ACAD9_HUMAN	ACAD9	ACAD9_HUMAN Acyl-CoA dehydrogenase family member 9, mitochondrial	0.163144	-0.129564	19.7337	0.236556	n.s.	0.0137555	-0.263947	19.6041	0.0391462	n.s.	19.4697	0.0876234	-0.134384	0.127424	n.s.	0.0044061	0.00938887	sig	0.00301831	-0.52427	19.2094	0.0220752	n.s.	0.00756479	-0.394706	0.038715	n.s.	0.0175747	-0.260323	0.0998385	n.s.	0.055384	-0.333821	19.3998	0.149734	n.s.	0.150619	-0.204257	0.25404	n.s.	0.499077	-0.0698738	0.628452	n.s.	0.190977	0.190449
1038	sp|P11310-2|ACADM_HUMAN	ACADM	ACADM_HUMAN Isoform 2 of Medium-chain specific acyl-CoA dehydrogenase, mitochondrial	0.0271082	0.146871	18.5405	0.0588283	n.s.	0.000191342	0.290168	18.6874	0.00542826	n.s.	18.8307	0.0193226	0.143297	0.0373393	n.s.	0.00118475	0.00370343	sig	0.147697	0.0515608	18.5921	0.246669	n.s.	0.0865121	-0.0953099	0.16775	n.s.	0.000285185	-0.238607	0.031557	n.s.	0.0052852	0.235286	18.7758	0.0617707	n.s.	0.182239	0.0884153	0.288167	n.s.	0.0556164	-0.054882	0.167778	n.s.	0.00872053	0.183725
1139	sp|P16219|ACADS_HUMAN	ACADS	ACADS_HUMAN Short-chain specific acyl-CoA dehydrogenase, mitochondrial	0.196448	-0.0815628	18.067	0.274093	n.s.	0.116927	-0.10958	17.9855	0.185297	n.s.	17.9575	0.645653	-0.0280169	0.697369	n.s.	0.0294872	0.0416652	sig	0.0501675	-0.260846	17.8062	0.112256	n.s.	0.13198	-0.179283	0.226011	n.s.	0.191028	-0.151266	0.33601	n.s.	0.955654	0.00292321	18.07	0.970633	n.s.	0.197365	0.084486	0.303343	n.s.	0.133503	0.112503	0.267287	n.s.	0.101513	0.263769
1623	sp|P45954|ACDSB_HUMAN	ACADSB	ACDSB_HUMAN Short/branched chain specific acyl-CoA dehydrogenase, mitochondrial	0.538358	0.0685102	20.0219	0.615918	n.s.	0.982381	-0.000852048	20.0904	0.987256	n.s.	20.0211	0.523983	-0.0693622	0.584407	n.s.	0.47688	0.486336	n.s.	0.4176	-0.104651	19.9173	0.536697	n.s.	0.307965	-0.173162	0.416534	n.s.	0.413027	-0.103799	0.554753	n.s.	0.537817	0.0325783	20.0545	0.6519	n.s.	0.797879	-0.0359318	0.848278	n.s.	0.433837	0.0334304	0.569063	n.s.	0.419038	0.13723
1732	sp|P49748-3|ACADV_HUMAN	ACADVL	ACADV_HUMAN Isoform 3 of Very long-chain specific acyl-CoA dehydrogenase, mitochondrial	0.0429304	-0.0640109	21.3176	0.0835152	n.s.	0.00996892	0.0808565	21.2536	0.0319637	n.s.	21.3985	0.000755302	0.144867	0.00465621	n.s.	0.000442516	0.00191294	sig	0.000470349	-0.287102	21.0305	0.0113306	n.s.	0.00105004	-0.223091	0.0176418	n.s.	8.5748e-05	-0.367959	0.0247352	n.s.	0.11962	-0.111991	21.2056	0.232983	n.s.	0.41484	-0.0479805	0.520961	n.s.	0.0276221	-0.192848	0.12387	n.s.	0.0502497	0.175111
2755	sp|Q15057|ACAP2_HUMAN	ACAP2	ACAP2_HUMAN Arf-GAP with coiled-coil, ANK repeat and PH domain-containing protein 2	0.00444809	-0.189178	17.3184	0.0178807	n.s.	0.269542	0.0449559	17.1292	0.356372	n.s.	17.3633	0.00135972	0.234134	0.00636436	n.s.	3.69835e-05	0.000405504	sig	0.125459	-0.0762218	17.2422	0.219189	n.s.	0.0307416	0.112956	0.0861988	n.s.	0.0301067	-0.121178	0.121628	n.s.	0.724305	-0.0153695	17.303	0.804783	n.s.	0.0113232	0.173809	0.065594	n.s.	0.184788	-0.0603253	0.327139	n.s.	0.244447	0.0608523
4619	sp|Q96P50|ACAP3_HUMAN	ACAP3	ACAP3_HUMAN Arf-GAP with coiled-coil, ANK repeat and PH domain-containing protein 3	0.312487	0.0663132	19.2182	0.398841	n.s.	0.00575257	-0.255936	19.2845	0.023009	n.s.	18.9623	0.0107145	-0.322249	0.0241075	n.s.	0.0004245	0.00186732	sig	0.00434045	-0.230093	18.9881	0.0264814	n.s.	0.0110959	-0.296406	0.0475539	n.s.	0.678946	0.0258429	0.772322	n.s.	0.778018	-0.0142596	19.2039	0.846182	n.s.	0.402718	-0.0805728	0.508994	n.s.	0.0433804	0.241676	0.150253	n.s.	0.0417971	0.215834
1307	sp|P24752|THIL_HUMAN	ACAT1	THIL_HUMAN Acetyl-CoA acetyltransferase, mitochondrial	0.000371149	0.619282	22.3096	0.00568014	up	0.0750013	0.07474	22.9289	0.132608	n.s.	22.3843	0.00044044	-0.544542	0.00350621	n.s.	0.0188337	0.0290349	sig	0.188425	0.259855	22.5694	0.294713	n.s.	0.100568	-0.359426	0.187103	n.s.	0.318484	0.185115	0.46618	n.s.	0.090787	0.183899	22.4935	0.196582	n.s.	0.0174586	-0.435383	0.077187	n.s.	0.212488	0.109159	0.356224	n.s.	0.751769	-0.0759565
4949	sp|Q9BWD1|THIC_HUMAN	ACAT2	THIC_HUMAN Acetyl-CoA acetyltransferase, cytosolic	0.00419771	0.33288	19.4017	0.0173587	n.s.	0.09126	0.171298	19.7346	0.153841	n.s.	19.573	0.0887934	-0.161582	0.128825	n.s.	0.0215417	0.032312	sig	0.0056659	0.342777	19.7445	0.0298366	n.s.	0.870452	0.00989711	0.903207	n.s.	0.0915842	0.171479	0.216787	n.s.	0.0377086	0.225205	19.6269	0.121206	n.s.	0.12986	-0.107675	0.229853	n.s.	0.573487	0.0539068	0.689333	n.s.	0.161552	-0.117572
5194	sp|Q9H3P7|GCP60_HUMAN	ACBD3	GCP60_HUMAN Golgi resident protein GCP60	0.0150942	0.137137	19.1668	0.0392499	n.s.	0.00222215	0.145419	19.304	0.0138675	n.s.	19.3123	0.826147	0.00828171	0.855864	n.s.	0.00777725	0.0143539	sig	0.0109494	0.17927	19.3461	0.0431318	n.s.	0.439221	0.0421326	0.546496	n.s.	0.459709	0.0338509	0.596929	n.s.	0.00771372	0.105818	19.2727	0.0662051	n.s.	0.494218	-0.0313191	0.592185	n.s.	0.16523	-0.0396008	0.304567	n.s.	0.231386	-0.0734517
3129	sp|Q5T8D3|ACBD5_HUMAN	ACBD5	ACBD5_HUMAN Acyl-CoA-binding domain-containing protein 5	0.00324763	0.164332	17.8898	0.0148725	n.s.	0.140254	-0.0841913	18.0541	0.212789	n.s.	17.8056	0.00602902	-0.248524	0.0161505	n.s.	0.000396859	0.00178463	sig	0.0199778	-0.188054	17.7017	0.0622384	n.s.	0.00230216	-0.352386	0.023009	n.s.	0.176885	-0.103863	0.319992	n.s.	0.112613	-0.106933	17.7828	0.225622	n.s.	0.011961	-0.271265	0.0669222	n.s.	0.764818	-0.0227414	0.836125	n.s.	0.354462	0.0811213
4820	sp|Q9BR61|ACBD6_HUMAN	ACBD6	ACBD6_HUMAN Acyl-CoA-binding domain-containing protein 6	0.899633	0.0058524	18.1673	0.921534	n.s.	0.00112583	-0.564145	18.1731	0.0101749	n.s.	17.6032	0.00091492	-0.569998	0.00513599	n.s.	0.000528077	0.00214811	sig	0.0451934	-0.312388	17.8549	0.105078	n.s.	0.0407894	-0.31824	0.102294	n.s.	0.101177	0.251758	0.230774	n.s.	0.0278189	-0.230257	17.937	0.104563	n.s.	0.0195346	-0.23611	0.0817269	n.s.	0.0287355	0.333888	0.125811	n.s.	0.594678	0.0821303
3877	sp|Q8N6N7|ACBD7_HUMAN	ACBD7	ACBD7_HUMAN Acyl-CoA-binding domain-containing protein 7	0.0249719	-0.810844	16.3129	0.0553412	n.s.	0.00751372	-0.706349	15.502	0.0268004	down	15.6065	0.71079	0.104495	0.756433	n.s.	0.00374291	0.0083376	sig	0.000554543	-0.7827	15.5302	0.0115042	down	0.910214	0.0281442	0.934589	n.s.	0.627397	-0.0763507	0.732133	n.s.	0.240313	-0.390511	15.9223	0.370328	n.s.	0.361196	0.420333	0.467083	n.s.	0.38442	0.315838	0.526314	n.s.	0.243666	0.392189
4367	sp|Q96AP0|ACD_HUMAN	ACD	ACD_HUMAN Adrenocortical dysplasia protein homolog	0.904518	-0.011113	13.1566	0.925367	n.s.	0.140999	0.20766	13.1455	0.213526	n.s.	13.3642	0.0493597	0.218773	0.0787422	n.s.	0.466645	0.476498	n.s.	0.92091	0.0104011	13.167	0.948275	n.s.	0.713556	0.021514	0.785833	n.s.	0.0958719	-0.197259	0.223025	n.s.	0.718668	0.0462843	13.2029	0.801682	n.s.	0.333851	0.0573972	0.440243	n.s.	0.226446	-0.161375	0.36962	n.s.	0.67522	0.0358832
1259	sp|P22303-2|ACES_HUMAN	ACHE	ACES_HUMAN Isoform H of Acetylcholinesterase	0.142274	0.119348	16.0116	0.21168	n.s.	0.112815	0.125037	16.1309	0.180015	n.s.	16.1366	0.825317	0.00568919	0.855278	n.s.	0.149041	0.167352	n.s.	0.883141	-0.0129088	15.9987	0.920797	n.s.	0.0911427	-0.132257	0.174787	n.s.	0.0682283	-0.137946	0.184457	n.s.	0.633264	0.0552489	16.0668	0.732908	n.s.	0.451539	-0.0640992	0.554792	n.s.	0.384911	-0.0697883	0.526763	n.s.	0.538676	0.0681578
6004	sp|Q9UKV3-5|ACINU_HUMAN	ACIN1	ACINU_HUMAN Isoform 4 of Apoptotic chromatin condensation inducer in the nucleus	0.0484225	-0.108747	19.7316	0.0911614	n.s.	0.000262917	0.293924	19.6229	0.00581469	n.s.	20.0255	0.000208726	0.402671	0.00264179	n.s.	0.0103882	0.0181053	sig	0.229536	0.159272	19.8909	0.341772	n.s.	0.0786958	0.268019	0.156719	n.s.	0.288346	-0.134652	0.437276	n.s.	0.04879	-0.0988651	19.6327	0.138466	n.s.	0.820661	0.00988176	0.865541	n.s.	2.21125e-05	-0.392789	0.0238815	n.s.	0.166675	-0.258137
1874	sp|P53396|ACLY_HUMAN	ACLY	ACLY_HUMAN ATP-citrate synthase	0.395388	-0.0305356	19.7801	0.482508	n.s.	0.000112288	-0.249869	19.7496	0.00446028	n.s.	19.5302	0.00202567	-0.219333	0.0080406	n.s.	3.66605e-06	0.000104193	sig	0.00137335	-0.166056	19.614	0.0156403	n.s.	0.0151725	-0.13552	0.0564585	n.s.	0.0109843	0.0838133	0.0831522	n.s.	0.00220468	-0.186139	19.594	0.0481976	n.s.	0.0268915	-0.155603	0.0951183	n.s.	0.0212379	0.0637302	0.110341	n.s.	0.427487	-0.0200831
1245	sp|P21399|ACOC_HUMAN	ACO1	ACOC_HUMAN Cytoplasmic aconitate hydratase	0.57575	-0.0403161	17.8963	0.650542	n.s.	0.0400255	0.130124	17.856	0.0827571	n.s.	18.0265	0.0761833	0.17044	0.113071	n.s.	0.0234492	0.0346185	sig	0.0420012	0.165517	18.0618	0.0998415	n.s.	0.0618441	0.205833	0.13345	n.s.	0.601078	0.0353931	0.712715	n.s.	0.365774	0.131056	18.0274	0.494	n.s.	0.318527	0.171372	0.425315	n.s.	0.994658	0.000932061	0.996041	n.s.	0.816634	-0.034461
4769	sp|Q99798|ACON_HUMAN	ACO2	ACON_HUMAN Aconitate hydratase, mitochondrial	0.0176693	0.141345	21.4968	0.0437946	n.s.	0.00224606	-0.285321	21.6382	0.0139035	n.s.	21.2115	0.000736175	-0.426667	0.00460226	n.s.	0.0019782	0.00525359	sig	0.0259791	-0.355086	21.1418	0.0734808	n.s.	0.00905934	-0.496431	0.0422943	n.s.	0.54828	-0.0697648	0.671237	n.s.	0.0107656	-0.228284	21.2686	0.0729701	n.s.	0.00452368	-0.369629	0.0497942	n.s.	0.367299	0.0570373	0.51097	n.s.	0.411067	0.126802
5434	sp|Q9NPJ3|ACO13_HUMAN	ACOT13	ACO13_HUMAN Acyl-coenzyme A thioesterase 13	0.0639844	0.271223	18.1944	0.11212	n.s.	0.073944	0.173592	18.4656	0.131348	n.s.	18.3679	0.299802	-0.0976308	0.364145	n.s.	0.30538	0.3201	n.s.	0.556568	0.091257	18.2856	0.663093	n.s.	0.289913	-0.179966	0.397512	n.s.	0.54594	-0.0823348	0.669628	n.s.	0.289749	0.120192	18.3145	0.421453	n.s.	0.250732	-0.151031	0.358293	n.s.	0.188712	-0.0534001	0.331615	n.s.	0.869322	0.0289347
1734	sp|P49753|ACOT2_HUMAN	ACOT2	ACOT2_HUMAN Acyl-coenzyme A thioesterase 2, mitochondrial	0.00156931	0.179523	18.2285	0.00996	n.s.	0.00029384	0.18749	18.408	0.00585873	n.s.	18.416	0.737547	0.00796712	0.780423	n.s.	1.41266e-05	0.000234118	sig	5.51655e-05	-0.229286	17.9992	0.00770362	n.s.	3.39809e-05	-0.408809	0.00676347	n.s.	2.06004e-06	-0.416776	0.0131869	n.s.	0.0857761	0.0832633	18.3117	0.19127	n.s.	0.0879895	-0.0962601	0.178849	n.s.	0.0452315	-0.104227	0.152767	n.s.	0.00169748	0.312549
62	sp|O00154|BACH_HUMAN	ACOT7	BACH_HUMAN Cytosolic acyl coenzyme A thioester hydrolase	0.00712254	0.120449	19.2007	0.0238838	n.s.	0.800252	-0.00450228	19.3211	0.84484	n.s.	19.1962	0.00959579	-0.124951	0.0222269	n.s.	0.000484156	0.00203855	sig	0.00795968	0.179027	19.3797	0.036323	n.s.	0.236103	0.0585779	0.343309	n.s.	0.00885811	0.183529	0.0777157	n.s.	0.0169023	0.21285	19.4135	0.0859968	n.s.	0.172109	0.0924013	0.277172	n.s.	0.018924	0.217352	0.105797	n.s.	0.627769	0.0338233
163	sp|O14734|ACOT8_HUMAN	ACOT8	ACOT8_HUMAN Acyl-coenzyme A thioesterase 8	0.000576707	0.398553	16.2905	0.00685699	n.s.	0.00535187	0.153398	16.6891	0.0220786	n.s.	16.4439	0.00224115	-0.245155	0.00849774	n.s.	0.00117566	0.00368422	sig	0.461298	-0.0466216	16.2439	0.578407	n.s.	0.00189362	-0.445175	0.0218297	n.s.	0.0207071	-0.200019	0.104017	n.s.	0.996546	0.000253331	16.2908	0.997623	n.s.	0.00717225	-0.3983	0.0568864	n.s.	0.0493689	-0.153144	0.159405	n.s.	0.600664	0.0468749
6240	sp|Q9Y305|ACOT9_HUMAN	ACOT9	ACOT9_HUMAN Acyl-coenzyme A thioesterase 9, mitochondrial	0.000493729	0.198902	18.8738	0.00645033	n.s.	0.00274814	0.0861558	19.0727	0.0153252	n.s.	18.96	0.00292096	-0.112746	0.0100253	n.s.	8.67782e-05	0.000713882	sig	0.0896778	-0.11571	18.7581	0.171117	n.s.	0.00408159	-0.314613	0.0289114	n.s.	0.0169761	-0.201866	0.0983066	n.s.	0.0240518	0.0851906	18.959	0.0989524	n.s.	0.0198413	-0.113712	0.0819449	n.s.	0.958485	-0.000965206	0.975037	n.s.	0.0578551	0.200901
2758	sp|Q15067-2|ACOX1_HUMAN	ACOX1	ACOX1_HUMAN Isoform 2 of Peroxisomal acyl-coenzyme A oxidase 1	0.0834374	0.0496426	19.7214	0.137927	n.s.	0.00873054	0.0706758	19.771	0.0293585	n.s.	19.792	0.35244	0.0210332	0.418474	n.s.	0.000200394	0.00117582	sig	0.0188827	-0.0990145	19.6223	0.0598924	n.s.	0.00708207	-0.148657	0.0375488	n.s.	0.0023244	-0.16969	0.0510581	n.s.	0.0232032	-0.0951364	19.6262	0.097232	n.s.	0.0142913	-0.144779	0.0711272	n.s.	0.00338032	-0.165812	0.0707669	n.s.	0.915732	0.00387805
254	sp|O15254|ACOX3_HUMAN	ACOX3	ACOX3_HUMAN Peroxisomal acyl-coenzyme A oxidase 3	0.00530991	0.269171	16.3123	0.0199007	n.s.	0.0038346	-0.248561	16.5815	0.018509	n.s.	16.0638	6.16328e-05	-0.517732	0.00177847	n.s.	0.000345546	0.00162728	sig	0.035165	-0.305165	16.0072	0.0896415	n.s.	0.00350447	-0.574336	0.0268669	n.s.	0.560731	-0.0566038	0.681586	n.s.	0.0174364	-0.25971	16.0526	0.0871149	n.s.	0.00090235	-0.528882	0.0380112	n.s.	0.623815	-0.0111496	0.730617	n.s.	0.720946	0.0454542
1305	sp|P24666-2|PPAC_HUMAN	ACP1	PPAC_HUMAN Isoform 2 of Low molecular weight phosphotyrosine protein phosphatase	0.0648812	0.366568	14.1613	0.113354	n.s.	0.000418679	0.757561	14.5279	0.00649053	up	14.9189	0.0481569	0.390993	0.0773375	n.s.	0.00102418	0.00334511	sig	0.00128545	0.897785	15.0591	0.0151768	up	0.0315004	0.531217	0.0871573	n.s.	0.246187	0.140224	0.393802	n.s.	0.00778805	0.735595	14.8969	0.0663204	n.s.	0.151856	0.369027	0.255393	n.s.	0.843289	-0.0219661	0.89377	n.s.	0.361933	-0.16219
1306	sp|P24666|PPAC_HUMAN	ACP1	PPAC_HUMAN Low molecular weight phosphotyrosine protein phosphatase	0.104161	-0.085411	17.9137	0.164505	n.s.	0.106759	-0.152162	17.8283	0.17291	n.s.	17.7615	0.459678	-0.0667514	0.523316	n.s.	0.0809308	0.0973875	n.s.	0.828952	-0.0120339	17.9017	0.880014	n.s.	0.311138	0.073377	0.419236	n.s.	0.1863	0.140128	0.331109	n.s.	0.125061	-0.141835	17.7719	0.239408	n.s.	0.538872	-0.0564244	0.633121	n.s.	0.933177	0.010327	0.958166	n.s.	0.252258	-0.129801
1022	sp|P11117|PPAL_HUMAN	ACP2	PPAL_HUMAN Lysosomal acid phosphatase	0.228047	-0.0332655	19.4857	0.308564	n.s.	0.8674	0.00885811	19.4524	0.898429	n.s.	19.4946	0.39784	0.0421236	0.463087	n.s.	0.346348	0.359958	n.s.	0.7196	-0.0234724	19.4622	0.798051	n.s.	0.8713	0.00979308	0.903797	n.s.	0.675599	-0.0323305	0.76967	n.s.	0.437206	0.0669236	19.5526	0.563478	n.s.	0.243213	0.100189	0.350602	n.s.	0.562457	0.0580655	0.680849	n.s.	0.433748	0.0903961
4410	sp|Q96CM8|ACSF2_HUMAN	ACSF2	ACSF2_HUMAN Acyl-CoA synthetase family member 2, mitochondrial	0.0241968	-0.162928	18.4548	0.0542168	n.s.	0.16118	0.0993267	18.2919	0.23732	n.s.	18.5541	0.00369266	0.262255	0.0116045	n.s.	0.00150533	0.00432381	sig	0.288504	-0.0856687	18.3691	0.405305	n.s.	0.256915	0.0772592	0.364399	n.s.	0.0531906	-0.184995	0.160165	n.s.	0.570382	-0.0397773	18.415	0.67955	n.s.	0.0476136	0.123151	0.126021	n.s.	0.0993094	-0.139104	0.225798	n.s.	0.597293	0.0458914
2988	sp|Q4G176|ACSF3_HUMAN	ACSF3	ACSF3_HUMAN Acyl-CoA synthetase family member 3, mitochondrial	0.201263	-0.107546	15.044	0.279144	n.s.	0.220278	0.0978488	14.9364	0.302993	n.s.	15.1418	0.0204017	0.205395	0.0388604	n.s.	0.129122	0.147179	n.s.	0.180902	-0.122991	14.921	0.285983	n.s.	0.824819	-0.0154457	0.87106	n.s.	0.0237316	-0.22084	0.110237	n.s.	0.358891	0.0799939	15.1239	0.487039	n.s.	0.0412455	0.18754	0.11743	n.s.	0.733825	-0.017855	0.813409	n.s.	0.0541057	0.202985
1453	sp|P33121|ACSL1_HUMAN	ACSL1	ACSL1_HUMAN Long-chain-fatty-acid--CoA ligase 1	0.0884483	0.136042	18.213	0.144189	n.s.	0.00119024	-0.43204	18.349	0.0104104	n.s.	17.7809	0.00032687	-0.568082	0.00308667	n.s.	0.00454118	0.00961057	sig	0.00699808	-0.490734	17.7222	0.0335411	n.s.	0.00269453	-0.626776	0.0244261	down	0.548217	-0.0586938	0.671237	n.s.	0.0140288	-0.3227	17.8903	0.080576	n.s.	0.00421808	-0.458743	0.0493422	n.s.	0.0832852	0.10934	0.205361	n.s.	0.232448	0.168033
749	sp|O95573|ACSL3_HUMAN	ACSL3	ACSL3_HUMAN Long-chain-fatty-acid--CoA ligase 3	0.0804672	-0.104739	19.4938	0.134162	n.s.	0.790626	0.0156271	19.3891	0.836996	n.s.	19.5095	0.0701367	0.120366	0.105547	n.s.	0.0738692	0.0899253	n.s.	0.00903914	-0.297743	19.1961	0.0387136	n.s.	0.0285848	-0.193004	0.0818514	n.s.	0.00887924	-0.31337	0.0777157	n.s.	0.0441608	-0.192686	19.3011	0.131528	n.s.	0.162189	-0.0879472	0.266612	n.s.	0.0452251	-0.208313	0.152767	n.s.	0.250693	0.105057
424	sp|O60488|ACSL4_HUMAN	ACSL4	ACSL4_HUMAN Long-chain-fatty-acid--CoA ligase 4	0.00153024	-0.1155	21.6035	0.00987021	n.s.	0.00935567	0.142167	21.488	0.030665	n.s.	21.7457	0.00113884	0.257666	0.00572732	n.s.	0.000102593	0.000786929	sig	0.681318	-0.0209381	21.5826	0.76795	n.s.	0.119028	0.0945617	0.210394	n.s.	0.0403712	-0.163105	0.138322	n.s.	0.0327663	-0.129191	21.4743	0.113361	n.s.	0.723922	-0.0136916	0.787322	n.s.	0.0115971	-0.271358	0.0918088	n.s.	0.209113	-0.108253
5473	sp|Q9NR19-2|ACSA_HUMAN	ACSS2	ACSA_HUMAN Isoform 2 of Acetyl-coenzyme A synthetase, cytoplasmic	0.383309	0.0526178	19.0026	0.470666	n.s.	0.00573937	-0.402179	19.0552	0.0230001	n.s.	18.6004	0.00677738	-0.454796	0.0174691	n.s.	0.000178268	0.00109185	sig	0.00233465	-0.395683	18.6069	0.0195339	n.s.	0.00384381	-0.448301	0.0282082	n.s.	0.94636	0.00649588	0.96452	n.s.	0.00459877	-0.179947	18.8226	0.060177	n.s.	0.0381387	-0.232565	0.112387	n.s.	0.0981398	0.222231	0.224337	n.s.	0.055152	0.215736
5246	sp|Q9H6R3|ACSS3_HUMAN	ACSS3	ACSS3_HUMAN Acyl-CoA synthetase short-chain family member 3, mitochondrial	0.00261449	0.380142	18.8733	0.0131787	n.s.	0.0186942	0.296101	19.2535	0.0479377	n.s.	19.1694	0.300067	-0.084041	0.364399	n.s.	0.0188585	0.0290544	sig	0.0657742	0.240356	19.1137	0.13653	n.s.	0.196254	-0.139786	0.299231	n.s.	0.621558	-0.0557451	0.728049	n.s.	0.0712727	0.176736	19.0501	0.171264	n.s.	0.0266832	-0.203406	0.0946918	n.s.	0.250982	-0.119365	0.393222	n.s.	0.606738	-0.0636197
2096	sp|P62736|ACTA_HUMAN	ACTA2	ACTA_HUMAN Actin, aortic smooth muscle	0.0264395	0.147628	23.788	0.0577088	n.s.	0.783678	0.024389	23.9357	0.830591	n.s.	23.8124	0.166827	-0.123239	0.22062	n.s.	0.0046003	0.00969087	sig	0.00307899	0.279323	24.0673	0.0222667	n.s.	0.00208535	0.131695	0.0225	n.s.	0.0255841	0.254934	0.114177	n.s.	0.410669	0.0512766	23.8393	0.53652	n.s.	0.0104848	-0.0963512	0.0641585	n.s.	0.791948	0.0268876	0.857734	n.s.	0.00137312	-0.228046
2002	sp|P60709|ACTB_HUMAN	ACTB	ACTB_HUMAN Actin, cytoplasmic 1	0.00483061	0.888085	19.8657	0.0187777	up	0.0257571	-0.559494	20.7538	0.0597372	n.s.	19.3062	1.58039e-05	-1.44758	0.00131771	down	0.0482562	0.0627408	n.s.	0.566911	0.231478	20.0972	0.671283	n.s.	0.125235	-0.656607	0.217444	n.s.	0.0815247	0.790973	0.203341	n.s.	0.310405	-0.247283	19.6184	0.440988	n.s.	0.0002996	-1.13537	0.0262352	down	0.0261467	0.312211	0.120591	n.s.	0.354649	-0.478761
805	sp|O96019|ACL6A_HUMAN	ACTL6A	ACL6A_HUMAN Actin-like protein 6A	0.015928	-0.255274	20.2146	0.0406192	n.s.	0.0265462	-0.0885991	19.9594	0.061175	n.s.	20.126	0.058611	0.166675	0.0907308	n.s.	0.00422744	0.00910395	sig	0.00029611	-0.246687	19.9679	0.0101858	n.s.	0.896054	0.0085869	0.923121	n.s.	0.00161242	-0.158088	0.0468542	n.s.	0.0129836	-0.16095	20.0537	0.0780421	n.s.	0.327537	0.0943232	0.434126	n.s.	0.0958201	-0.0723513	0.221281	n.s.	0.0333492	0.0857363
642	sp|O94805|ACL6B_HUMAN	ACTL6B	ACL6B_HUMAN Actin-like protein 6B	0.00131721	0.273161	19.9377	0.00949447	n.s.	0.00246804	0.210048	20.2109	0.0144678	n.s.	20.1478	0.0873856	-0.0631138	0.127163	n.s.	0.00368577	0.00826144	sig	0.0101407	0.264574	20.2023	0.0414584	n.s.	0.885887	-0.00858724	0.914828	n.s.	0.372306	0.0545265	0.51561	n.s.	0.00496651	0.250173	20.1879	0.0609526	n.s.	0.483409	-0.0229884	0.582573	n.s.	0.168056	0.0401253	0.307108	n.s.	0.842769	-0.0144012
1065	sp|P12814-3|ACTN1_HUMAN	ACTN1	ACTN1_HUMAN Isoform 3 of Alpha-actinin-1	0.482636	0.0254702	21.8468	0.566059	n.s.	0.520368	0.0253246	21.8722	0.602248	n.s.	21.8721	0.995777	-0.000145547	0.9967	n.s.	0.000269215	0.00139561	sig	0.125168	0.0726433	21.9194	0.218881	n.s.	0.167254	0.0471731	0.266064	n.s.	0.207586	0.0473186	0.354457	n.s.	0.386364	0.0459908	21.8928	0.513566	n.s.	0.567006	0.0205206	0.655404	n.s.	0.615924	0.0206662	0.724514	n.s.	0.548767	-0.0266525
2369	sp|Q08043|ACTN3_HUMAN	ACTN3	ACTN3_HUMAN Alpha-actinin-3	0.0132801	-0.355085	15.7252	0.035976	n.s.	0.00202269	-0.252807	15.3701	0.0132535	n.s.	15.4724	0.257522	0.102279	0.318793	n.s.	0.0132023	0.0218842	sig	0.0314293	-0.510004	15.2152	0.0827893	n.s.	0.417447	-0.154918	0.524744	n.s.	0.169713	-0.257197	0.311717	n.s.	0.00102944	-0.56495	15.1603	0.0428797	n.s.	0.125245	-0.209864	0.22456	n.s.	0.000314928	-0.312143	0.0493495	n.s.	0.799587	-0.0549461
357	sp|O43707|ACTN4_HUMAN	ACTN4	ACTN4_HUMAN Alpha-actinin-4	0.104542	-0.0797929	21.0885	0.164866	n.s.	0.875345	0.00675831	21.0087	0.905384	n.s.	21.0952	0.098906	0.0865512	0.140736	n.s.	0.0553241	0.0704876	n.s.	0.504608	-0.0214695	21.067	0.616722	n.s.	0.117388	0.0583234	0.208234	n.s.	0.430557	-0.0282278	0.571138	n.s.	0.604806	0.0256993	21.1142	0.709475	n.s.	0.0987975	0.105492	0.191794	n.s.	0.718544	0.018941	0.802649	n.s.	0.23186	0.0471688
5699	sp|Q9NZ32|ARP10_HUMAN	ACTR10	ARP10_HUMAN Actin-related protein 10	0.0455955	0.192074	18.1832	0.087217	n.s.	0.0309225	-0.182691	18.3752	0.0682485	n.s.	18.0005	0.0011687	-0.374764	0.00577662	n.s.	0.0029895	0.00710899	sig	0.649709	0.0515448	18.2347	0.740045	n.s.	0.232354	-0.140529	0.340138	n.s.	0.0652334	0.234236	0.179039	n.s.	0.716128	-0.029932	18.1532	0.799724	n.s.	0.0369302	-0.222006	0.110945	n.s.	0.0304286	0.152759	0.128926	n.s.	0.550591	-0.0814768
2030	sp|P61163|ACTZ_HUMAN	ACTR1A	ACTZ_HUMAN Alpha-centractin	0.0152268	0.108901	21.2075	0.0394679	n.s.	0.134673	0.0668432	21.3164	0.206308	n.s.	21.2744	0.227528	-0.0420578	0.287236	n.s.	0.0515491	0.0663828	n.s.	0.386804	0.0546466	21.2622	0.506771	n.s.	0.360641	-0.0542544	0.470402	n.s.	0.842881	-0.0121966	0.893631	n.s.	0.0543905	0.12845	21.336	0.147902	n.s.	0.5926	0.0195493	0.677457	n.s.	0.262714	0.0616071	0.404849	n.s.	0.379998	0.0738037
1578	sp|P42025|ACTY_HUMAN	ACTR1B	ACTY_HUMAN Beta-centractin	0.699292	0.0273546	17.47	0.758903	n.s.	0.010655	-0.204504	17.4973	0.0330356	n.s.	17.2655	0.0101931	-0.231858	0.0231921	n.s.	0.00640316	0.0124193	sig	0.0140674	-0.291231	17.1788	0.0498669	n.s.	0.0123073	-0.318585	0.050032	n.s.	0.194821	-0.0867271	0.340232	n.s.	0.423149	-0.0856457	17.3843	0.549307	n.s.	0.328781	-0.113	0.435479	n.s.	0.21076	0.118858	0.354366	n.s.	0.136443	0.205585
2029	sp|P61160|ARP2_HUMAN	ACTR2	ARP2_HUMAN Actin-related protein 2	0.00289119	0.253582	20.1975	0.0138061	n.s.	0.0644511	0.114102	20.4511	0.118712	n.s.	20.3117	0.0167952	-0.13948	0.0336216	n.s.	0.128575	0.146632	n.s.	0.0649729	0.299333	20.4969	0.135246	n.s.	0.711473	0.0457513	0.784472	n.s.	0.189607	0.185231	0.334756	n.s.	0.038903	0.171633	20.3692	0.122912	n.s.	0.0874413	-0.0819495	0.178294	n.s.	0.280199	0.0575302	0.423588	n.s.	0.452085	-0.127701
2028	sp|P61158|ARP3_HUMAN	ACTR3	ARP3_HUMAN Actin-related protein 3	0.00701558	0.354447	19.0575	0.0237394	n.s.	0.0983817	0.157351	19.4119	0.16288	n.s.	19.2148	0.016911	-0.197096	0.0337897	n.s.	0.0401535	0.0536595	n.s.	0.0780052	0.313352	19.3708	0.154364	n.s.	0.752605	-0.0410952	0.817309	n.s.	0.276384	0.156001	0.425812	n.s.	0.127527	0.204971	19.2624	0.242268	n.s.	0.119997	-0.149475	0.218145	n.s.	0.572701	0.0476204	0.688644	n.s.	0.551174	-0.10838
5758	sp|Q9P1U1|ARP3B_HUMAN	ACTR3B	ARP3B_HUMAN Actin-related protein 3B	0.527804	-0.0200329	18.8209	0.607274	n.s.	0.856311	-0.00956815	18.8008	0.890102	n.s.	18.8113	0.810842	0.0104647	0.842945	n.s.	0.394411	0.405616	n.s.	0.520181	-0.0444276	18.7764	0.631113	n.s.	0.688555	-0.0243947	0.765587	n.s.	0.641816	-0.0348594	0.742938	n.s.	0.956548	-0.0022781	18.8186	0.971236	n.s.	0.280449	0.0177548	0.387156	n.s.	0.900439	0.00729005	0.934621	n.s.	0.606912	0.0421495
5311	sp|Q9H9F9|ARP5_HUMAN	ACTR5	ARP5_HUMAN Actin-related protein 5	0.00151486	-0.235879	17.472	0.00985136	n.s.	0.0963028	0.065891	17.2362	0.160257	n.s.	17.5379	0.000124535	0.301771	0.00228977	n.s.	0.000686763	0.00255411	sig	0.723477	-0.0249297	17.4471	0.801103	n.s.	0.0268007	0.21095	0.0787968	n.s.	0.214618	-0.0908207	0.361509	n.s.	0.724208	-0.013428	17.4586	0.804783	n.s.	0.0013303	0.222451	0.0394232	n.s.	0.0237599	-0.0793191	0.115779	n.s.	0.89128	0.0115017
5072	sp|Q9GZN1|ARP6_HUMAN	ACTR6	ARP6_HUMAN Actin-related protein 6	0.0012806	-0.190829	16.6086	0.00939834	n.s.	0.0222099	-0.126586	16.4178	0.0540443	n.s.	16.482	0.107141	0.064243	0.150373	n.s.	0.000494387	0.00206953	sig	0.00158752	-0.35548	16.2531	0.0166999	n.s.	0.0197743	-0.164651	0.0657453	n.s.	0.0107426	-0.228894	0.0828913	n.s.	0.0455772	-0.230847	16.3777	0.133397	n.s.	0.591046	-0.0400175	0.676567	n.s.	0.256218	-0.104261	0.397961	n.s.	0.236779	0.124633
5302	sp|Q9H981|ARP8_HUMAN	ACTR8	ARP8_HUMAN Actin-related protein 8	0.00067003	-0.186993	18.4731	0.0071285	n.s.	0.0164004	0.177024	18.2862	0.0439151	n.s.	18.6502	0.00149496	0.364017	0.00668553	n.s.	0.000723056	0.00264286	sig	0.0431282	0.1432	18.6163	0.101737	n.s.	0.00299284	0.330193	0.0255515	n.s.	0.630283	-0.0338237	0.734442	n.s.	0.0465659	0.116896	18.59	0.135252	n.s.	0.0049678	0.303889	0.0511255	n.s.	0.42745	-0.0601278	0.562957	n.s.	0.73506	-0.0263041
1343	sp|P27037|AVR2A_HUMAN	ACVR2A	AVR2A_HUMAN Activin receptor type-2A	0.953038	0.00513491	16.1676	0.962287	n.s.	0.0537161	-0.213713	16.1727	0.103257	n.s.	15.9538	0.0347052	-0.218848	0.0594789	n.s.	0.279494	0.294731	n.s.	0.184416	-0.146404	16.0212	0.290122	n.s.	0.143525	-0.151539	0.239825	n.s.	0.450181	0.0673096	0.587903	n.s.	0.367223	-0.125051	16.0425	0.495339	n.s.	0.313718	-0.130186	0.420367	n.s.	0.456681	0.0886624	0.591386	n.s.	0.869891	0.0213527
2308	sp|Q03154|ACY1_HUMAN	ACY1	ACY1_HUMAN Aminoacylase-1	0.882961	0.00873384	20.107	0.909528	n.s.	0.873026	-0.00668462	20.1158	0.903275	n.s.	20.1004	0.745809	-0.0154185	0.787493	n.s.	0.0020183	0.00531498	sig	0.26567	0.0556822	20.1627	0.381125	n.s.	0.381581	0.0469484	0.490896	n.s.	0.0813699	0.0623669	0.203262	n.s.	0.0304564	0.21626	20.3233	0.109765	n.s.	0.043995	0.207526	0.120593	n.s.	0.0079024	0.222945	0.0844001	n.s.	0.0313416	0.160578
914	sp|P07311|ACYP1_HUMAN	ACYP1	ACYP1_HUMAN Acylphosphatase-1	0.809756	-0.01596	18.2264	0.850514	n.s.	0.0127941	-0.197574	18.2104	0.037345	n.s.	18.0288	0.0157706	-0.181614	0.03216	n.s.	0.000124802	0.000879652	sig	0.0863887	0.154114	18.3805	0.166211	n.s.	0.0651802	0.170074	0.138209	n.s.	0.00269443	0.351688	0.0521191	n.s.	0.118668	0.163091	18.3895	0.232037	n.s.	0.0947476	0.179051	0.186958	n.s.	0.005899	0.360665	0.081294	n.s.	0.920271	0.00897662
824	sp|P00813|ADA_HUMAN	ADA	ADA_HUMAN Adenosine deaminase	0.39956	-0.0546779	17.7775	0.486774	n.s.	0.0301392	-0.235313	17.7228	0.0672759	n.s.	17.5422	0.0233558	-0.180635	0.0433779	n.s.	0.0273297	0.0391893	sig	0.798512	-0.0279712	17.7495	0.858712	n.s.	0.779655	0.0267066	0.839209	n.s.	0.103073	0.207341	0.232899	n.s.	0.240749	-0.102549	17.675	0.370558	n.s.	0.167059	-0.0478708	0.272064	n.s.	0.113525	0.132764	0.243345	n.s.	0.553965	-0.0745774
3231	sp|Q6DHV7|ADAL_HUMAN	ADAL	ADAL_HUMAN Adenosine deaminase-like protein	2.2175e-05	0.0883524	16.9377	0.0023673	n.s.	0.000240135	-0.216935	17.026	0.00577375	n.s.	16.7207	6.59187e-05	-0.305288	0.00180997	n.s.	0.00963043	0.0170475	sig	0.763983	0.0300196	16.9677	0.832595	n.s.	0.566282	-0.0583328	0.664332	n.s.	0.0600323	0.246955	0.171672	n.s.	0.0125154	0.0616184	16.9993	0.0772563	n.s.	0.112586	-0.026734	0.209522	n.s.	0.00155343	0.278554	0.0612235	n.s.	0.810982	0.0315988
155	sp|O14672|ADA10_HUMAN	ADAM10	ADA10_HUMAN Disintegrin and metalloproteinase domain-containing protein 10	0.116863	0.0927579	17.5024	0.180261	n.s.	0.0129985	0.182053	17.5952	0.0377206	n.s.	17.6845	0.10321	0.0892955	0.145835	n.s.	0.137429	0.15558	n.s.	0.961871	-0.00488115	17.4975	0.974504	n.s.	0.365992	-0.0976391	0.475657	n.s.	0.117799	-0.186935	0.251676	n.s.	0.872052	0.00747482	17.5099	0.913351	n.s.	0.136903	-0.0852831	0.237751	n.s.	0.0153534	-0.174579	0.0992082	n.s.	0.922104	0.012356
156	sp|O14672|ADA10_HUMAN	ADAM10	ADA10_HUMAN Disintegrin and metalloproteinase domain-containing protein 10	0.116863	0.0927579	17.5024	0.180261	n.s.	0.0129985	0.182053	17.5952	0.0377206	n.s.	17.6845	0.10321	0.0892955	0.145835	n.s.	0.137429	0.15558	n.s.	0.961871	-0.00488115	17.4975	0.974504	n.s.	0.365992	-0.0976391	0.475657	n.s.	0.117799	-0.186935	0.251676	n.s.	0.872052	0.00747482	17.5099	0.913351	n.s.	0.136903	-0.0852831	0.237751	n.s.	0.0153534	-0.174579	0.0992082	n.s.	0.922104	0.012356
2176	sp|P78536|ADA17_HUMAN	ADAM17	ADA17_HUMAN Disintegrin and metalloproteinase domain-containing protein 17	0.00137268	-0.214806	16.3574	0.00963699	n.s.	0.462352	0.0274269	16.1426	0.549027	n.s.	16.3848	0.00322272	0.242233	0.0107362	n.s.	0.000285042	0.00144275	sig	0.124989	-0.12079	16.2366	0.218805	n.s.	0.221648	0.0940153	0.328592	n.s.	0.0949794	-0.148217	0.22163	n.s.	0.0279547	-0.247003	16.1104	0.10475	n.s.	0.659272	-0.0321974	0.734539	n.s.	0.0306008	-0.27443	0.129029	n.s.	0.288586	-0.126213
2535	sp|Q13443|ADAM9_HUMAN	ADAM9	ADAM9_HUMAN Disintegrin and metalloproteinase domain-containing protein 9	0.0155541	0.393058	15.4042	0.0400438	n.s.	0.0733724	-0.268533	15.7972	0.130619	n.s.	15.1357	0.00109517	-0.661591	0.00561826	down	0.28047	0.295616	n.s.	0.800294	0.0869358	15.4911	0.859875	n.s.	0.381823	-0.306123	0.49111	n.s.	0.324249	0.355468	0.47205	n.s.	0.396526	-0.124101	15.2801	0.524172	n.s.	0.00602697	-0.51716	0.0534709	n.s.	0.251517	0.144431	0.393679	n.s.	0.636455	-0.211037
5999	sp|Q9UKP4|ATS7_HUMAN	ADAMTS7	ATS7_HUMAN A disintegrin and metalloproteinase with thrombospondin motifs 7	0.0237804	-0.137668	14.0228	0.053543	n.s.	0.000879582	0.297972	13.8851	0.00903175	n.s.	14.3208	0.000324004	0.43564	0.00307851	n.s.	0.00984858	0.0173468	sig	0.15152	0.234265	14.257	0.251481	n.s.	0.0495668	0.371933	0.116496	n.s.	0.65484	-0.0637073	0.753572	n.s.	0.293148	0.0585447	14.0813	0.425157	n.s.	0.0315304	0.196213	0.102832	n.s.	0.0127232	-0.239427	0.0936184	n.s.	0.380449	-0.17572
583	sp|O75689|ADAP1_HUMAN	ADAP1	ADAP1_HUMAN Arf-GAP with dual PH domain-containing protein 1	0.00011273	0.220072	16.8523	0.00401753	n.s.	0.735452	0.0168764	17.0724	0.791255	n.s.	16.8692	0.0107684	-0.203196	0.0241619	n.s.	1.18942e-07	1.18576e-05	sig	5.5627e-05	0.240369	17.0927	0.00770362	n.s.	0.0339064	0.0202971	0.0911295	n.s.	0.00748896	0.223493	0.0728582	n.s.	0.00142047	0.286862	17.1391	0.0460957	n.s.	0.0440038	0.0667896	0.120593	n.s.	0.02094	0.269985	0.110113	n.s.	0.0855929	0.0464925
1941	sp|P55265|DSRAD_HUMAN	ADAR	DSRAD_HUMAN Double-stranded RNA-specific adenosine deaminase	0.553818	-0.0220117	20.7988	0.630154	n.s.	0.000168513	0.341058	20.7768	0.0050789	n.s.	21.1399	0.000756046	0.36307	0.00465621	n.s.	0.00667987	0.0128291	sig	0.188778	0.134852	20.9337	0.295194	n.s.	0.157759	0.156864	0.255703	n.s.	0.0777179	-0.206206	0.198287	n.s.	0.141966	0.0808629	20.8797	0.26002	n.s.	0.165737	0.102875	0.270319	n.s.	0.0122126	-0.260196	0.0926409	n.s.	0.672175	-0.0539894
2182	sp|P78563|RED1_HUMAN	ADARB1	RED1_HUMAN Double-stranded RNA-specific editase 1	0.0085016	0.314353	15.1939	0.0267429	n.s.	0.00152857	0.359509	15.5082	0.0115579	n.s.	15.5534	0.593278	0.0451565	0.649775	n.s.	0.0118646	0.020058	sig	0.0264527	0.385478	15.5794	0.0744304	n.s.	0.609241	0.0711253	0.700352	n.s.	0.839414	0.0259688	0.891559	n.s.	0.000486003	0.28427	15.4782	0.0349922	n.s.	0.739171	-0.0300829	0.799598	n.s.	0.283669	-0.0752394	0.426721	n.s.	0.532586	-0.101208
3572	sp|Q86TW2|ADCK1_HUMAN	ADCK1	ADCK1_HUMAN Uncharacterized aarF domain-containing protein kinase 1	0.529671	-0.0390061	16.4258	0.608532	n.s.	0.768109	0.0172313	16.3868	0.818493	n.s.	16.443	0.0445604	0.0562374	0.0725141	n.s.	0.0300719	0.0423713	sig	0.0415433	-0.198446	16.2273	0.0989827	n.s.	0.0214562	-0.15944	0.0685954	n.s.	0.00605879	-0.215678	0.0691211	n.s.	0.100181	-0.180157	16.2456	0.210156	n.s.	0.0366013	-0.141151	0.110817	n.s.	0.00989188	-0.197388	0.0878074	n.s.	0.781979	0.0182896
4017	sp|Q8NI60|ADCK3_HUMAN	ADCK3	ADCK3_HUMAN Chaperone activity of bc1 complex-like, mitochondrial	0.250103	-0.183009	18.8355	0.332444	n.s.	0.0929696	-0.288411	18.6524	0.156114	n.s.	18.547	0.204545	-0.105402	0.262569	n.s.	0.0107201	0.0185336	sig	0.0222324	-0.533847	18.3016	0.0664102	n.s.	0.021941	-0.350839	0.0695245	n.s.	0.051485	-0.245436	0.156851	n.s.	0.514856	-0.124481	18.711	0.632348	n.s.	0.557915	0.058528	0.647437	n.s.	0.119406	0.16393	0.250647	n.s.	0.0375513	0.409366
4426	sp|Q96D53|ADCK4_HUMAN	ADCK4	ADCK4_HUMAN Uncharacterized aarF domain-containing protein kinase 4	0.156281	-0.207136	16.784	0.2286	n.s.	0.635567	0.0431092	16.5768	0.704374	n.s.	16.8271	0.0485342	0.250245	0.077825	n.s.	0.00613775	0.0120268	sig	0.0528446	-0.277528	16.5064	0.116276	n.s.	0.543368	-0.0703917	0.645113	n.s.	0.00785516	-0.320637	0.073345	n.s.	0.292427	-0.13404	16.6499	0.424587	n.s.	0.56017	0.0730963	0.64924	n.s.	0.00812815	-0.177149	0.0844001	n.s.	0.168373	0.143488
3991	sp|Q8NFM4|ADCY4_HUMAN	ADCY4	ADCY4_HUMAN Adenylate cyclase type 4	0.0435205	0.459798	16.618	0.084334	n.s.	0.000112884	-1.21782	17.0778	0.00446028	down	15.4002	0.000495623	-1.67762	0.00374317	down	0.0136648	0.022474	sig	0.176057	-0.62675	15.9912	0.280316	n.s.	0.0558261	-1.08655	0.125036	n.s.	0.198355	0.591069	0.344318	n.s.	0.00140771	-0.757241	15.8607	0.0460957	down	0.00810767	-1.21704	0.0592972	n.s.	0.0112907	0.460578	0.0914545	n.s.	0.806789	-0.130491
427	sp|O60503|ADCY9_HUMAN	ADCY9	ADCY9_HUMAN Adenylate cyclase type 9	0.810162	0.0191758	15.0361	0.850514	n.s.	0.105619	-0.129411	15.0553	0.171685	n.s.	14.9067	0.0345828	-0.148587	0.0593476	n.s.	0.025143	0.036621	sig	0.043203	-0.214493	14.8216	0.101876	n.s.	0.0189446	-0.233669	0.0640716	n.s.	0.132334	-0.0850818	0.269069	n.s.	0.463454	-0.107238	14.9288	0.588168	n.s.	0.358489	-0.126414	0.464324	n.s.	0.844529	0.0221734	0.894792	n.s.	0.421419	0.107255
1495	sp|P35611-3|ADDA_HUMAN	ADD1	ADDA_HUMAN Isoform 3 of Alpha-adducin	0.00481039	0.154119	19.9828	0.018765	n.s.	0.207522	0.0555342	20.1369	0.289565	n.s.	20.0383	0.0931268	-0.0985846	0.133894	n.s.	0.0545733	0.0696818	n.s.	0.0532461	0.163923	20.1467	0.116803	n.s.	0.88831	0.00980381	0.916747	n.s.	0.197137	0.108388	0.343031	n.s.	0.00863365	0.176156	20.1589	0.0687321	n.s.	0.648088	0.0220377	0.72507	n.s.	0.11269	0.120622	0.24267	n.s.	0.890987	0.0122339
1496	sp|P35612|ADDB_HUMAN	ADD2	ADDB_HUMAN Beta-adducin	0.0492854	0.0881736	19.3718	0.0923984	n.s.	0.239686	0.0460443	19.4599	0.323981	n.s.	19.4178	0.294347	-0.0421293	0.358866	n.s.	0.00940679	0.016714	sig	0.00462864	0.151886	19.5236	0.0271189	n.s.	0.089192	0.0637123	0.17186	n.s.	0.0254793	0.105842	0.114142	n.s.	0.0272112	0.12363	19.4954	0.103473	n.s.	0.365992	0.0354561	0.471684	n.s.	0.120975	0.0775854	0.252367	n.s.	0.340824	-0.0282561
5867	sp|Q9UEY8|ADDG_HUMAN	ADD3	ADDG_HUMAN Gamma-adducin	0.186985	-0.103703	18.7805	0.263239	n.s.	0.166682	0.150314	18.6768	0.243395	n.s.	18.9308	0.0159921	0.254018	0.0324246	n.s.	0.0635579	0.0791268	n.s.	0.458674	0.0556839	18.8362	0.576121	n.s.	0.00385431	0.159387	0.0282533	n.s.	0.225974	-0.0946304	0.373105	n.s.	0.694217	0.0375971	18.8181	0.782533	n.s.	0.0211058	0.141301	0.0840975	n.s.	0.274343	-0.112717	0.417572	n.s.	0.68373	-0.0180868
1047	sp|P11766|ADHX_HUMAN	ADH5	ADHX_HUMAN Alcohol dehydrogenase class-3	0.00116233	0.455714	19.9129	0.00894767	n.s.	0.188332	-0.131983	20.3686	0.267818	n.s.	19.7809	0.00107106	-0.587697	0.00554389	down	0.109254	0.12683	n.s.	0.461206	0.152844	20.0657	0.578404	n.s.	0.171425	-0.302869	0.270737	n.s.	0.212965	0.284828	0.360038	n.s.	0.187881	0.15554	20.0684	0.3139	n.s.	0.0230598	-0.300174	0.0872823	n.s.	0.0740697	0.287523	0.19385	n.s.	0.991811	0.00269533
1940	sp|P55263|ADK_HUMAN	ADK	ADK_HUMAN Adenosine kinase	0.306081	-0.0386571	20.1167	0.391436	n.s.	0.0269309	-0.111392	20.0781	0.0618618	n.s.	20.0054	0.000771181	-0.0727347	0.00471367	n.s.	0.00543826	0.0109149	sig	0.435912	-0.0526715	20.0641	0.555499	n.s.	0.800975	-0.0140144	0.853811	n.s.	0.320393	0.0587204	0.468339	n.s.	0.103999	0.100884	20.2176	0.214965	n.s.	0.00282277	0.139541	0.0453363	n.s.	0.000635947	0.212276	0.0553164	n.s.	0.108677	0.153555
5175	sp|Q9H2P0|ADNP_HUMAN	ADNP	ADNP_HUMAN Activity-dependent neuroprotector homeobox protein	0.0188926	-0.176753	20.0335	0.0458654	n.s.	0.000120352	0.611087	19.8568	0.0045342	up	20.6446	0.000215862	0.78784	0.00268342	up	0.000512895	0.00211549	sig	0.0306661	0.414543	20.4481	0.0813077	n.s.	0.0117698	0.591296	0.0486423	up	0.213431	-0.196544	0.360292	n.s.	0.00155027	0.253282	20.2868	0.0463914	n.s.	0.00654799	0.430035	0.0552722	n.s.	0.00822612	-0.357805	0.0844001	n.s.	0.39993	-0.161261
3253	sp|Q6IQ32|ADNP2_HUMAN	ADNP2	ADNP2_HUMAN ADNP homeobox protein 2	0.0168202	-0.381572	17.5994	0.0423611	n.s.	0.185851	-0.152364	17.2178	0.265482	n.s.	17.447	0.00741311	0.229208	0.0185758	n.s.	0.00893543	0.0160348	sig	0.0186599	-0.418225	17.1811	0.0595354	n.s.	0.628519	-0.0366533	0.716664	n.s.	0.0178539	-0.265861	0.100515	n.s.	0.0901837	-0.313502	17.2859	0.196038	n.s.	0.380792	0.0680699	0.486981	n.s.	0.0854375	-0.161138	0.20839	n.s.	0.344624	0.104723
4696	sp|Q96SZ5|AEDO_HUMAN	ADO	AEDO_HUMAN 2-aminoethanethiol dioxygenase	0.54632	-0.0492436	18.5139	0.623596	n.s.	0.280986	0.0646899	18.4646	0.368433	n.s.	18.5785	0.215826	0.113934	0.274012	n.s.	0.00829732	0.0151242	sig	0.123213	0.084065	18.5979	0.216668	n.s.	0.13766	0.133309	0.232969	n.s.	0.705882	0.0193751	0.794117	n.s.	0.12117	0.095703	18.6096	0.234803	n.s.	0.193231	0.144947	0.29934	n.s.	0.592075	0.0310131	0.704522	n.s.	0.767791	0.011638
4837	sp|Q9BRR6|ADPGK_HUMAN	ADPGK	ADPGK_HUMAN ADP-dependent glucokinase	0.675031	0.0393373	16.8723	0.738013	n.s.	0.117154	-0.125086	16.9116	0.185432	n.s.	16.7472	0.165698	-0.164424	0.219306	n.s.	0.0441783	0.0582216	n.s.	0.0607598	-0.26899	16.6033	0.128416	n.s.	0.0730723	-0.308327	0.149561	n.s.	0.269696	-0.143903	0.419226	n.s.	0.0281009	-0.239012	16.6333	0.10475	n.s.	0.090288	-0.27835	0.181416	n.s.	0.256714	-0.113926	0.39823	n.s.	0.837853	0.0299774
3961	sp|Q8NDY3|ARHL1_HUMAN	ADPRHL1	ARHL1_HUMAN [Protein ADP-ribosylarginine] hydrolase-like protein 1	0.0121696	0.676374	14.1321	0.0338743	up	0.843891	-0.0261852	14.8084	0.88044	n.s.	14.1059	0.00605368	-0.702559	0.0161898	down	6.83626e-06	0.000145348	sig	0.517633	-0.0805607	14.0515	0.629554	n.s.	0.00343951	-0.756935	0.0266285	down	0.529338	-0.0543755	0.656331	n.s.	0.0249337	0.589768	14.7218	0.100505	n.s.	0.609384	-0.0866057	0.69156	n.s.	0.00715905	0.615953	0.0844001	n.s.	0.00207378	0.670329
5650	sp|Q9NX46|ARHL2_HUMAN	ADPRHL2	ARHL2_HUMAN Poly(ADP-ribose) glycohydrolase ARH3	0.563225	-0.073722	17.0548	0.638729	n.s.	0.896694	-0.0164167	16.9811	0.922607	n.s.	17.0384	0.297714	0.0573052	0.362152	n.s.	0.175915	0.193833	n.s.	0.270608	0.15865	17.2135	0.385902	n.s.	0.0182041	0.232372	0.0627128	n.s.	0.0505325	0.175067	0.155745	n.s.	0.34689	0.184693	17.2395	0.475958	n.s.	0.0619235	0.258415	0.144288	n.s.	0.117236	0.20111	0.247941	n.s.	0.817721	0.0260426
1312	sp|P25098|ARBK1_HUMAN	ADRBK1	ARBK1_HUMAN Beta-adrenergic receptor kinase 1	0.248411	-0.0597226	18.2986	0.330684	n.s.	0.0496769	-0.0947746	18.2389	0.097194	n.s.	18.2038	0.366221	-0.0350519	0.432103	n.s.	0.0291478	0.0412668	sig	0.499987	-0.0328044	18.2658	0.612692	n.s.	0.57849	0.0269183	0.674212	n.s.	0.146734	0.0619702	0.285966	n.s.	0.676124	0.0192572	18.3179	0.767872	n.s.	0.158518	0.0789798	0.263182	n.s.	0.0128952	0.114032	0.0938883	n.s.	0.306536	0.0520615
2874	sp|Q16186|ADRM1_HUMAN	ADRM1	ADRM1_HUMAN Proteasomal ubiquitin receptor ADRM1	0.352217	0.0448712	17.2203	0.439593	n.s.	0.0489012	-0.130775	17.2652	0.0960242	n.s.	17.0896	0.00078608	-0.175646	0.00477083	n.s.	0.0934192	0.110406	n.s.	0.979152	0.00194057	17.2223	0.986459	n.s.	0.480708	-0.0429306	0.585524	n.s.	0.0857697	0.132715	0.209179	n.s.	0.603033	0.0384109	17.2588	0.70778	n.s.	0.872474	-0.00646034	0.905596	n.s.	0.0318633	0.169186	0.131095	n.s.	0.680718	0.0364703
1417	sp|P30566|PUR8_HUMAN	ADSL	PUR8_HUMAN Adenylosuccinate lyase	0.321987	0.0906037	19.2946	0.407674	n.s.	0.000851696	-0.330987	19.3852	0.00892768	n.s.	18.9636	0.00462111	-0.421591	0.0132793	n.s.	0.000436668	0.00190034	sig	0.0086256	-0.294561	19	0.0378428	n.s.	0.0121379	-0.385164	0.0495405	n.s.	0.525706	0.0364264	0.653602	n.s.	0.0838637	-0.148191	19.1464	0.188301	n.s.	0.0986053	-0.238794	0.191536	n.s.	0.0212383	0.182797	0.110341	n.s.	0.147819	0.14637
1415	sp|P30520|PURA2_HUMAN	ADSS	PURA2_HUMAN Adenylosuccinate synthetase isozyme 2	0.0466007	-0.141873	19.0065	0.0884522	n.s.	0.00872262	-0.218269	18.8646	0.0293471	n.s.	18.7882	0.0942066	-0.0763957	0.13521	n.s.	0.0255344	0.0370909	sig	0.495575	-0.0482465	18.9583	0.609143	n.s.	0.178222	0.0936268	0.278431	n.s.	0.0340507	0.170022	0.127348	n.s.	0.580585	-0.0372068	18.9693	0.68829	n.s.	0.112057	0.104666	0.208718	n.s.	0.0188965	0.181062	0.105797	n.s.	0.885615	0.0110396
3805	sp|Q8N142|PURA1_HUMAN	ADSSL1	PURA1_HUMAN Adenylosuccinate synthetase isozyme 1	0.893825	-0.0108907	14.5602	0.917906	n.s.	0.061241	-0.252724	14.5493	0.113578	n.s.	14.3075	0.060094	-0.241833	0.0927827	n.s.	0.366022	0.378789	n.s.	0.814276	-0.0375642	14.5226	0.86928	n.s.	0.864474	-0.0266735	0.899309	n.s.	0.246846	0.215159	0.394467	n.s.	0.447027	-0.0796335	14.4806	0.572365	n.s.	0.464969	-0.0687428	0.566035	n.s.	0.225886	0.17309	0.369072	n.s.	0.835056	-0.0420693
3849	sp|Q8N556-2|AFAP1_HUMAN	AFAP1	AFAP1_HUMAN Isoform 2 of Actin filament-associated protein 1	0.540795	-0.0514862	19.6993	0.618238	n.s.	0.0436803	-0.218245	19.6478	0.088232	n.s.	19.481	0.00630114	-0.166759	0.0166041	n.s.	0.00447381	0.00951437	sig	0.0202005	-0.332112	19.3672	0.0626913	n.s.	0.00808293	-0.280626	0.0400133	n.s.	0.10492	-0.113867	0.234928	n.s.	0.50608	-0.0903199	19.609	0.625021	n.s.	0.667343	-0.0388337	0.742256	n.s.	0.201562	0.127925	0.343988	n.s.	0.0939113	0.241792
1827	sp|P51826-2|AFF3_HUMAN	AFF3	AFF3_HUMAN Isoform 2 of AF4/FMR2 family member 3	0.274508	0.0810254	16.7334	0.358559	n.s.	0.289375	0.0796703	16.8145	0.375978	n.s.	16.8131	0.973107	-0.00135508	0.97824	n.s.	0.0790051	0.0954424	n.s.	0.111931	0.172303	16.9057	0.202067	n.s.	0.238744	0.0912777	0.346098	n.s.	0.240068	0.0926328	0.387906	n.s.	0.880001	-0.0190883	16.7143	0.91915	n.s.	0.363806	-0.100114	0.469251	n.s.	0.375625	-0.0987586	0.519319	n.s.	0.203347	-0.191391
5897	sp|Q9UHB7|AFF4_HUMAN	AFF4	AFF4_HUMAN AF4/FMR2 family member 4	0.0193195	-0.173041	17.6625	0.0465737	n.s.	0.0129571	0.215971	17.4895	0.0376175	n.s.	17.8785	0.0001045	0.389013	0.00219858	n.s.	0.000172349	0.00106976	sig	0.275693	0.0568659	17.7194	0.391304	n.s.	2.73033e-05	0.229907	0.00661749	n.s.	0.00276142	-0.159106	0.052475	n.s.	0.185233	-0.106921	17.5556	0.311161	n.s.	0.0875543	0.0661199	0.178357	n.s.	0.00355989	-0.322893	0.0707669	n.s.	0.00691009	-0.163787
6339	sp|Q9Y4W6|AFG32_HUMAN	AFG3L2	AFG32_HUMAN AFG3-like protein 2	0.481012	0.0390014	20.3598	0.564768	n.s.	0.00183424	0.289055	20.3988	0.0126311	n.s.	20.6489	0.00217886	0.250054	0.00835917	n.s.	0.0614477	0.0769283	n.s.	0.818798	0.0301405	20.39	0.872236	n.s.	0.945625	-0.00886083	0.961502	n.s.	0.0933066	-0.258915	0.219068	n.s.	0.561344	-0.0342713	20.3256	0.671584	n.s.	0.22437	-0.0732727	0.331858	n.s.	0.0011323	-0.323327	0.0596408	n.s.	0.70206	-0.0644118
6118	sp|Q9UPQ3|AGAP1_HUMAN	AGAP1	AGAP1_HUMAN Arf-GAP with GTPase, ANK repeat and PH domain-containing protein 1	0.230967	0.129865	16.8381	0.31148	n.s.	0.0765876	0.12012	16.9679	0.134739	n.s.	16.9582	0.915226	-0.00974501	0.929717	n.s.	0.0845935	0.101175	n.s.	0.0260519	0.214265	17.0523	0.0736545	n.s.	0.416405	0.0844001	0.523841	n.s.	0.148951	0.0941451	0.288205	n.s.	0.0252552	0.24428	17.0824	0.100918	n.s.	0.364216	0.114415	0.469581	n.s.	0.0555216	0.12416	0.167778	n.s.	0.660343	0.0300148
6481	tr|F8VVT9|F8VVT9_HUMAN	AGAP2	F8VVT9_HUMAN Arf-GAP with GTPase, ANK repeat and PH domain-containing protein 2	0.521749	0.0773098	12.5591	0.601738	n.s.	0.465164	0.120299	12.6364	0.551154	n.s.	12.6794	0.809499	0.042989	0.841924	n.s.	0.874934	0.876693	n.s.	0.406161	0.10235	12.6615	0.5257	n.s.	0.860262	0.0250404	0.896622	n.s.	0.919599	-0.0179485	0.946324	n.s.	0.272892	0.101473	12.6606	0.404469	n.s.	0.85674	0.024163	0.893278	n.s.	0.922757	-0.018826	0.95029	n.s.	0.994761	-0.000877432
4618	sp|Q96P47-4|AGAP3_HUMAN	AGAP3	AGAP3_HUMAN Isoform 4 of Arf-GAP with GTPase, ANK repeat and PH domain-containing protein 3	0.00093023	0.304815	17.8076	0.00830052	n.s.	0.00448671	-0.214099	18.1124	0.0200787	n.s.	17.5935	6.288e-05	-0.518914	0.00178611	n.s.	0.00163385	0.00458924	sig	0.216266	0.147861	17.9554	0.32682	n.s.	0.185548	-0.156954	0.286783	n.s.	0.0217673	0.36196	0.106294	n.s.	0.575458	-0.0242316	17.7833	0.683712	n.s.	0.00104533	-0.329047	0.03842	n.s.	0.00865537	0.189867	0.0852881	n.s.	0.261889	-0.172093
1843	sp|P52594-4|AGFG1_HUMAN	AGFG1	AGFG1_HUMAN Isoform 4 of Arf-GAP domain and FG repeat-containing protein 1	0.268376	-0.058983	19.0366	0.352368	n.s.	0.022827	0.0966037	18.9776	0.0549784	n.s.	19.1332	0.0232083	0.155587	0.043141	n.s.	0.104422	0.121832	n.s.	0.133904	0.178533	19.2151	0.229368	n.s.	0.0786255	0.237516	0.156719	n.s.	0.432687	0.0819291	0.573068	n.s.	0.415864	0.0479288	19.0845	0.541994	n.s.	0.210769	0.106912	0.316734	n.s.	0.378203	-0.0486749	0.521882	n.s.	0.379314	-0.130604
3017	sp|Q53H12|AGK_HUMAN	AGK	AGK_HUMAN Acylglycerol kinase, mitochondrial	0.00243681	0.0978417	19.483	0.0126934	n.s.	0.000324372	-0.141598	19.5809	0.00594381	n.s.	19.3414	3.22573e-05	-0.23944	0.00165375	n.s.	0.00447732	0.00951871	sig	0.0362704	-0.288825	19.1942	0.0911685	n.s.	0.0142329	-0.386667	0.0544446	n.s.	0.187891	-0.147227	0.333023	n.s.	0.0645814	-0.258085	19.2249	0.162772	n.s.	0.0289239	-0.355927	0.0982505	n.s.	0.284304	-0.116487	0.427499	n.s.	0.849921	0.0307407
1491	sp|P35573|GDE_HUMAN	AGL	GDE_HUMAN Glycogen debranching enzyme	0.581207	0.0105031	20.0251	0.655451	n.s.	0.208769	-0.0490458	20.0356	0.290679	n.s.	19.976	0.179385	-0.0595489	0.234168	n.s.	0.188963	0.206489	n.s.	0.409657	0.0238615	20.0489	0.529117	n.s.	0.685732	0.0133584	0.763676	n.s.	0.152465	0.0729073	0.292126	n.s.	0.024112	-0.0427632	19.9823	0.0989524	n.s.	0.107701	-0.0532663	0.202951	n.s.	0.892469	0.00628261	0.928377	n.s.	0.145283	-0.0666247
6015	sp|Q9UL18|AGO1_HUMAN	AGO1	AGO1_HUMAN Protein argonaute-1	0.868312	0.0084043	17.9995	0.898329	n.s.	0.0173366	0.212622	18.0079	0.0457044	n.s.	18.2121	0.024433	0.204218	0.0448896	n.s.	0.00194336	0.00519299	sig	0.00802014	0.278229	18.2777	0.0363825	n.s.	0.011013	0.269825	0.0473829	n.s.	0.374764	0.0656065	0.517577	n.s.	0.0188561	0.187676	18.1872	0.0899099	n.s.	0.0338387	0.179272	0.106444	n.s.	0.700608	-0.0249461	0.788911	n.s.	0.243845	-0.0905525
6006	sp|Q9UKV8|AGO2_HUMAN	AGO2	AGO2_HUMAN Protein argonaute-2	0.493817	0.0204145	17.5823	0.576669	n.s.	0.733899	0.0152652	17.6027	0.789978	n.s.	17.5976	0.884381	-0.00514928	0.904104	n.s.	0.414108	0.424794	n.s.	0.244747	0.0966041	17.6789	0.358005	n.s.	0.313741	0.0761897	0.421182	n.s.	0.330269	0.0813389	0.477072	n.s.	0.403459	0.03421	17.6165	0.53097	n.s.	0.357507	0.0137955	0.463329	n.s.	0.689893	0.0189448	0.781521	n.s.	0.518458	-0.0623942
5312	sp|Q9H9G7|AGO3_HUMAN	AGO3	AGO3_HUMAN Protein argonaute-3	0.0562033	-0.197417	18.4641	0.101703	n.s.	0.0247691	-0.195127	18.2667	0.0580182	n.s.	18.269	0.979812	0.00229004	0.983302	n.s.	0.182127	0.199828	n.s.	0.00412207	-0.321349	18.1427	0.0258958	n.s.	0.215335	-0.123933	0.321513	n.s.	0.139553	-0.126223	0.27782	n.s.	0.0190384	-0.168702	18.2954	0.0902084	n.s.	0.772309	0.0287144	0.827063	n.s.	0.711832	0.0264244	0.797903	n.s.	0.0949209	0.152647
5383	sp|Q9HCK5|AGO4_HUMAN	AGO4	AGO4_HUMAN Protein argonaute-4	0.00223307	0.169548	17.8244	0.0120765	n.s.	0.00173774	-0.413656	17.9939	0.0122312	n.s.	17.4107	0.000382133	-0.583205	0.00326789	n.s.	0.0036549	0.00821782	sig	0.182814	-0.158127	17.6663	0.288232	n.s.	0.0275875	-0.327675	0.0799494	n.s.	0.0787354	0.25553	0.199533	n.s.	0.00182256	-0.317559	17.5068	0.0475004	n.s.	0.000157821	-0.487107	0.0217155	n.s.	0.250172	0.0960973	0.392238	n.s.	0.290523	-0.159432
4779	sp|Q99943|PLCA_HUMAN	AGPAT1	PLCA_HUMAN 1-acyl-sn-glycerol-3-phosphate acyltransferase alpha	0.0108841	0.198002	17.2555	0.0315566	n.s.	0.0419427	0.162772	17.4535	0.0856838	n.s.	17.4182	0.38464	-0.0352299	0.44958	n.s.	0.0490813	0.0636731	n.s.	0.682129	0.0398488	17.2953	0.768462	n.s.	0.119933	-0.158153	0.211601	n.s.	0.229676	-0.122923	0.376976	n.s.	0.626311	0.0335167	17.289	0.726938	n.s.	0.0127871	-0.164485	0.0686454	n.s.	0.0915801	-0.129255	0.216825	n.s.	0.956301	-0.00633218
5518	sp|Q9NRZ7-3|PLCC_HUMAN	AGPAT3	PLCC_HUMAN Isoform 3 of 1-acyl-sn-glycerol-3-phosphate acyltransferase gamma	0.000489667	0.184908	16.9752	0.00643619	n.s.	0.275001	-0.0862058	17.1601	0.36233	n.s.	16.889	0.0148941	-0.271113	0.0308547	n.s.	0.0120895	0.0203691	sig	0.13423	-0.0858587	16.8894	0.229623	n.s.	0.00317238	-0.270766	0.0262542	n.s.	0.996684	0.000347036	0.997762	n.s.	0.058548	-0.119666	16.8556	0.154181	n.s.	0.00292742	-0.304574	0.0456002	n.s.	0.738981	-0.0334602	0.816804	n.s.	0.634945	-0.0338073
5517	sp|Q9NRZ5|PLCD_HUMAN	AGPAT4	PLCD_HUMAN 1-acyl-sn-glycerol-3-phosphate acyltransferase delta	0.00172976	0.23093	18.7689	0.0105658	n.s.	0.0175033	-0.0585998	18.9998	0.0459123	n.s.	18.7103	0.00097834	-0.28953	0.0053007	n.s.	0.000232609	0.00128233	sig	0.0404637	-0.215874	18.553	0.097221	n.s.	0.00464242	-0.446804	0.0307807	n.s.	0.0986639	-0.157274	0.227524	n.s.	0.201237	-0.067673	18.7012	0.328965	n.s.	0.0132996	-0.298603	0.0697828	n.s.	0.851618	-0.00907321	0.899509	n.s.	0.240593	0.148201
5563	sp|Q9NUQ2|PLCE_HUMAN	AGPAT5	PLCE_HUMAN 1-acyl-sn-glycerol-3-phosphate acyltransferase epsilon	0.763524	-0.0287218	16.6634	0.814292	n.s.	0.145726	0.127423	16.6347	0.219453	n.s.	16.7908	0.196593	0.156145	0.253366	n.s.	0.0928128	0.109789	n.s.	0.2017	-0.166528	16.4969	0.31075	n.s.	0.351297	-0.137807	0.460718	n.s.	0.0687549	-0.293951	0.185022	n.s.	0.0796843	-0.171244	16.4922	0.182136	n.s.	0.29906	-0.142522	0.405675	n.s.	0.0445057	-0.298666	0.151449	n.s.	0.975207	-0.00471534
3586	sp|Q86UL3|GPAT4_HUMAN	AGPAT6	GPAT4_HUMAN Glycerol-3-phosphate acyltransferase 4	0.112661	-0.0949932	16.902	0.174944	n.s.	0.00823387	-0.251671	16.807	0.0283655	n.s.	16.6503	0.0170467	-0.156678	0.0339936	n.s.	0.0256942	0.037298	sig	0.0192806	-0.270385	16.6316	0.0608289	n.s.	0.0502477	-0.175392	0.117377	n.s.	0.793662	-0.0187139	0.857583	n.s.	0.0993008	-0.16908	16.7329	0.208928	n.s.	0.288562	-0.0740868	0.395743	n.s.	0.287995	0.0825909	0.431195	n.s.	0.343262	0.101305
58	sp|O00116|ADAS_HUMAN	AGPS	ADAS_HUMAN Alkyldihydroxyacetonephosphate synthase, peroxisomal	0.0780783	0.187853	19.6581	0.13077	n.s.	0.0115921	-0.121138	19.846	0.0350684	n.s.	19.537	0.0146765	-0.308991	0.0305701	n.s.	0.000132657	0.000910609	sig	0.00795919	-0.29632	19.3618	0.036323	n.s.	0.00631714	-0.484173	0.0353693	n.s.	0.0314866	-0.175182	0.123363	n.s.	0.00702295	-0.266655	19.3915	0.0659108	n.s.	0.0193184	-0.454509	0.081516	n.s.	0.00570908	-0.145518	0.0811291	n.s.	0.708932	0.0296643
106	sp|O00468|AGRIN_HUMAN	AGRN	AGRIN_HUMAN Agrin	0.00030166	0.397568	18.9876	0.00536476	n.s.	0.00245363	0.401325	19.3851	0.0144418	n.s.	19.3889	0.942574	0.00375681	0.953462	n.s.	0.00371427	0.00830127	sig	0.00290708	0.532331	19.5199	0.0216777	n.s.	0.147154	0.134763	0.243379	n.s.	0.216443	0.131006	0.363732	n.s.	0.312802	0.156024	19.1436	0.442761	n.s.	0.14131	-0.241544	0.242953	n.s.	0.170786	-0.245301	0.310346	n.s.	0.0938396	-0.376307
6133	sp|Q9UPW5-3|CBPC1_HUMAN	AGTPBP1	CBPC1_HUMAN Isoform 3 of Cytosolic carboxypeptidase 1	2.99069e-05	0.254906	17.1734	0.00269294	n.s.	0.0024174	-0.210933	17.4283	0.0143937	n.s.	16.9625	0.000107381	-0.46584	0.00220443	n.s.	0.000334042	0.00159513	sig	0.57006	-0.0397646	17.1337	0.673717	n.s.	0.0100808	-0.294671	0.0450818	n.s.	0.0712985	0.171169	0.188886	n.s.	0.769858	0.00393878	17.1774	0.839943	n.s.	0.000157094	-0.250968	0.0217155	n.s.	0.0111167	0.214872	0.0908616	n.s.	0.632042	0.0437033
4198	sp|Q8WYP5-2|ELYS_HUMAN	AHCTF1	ELYS_HUMAN Isoform 2 of Protein ELYS	0.000742738	-0.233803	19.4068	0.00754718	n.s.	0.00287946	0.165321	19.173	0.0157725	n.s.	19.5722	3.95575e-05	0.399124	0.00165375	n.s.	0.00127783	0.00388932	sig	0.369953	-0.0857223	19.3211	0.490344	n.s.	0.15104	0.148081	0.248159	n.s.	0.0398818	-0.251043	0.137413	n.s.	0.0474946	-0.0943136	19.3125	0.136645	n.s.	0.00724104	0.139489	0.0570228	n.s.	0.00128087	-0.259635	0.0597123	n.s.	0.941	-0.00859128
1293	sp|P23526|SAHH_HUMAN	AHCY	SAHH_HUMAN Adenosylhomocysteinase	0.0013366	0.175929	21.4482	0.00954333	n.s.	0.0154167	-0.064147	21.6241	0.0422233	n.s.	21.384	0.000469239	-0.240076	0.00361554	n.s.	0.0154903	0.0247892	sig	0.484902	0.0415656	21.4897	0.600223	n.s.	0.0763263	-0.134363	0.153613	n.s.	0.124055	0.105713	0.259649	n.s.	0.112705	0.0396059	21.4878	0.225622	n.s.	0.0163089	-0.136323	0.0752446	n.s.	0.0130779	0.103753	0.0940265	n.s.	0.979291	-0.00195972
383	sp|O43865|SAHH2_HUMAN	AHCYL1	SAHH2_HUMAN Putative adenosylhomocysteinase 2	0.000195403	0.113021	18.9667	0.00476735	n.s.	0.505944	0.0493676	19.0798	0.589556	n.s.	19.0161	0.402692	-0.0636531	0.468229	n.s.	0.345135	0.358812	n.s.	0.270159	0.155058	19.1218	0.385516	n.s.	0.746796	0.0420369	0.811952	n.s.	0.488797	0.10569	0.622892	n.s.	0.00141165	0.214966	19.1817	0.0460957	n.s.	0.0169759	0.101945	0.0763692	n.s.	0.160245	0.165598	0.298469	n.s.	0.729131	0.0599084
4519	sp|Q96HN2|SAHH3_HUMAN	AHCYL2	SAHH3_HUMAN Putative adenosylhomocysteinase 3	0.00786821	0.578853	18.5828	0.0255569	n.s.	0.00634425	-0.602267	19.1616	0.0242684	down	17.9805	2.83907e-05	-1.18112	0.00164097	down	0.0246209	0.0360305	sig	0.807136	0.0771056	18.6599	0.865505	n.s.	0.145375	-0.501747	0.241594	n.s.	0.0702089	0.679372	0.187703	n.s.	0.200505	-0.278263	18.3045	0.32825	n.s.	0.00435958	-0.857116	0.0497942	down	0.0542202	0.324004	0.166182	n.s.	0.404422	-0.355369
3149	sp|Q5TGY3|AHDC1_HUMAN	AHDC1	AHDC1_HUMAN AT-hook DNA-binding motif-containing protein 1	0.504073	-0.0241281	17.7029	0.586111	n.s.	0.123664	0.0542617	17.6788	0.193327	n.s.	17.7572	0.135318	0.0783898	0.183636	n.s.	0.239894	0.25614	n.s.	0.585111	-0.0341807	17.6688	0.685876	n.s.	0.885686	-0.0100526	0.914766	n.s.	0.2347	-0.0884424	0.38222	n.s.	0.00504632	-0.112068	17.5909	0.0611218	n.s.	0.134801	-0.0879396	0.235447	n.s.	0.0203929	-0.166329	0.108762	n.s.	0.374557	-0.077887
2396	sp|Q09666|AHNK_HUMAN	AHNAK	AHNK_HUMAN Neuroblast differentiation-associated protein AHNAK	4.95075e-05	-0.444823	20.0692	0.00337693	n.s.	0.327483	0.0729704	19.6244	0.4152	n.s.	20.1422	0.00120244	0.517793	0.0058741	n.s.	0.000192821	0.00114725	sig	0.417764	-0.072761	19.9965	0.536699	n.s.	0.00912236	0.372061	0.0424817	n.s.	0.217003	-0.145731	0.364272	n.s.	0.509919	0.0414045	20.1106	0.629026	n.s.	0.00241383	0.486227	0.0448766	n.s.	0.758188	-0.0315659	0.831594	n.s.	0.38153	0.114166
3682	sp|Q8IVF2|AHNK2_HUMAN	AHNAK2	AHNK2_HUMAN Protein AHNAK2	0.0112672	0.252756	19.2605	0.0323202	n.s.	0.0538766	0.174072	19.5132	0.103474	n.s.	19.4346	0.347324	-0.0786837	0.413041	n.s.	0.00354594	0.00803416	sig	0.0078482	0.182867	19.4434	0.0360683	n.s.	0.249698	-0.0698884	0.357263	n.s.	0.890749	0.00879526	0.926494	n.s.	0.0683169	0.119245	19.3797	0.167945	n.s.	0.12627	-0.133511	0.225531	n.s.	0.515347	-0.054827	0.642078	n.s.	0.129468	-0.0636223
738	sp|O95433|AHSA1_HUMAN	AHSA1	AHSA1_HUMAN Activator of 90 kDa heat shock protein ATPase homolog 1	0.964624	-0.00204718	21.4618	0.971671	n.s.	0.373031	0.035781	21.4597	0.460076	n.s.	21.4976	0.323725	0.0378282	0.38919	n.s.	0.0035308	0.00801105	sig	0.00382343	0.201579	21.6634	0.0249003	n.s.	0.00286017	0.203626	0.0249112	n.s.	0.000991258	0.165798	0.0415463	n.s.	0.176622	0.144528	21.6063	0.301345	n.s.	0.166734	0.146576	0.271672	n.s.	0.238567	0.108747	0.381049	n.s.	0.487889	-0.0570502
4385	sp|Q96BJ3|AIDA_HUMAN	AIDA	AIDA_HUMAN Axin interactor, dorsalization-associated protein	0.573763	-0.0321937	18.3655	0.648637	n.s.	0.000652981	0.187837	18.3333	0.00783125	n.s.	18.5533	0.011349	0.220031	0.0250482	n.s.	0.00689796	0.0131081	sig	0.00410001	0.133109	18.4986	0.0258827	n.s.	0.0313108	0.165302	0.0868181	n.s.	0.0173135	-0.0547285	0.0993723	n.s.	0.0155253	0.260402	18.6259	0.0829175	n.s.	0.0338325	0.292595	0.106444	n.s.	0.220379	0.0725643	0.363558	n.s.	0.0812256	0.127293
4813	sp|Q9BQI0-2|AIF1L_HUMAN	AIF1L	AIF1L_HUMAN Isoform 2 of Allograft inflammatory factor 1-like	0.655592	-0.0247651	16.2283	0.719309	n.s.	0.838426	-0.0150738	16.2035	0.875987	n.s.	16.2132	0.867252	0.00969125	0.890617	n.s.	0.346662	0.360226	n.s.	0.526682	0.061198	16.2895	0.63626	n.s.	0.328099	0.085963	0.436657	n.s.	0.4449	0.0762718	0.582533	n.s.	0.552928	0.041109	16.2694	0.664744	n.s.	0.0936598	0.065874	0.185755	n.s.	0.455599	0.0561828	0.59062	n.s.	0.848596	-0.020089
780	sp|O95831|AIFM1_HUMAN	AIFM1	AIFM1_HUMAN Apoptosis-inducing factor 1, mitochondrial	0.0131097	0.115987	19.678	0.0356937	n.s.	0.000676987	0.287423	19.794	0.00793887	n.s.	19.9655	0.00350524	0.171437	0.0112557	n.s.	0.00460611	0.00969708	sig	0.888747	-0.0121176	19.6659	0.924559	n.s.	0.186583	-0.128104	0.288115	n.s.	0.0212836	-0.299541	0.105281	n.s.	0.0732517	0.0735533	19.7516	0.174255	n.s.	0.156384	-0.0424334	0.260265	n.s.	0.00467475	-0.21387	0.077036	n.s.	0.460378	0.0856709
2434	sp|Q12904-2|AIMP1_HUMAN	AIMP1	AIMP1_HUMAN Isoform 2 of Aminoacyl tRNA synthase complex-interacting multifunctional protein 1	0.210179	0.0861831	20.8179	0.288918	n.s.	0.00315862	0.135803	20.9041	0.0165614	n.s.	20.9537	0.447622	0.04962	0.511788	n.s.	0.230973	0.247758	n.s.	0.0789013	0.187393	21.0053	0.155528	n.s.	0.355584	0.10121	0.465304	n.s.	0.557716	0.0515898	0.678813	n.s.	0.148727	0.114234	20.9321	0.268454	n.s.	0.781177	0.0280513	0.834354	n.s.	0.747181	-0.0215688	0.822724	n.s.	0.574951	-0.0731586
2481	sp|Q13155|AIMP2_HUMAN	AIMP2	AIMP2_HUMAN Aminoacyl tRNA synthase complex-interacting multifunctional protein 2	0.275375	0.0682725	18.7585	0.359257	n.s.	0.000555889	0.390892	18.8268	0.00739579	n.s.	19.1494	0.0010095	0.322619	0.00537153	n.s.	7.10399e-06	0.000148496	sig	0.00185016	0.361589	19.1201	0.0177615	n.s.	0.00370464	0.293317	0.0277206	n.s.	0.389712	-0.0293023	0.530867	n.s.	0.00358968	0.428125	19.1866	0.0550729	n.s.	0.00534661	0.359852	0.0519809	n.s.	0.0338459	0.0372331	0.134142	n.s.	0.198048	0.0665354
65	sp|O00170|AIP_HUMAN	AIP	AIP_HUMAN AH receptor-interacting protein	0.248669	0.0796499	18.0875	0.330945	n.s.	0.101234	0.0715258	18.1672	0.166369	n.s.	18.159	0.885006	-0.0081241	0.904263	n.s.	0.371423	0.384047	n.s.	0.220234	0.0755096	18.163	0.331235	n.s.	0.952949	-0.00414032	0.966219	n.s.	0.933285	0.00398378	0.955552	n.s.	0.102081	0.119144	18.2067	0.212292	n.s.	0.626764	0.0394942	0.705527	n.s.	0.297764	0.0476183	0.441839	n.s.	0.542145	0.0436345
823	sp|P00568|KAD1_HUMAN	AK1	KAD1_HUMAN Adenylate kinase isoenzyme 1	0.00266128	0.497395	18.4977	0.0132029	n.s.	0.00293381	0.283564	18.9951	0.0158751	n.s.	18.7812	0.0372029	-0.213832	0.0628628	n.s.	5.41245e-05	0.000524253	sig	0.00122311	0.634123	19.1318	0.0150109	up	0.221946	0.136727	0.328607	n.s.	0.00846482	0.350559	0.0760777	n.s.	0.00251084	0.527633	19.0253	0.0499852	n.s.	0.757467	0.0302378	0.815618	n.s.	0.0108724	0.244069	0.090557	n.s.	0.336478	-0.106489
1921	sp|P54819-2|KAD2_HUMAN	AK2	KAD2_HUMAN Isoform 2 of Adenylate kinase 2, mitochondrial	0.926502	-0.00339627	22.7518	0.942057	n.s.	0.00787568	0.276609	22.7484	0.0274526	n.s.	23.0284	0.0051787	0.280005	0.0144037	n.s.	0.00138845	0.00410454	sig	0.16582	-0.0523282	22.6995	0.268695	n.s.	0.0610784	-0.0489319	0.132447	n.s.	0.00238709	-0.328937	0.0512505	n.s.	0.23723	0.0982633	22.8501	0.367587	n.s.	0.18221	0.10166	0.288167	n.s.	0.117659	-0.178346	0.248405	n.s.	0.0722896	0.150591
5939	sp|Q9UIJ7|KAD3_HUMAN	AK3	KAD3_HUMAN GTP:AMP phosphotransferase AK3, mitochondrial	0.432478	0.0398563	20.2864	0.518494	n.s.	0.0162858	0.128477	20.3263	0.0437166	n.s.	20.4149	0.13859	0.0886207	0.187722	n.s.	0.0264367	0.0381781	sig	0.299086	-0.0587178	20.2277	0.41733	n.s.	0.18007	-0.0985741	0.280494	n.s.	0.0219041	-0.187195	0.106499	n.s.	0.0551543	0.0874724	20.3739	0.149228	n.s.	0.443792	0.0476161	0.547766	n.s.	0.317773	-0.0410046	0.461387	n.s.	0.0897011	0.14619
1344	sp|P27144|KAD4_HUMAN	AK4	KAD4_HUMAN Adenylate kinase 4, mitochondrial	0.000800275	0.42116	17.6752	0.00783625	n.s.	0.0664314	0.219853	18.0963	0.121432	n.s.	17.895	0.103357	-0.201307	0.146012	n.s.	0.00851843	0.0154318	sig	0.479059	-0.0457133	17.6295	0.595149	n.s.	0.00262488	-0.466874	0.0242736	n.s.	0.0603658	-0.265567	0.172246	n.s.	0.0889398	0.188777	17.864	0.194805	n.s.	0.0829004	-0.232383	0.172659	n.s.	0.82941	-0.0310762	0.883977	n.s.	0.104931	0.23449
4252	sp|Q92667|AKAP1_HUMAN	AKAP1	AKAP1_HUMAN A-kinase anchor protein 1, mitochondrial	0.0202879	0.317102	18.9904	0.0479705	n.s.	0.749871	0.024848	19.3075	0.803832	n.s.	19.0152	0.00411832	-0.292254	0.012424	n.s.	0.000556716	0.00222412	sig	0.132209	0.141034	19.1314	0.227547	n.s.	0.0282739	-0.176068	0.0812845	n.s.	0.0150983	0.116186	0.0934668	n.s.	0.419034	0.0973018	19.0877	0.544921	n.s.	0.0671485	-0.2198	0.152087	n.s.	0.270177	0.0724538	0.412815	n.s.	0.506272	-0.0437322
339	sp|O43572|AKA10_HUMAN	AKAP10	AKA10_HUMAN A-kinase anchor protein 10, mitochondrial	0.520145	0.0396313	14.5388	0.600394	n.s.	0.61159	-0.0418654	14.5785	0.68247	n.s.	14.497	0.383389	-0.0814967	0.448603	n.s.	0.6088	0.615833	n.s.	0.844748	-0.00779323	14.531	0.891978	n.s.	0.399963	-0.0474245	0.508089	n.s.	0.660202	0.0340722	0.758576	n.s.	0.81618	0.0149476	14.5538	0.873612	n.s.	0.758778	-0.0246837	0.816233	n.s.	0.605622	0.056813	0.715745	n.s.	0.675822	0.0227408
5980	sp|Q9UKA4|AKA11_HUMAN	AKAP11	AKA11_HUMAN A-kinase anchor protein 11	3.55458e-06	2.11243	14.2197	0.00165469	up	0.0950568	0.139186	16.3321	0.158714	n.s.	14.3589	9.47921e-06	-1.97325	0.00122367	down	2.77868e-10	1.50049e-07	sig	0.672742	-0.0318498	14.1878	0.761595	n.s.	9.23552e-06	-2.14428	0.00427473	down	0.0987971	-0.171036	0.227588	n.s.	0.497198	0.0456104	14.2653	0.617115	n.s.	8.49121e-05	-2.06682	0.0166736	down	0.312141	-0.093576	0.456071	n.s.	0.431826	0.0774602
2301	sp|Q02952|AKA12_HUMAN	AKAP12	AKA12_HUMAN A-kinase anchor protein 12	0.477863	0.0346779	21.4036	0.562191	n.s.	0.136959	0.108835	21.4383	0.208823	n.s.	21.5124	0.365803	0.0741576	0.43176	n.s.	0.017796	0.0277228	sig	0.000410289	0.192913	21.5965	0.010985	n.s.	0.0274622	0.158235	0.0797646	n.s.	0.236219	0.0840771	0.383923	n.s.	0.0124789	0.157605	21.5612	0.0772563	n.s.	0.145482	0.122927	0.24802	n.s.	0.585266	0.0487693	0.698697	n.s.	0.383493	-0.0353078
2421	sp|Q12802-2|AKP13_HUMAN	AKAP13	AKP13_HUMAN Isoform 2 of A-kinase anchor protein 13	0.114654	-0.0571393	19.9508	0.177317	n.s.	0.066564	0.0652088	19.8937	0.121537	n.s.	20.0161	0.032464	0.122348	0.0563382	n.s.	0.00394376	0.00865998	sig	0.021641	0.0457774	19.9966	0.0652323	n.s.	0.027779	0.102917	0.0802494	n.s.	0.529487	-0.0194314	0.656331	n.s.	0.0637219	0.0861385	20.037	0.161491	n.s.	0.0546394	0.143278	0.135431	n.s.	0.669162	0.0209297	0.767328	n.s.	0.309985	0.0403611
2279	sp|Q02040|AK17A_HUMAN	AKAP17A	AK17A_HUMAN A-kinase anchor protein 17A	0.000473341	-0.241995	17.9281	0.00637368	n.s.	0.00227379	0.18721	17.6861	0.0139692	n.s.	18.1153	0.000210278	0.429205	0.00264583	n.s.	0.000359148	0.0016743	sig	0.268803	-0.0982294	17.8299	0.384258	n.s.	0.143013	0.143766	0.239223	n.s.	0.0236447	-0.285439	0.110149	n.s.	0.0893996	-0.0548322	17.8733	0.195146	n.s.	0.0114051	0.187163	0.065594	n.s.	0.00788109	-0.242042	0.0844001	n.s.	0.693698	0.0433972
6185	sp|Q9Y2D5-6|AKAP2_HUMAN	AKAP2	AKAP2_HUMAN Isoform 4 of A-kinase anchor protein 2	0.59958	0.0194681	18.9402	0.671904	n.s.	0.0174049	0.122891	18.9596	0.0457911	n.s.	19.0631	0.0818252	0.103423	0.120233	n.s.	0.000689253	0.00255659	sig	0.000186266	0.21426	19.1544	0.00920821	n.s.	0.00547138	0.194791	0.0326428	n.s.	0.0505847	0.0913683	0.155745	n.s.	0.00118465	0.148596	19.0888	0.0436165	n.s.	0.0570284	0.129128	0.138302	n.s.	0.558443	0.0257047	0.677915	n.s.	0.0351232	-0.0656636
376	sp|O43823|AKAP8_HUMAN	AKAP8	AKAP8_HUMAN A-kinase anchor protein 8	0.0116367	-0.238997	16.4891	0.0328817	n.s.	0.18435	0.122104	16.2501	0.264114	n.s.	16.6112	0.0026705	0.361101	0.00944587	n.s.	0.000967734	0.00322081	sig	0.773109	0.0207734	16.5098	0.840139	n.s.	0.00319153	0.259771	0.0262896	n.s.	0.207457	-0.10133	0.354457	n.s.	0.872779	-0.0122265	16.4768	0.913669	n.s.	0.000433851	0.226771	0.0293855	n.s.	0.15224	-0.13433	0.288623	n.s.	0.57892	-0.033
6063	sp|Q9ULX6|AKP8L_HUMAN	AKAP8L	AKP8L_HUMAN A-kinase anchor protein 8-like	0.316095	-0.0584287	18.0995	0.402179	n.s.	0.0774977	-0.0631744	18.0411	0.136057	n.s.	18.0363	0.920296	-0.00474562	0.934282	n.s.	0.0845211	0.101126	n.s.	0.961513	0.00299635	18.1025	0.974415	n.s.	0.419774	0.0614251	0.527056	n.s.	0.278236	0.0661707	0.427954	n.s.	0.992045	0.000361108	18.0999	0.99527	n.s.	0.376939	0.0587899	0.48272	n.s.	0.00579377	0.0635355	0.081294	n.s.	0.971336	-0.00263524
4785	sp|Q99996|AKAP9_HUMAN	AKAP9	AKAP9_HUMAN A-kinase anchor protein 9	0.313642	-0.0384466	19.2444	0.399528	n.s.	0.0800593	0.0450435	19.2059	0.139383	n.s.	19.2894	0.0550656	0.0834901	0.0862729	n.s.	9.02872e-05	0.000728053	sig	0.000876033	0.229214	19.4736	0.0130655	n.s.	0.00164896	0.267661	0.0206503	n.s.	0.00125466	0.184171	0.0427905	n.s.	0.0213981	0.146476	19.3909	0.0941981	n.s.	0.027143	0.184922	0.0955815	n.s.	0.0401219	0.101432	0.145621	n.s.	0.108164	-0.0827387
1101	sp|P14550|AK1A1_HUMAN	AKR1A1	AK1A1_HUMAN Alcohol dehydrogenase [NADP(+)]	0.878402	-0.00522924	20.9267	0.906088	n.s.	0.0210461	-0.204108	20.9215	0.0522324	n.s.	20.7226	0.0146712	-0.198879	0.030569	n.s.	0.00923949	0.01648	sig	0.998684	7.66265e-05	20.9268	0.999146	n.s.	0.884745	0.00530586	0.914232	n.s.	0.0227203	0.204185	0.108896	n.s.	0.372786	0.0411782	20.9679	0.501273	n.s.	0.0869697	0.0464074	0.177637	n.s.	0.0277194	0.245287	0.123899	n.s.	0.404699	0.0411015
1115	sp|P15121|ALDR_HUMAN	AKR1B1	ALDR_HUMAN Aldose reductase	0.247392	0.0662135	20.6481	0.329699	n.s.	0.0732145	-0.162892	20.7143	0.130374	n.s.	20.4852	0.018276	-0.229105	0.0358875	n.s.	0.0865023	0.103115	n.s.	0.288627	0.0820048	20.7301	0.405305	n.s.	0.802329	0.0157913	0.854271	n.s.	0.0310855	0.244897	0.122809	n.s.	0.22421	0.104822	20.7529	0.353671	n.s.	0.533081	0.0386081	0.627838	n.s.	0.0460593	0.267713	0.153474	n.s.	0.796056	0.0228167
2325	sp|Q04828|AK1C1_HUMAN	AKR1C1	AK1C1_HUMAN Aldo-keto reductase family 1 member C1	0.00115628	0.370229	18.3214	0.00894767	n.s.	0.155904	-0.10468	18.6916	0.231392	n.s.	18.2167	0.00180107	-0.474909	0.00748615	n.s.	1.15751e-05	0.000206063	sig	0.00754166	0.363746	18.6851	0.0351455	n.s.	0.936582	-0.00648299	0.953653	n.s.	0.00560985	0.468426	0.0673182	n.s.	0.00233252	0.341286	18.6626	0.0491298	n.s.	0.576983	-0.0289437	0.66433	n.s.	0.00765874	0.445965	0.0844001	n.s.	0.814329	-0.0224607
332	sp|O43488|ARK72_HUMAN	AKR7A2	ARK72_HUMAN Aflatoxin B1 aldehyde reductase member 2	0.315614	-0.078283	17.0832	0.401686	n.s.	0.0172841	-0.176169	17.0049	0.0456215	n.s.	16.9071	0.181381	-0.0978855	0.236298	n.s.	0.0118186	0.0199959	sig	0.00920292	-0.303899	16.7793	0.0391305	n.s.	0.0414521	-0.225616	0.103391	n.s.	0.0854427	-0.127731	0.208695	n.s.	0.442513	-0.0450751	17.0381	0.568044	n.s.	0.68074	0.0332079	0.752378	n.s.	0.0238039	0.131093	0.115779	n.s.	0.0307822	0.258824
1433	sp|P31749|AKT1_HUMAN	AKT1	AKT1_HUMAN RAC-alpha serine/threonine-protein kinase	0.139362	0.0846806	18.5504	0.208657	n.s.	0.850847	0.0145941	18.6351	0.886354	n.s.	18.565	0.443339	-0.0700864	0.507479	n.s.	0.23769	0.254206	n.s.	0.0612458	0.189323	18.7397	0.129022	n.s.	0.275837	0.104642	0.383567	n.s.	0.156583	0.174728	0.296423	n.s.	0.132871	0.109145	18.6596	0.248803	n.s.	0.759993	0.0244648	0.817251	n.s.	0.427137	0.0945512	0.562697	n.s.	0.496407	-0.0801772
4379	sp|Q96B36-3|AKTS1_HUMAN	AKT1S1	AKTS1_HUMAN Isoform 3 of Proline-rich AKT1 substrate 1	0.100218	-0.149281	14.8737	0.159758	n.s.	0.687661	0.0454503	14.7244	0.750302	n.s.	14.9191	0.0787488	0.194732	0.116293	n.s.	0.081739	0.0981413	n.s.	0.452097	-0.0695158	14.8041	0.570181	n.s.	0.207354	0.0797657	0.312551	n.s.	0.291051	-0.114966	0.439424	n.s.	0.357938	-0.135244	14.7384	0.486287	n.s.	0.889611	0.0140374	0.918375	n.s.	0.279844	-0.180694	0.423319	n.s.	0.592147	-0.0657283
1434	sp|P31751|AKT2_HUMAN	AKT2	AKT2_HUMAN RAC-beta serine/threonine-protein kinase	0.0830669	-0.101699	18.5322	0.13749	n.s.	0.194068	-0.0681788	18.4305	0.274338	n.s.	18.464	0.299376	0.0335198	0.363764	n.s.	0.0151543	0.0243673	sig	0.355133	-0.0671112	18.4651	0.474879	n.s.	0.562333	0.0345874	0.661208	n.s.	0.985286	0.00106763	0.989715	n.s.	0.586683	0.0307582	18.563	0.693236	n.s.	0.0152793	0.132457	0.0736655	n.s.	0.0287541	0.098937	0.125811	n.s.	0.232951	0.0978694
6163	sp|Q9Y243|AKT3_HUMAN	AKT3	AKT3_HUMAN RAC-gamma serine/threonine-protein kinase	0.35558	-0.0524822	15.8431	0.443107	n.s.	0.00451673	-0.260023	15.7906	0.0201851	n.s.	15.5831	0.00793279	-0.207541	0.0194701	n.s.	0.000242273	0.00131265	sig	0.0165098	-0.189054	15.6541	0.0549209	n.s.	0.0380228	-0.136572	0.0981234	n.s.	0.14245	0.070969	0.281083	n.s.	0.281849	-0.0648464	15.7783	0.413021	n.s.	0.801141	-0.0123641	0.851048	n.s.	0.0111448	0.195177	0.0908616	n.s.	0.0523387	0.124208
5290	sp|Q9H8T0-2|AKTIP_HUMAN	AKTIP	AKTIP_HUMAN Isoform 2 of AKT-interacting protein	0.998778	-0.000184585	15.3105	0.999241	n.s.	0.787708	-0.0238264	15.3104	0.83418	n.s.	15.2867	0.858585	-0.0236418	0.883818	n.s.	0.114776	0.132481	n.s.	0.967174	-0.00209699	15.3084	0.978315	n.s.	0.986284	-0.00191241	0.990871	n.s.	0.772837	0.0217294	0.842386	n.s.	0.100478	0.192309	15.5029	0.210546	n.s.	0.27707	0.192494	0.384375	n.s.	0.132969	0.216136	0.266597	n.s.	0.0469129	0.194406
1085	sp|P13716-2|HEM2_HUMAN	ALAD	HEM2_HUMAN Isoform 2 of Delta-aminolevulinic acid dehydratase	0.0117804	0.233547	16.6093	0.0331325	n.s.	0.959287	0.00329253	16.8428	0.970969	n.s.	16.6125	0.0332515	-0.230254	0.0574893	n.s.	0.00167331	0.00466883	sig	0.00947657	0.29844	16.9077	0.0398496	n.s.	0.435253	0.0648938	0.542705	n.s.	0.0213361	0.295148	0.105302	n.s.	0.0381861	0.117758	16.727	0.121744	n.s.	0.151847	-0.115788	0.255393	n.s.	0.206469	0.114466	0.349691	n.s.	0.0972073	-0.180682
2590	sp|Q13740-2|CD166_HUMAN	ALCAM	CD166_HUMAN Isoform 2 of CD166 antigen	0.0120601	0.275453	18.9587	0.0336127	n.s.	0.00220354	0.413835	19.2341	0.0137961	n.s.	19.3725	0.132378	0.138382	0.180439	n.s.	4.48815e-06	0.000115235	sig	3.20234e-05	0.783316	19.742	0.00770362	up	0.000907904	0.507863	0.0165259	n.s.	0.00224507	0.369482	0.0510581	n.s.	0.0452831	0.321926	19.2806	0.133074	n.s.	0.706395	0.0464729	0.774001	n.s.	0.459014	-0.0919087	0.593695	n.s.	0.0148674	-0.46139
3781	sp|Q8IZ83|A16A1_HUMAN	ALDH16A1	A16A1_HUMAN Aldehyde dehydrogenase family 16 member A1	0.173226	-0.0455845	18.4124	0.247424	n.s.	0.560899	0.0408753	18.3669	0.637878	n.s.	18.4533	0.241799	0.0864598	0.302482	n.s.	0.177926	0.195683	n.s.	0.434551	-0.0308865	18.3816	0.554273	n.s.	0.676448	0.014698	0.755625	n.s.	0.343859	-0.0717618	0.490981	n.s.	0.867313	0.00520466	18.4176	0.910152	n.s.	0.105609	0.0507891	0.200219	n.s.	0.680535	-0.0356706	0.775021	n.s.	0.396612	0.0360912
1922	sp|P54886|P5CS_HUMAN	ALDH18A1	P5CS_HUMAN Delta-1-pyrroline-5-carboxylate synthase	0.038063	-0.0683044	20.5017	0.0764327	n.s.	0.000356261	0.1413	20.4334	0.00599629	n.s.	20.643	0.000877061	0.209605	0.00502507	n.s.	0.00013561	0.000924032	sig	0.00234782	-0.0872065	20.4145	0.0195551	n.s.	0.467878	-0.0189021	0.572695	n.s.	9.6801e-05	-0.228507	0.0247352	n.s.	0.371129	0.0372312	20.5389	0.499799	n.s.	0.0950503	0.105536	0.187325	n.s.	0.0657738	-0.104069	0.180906	n.s.	0.0428841	0.124438
810	sp|P00352|AL1A1_HUMAN	ALDH1A1	AL1A1_HUMAN Retinal dehydrogenase 1	7.96082e-05	0.993443	19.7843	0.00362168	up	0.0365588	0.498988	20.7777	0.0774578	n.s.	20.2833	0.0376414	-0.494456	0.063423	n.s.	0.00305821	0.00722202	sig	0.0193356	0.942384	20.7267	0.0609113	n.s.	0.847527	-0.0510591	0.886947	n.s.	0.201699	0.443396	0.348629	n.s.	0.141056	0.245545	20.0298	0.258716	n.s.	0.00909111	-0.747898	0.0611104	n.s.	0.35021	-0.253442	0.493321	n.s.	0.129324	-0.696839
1421	sp|P30837|AL1B1_HUMAN	ALDH1B1	AL1B1_HUMAN Aldehyde dehydrogenase X, mitochondrial	0.112731	0.0899364	17.957	0.175012	n.s.	0.00221561	0.334595	18.0469	0.0138449	n.s.	18.2916	0.00245899	0.244659	0.00895685	n.s.	0.0010122	0.00331673	sig	0.0290717	0.164536	18.1215	0.0787231	n.s.	0.120806	0.0745998	0.212608	n.s.	0.0155446	-0.170059	0.0944925	n.s.	0.0253235	0.218961	18.176	0.101042	n.s.	0.0304975	0.129025	0.100927	n.s.	0.0655593	-0.115634	0.180703	n.s.	0.299554	0.054425
2969	sp|Q3SY69|AL1L2_HUMAN	ALDH1L2	AL1L2_HUMAN Mitochondrial 10-formyltetrahydrofolate dehydrogenase	0.000279081	0.551692	16.952	0.00529314	n.s.	0.275159	0.0569647	17.5037	0.36233	n.s.	17.0089	0.000923565	-0.494727	0.00515922	n.s.	1.94374e-06	7.54218e-05	sig	0.4219	0.0476429	16.9996	0.540299	n.s.	0.00132655	-0.504049	0.0188073	n.s.	0.888335	-0.00932186	0.924725	n.s.	0.0219026	0.145822	17.0978	0.0944933	n.s.	0.00506578	-0.40587	0.0511255	n.s.	0.194163	0.0888568	0.336232	n.s.	0.226472	0.0981787
869	sp|P05091|ALDH2_HUMAN	ALDH2	ALDH2_HUMAN Aldehyde dehydrogenase, mitochondrial	0.00238229	0.347486	20.7808	0.0125099	n.s.	0.14783	0.0792255	21.1283	0.222209	n.s.	20.8601	0.00322006	-0.26826	0.0107335	n.s.	0.00575746	0.0114233	sig	0.193429	0.115866	20.8967	0.300652	n.s.	0.0340071	-0.23162	0.0913083	n.s.	0.622607	0.0366409	0.728775	n.s.	0.576364	0.042463	20.8233	0.684538	n.s.	0.0191248	-0.305023	0.0812113	n.s.	0.569583	-0.0367625	0.686168	n.s.	0.500821	-0.0734034
1809	sp|P51648-2|AL3A2_HUMAN	ALDH3A2	AL3A2_HUMAN Isoform 2 of Fatty aldehyde dehydrogenase	0.0797499	0.0911247	21.1254	0.133088	n.s.	0.212016	0.0507702	21.2165	0.294	n.s.	21.1761	0.441407	-0.0403545	0.505445	n.s.	6.66864e-05	0.000596861	sig	0.0653099	-0.10412	21.0212	0.135818	n.s.	0.0206623	-0.195245	0.0670969	n.s.	0.0345377	-0.154891	0.128024	n.s.	0.219061	0.0398472	21.1652	0.347579	n.s.	0.375112	-0.0512775	0.481236	n.s.	0.815906	-0.010923	0.873896	n.s.	0.070774	0.143968
1393	sp|P30038|AL4A1_HUMAN	ALDH4A1	AL4A1_HUMAN Delta-1-pyrroline-5-carboxylate dehydrogenase, mitochondrial	0.000299477	0.166054	20.9347	0.00536476	n.s.	1.61737e-05	0.285116	21.1008	0.00268733	n.s.	21.2198	0.000438393	0.119062	0.00350621	n.s.	6.10925e-06	0.000137458	sig	0.00242013	0.163407	21.0981	0.0197512	n.s.	0.916701	-0.00264692	0.938721	n.s.	0.00552721	-0.121709	0.0673182	n.s.	0.00157684	0.24958	21.1843	0.0463914	n.s.	0.0327634	0.083526	0.105311	n.s.	0.167087	-0.0355362	0.306027	n.s.	0.0819015	0.0861729
1810	sp|P51649-2|SSDH_HUMAN	ALDH5A1	SSDH_HUMAN Isoform 2 of Succinate-semialdehyde dehydrogenase, mitochondrial	0.000330964	0.288129	17.7837	0.00549989	n.s.	0.000204002	0.234281	18.0718	0.0055311	n.s.	18.0179	0.0569476	-0.0538489	0.0886216	n.s.	1.52018e-05	0.000245104	sig	0.000551314	0.296857	18.0805	0.0115042	n.s.	0.792044	0.00872761	0.847917	n.s.	0.0705468	0.0625765	0.188202	n.s.	0.0124353	0.233643	18.0173	0.0772563	n.s.	0.311618	-0.0544864	0.418622	n.s.	0.987919	-0.000637563	0.99236	n.s.	0.288618	-0.063214
2288	sp|Q02252|MMSA_HUMAN	ALDH6A1	MMSA_HUMAN Methylmalonate-semialdehyde dehydrogenase [acylating], mitochondrial	0.980963	0.00197897	20.6512	0.983695	n.s.	0.00866092	-0.139926	20.6531	0.0292154	n.s.	20.5112	0.158788	-0.141905	0.211625	n.s.	0.0506121	0.0653449	n.s.	0.223579	-0.211904	20.4392	0.334826	n.s.	0.267169	-0.213883	0.374568	n.s.	0.655298	-0.0719784	0.753965	n.s.	0.0213198	-0.0844068	20.5667	0.0939172	n.s.	0.454555	-0.0863858	0.556703	n.s.	0.24157	0.055519	0.383482	n.s.	0.550676	0.127497
1712	sp|P49419-2|AL7A1_HUMAN	ALDH7A1	AL7A1_HUMAN Isoform 2 of Alpha-aminoadipic semialdehyde dehydrogenase	0.0377806	0.219956	21.4263	0.0760341	n.s.	0.00359974	0.396121	21.6463	0.0178883	n.s.	21.8224	0.0124335	0.176166	0.0267849	n.s.	0.00396204	0.00869422	sig	0.017814	0.355211	21.7815	0.0577175	n.s.	0.151794	0.135256	0.249145	n.s.	0.58874	-0.04091	0.70299	n.s.	0.0491815	0.384193	21.8105	0.13929	n.s.	0.202003	0.164237	0.308027	n.s.	0.905346	-0.0119281	0.938512	n.s.	0.830919	0.0289819
5162	sp|Q9H2A2|AL8A1_HUMAN	ALDH8A1	AL8A1_HUMAN Aldehyde dehydrogenase family 8 member A1	0.00230484	0.578258	16.2819	0.0122321	n.s.	0.0820848	0.339123	16.8601	0.141918	n.s.	16.621	0.192609	-0.239135	0.249372	n.s.	0.0703789	0.0862917	n.s.	0.0810408	0.477915	16.7598	0.158558	n.s.	0.657991	-0.100343	0.741222	n.s.	0.597499	0.138792	0.7099	n.s.	0.803344	0.0380595	16.3199	0.864585	n.s.	0.0368619	-0.540198	0.110892	n.s.	0.258342	-0.301063	0.400014	n.s.	0.221118	-0.439856
1699	sp|P49189|AL9A1_HUMAN	ALDH9A1	AL9A1_HUMAN 4-trimethylaminobutyraldehyde dehydrogenase	0.303566	0.0306177	20.0738	0.38868	n.s.	0.176736	0.0483738	20.1044	0.255294	n.s.	20.1222	0.53731	0.017756	0.596704	n.s.	0.0869886	0.103638	n.s.	0.0643775	0.0843415	20.1581	0.134223	n.s.	0.152896	0.0537238	0.249877	n.s.	0.344526	0.0359677	0.491421	n.s.	0.13383	0.0543983	20.1282	0.24999	n.s.	0.326719	0.0237805	0.433558	n.s.	0.839356	0.00602451	0.890622	n.s.	0.439872	-0.0299432
850	sp|P04075-2|ALDOA_HUMAN	ALDOA	ALDOA_HUMAN Isoform 2 of Fructose-bisphosphate aldolase A	0.27531	0.0812777	20.8019	0.359257	n.s.	0.0727649	-0.205861	20.8832	0.129724	n.s.	20.596	0.00920613	-0.287138	0.0215987	n.s.	0.2485	0.264414	n.s.	0.396688	-0.141912	20.66	0.515934	n.s.	0.179527	-0.22319	0.27985	n.s.	0.688333	0.0639483	0.780063	n.s.	0.789059	-0.028262	20.7736	0.853622	n.s.	0.159685	-0.10954	0.264172	n.s.	0.15169	0.177599	0.288043	n.s.	0.580673	0.11365
990	sp|P09972|ALDOC_HUMAN	ALDOC	ALDOC_HUMAN Fructose-bisphosphate aldolase C	0.0736656	0.109583	19.5567	0.125156	n.s.	0.022777	-0.169755	19.6663	0.0549089	n.s.	19.3869	0.000141907	-0.279338	0.00236827	n.s.	0.0014505	0.00422249	sig	0.073063	-0.162071	19.3946	0.146806	n.s.	0.00622579	-0.271654	0.0350201	n.s.	0.891861	0.00768357	0.927054	n.s.	0.620001	-0.031655	19.525	0.722505	n.s.	0.0027109	-0.141238	0.0453363	n.s.	0.00838517	0.1381	0.0844001	n.s.	0.14035	0.130416
2948	sp|Q2TAA5|ALG11_HUMAN	ALG11	ALG11_HUMAN GDP-Man:Man(3)GlcNAc(2)-PP-Dol alpha-1,2-mannosyltransferase	0.180545	-0.0535735	17.3403	0.256068	n.s.	0.00318869	-0.169017	17.2867	0.0166903	n.s.	17.1712	0.0454563	-0.115443	0.0736209	n.s.	0.000292729	0.00146517	sig	0.000511857	-0.431374	16.9089	0.0114599	n.s.	0.00187162	-0.3778	0.021696	n.s.	0.00542068	-0.262357	0.0673182	n.s.	0.0755722	-0.168031	17.1722	0.176918	n.s.	0.219242	-0.114458	0.326144	n.s.	0.989575	0.000985495	0.992946	n.s.	0.0477556	0.263343
5412	sp|Q9NP73|ALG13_HUMAN	ALG13	ALG13_HUMAN Putative bifunctional UDP-N-acetylglucosamine transferase and deubiquitinase ALG13	0.104012	0.0930893	16.9744	0.164309	n.s.	0.066686	0.120632	17.0675	0.121725	n.s.	17.095	0.541108	0.0275429	0.599997	n.s.	0.0574401	0.0728113	n.s.	0.926642	0.00399065	16.9784	0.95221	n.s.	0.050384	-0.0890986	0.117646	n.s.	0.0352682	-0.116642	0.129704	n.s.	0.251532	0.0827765	17.0572	0.382547	n.s.	0.845997	-0.0103128	0.885917	n.s.	0.537147	-0.0378557	0.659476	n.s.	0.164757	0.0787858
5230	sp|Q9H553|ALG2_HUMAN	ALG2	ALG2_HUMAN Alpha-1,3/1,6-mannosyltransferase ALG2	0.927913	-0.00646259	19.3882	0.942798	n.s.	0.00442998	-0.357171	19.3817	0.0199765	n.s.	19.031	0.00265882	-0.350708	0.00941998	n.s.	0.00382408	0.00846024	sig	0.00311285	-0.571359	18.8168	0.022346	n.s.	0.00252045	-0.564896	0.0238779	n.s.	0.0544501	-0.214188	0.162149	n.s.	0.0187969	-0.348552	19.0396	0.0898261	n.s.	0.0120419	-0.342089	0.0669222	n.s.	0.88013	0.00861905	0.919111	n.s.	0.110068	0.222807
6408	sp|Q9Y673|ALG5_HUMAN	ALG5	ALG5_HUMAN Dolichyl-phosphate beta-glucosyltransferase	0.00107104	0.771635	16.0604	0.00867545	up	0.0998827	-0.180782	16.832	0.16465	n.s.	15.8796	2.72897e-05	-0.952417	0.00162236	down	0.0125357	0.020994	sig	0.389977	0.208399	16.2688	0.509581	n.s.	0.0507249	-0.563237	0.118052	n.s.	0.125026	0.389181	0.260739	n.s.	0.645732	-0.0596819	16.0007	0.742036	n.s.	0.00132803	-0.831317	0.0394232	down	0.118402	0.1211	0.249422	n.s.	0.383046	-0.268081
5252	sp|Q9H6U8-3|ALG9_HUMAN	ALG9	ALG9_HUMAN Isoform 3 of Alpha-1,2-mannosyltransferase ALG9	0.00263681	0.511449	16.9677	0.0131787	n.s.	0.209004	-0.0780229	17.4791	0.290945	n.s.	16.8896	0.000714656	-0.589472	0.00458967	down	0.00677474	0.0129652	sig	0.695014	0.0554643	17.0231	0.778916	n.s.	0.0285636	-0.455985	0.0818268	n.s.	0.341966	0.133487	0.488846	n.s.	0.333863	-0.0875624	16.8801	0.462767	n.s.	0.0065899	-0.599012	0.0553928	n.s.	0.862064	-0.00953956	0.906111	n.s.	0.447062	-0.143027
2587	sp|Q13686|ALKB1_HUMAN	ALKBH1	ALKB1_HUMAN Alkylated DNA repair protein alkB homolog 1	0.0308943	-0.215056	15.7847	0.065104	n.s.	0.685634	-0.0359548	15.5696	0.748342	n.s.	15.7487	0.0970974	0.179101	0.138619	n.s.	0.0812027	0.0976784	n.s.	0.288879	-0.0666615	15.718	0.405532	n.s.	0.0548294	0.148394	0.123581	n.s.	0.70083	-0.0307066	0.789668	n.s.	0.651398	-0.0311847	15.7535	0.747147	n.s.	0.0623246	0.183871	0.144952	n.s.	0.961166	0.00477013	0.976844	n.s.	0.458412	0.0354768
3317	sp|Q6P6C2-1|ALKB5_HUMAN	ALKBH5	ALKB5_HUMAN Isoform 1 of RNA demethylase ALKBH5	0.024385	-0.0588482	17.4589	0.0544961	n.s.	0.667287	-0.0236641	17.4001	0.732388	n.s.	17.4353	0.521002	0.0351841	0.581584	n.s.	0.0945764	0.111652	n.s.	0.229065	0.0354556	17.4944	0.341227	n.s.	0.0145361	0.0943038	0.0551564	n.s.	0.330449	0.0591198	0.477128	n.s.	0.744969	-0.0108258	17.4481	0.820986	n.s.	0.177891	0.0480224	0.283366	n.s.	0.862462	0.0128383	0.906383	n.s.	0.293466	-0.0462814
4056	sp|Q8TCU4|ALMS1_HUMAN	ALMS1	ALMS1_HUMAN Alstrom syndrome protein 1	0.00341619	-0.259928	17.7836	0.0153622	n.s.	0.0427273	0.0981514	17.5237	0.0869302	n.s.	17.8818	0.00113851	0.358079	0.00572732	n.s.	2.95899e-05	0.000356399	sig	0.330175	0.0388499	17.8225	0.449955	n.s.	0.00251506	0.298778	0.0238779	n.s.	0.179374	-0.0593016	0.322664	n.s.	0.475931	0.031628	17.8152	0.598609	n.s.	0.0113747	0.291556	0.065594	n.s.	0.203271	-0.0665234	0.345811	n.s.	0.877836	-0.00722185
4641	sp|Q96Q42|ALS2_HUMAN	ALS2	ALS2_HUMAN Alsin	0.0103829	0.151442	18.7246	0.030638	n.s.	0.0961726	-0.0893963	18.876	0.160154	n.s.	18.6352	0.00887111	-0.240838	0.0210799	n.s.	0.00869106	0.0156657	sig	0.361874	-0.0306453	18.6939	0.482003	n.s.	0.0120118	-0.182087	0.0492323	n.s.	0.291042	0.058751	0.439424	n.s.	0.447343	0.0408085	18.7654	0.572429	n.s.	0.162805	-0.110633	0.267298	n.s.	0.150802	0.130205	0.287157	n.s.	0.298656	0.0714538
3603	sp|Q86V81|THOC4_HUMAN	ALYREF	THOC4_HUMAN THO complex subunit 4	0.0312783	0.393522	18.1603	0.0657423	n.s.	0.000293388	1.11701	18.5538	0.00585873	up	19.2773	0.00643711	0.723488	0.0168369	up	0.00202301	0.00532243	sig	6.35482e-05	1.1113	19.2716	0.00770362	up	0.00390503	0.717776	0.0284002	up	0.953995	-0.00571191	0.968644	n.s.	0.000919075	0.842333	19.0026	0.0407216	up	0.0539328	0.44881	0.134508	n.s.	0.0844789	-0.274677	0.207122	n.s.	0.0203453	-0.268966
5053	sp|Q9C0C7-5|AMRA1_HUMAN	AMBRA1	AMRA1_HUMAN Isoform 5 of Activating molecule in BECN1-regulated autophagy protein 1	0.045103	-0.18	16.4709	0.0866748	n.s.	0.0173311	0.175258	16.2909	0.0457044	n.s.	16.6462	0.00303575	0.355258	0.0102999	n.s.	0.000810641	0.00284097	sig	0.0583762	0.148551	16.6195	0.124762	n.s.	0.007316	0.328551	0.0381704	n.s.	0.61128	-0.0267076	0.720199	n.s.	0.0993053	0.130782	16.6017	0.208928	n.s.	0.0208948	0.310782	0.0835277	n.s.	0.354996	-0.0444761	0.498431	n.s.	0.787853	-0.0177685
6239	sp|Q9Y303-3|NAGA_HUMAN	AMDHD2	NAGA_HUMAN Isoform 3 of Putative N-acetylglucosamine-6-phosphate deacetylase	0.000854166	0.680162	13.8053	0.00806851	up	0.333568	-0.110385	14.4855	0.420857	n.s.	13.695	0.00107781	-0.790547	0.00556577	down	0.145923	0.164249	n.s.	0.384655	0.293047	14.0984	0.50467	n.s.	0.264109	-0.387116	0.370932	n.s.	0.257088	0.403432	0.405731	n.s.	0.827388	0.0214659	13.8268	0.882011	n.s.	0.00336679	-0.658696	0.0470213	down	0.334092	0.131851	0.477484	n.s.	0.529609	-0.271581
6005	sp|Q9UKV5|AMFR_HUMAN	AMFR	AMFR_HUMAN E3 ubiquitin-protein ligase AMFR	0.943992	-0.00596595	15.8926	0.955397	n.s.	0.0900171	0.100486	15.8867	0.152261	n.s.	15.9931	0.19583	0.106452	0.252583	n.s.	0.012363	0.0207275	sig	0.860037	0.0129253	15.9056	0.902809	n.s.	0.836927	0.0188912	0.878976	n.s.	0.189193	-0.0875609	0.334326	n.s.	0.119727	-0.156941	15.7357	0.233052	n.s.	0.223554	-0.150975	0.330889	n.s.	0.0143883	-0.257427	0.0972223	n.s.	0.135419	-0.169866
3632	sp|Q86WK6|AMGO1_HUMAN	AMIGO1	AMGO1_HUMAN Amphoterin-induced protein 1	0.00145502	-0.186165	17.2255	0.00983042	n.s.	0.0115307	0.197236	17.0393	0.0349808	n.s.	17.4227	0.000918877	0.383401	0.0051419	n.s.	0.00197016	0.00523969	sig	0.310568	-0.0594348	17.1661	0.429467	n.s.	0.0653578	0.12673	0.138436	n.s.	0.0150703	-0.256671	0.0934668	n.s.	0.154386	-0.185804	17.0397	0.27522	n.s.	0.997271	0.00036101	0.997887	n.s.	0.0388564	-0.38304	0.14347	n.s.	0.346687	-0.126369
6340	sp|Q9Y4X0|AMMR1_HUMAN	AMMECR1	AMMR1_HUMAN AMME syndrome candidate gene 1 protein	0.0260833	-0.242132	15.587	0.0571592	n.s.	0.071981	-0.193938	15.3449	0.128763	n.s.	15.3931	0.365863	0.0481941	0.43176	n.s.	0.209769	0.226891	n.s.	0.115636	-0.211045	15.376	0.207224	n.s.	0.728376	0.0310868	0.79768	n.s.	0.861038	-0.0171073	0.906356	n.s.	0.0963863	-0.250362	15.3366	0.204414	n.s.	0.90527	-0.00823028	0.929806	n.s.	0.532924	-0.0564244	0.65584	n.s.	0.764127	-0.0393171
2998	sp|Q4VCS5|AMOT_HUMAN	AMOT	AMOT_HUMAN Angiomotin	0.0149444	-0.184714	18.3708	0.0390428	n.s.	0.00777795	0.161343	18.1861	0.0272821	n.s.	18.5322	0.000767917	0.346056	0.00470261	n.s.	0.0009766	0.00323702	sig	0.0158178	0.130341	18.5012	0.0537491	n.s.	0.00107943	0.315055	0.0177041	n.s.	0.2049	-0.0310017	0.352283	n.s.	0.715912	-0.0151384	18.3557	0.799724	n.s.	0.0322966	0.169575	0.10438	n.s.	0.00288007	-0.176481	0.0700611	n.s.	0.0045946	-0.145479
3753	sp|Q8IY63|AMOL1_HUMAN	AMOTL1	AMOL1_HUMAN Angiomotin-like protein 1	0.0569104	-0.148547	16.5869	0.102724	n.s.	0.0174748	0.144651	16.4383	0.0458915	n.s.	16.7315	0.00871526	0.293197	0.0208241	n.s.	0.00297994	0.00709278	sig	0.11301	-0.0598187	16.5271	0.203588	n.s.	0.194535	0.0887278	0.297239	n.s.	0.00604022	-0.20447	0.0690463	n.s.	0.986753	-0.000470887	16.5864	0.991234	n.s.	0.118062	0.148076	0.216295	n.s.	0.0388221	-0.145122	0.143425	n.s.	0.136946	0.0593479
2258	sp|Q01433|AMPD2_HUMAN	AMPD2	AMPD2_HUMAN AMP deaminase 2	0.0632694	0.0981475	18.6767	0.111198	n.s.	0.0125846	-0.23482	18.7748	0.0370674	n.s.	18.4418	0.00370945	-0.332968	0.0116403	n.s.	0.0981047	0.115313	n.s.	0.340402	-0.146549	18.5301	0.460022	n.s.	0.145564	-0.244696	0.241735	n.s.	0.565339	0.0882718	0.685003	n.s.	0.227252	-0.0549208	18.6217	0.357166	n.s.	0.0255732	-0.153068	0.0923686	n.s.	0.0626246	0.1799	0.176785	n.s.	0.630769	0.0916277
1711	sp|P49418|AMPH_HUMAN	AMPH	AMPH_HUMAN Amphiphysin	0.00878047	0.268197	18.6093	0.0273283	n.s.	0.000333733	0.308149	18.8775	0.00594381	n.s.	18.9174	0.490898	0.0399522	0.553317	n.s.	0.000240019	0.00130585	sig	6.57946e-05	0.438435	19.0477	0.00770362	n.s.	0.0305886	0.170238	0.0858575	n.s.	0.00142699	0.130286	0.0446702	n.s.	0.00134427	0.409141	19.0184	0.0460957	n.s.	0.130625	0.140944	0.23087	n.s.	0.0265289	0.100992	0.121318	n.s.	0.271128	-0.0292941
1689	sp|P48728|GCST_HUMAN	AMT	GCST_HUMAN Aminomethyltransferase, mitochondrial	0.913186	0.0102007	15.0562	0.931441	n.s.	0.138197	-0.0854255	15.0664	0.210165	n.s.	14.9708	0.376288	-0.0956262	0.44197	n.s.	0.163061	0.18121	n.s.	0.0374916	-0.195276	14.861	0.0929046	n.s.	0.123804	-0.205477	0.216146	n.s.	0.215505	-0.10985	0.36272	n.s.	0.212126	-0.045321	15.0109	0.340326	n.s.	0.655736	-0.0555217	0.731229	n.s.	0.538876	0.0401045	0.660723	n.s.	0.161435	0.149955
5139	sp|Q9H1A4|APC1_HUMAN	ANAPC1	APC1_HUMAN Anaphase-promoting complex subunit 1	0.00233576	-0.172535	19.4737	0.0123658	n.s.	0.838541	-0.0042995	19.3012	0.875987	n.s.	19.4694	0.00046394	0.168235	0.00358323	n.s.	0.00939485	0.0166974	sig	0.102439	-0.0844802	19.3892	0.188956	n.s.	0.0830737	0.0880545	0.162781	n.s.	0.0842312	-0.0801807	0.206741	n.s.	0.0705407	-0.069493	19.4042	0.170909	n.s.	0.0147826	0.103042	0.072092	n.s.	0.000543022	-0.0651935	0.0513625	n.s.	0.761605	0.0149872
6067	sp|Q9UM13|APC10_HUMAN	ANAPC10	APC10_HUMAN Anaphase-promoting complex subunit 10	0.00390852	-0.229776	17.5634	0.0167227	n.s.	0.166672	0.0725887	17.3337	0.243395	n.s.	17.636	0.00410103	0.302365	0.0123833	n.s.	5.66776e-05	0.000539311	sig	0.248145	-0.0642297	17.4992	0.361763	n.s.	0.0396271	0.165546	0.100402	n.s.	0.0790022	-0.136818	0.199896	n.s.	0.0766824	0.0682201	17.6317	0.178549	n.s.	0.006596	0.297996	0.0553928	n.s.	0.936735	-0.00436865	0.960754	n.s.	0.102946	0.13245
5964	sp|Q9UJX6|ANC2_HUMAN	ANAPC2	ANC2_HUMAN Anaphase-promoting complex subunit 2	0.018348	-0.247068	15.5768	0.044985	n.s.	0.00269753	-0.375809	15.3297	0.0151727	n.s.	15.201	0.104292	-0.12874	0.147138	n.s.	0.00201562	0.00531498	sig	0.00147821	-0.45965	15.1171	0.0160988	n.s.	0.0288845	-0.212582	0.0823819	n.s.	0.209633	-0.0838415	0.356322	n.s.	0.00721126	-0.373431	15.2034	0.0659108	n.s.	0.145331	-0.126362	0.247858	n.s.	0.966159	0.00237771	0.978896	n.s.	0.220813	0.0862192
5963	sp|Q9UJX5|APC4_HUMAN	ANAPC4	APC4_HUMAN Anaphase-promoting complex subunit 4	0.0527964	-0.146416	18.0486	0.0970281	n.s.	0.0132131	-0.116198	17.9022	0.0382066	n.s.	17.9324	0.552029	0.0302178	0.610956	n.s.	0.0722851	0.0883382	n.s.	0.0352203	-0.2741	17.7745	0.0896415	n.s.	0.251661	-0.127684	0.359276	n.s.	0.13124	-0.157902	0.268022	n.s.	0.0711066	-0.096146	17.9525	0.171099	n.s.	0.463507	0.05027	0.564991	n.s.	0.0350857	0.0200522	0.136824	n.s.	0.19663	0.177954
5962	sp|Q9UJX4|APC5_HUMAN	ANAPC5	APC5_HUMAN Anaphase-promoting complex subunit 5	0.00331285	-0.240029	19.7764	0.0150753	n.s.	0.00779538	-0.201039	19.5363	0.0273049	n.s.	19.5753	0.250148	0.0389903	0.311664	n.s.	0.0097696	0.0172358	sig	0.00509218	-0.299838	19.4765	0.028397	n.s.	0.260563	-0.0598095	0.367684	n.s.	0.106898	-0.0987998	0.23796	n.s.	0.0222784	-0.214227	19.5621	0.095227	n.s.	0.485833	0.0258015	0.585276	n.s.	0.745053	-0.0131888	0.82052	n.s.	0.240665	0.085611
5961	sp|Q9UJX3|APC7_HUMAN	ANAPC7	APC7_HUMAN Anaphase-promoting complex subunit 7	0.00509664	-0.237016	18.266	0.0194044	n.s.	0.227505	-0.0522013	18.029	0.311348	n.s.	18.2138	0.00143338	0.184815	0.00654104	n.s.	0.0277086	0.0395837	sig	0.0157899	-0.262842	18.0032	0.0536822	n.s.	0.683965	-0.0258263	0.762183	n.s.	0.0184441	-0.210641	0.100882	n.s.	0.179613	-0.12687	18.1391	0.305153	n.s.	0.179314	0.110146	0.284724	n.s.	0.278714	-0.074669	0.421879	n.s.	0.227318	0.135972
3164	sp|Q5VTE6|ANGE2_HUMAN	ANGEL2	ANGE2_HUMAN Protein angel homolog 2	0.0696367	-0.193596	17.0756	0.119789	n.s.	0.165235	-0.109934	16.882	0.241972	n.s.	16.9657	0.207217	0.0836618	0.26494	n.s.	0.0599482	0.07543	n.s.	0.39266	-0.0835554	16.9921	0.512043	n.s.	0.244402	0.110041	0.352488	n.s.	0.715016	0.026379	0.801231	n.s.	0.725968	-0.0306016	17.045	0.806201	n.s.	0.0928071	0.162995	0.184589	n.s.	0.102888	0.0793328	0.229843	n.s.	0.568042	0.0529538
6003	sp|Q9UKU9|ANGL2_HUMAN	ANGPTL2	ANGL2_HUMAN Angiopoietin-related protein 2	0.907568	-0.00896677	18.1836	0.927755	n.s.	0.0163239	0.142551	18.1746	0.0437937	n.s.	18.3261	0.0979755	0.151517	0.139626	n.s.	0.037025	0.0501614	n.s.	0.0451551	-0.230669	17.9529	0.105065	n.s.	0.0922114	-0.221702	0.176072	n.s.	0.00887316	-0.37322	0.0777157	n.s.	0.128735	-0.207823	17.9758	0.243705	n.s.	0.215134	-0.198857	0.321437	n.s.	0.0367626	-0.350374	0.139677	n.s.	0.875813	0.0228458
1138	sp|P16157-21|ANK1_HUMAN	ANK1	ANK1_HUMAN Isoform Br21 of Ankyrin-1	0.000483768	0.69075	14.8768	0.00641485	up	3.30254e-05	0.552816	15.5676	0.00311237	n.s.	15.4296	0.109429	-0.137935	0.153154	n.s.	0.000608032	0.0023579	sig	0.000235189	0.456729	15.3335	0.00972839	n.s.	0.0308586	-0.234022	0.086452	n.s.	0.064255	-0.096087	0.177809	n.s.	0.00163122	0.542124	15.4189	0.0466759	n.s.	0.21084	-0.148626	0.316734	n.s.	0.847963	-0.0106917	0.896964	n.s.	0.251904	0.0853953
2261	sp|Q01484|ANK2_HUMAN	ANK2	ANK2_HUMAN Ankyrin-2	0.000656312	0.224117	20.6256	0.00712548	n.s.	0.0173714	0.213743	20.8498	0.0457626	n.s.	20.8394	0.858941	-0.0103744	0.884043	n.s.	0.000195373	0.00115407	sig	0.000850542	0.32188	20.9475	0.013039	n.s.	0.0532278	0.0977632	0.121236	n.s.	0.151658	0.108138	0.291616	n.s.	0.0187024	0.215455	20.8411	0.0897363	n.s.	0.864097	-0.00866182	0.899349	n.s.	0.984054	0.00171253	0.990935	n.s.	0.165255	-0.106425
2441	sp|Q12955|ANK3_HUMAN	ANK3	ANK3_HUMAN Ankyrin-3	0.0580953	0.1056	21.4863	0.104369	n.s.	0.572689	-0.0288877	21.5919	0.648714	n.s.	21.4574	0.0514624	-0.134488	0.0815545	n.s.	0.00688121	0.0130878	sig	0.392189	-0.0412792	21.445	0.511955	n.s.	0.0311602	-0.146879	0.0867769	n.s.	0.821274	-0.0123916	0.878194	n.s.	0.772615	0.0292931	21.5155	0.842002	n.s.	0.477387	-0.0763068	0.577425	n.s.	0.599663	0.0581808	0.710387	n.s.	0.517077	0.0705724
5807	sp|Q9P2R3-4|ANFY1_HUMAN	ANKFY1	ANFY1_HUMAN Isoform 4 of Ankyrin repeat and FYVE domain-containing protein 1	0.303977	0.0773291	19.4473	0.389053	n.s.	0.000870506	0.238881	19.5247	0.00901408	n.s.	19.6862	0.0639652	0.161552	0.097597	n.s.	0.000163021	0.00103876	sig	0.000399797	0.247211	19.6945	0.0108734	n.s.	0.0518543	0.169882	0.119366	n.s.	0.626575	0.00833012	0.7317	n.s.	0.00258214	0.375559	19.8229	0.0502487	n.s.	0.0387742	0.29823	0.11323	n.s.	0.0281702	0.136678	0.12503	n.s.	0.0211872	0.128348
5379	sp|Q9HCJ1|ANKH_HUMAN	ANKH	ANKH_HUMAN Progressive ankylosis protein homolog	0.00232543	0.316011	15.351	0.0123312	n.s.	0.00818723	-0.384269	15.667	0.0282348	n.s.	14.9667	0.00100847	-0.70028	0.00537153	down	7.05058e-05	0.000620389	sig	0.00188186	-0.618905	14.7321	0.0177947	down	0.000432761	-0.934916	0.0134822	down	0.0963692	-0.234637	0.223745	n.s.	0.0319601	-0.332096	15.0189	0.112188	n.s.	0.00576441	-0.648107	0.0528214	n.s.	0.700646	0.0521723	0.788911	n.s.	0.114195	0.286809
3723	sp|Q8IWZ3-6|ANKH1_HUMAN	ANKHD1	ANKH1_HUMAN Isoform 6 of Ankyrin repeat and KH domain-containing protein 1	0.0158765	-0.127858	18.1026	0.0405678	n.s.	0.0450227	-0.108973	17.9748	0.0904642	n.s.	17.9936	0.502794	0.0188843	0.564663	n.s.	0.0806683	0.0971474	n.s.	0.180268	-0.0600205	18.0426	0.285417	n.s.	0.0500783	0.0678372	0.117161	n.s.	0.19966	0.0489529	0.345842	n.s.	0.812522	-0.019173	18.0834	0.870992	n.s.	0.192124	0.108685	0.298481	n.s.	0.28966	0.0898005	0.433386	n.s.	0.596829	0.0408476
5789	sp|Q9P2G1|AKIB1_HUMAN	ANKIB1	AKIB1_HUMAN Ankyrin repeat and IBR domain-containing protein 1	0.0488529	0.122287	15.4591	0.091785	n.s.	0.330387	-0.0639111	15.5814	0.417657	n.s.	15.3952	0.0434823	-0.186198	0.0710631	n.s.	0.00843568	0.0153333	sig	0.809591	-0.0162304	15.4429	0.867563	n.s.	0.114135	-0.138517	0.204365	n.s.	0.576014	0.0476807	0.693529	n.s.	0.503237	-0.0655051	15.3936	0.622678	n.s.	0.137585	-0.187792	0.23853	n.s.	0.988867	-0.00159405	0.992851	n.s.	0.685161	-0.0492747
3644	sp|Q86XL3|ANKL2_HUMAN	ANKLE2	ANKL2_HUMAN Ankyrin repeat and LEM domain-containing protein 2	0.123255	0.226763	17.256	0.188237	n.s.	0.00122033	0.784986	17.4828	0.0104941	up	18.041	0.00174813	0.558223	0.00733194	n.s.	0.000881084	0.0030113	sig	0.00329357	0.652843	17.9089	0.023023	up	0.00744977	0.42608	0.0384028	n.s.	0.0705407	-0.132143	0.188202	n.s.	0.0214698	0.546471	17.8025	0.0942512	n.s.	0.0451668	0.319708	0.12241	n.s.	0.0135992	-0.238515	0.0950624	n.s.	0.22035	-0.106372
3677	sp|Q8IV38|ANKY2_HUMAN	ANKMY2	ANKY2_HUMAN Ankyrin repeat and MYND domain-containing protein 2	0.00790461	0.223758	18.0657	0.0256238	n.s.	0.617816	-0.0249686	18.2895	0.688268	n.s.	18.0408	0.0161416	-0.248726	0.0326357	n.s.	0.00484083	0.0100458	sig	0.111812	0.0867967	18.1525	0.201934	n.s.	0.0831539	-0.136961	0.162889	n.s.	0.137024	0.111765	0.274557	n.s.	0.0528153	0.146764	18.2125	0.145316	n.s.	0.360313	-0.0769941	0.466127	n.s.	0.0981008	0.171732	0.224337	n.s.	0.44636	0.059967
3358	sp|Q6UB99|ANR11_HUMAN	ANKRD11	ANR11_HUMAN Ankyrin repeat domain-containing protein 11	0.0722856	-0.152825	17.2832	0.123331	n.s.	0.000152258	0.492884	17.1304	0.00488431	n.s.	17.7761	0.000664602	0.645708	0.0044361	up	5.15832e-05	0.000508766	sig	0.00566803	0.269114	17.5523	0.0298366	n.s.	0.0051576	0.421939	0.0317391	n.s.	0.0155113	-0.223769	0.0944212	n.s.	0.113061	0.119147	17.4023	0.225889	n.s.	0.0590643	0.271972	0.140939	n.s.	0.00915928	-0.373737	0.0862819	n.s.	0.145962	-0.149967
3774	sp|Q8IZ07|AN13A_HUMAN	ANKRD13A	AN13A_HUMAN Ankyrin repeat domain-containing protein 13A	0.0216752	0.11774	17.6494	0.0501089	n.s.	0.00343943	-0.124427	17.7671	0.017453	n.s.	17.525	0.00147546	-0.242168	0.00663955	n.s.	0.0126768	0.0211613	sig	0.156667	-0.0967545	17.5526	0.257432	n.s.	0.0238562	-0.214495	0.0731605	n.s.	0.641099	0.027673	0.742374	n.s.	0.947673	-0.00142196	17.648	0.96525	n.s.	0.0474767	-0.119162	0.125803	n.s.	0.00535229	0.123006	0.0799143	n.s.	0.261055	0.0953325
3404	sp|Q6ZTN6-3|AN13D_HUMAN	ANKRD13D	AN13D_HUMAN Isoform 3 of Ankyrin repeat domain-containing protein 13D	0.0540402	0.13641	13.8944	0.0988373	n.s.	0.194916	0.0609325	14.0308	0.275356	n.s.	13.9553	0.0929831	-0.0754772	0.133717	n.s.	0.0250826	0.0365577	sig	0.823327	0.0203093	13.9147	0.875765	n.s.	0.234905	-0.1161	0.342218	n.s.	0.624614	-0.0406233	0.730332	n.s.	0.0251699	0.222792	14.1172	0.100918	n.s.	0.167382	0.086382	0.272452	n.s.	0.00666593	0.161859	0.0839226	n.s.	0.137596	0.202482
509	sp|O75179|ANR17_HUMAN	ANKRD17	ANR17_HUMAN Ankyrin repeat domain-containing protein 17	0.214213	0.0720208	18.9898	0.293282	n.s.	0.0104715	0.150264	19.0618	0.0327328	n.s.	19.1401	0.0960272	0.0782436	0.137273	n.s.	0.0431509	0.0570998	n.s.	0.00955528	0.326659	19.3164	0.0399472	n.s.	0.0235574	0.254638	0.0727362	n.s.	0.0462504	0.176394	0.148217	n.s.	0.0523795	0.180106	19.1699	0.144539	n.s.	0.172615	0.108085	0.277623	n.s.	0.500417	0.0298416	0.629407	n.s.	0.19721	-0.146553
227	sp|O15084-1|ANR28_HUMAN	ANKRD28	ANR28_HUMAN Isoform 3 of Serine/threonine-protein phosphatase 6 regulatory ankyrin repeat subunit A	0.000633622	0.194526	17.4513	0.0070669	n.s.	0.000517921	0.316113	17.6458	0.00714913	n.s.	17.7674	0.00897343	0.121586	0.0212141	n.s.	0.000577946	0.00228359	sig	0.000692554	0.300894	17.7522	0.0123508	n.s.	0.0160886	0.106368	0.0582875	n.s.	0.690353	-0.0152189	0.781669	n.s.	0.00379497	0.273873	17.7251	0.0569246	n.s.	0.0489498	0.0793464	0.127913	n.s.	0.360155	-0.04224	0.503626	n.s.	0.550198	-0.0270212
6044	sp|Q9ULJ7|ANR50_HUMAN	ANKRD50	ANR50_HUMAN Ankyrin repeat domain-containing protein 50	0.138633	-0.0733487	18.5222	0.207758	n.s.	0.000578687	-0.403374	18.4489	0.00745505	n.s.	18.1189	4.5612e-05	-0.330025	0.00171675	n.s.	2.51943e-05	0.000330475	sig	0.000480983	-0.416148	18.1061	0.0113306	n.s.	2.66345e-05	-0.3428	0.00661749	n.s.	0.516103	-0.0127745	0.645129	n.s.	0.0176563	-0.257036	18.2652	0.087648	n.s.	0.00580866	-0.183687	0.0528214	n.s.	0.013917	0.146338	0.0962456	n.s.	0.00933265	0.159112
3280	sp|Q6NXT1|ANR54_HUMAN	ANKRD54	ANR54_HUMAN Ankyrin repeat domain-containing protein 54	0.486201	0.0865508	17.4943	0.569108	n.s.	0.00300759	-0.554063	17.5809	0.0161334	n.s.	16.9403	0.0100214	-0.640614	0.0229142	down	0.00495198	0.0101978	sig	0.892266	0.0238492	17.5182	0.927327	n.s.	0.767568	-0.0627016	0.829526	n.s.	0.0349762	0.577912	0.129066	n.s.	0.0684778	-0.0733232	17.421	0.168209	n.s.	0.346777	-0.159874	0.453504	n.s.	0.0212779	0.48074	0.110341	n.s.	0.677754	-0.0971723
4248	sp|Q92625|ANS1A_HUMAN	ANKS1A	ANS1A_HUMAN Ankyrin repeat and SAM domain-containing protein 1A	0.0428363	0.0750698	19.1879	0.0834575	n.s.	0.0743271	0.0947751	19.263	0.131728	n.s.	19.2827	0.679407	0.0197053	0.727842	n.s.	0.00922	0.0164679	sig	0.00140774	0.195546	19.3835	0.0158096	n.s.	0.019563	0.120476	0.0654725	n.s.	0.0830794	0.100771	0.205401	n.s.	0.00295082	0.147398	19.3353	0.0530719	n.s.	0.0998269	0.072328	0.192832	n.s.	0.365444	0.0526227	0.508717	n.s.	0.20247	-0.0481479
5292	sp|Q9H8Y5|ANKZ1_HUMAN	ANKZF1	ANKZ1_HUMAN Ankyrin repeat and zinc finger domain-containing protein 1	0.0642441	0.127134	17.1442	0.112495	n.s.	0.00654992	0.188392	17.2713	0.0248917	n.s.	17.3326	0.281009	0.061258	0.344418	n.s.	0.0146393	0.0237142	sig	0.0153973	0.22744	17.3716	0.0526938	n.s.	0.198632	0.100306	0.301861	n.s.	0.518635	0.0390476	0.647834	n.s.	0.00776932	0.22337	17.3676	0.0663204	n.s.	0.180404	0.0962358	0.286034	n.s.	0.362934	0.0349778	0.506093	n.s.	0.953399	-0.00406988
5465	sp|Q9NQW6|ANLN_HUMAN	ANLN	ANLN_HUMAN Actin-binding protein anillin	0.000101372	-0.664181	16.4541	0.00387392	down	0.0956869	0.106648	15.7899	0.159601	n.s.	16.5608	0.000153938	0.770829	0.00240597	up	6.23135e-07	3.33712e-05	sig	0.884316	-0.0087881	16.4453	0.921133	n.s.	0.000457344	0.655393	0.0136057	up	0.158118	-0.115436	0.29837	n.s.	0.489785	-0.0692043	16.3849	0.61023	n.s.	0.00799693	0.594977	0.0589535	n.s.	0.173935	-0.175853	0.313868	n.s.	0.607231	-0.0604162
5613	sp|Q9NW15|ANO10_HUMAN	ANO10	ANO10_HUMAN Anoctamin-10	0.00037254	0.242231	18.8426	0.00568014	n.s.	0.17521	-0.0212338	19.0848	0.253485	n.s.	18.8213	0.000170678	-0.263465	0.00246874	n.s.	8.16572e-06	0.000160345	sig	0.0062478	-0.115969	18.7266	0.0315801	n.s.	0.000170433	-0.3582	0.0104924	n.s.	0.00858521	-0.0947352	0.0766283	n.s.	0.18435	-0.0729581	18.7696	0.310693	n.s.	0.00653031	-0.315189	0.0552722	n.s.	0.291512	-0.0517243	0.435554	n.s.	0.424233	0.0430109
5614	sp|Q9NW15|ANO10_HUMAN	ANO10	ANO10_HUMAN Anoctamin-10	0.00037254	0.242231	18.8426	0.00568014	n.s.	0.17521	-0.0212338	19.0848	0.253485	n.s.	18.8213	0.000170678	-0.263465	0.00246874	n.s.	8.16572e-06	0.000160345	sig	0.0062478	-0.115969	18.7266	0.0315801	n.s.	0.000170433	-0.3582	0.0104924	n.s.	0.00858521	-0.0947352	0.0766283	n.s.	0.18435	-0.0729581	18.7696	0.310693	n.s.	0.00653031	-0.315189	0.0552722	n.s.	0.291512	-0.0517243	0.435554	n.s.	0.424233	0.0430109
5374	sp|Q9HCE9|ANO8_HUMAN	ANO8	ANO8_HUMAN Anoctamin-8	0.0253449	0.306753	15.6534	0.0560528	n.s.	0.0393664	-0.119794	15.9602	0.0816825	n.s.	15.5336	0.00627631	-0.426547	0.0165596	n.s.	0.00307108	0.00723394	sig	0.112917	-0.234879	15.4186	0.20353	n.s.	0.0163276	-0.541632	0.0589103	n.s.	0.357684	-0.115085	0.503539	n.s.	0.209751	-0.186415	15.467	0.337435	n.s.	0.0450681	-0.493168	0.122295	n.s.	0.58237	-0.0666203	0.697165	n.s.	0.802693	0.0484646
1541	sp|P39687|AN32A_HUMAN	ANP32A	AN32A_HUMAN Acidic leucine-rich nuclear phosphoprotein 32 family member A	0.0183056	0.327873	20.0866	0.0448979	n.s.	0.000222044	-0.0984406	20.4145	0.00561885	n.s.	19.9882	0.00742538	-0.426314	0.0185921	n.s.	0.265279	0.280746	n.s.	0.322876	0.339321	20.4259	0.442521	n.s.	0.972563	0.0114477	0.981652	n.s.	0.219685	0.437762	0.366142	n.s.	0.684979	0.0284587	20.1151	0.775448	n.s.	0.0987925	-0.299415	0.191794	n.s.	0.138985	0.126899	0.27383	n.s.	0.487516	-0.310862
4254	sp|Q92688|AN32B_HUMAN	ANP32B	AN32B_HUMAN Acidic leucine-rich nuclear phosphoprotein 32 family member B	0.0562897	0.273892	17.3487	0.101831	n.s.	0.0885036	-0.2088	17.6226	0.150301	n.s.	17.1399	0.000990395	-0.482692	0.00534368	n.s.	0.342983	0.356689	n.s.	0.469127	0.246107	17.5948	0.58607	n.s.	0.930414	-0.0277851	0.949163	n.s.	0.198803	0.454907	0.344643	n.s.	0.557889	-0.0812993	17.2674	0.668792	n.s.	0.0196608	-0.355191	0.0817507	n.s.	0.0972588	0.1275	0.223568	n.s.	0.455324	-0.327406
4879	sp|Q9BTT0|AN32E_HUMAN	ANP32E	AN32E_HUMAN Acidic leucine-rich nuclear phosphoprotein 32 family member E	0.547848	-0.112271	19.121	0.62468	n.s.	0.143578	-0.27692	19.0087	0.216722	n.s.	18.8441	0.110377	-0.164649	0.15428	n.s.	0.0766133	0.0928472	n.s.	0.829718	0.04903	19.17	0.880684	n.s.	0.396122	0.161301	0.504793	n.s.	0.0970037	0.32595	0.224976	n.s.	0.657497	0.103878	19.2249	0.752375	n.s.	0.195153	0.216149	0.301093	n.s.	0.0191606	0.380797	0.106068	n.s.	0.810858	0.0548478
1989	sp|P58335|ANTR2_HUMAN	ANTXR2	ANTR2_HUMAN Anthrax toxin receptor 2	0.00431685	-0.256134	19.544	0.0176283	n.s.	0.00234771	-0.168556	19.2878	0.0142504	n.s.	19.3754	0.154688	0.087578	0.206719	n.s.	9.04297e-06	0.00017134	sig	5.74681e-05	-0.719102	18.8249	0.00770362	down	0.00145116	-0.462968	0.0195906	n.s.	0.0002974	-0.550546	0.031557	n.s.	0.00407111	-0.427482	19.1165	0.0586286	n.s.	0.114186	-0.171348	0.211953	n.s.	0.0246226	-0.258926	0.117154	n.s.	0.0292327	0.29162
1786	sp|P50995|ANX11_HUMAN	ANXA11	ANX11_HUMAN Annexin A11	0.203544	-0.143491	16.9233	0.281771	n.s.	0.0945151	-0.0809181	16.7798	0.158054	n.s.	16.8424	0.533011	0.0625729	0.593048	n.s.	0.284632	0.299564	n.s.	0.0656436	-0.161695	16.7616	0.136345	n.s.	0.871711	-0.0182039	0.903934	n.s.	0.251164	-0.0807768	0.399299	n.s.	0.103221	-0.132727	16.7906	0.213947	n.s.	0.93559	0.0107635	0.952045	n.s.	0.371714	-0.0518094	0.515451	n.s.	0.75266	0.0289674
915	sp|P07355-2|ANXA2_HUMAN	ANXA2	ANXA2_HUMAN Isoform 2 of Annexin A2	0.732378	-0.0330441	17.6089	0.787686	n.s.	0.188813	0.147061	17.5758	0.268313	n.s.	17.7559	0.00384218	0.180106	0.0119297	n.s.	1.37384e-07	1.27179e-05	sig	0.00365254	0.609334	18.2182	0.0241762	up	0.000169159	0.642378	0.0104924	up	0.000916518	0.462272	0.0404163	n.s.	0.93333	-0.0107365	17.5981	0.955598	n.s.	0.541347	0.0223076	0.635034	n.s.	0.0368977	-0.157798	0.139768	n.s.	0.00238105	-0.62007
979	sp|P09525|ANXA4_HUMAN	ANXA4	ANXA4_HUMAN Annexin A4	0.0192936	0.482728	16.439	0.0465633	n.s.	0.877358	0.0199775	16.9217	0.906944	n.s.	16.459	0.0279857	-0.46275	0.0500269	n.s.	0.0136995	0.0225197	sig	0.582711	0.0804349	16.5195	0.684672	n.s.	0.0541937	-0.402293	0.12265	n.s.	0.696285	0.0604574	0.78605	n.s.	0.648598	-0.109587	16.3294	0.744537	n.s.	0.0839511	-0.592315	0.173874	n.s.	0.608007	-0.129564	0.717647	n.s.	0.484813	-0.190022
957	sp|P08758|ANXA5_HUMAN	ANXA5	ANXA5_HUMAN Annexin A5	0.82781	0.00577266	19.9482	0.865893	n.s.	0.00149978	-0.135778	19.9539	0.0114741	n.s.	19.8124	0.00196201	-0.141551	0.00788208	n.s.	0.0250562	0.0365274	sig	0.211073	0.0618346	20.01	0.320768	n.s.	0.257513	0.0560619	0.364978	n.s.	0.00692991	0.197613	0.0712726	n.s.	0.182641	0.0368025	19.985	0.308834	n.s.	0.289281	0.0310298	0.396141	n.s.	0.000228867	0.17258	0.0493495	n.s.	0.646776	-0.0250321
935	sp|P08133|ANXA6_HUMAN	ANXA6	ANXA6_HUMAN Annexin A6	0.0432984	-0.0963314	20.8838	0.0840175	n.s.	0.957398	0.00275035	20.7875	0.969972	n.s.	20.8865	0.0750959	0.0990818	0.111713	n.s.	0.000690011	0.00255764	sig	0.00079894	-0.365218	20.5186	0.0128033	n.s.	0.00100278	-0.268886	0.0172133	n.s.	0.00146143	-0.367968	0.0446702	n.s.	0.051188	-0.308399	20.5754	0.142666	n.s.	0.105406	-0.212068	0.200068	n.s.	0.056792	-0.311149	0.168976	n.s.	0.598757	0.0568188
6459	tr|A6NN80|A6NN80_HUMAN	ANXA6	A6NN80_HUMAN Annexin	0.0430595	-0.118585	13.9619	0.083716	n.s.	0.189763	-0.0449021	13.8433	0.269369	n.s.	13.917	0.172655	0.0736827	0.226938	n.s.	0.0103356	0.0180243	sig	0.00226406	-0.347536	13.6143	0.0193041	n.s.	0.0194717	-0.228952	0.0652076	n.s.	0.00474023	-0.302634	0.0632881	n.s.	0.0120859	-0.303984	13.6579	0.0762575	n.s.	0.0796494	-0.185399	0.168311	n.s.	0.0233336	-0.259082	0.114808	n.s.	0.626145	0.0435524
1216	sp|P20073|ANXA7_HUMAN	ANXA7	ANXA7_HUMAN Annexin A7	0.531147	-0.0269783	16.5397	0.609714	n.s.	0.00411869	-0.422732	16.5127	0.0192402	n.s.	16.1169	0.00317909	-0.395754	0.0106469	n.s.	0.037173	0.0503409	n.s.	0.0033207	-0.485482	16.0542	0.0231116	n.s.	0.00269238	-0.458503	0.0244261	n.s.	0.530334	-0.0627494	0.656832	n.s.	0.0201209	-0.238688	16.301	0.0922607	n.s.	0.00437853	-0.21171	0.0497942	n.s.	0.109974	0.184044	0.239139	n.s.	0.0719263	0.246793
2347	sp|Q06278|ADO_HUMAN	AOX1	ADO_HUMAN Aldehyde oxidase	0.0011807	0.555908	17.4586	0.00901171	n.s.	0.046255	0.373648	18.0145	0.0922671	n.s.	17.8322	0.261682	-0.18226	0.323359	n.s.	0.0385261	0.0518698	n.s.	0.0574761	0.555164	18.0137	0.123245	n.s.	0.997411	-0.000744493	0.998335	n.s.	0.496771	0.181515	0.629324	n.s.	0.597281	0.0695028	17.5281	0.702811	n.s.	0.0356278	-0.486405	0.109209	n.s.	0.220362	-0.304146	0.363558	n.s.	0.192078	-0.485661
2406	sp|Q10567|AP1B1_HUMAN	AP1B1	AP1B1_HUMAN AP-1 complex subunit beta-1	0.00506416	0.0824804	20.136	0.0193418	n.s.	0.000979419	-0.139864	20.2185	0.00953829	n.s.	19.9962	0.00032946	-0.222345	0.00310202	n.s.	0.000139824	0.000937186	sig	0.0281544	-0.130391	20.0056	0.0773054	n.s.	0.0061023	-0.212871	0.0346268	n.s.	0.827438	0.00947336	0.882745	n.s.	0.0254458	-0.0482888	20.0877	0.101042	n.s.	0.00544016	-0.130769	0.0522737	n.s.	0.0193602	0.0915756	0.106746	n.s.	0.196661	0.0821022
361	sp|O43747-2|AP1G1_HUMAN	AP1G1	AP1G1_HUMAN Isoform 2 of AP-1 complex subunit gamma-1	0.00929791	0.167348	18.1789	0.0284872	n.s.	0.000261358	-0.630839	18.3463	0.00580001	down	17.5481	0.000158761	-0.798186	0.00240597	down	0.00239494	0.00605039	sig	0.0289146	-0.433373	17.7455	0.0785218	n.s.	0.0105036	-0.600721	0.0462507	down	0.224582	0.197465	0.371903	n.s.	0.0101056	-0.419185	17.7597	0.0714116	n.s.	0.00509064	-0.586532	0.0511255	n.s.	0.107161	0.211654	0.23547	n.s.	0.942017	0.0141885
598	sp|O75843|AP1G2_HUMAN	AP1G2	AP1G2_HUMAN AP-1 complex subunit gamma-like 2	0.000599854	1.69635	13.5113	0.00695873	up	0.0721298	0.885598	15.2077	0.128832	n.s.	14.3969	0.0829029	-0.810748	0.121609	n.s.	0.00762726	0.0141454	sig	0.0285851	2.04606	15.5574	0.0780067	n.s.	0.593402	0.349719	0.688003	n.s.	0.164931	1.16047	0.306862	n.s.	0.0440844	0.69578	14.2071	0.131429	n.s.	0.00958148	-1.00057	0.0621745	n.s.	0.700239	-0.189818	0.788864	n.s.	0.179867	-1.35028
4975	sp|Q9BXS5-2|AP1M1_HUMAN	AP1M1	AP1M1_HUMAN Isoform 2 of AP-1 complex subunit mu-1	0.205062	0.0451346	19.3898	0.283469	n.s.	0.00320587	-0.25458	19.4349	0.0167263	n.s.	19.1352	0.000836744	-0.299715	0.00489538	n.s.	0.00374845	0.00834707	sig	0.0441714	-0.20097	19.1888	0.103444	n.s.	0.0198058	-0.246104	0.0657663	n.s.	0.49136	0.0536106	0.625052	n.s.	0.105723	-0.0886888	19.3011	0.217114	n.s.	0.0129824	-0.133823	0.0690687	n.s.	0.0308394	0.165891	0.129598	n.s.	0.276454	0.112281
2058	sp|P61966|AP1S1_HUMAN	AP1S1	AP1S1_HUMAN AP-1 complex subunit sigma-1A	0.0244848	-0.171228	15.1953	0.0546113	n.s.	0.00136567	-0.532525	15.0241	0.0110619	n.s.	14.6628	0.00480296	-0.361297	0.0136565	n.s.	0.055566	0.0707402	n.s.	0.0153139	-0.543258	14.652	0.0524817	n.s.	0.048011	-0.37203	0.114379	n.s.	0.942548	-0.0107338	0.961904	n.s.	0.0710226	-0.461292	14.734	0.171088	n.s.	0.178686	-0.290064	0.284074	n.s.	0.713245	0.0712325	0.798519	n.s.	0.746218	0.0819663
1963	sp|P56377|AP1S2_HUMAN	AP1S2	AP1S2_HUMAN AP-1 complex subunit sigma-2	0.44396	0.0309692	16.7551	0.529712	n.s.	0.000116882	-0.224469	16.7861	0.00450832	n.s.	16.5306	0.00202628	-0.255438	0.0080406	n.s.	0.0265318	0.0382738	sig	0.0147724	-0.237083	16.518	0.0513824	n.s.	0.0154969	-0.268052	0.0569595	n.s.	0.836399	-0.0126143	0.888992	n.s.	0.0697916	-0.0746629	16.6804	0.170531	n.s.	0.124076	-0.105632	0.223437	n.s.	0.00954611	0.149806	0.0866369	n.s.	0.123021	0.16242
770	sp|O95782|AP2A1_HUMAN	AP2A1	AP2A1_HUMAN AP-2 complex subunit alpha-1	0.0143304	0.201925	19.78	0.0379801	n.s.	0.0026369	-0.286532	19.982	0.0149493	n.s.	19.4935	0.000349434	-0.488457	0.0031669	n.s.	0.00635253	0.0123459	sig	0.146732	-0.160755	19.6193	0.245691	n.s.	0.0154787	-0.36268	0.0569249	n.s.	0.219938	0.125777	0.366375	n.s.	0.0231579	-0.208937	19.5711	0.097232	n.s.	0.00354096	-0.410862	0.0473623	n.s.	0.140534	0.077595	0.275367	n.s.	0.687065	-0.0481822
678	sp|O94973-2|AP2A2_HUMAN	AP2A2	AP2A2_HUMAN Isoform 2 of AP-2 complex subunit alpha-2	0.00757942	0.137506	19.2523	0.0249313	n.s.	0.28625	0.0337924	19.3898	0.372868	n.s.	19.2861	0.00250804	-0.103714	0.0090719	n.s.	0.0117721	0.0199486	sig	0.542959	-0.0362235	19.2161	0.651189	n.s.	0.0247683	-0.17373	0.0748943	n.s.	0.2301	-0.0700159	0.377235	n.s.	0.826695	0.00882682	19.2611	0.881808	n.s.	0.0104646	-0.12868	0.0641585	n.s.	0.341994	-0.0249656	0.485778	n.s.	0.536575	0.0450503
2126	sp|P63010-2|AP2B1_HUMAN	AP2B1	AP2B1_HUMAN Isoform 2 of AP-2 complex subunit beta	0.0207223	0.108851	21.0732	0.0486347	n.s.	0.00100652	-0.192106	21.182	0.0096487	n.s.	20.8811	0.000105716	-0.300957	0.00220443	n.s.	2.58229e-05	0.000336009	sig	0.0132075	-0.198952	20.8742	0.0482575	n.s.	0.00251804	-0.307804	0.0238779	n.s.	0.87685	-0.00684698	0.917259	n.s.	0.0079507	-0.205398	20.8678	0.0665006	n.s.	0.00174085	-0.314249	0.0435547	n.s.	0.466966	-0.0132928	0.601149	n.s.	0.914928	-0.00644584
4421	sp|Q96CW1|AP2M1_HUMAN	AP2M1	AP2M1_HUMAN AP-2 complex subunit mu	0.332594	-0.0403938	21.7504	0.41971	n.s.	0.372442	0.0461978	21.7101	0.459437	n.s.	21.7966	0.0863695	0.0865916	0.125911	n.s.	0.0229977	0.0341175	sig	0.0637022	-0.140901	21.6095	0.133158	n.s.	0.110094	-0.100508	0.199667	n.s.	0.0295197	-0.187099	0.120636	n.s.	0.206372	0.101904	21.8523	0.333943	n.s.	0.07831	0.142298	0.166823	n.s.	0.454083	0.0557059	0.589317	n.s.	0.0497466	0.242805
1886	sp|P53680|AP2S1_HUMAN	AP2S1	AP2S1_HUMAN AP-2 complex subunit sigma	0.157335	-0.102194	16.5327	0.22978	n.s.	0.00186496	-0.588634	16.4305	0.0126874	down	15.9441	0.00318921	-0.48644	0.0106691	n.s.	0.0250039	0.0364675	sig	0.0189524	-0.557861	15.9749	0.0600839	n.s.	0.0343648	-0.455666	0.0918655	n.s.	0.851907	0.0307735	0.899658	n.s.	0.0472402	-0.368848	16.1639	0.136389	n.s.	0.0917649	-0.266654	0.183247	n.s.	0.189507	0.219786	0.332271	n.s.	0.423587	0.189013
71	sp|O00203|AP3B1_HUMAN	AP3B1	AP3B1_HUMAN AP-3 complex subunit beta-1	0.00399761	-0.17265	20.5294	0.01692	n.s.	0.00711446	-0.16804	20.3567	0.0261347	n.s.	20.3613	0.850427	0.0046108	0.876115	n.s.	0.00411337	0.00891939	sig	0.00144573	-0.230843	20.2985	0.0160084	n.s.	0.0284063	-0.0581927	0.0815925	n.s.	0.0562521	-0.0628035	0.165175	n.s.	0.0477011	-0.131513	20.3979	0.136919	n.s.	0.215545	0.041137	0.321781	n.s.	0.354398	0.0365262	0.497854	n.s.	0.0355963	0.0993297
2514	sp|Q13367|AP3B2_HUMAN	AP3B2	AP3B2_HUMAN AP-3 complex subunit beta-2	0.0071246	0.212022	19.4427	0.0238838	n.s.	0.404498	-0.0181599	19.6548	0.491036	n.s.	19.4246	0.00601198	-0.230182	0.0161183	n.s.	0.000259636	0.00137007	sig	0.0815713	0.103417	19.5462	0.159116	n.s.	0.139782	-0.108605	0.235391	n.s.	0.0575725	0.121577	0.167306	n.s.	0.0202125	0.122032	19.5648	0.0922607	n.s.	0.210738	-0.08999	0.316734	n.s.	0.0195299	0.140192	0.106746	n.s.	0.777507	0.0186153
145	sp|O14617-5|AP3D1_HUMAN	AP3D1	AP3D1_HUMAN Isoform 5 of AP-3 complex subunit delta-1	0.293396	0.0609274	19.6411	0.377374	n.s.	0.99263	-0.000427806	19.702	0.994318	n.s.	19.6407	0.0801478	-0.0613552	0.118063	n.s.	0.639038	0.645815	n.s.	0.575258	0.0480549	19.6891	0.678005	n.s.	0.864647	-0.0128725	0.899344	n.s.	0.504076	0.0484827	0.635973	n.s.	0.678263	-0.0360131	19.6051	0.769997	n.s.	0.230974	-0.0969405	0.338011	n.s.	0.568702	-0.0355853	0.685234	n.s.	0.468577	-0.0840681
6223	sp|Q9Y2T2|AP3M1_HUMAN	AP3M1	AP3M1_HUMAN AP-3 complex subunit mu-1	0.00819235	-0.102456	18.5224	0.0261124	n.s.	0.00111547	-0.188438	18.42	0.0100953	n.s.	18.334	0.0315294	-0.0859818	0.0552042	n.s.	0.00660169	0.012728	sig	0.0100042	-0.178981	18.3434	0.0411239	n.s.	0.137605	-0.0765245	0.232937	n.s.	0.833249	0.00945724	0.886809	n.s.	0.038752	-0.0834778	18.4389	0.12277	n.s.	0.568981	0.0189782	0.656868	n.s.	0.0447756	0.10496	0.151829	n.s.	0.161626	0.0955028
1885	sp|P53677|AP3M2_HUMAN	AP3M2	AP3M2_HUMAN AP-3 complex subunit mu-2	0.119908	0.072523	16.9581	0.184168	n.s.	0.00673699	0.181156	17.0306	0.0252345	n.s.	17.1392	0.0695001	0.108633	0.104686	n.s.	0.0585122	0.0739678	n.s.	0.399506	0.0480344	17.0061	0.518797	n.s.	0.692239	-0.0244886	0.768759	n.s.	0.0780239	-0.133121	0.198621	n.s.	0.00459741	0.181969	17.14	0.060177	n.s.	0.0789873	0.109446	0.167377	n.s.	0.984818	0.000813493	0.991089	n.s.	0.1189	0.133935
4230	sp|Q92572|AP3S1_HUMAN	AP3S1	AP3S1_HUMAN AP-3 complex subunit sigma-1	0.135067	-0.0603	17.3393	0.203354	n.s.	0.0103828	0.149427	17.279	0.0326344	n.s.	17.4887	0.00583728	0.209727	0.0157541	n.s.	0.0171592	0.026923	sig	0.072941	0.105865	17.4452	0.14667	n.s.	0.0269565	0.166165	0.0789489	n.s.	0.424617	-0.0435625	0.566623	n.s.	0.0160023	0.114191	17.4535	0.083625	n.s.	0.0166872	0.174491	0.075883	n.s.	0.408348	-0.035236	0.546263	n.s.	0.883964	0.00832646
6421	sp|Q9Y6B7|AP4B1_HUMAN	AP4B1	AP4B1_HUMAN AP-4 complex subunit beta-1	0.519655	-0.0442996	16.6533	0.60003	n.s.	0.00838857	-0.443909	16.609	0.0286786	n.s.	16.2093	0.00502539	-0.399609	0.0141339	n.s.	0.00846914	0.0153769	sig	0.00855985	-0.417671	16.2356	0.0376819	n.s.	0.00456738	-0.373371	0.0306701	n.s.	0.792323	0.026238	0.856946	n.s.	0.127384	-0.265889	16.3874	0.242137	n.s.	0.120956	-0.22159	0.219059	n.s.	0.277293	0.17802	0.420416	n.s.	0.323839	0.151782
6109	sp|Q9UPM8|AP4E1_HUMAN	AP4E1	AP4E1_HUMAN AP-4 complex subunit epsilon-1	0.0738259	0.0722843	17.176	0.125332	n.s.	0.00628549	-0.35319	17.2482	0.0241434	n.s.	16.8228	0.0035574	-0.425474	0.0113389	n.s.	0.000137132	0.000927572	sig	0.00349324	-0.292034	16.8839	0.0237275	n.s.	0.0019	-0.364319	0.0218297	n.s.	0.47836	0.0611552	0.612529	n.s.	0.00411717	-0.220089	16.9559	0.0586286	n.s.	0.00356678	-0.292373	0.0473623	n.s.	0.215942	0.133101	0.359442	n.s.	0.307561	0.0719453
68	sp|O00189|AP4M1_HUMAN	AP4M1	AP4M1_HUMAN AP-4 complex subunit mu-1	0.76909	-0.0212667	18.179	0.818343	n.s.	0.647974	0.03084	18.1577	0.715089	n.s.	18.2098	0.209774	0.0521068	0.267533	n.s.	0.815122	0.818532	n.s.	0.990514	0.000845729	18.1798	0.994659	n.s.	0.627246	0.0221124	0.715861	n.s.	0.418364	-0.0299943	0.560588	n.s.	0.625667	0.0433652	18.2223	0.726381	n.s.	0.235916	0.064632	0.343367	n.s.	0.688336	0.0125252	0.780246	n.s.	0.381545	0.0425195
160	sp|O14727|APAF_HUMAN	APAF1	APAF_HUMAN Apoptotic protease-activating factor 1	0.0186817	-0.244767	17.9582	0.0455446	n.s.	0.0124669	-0.279005	17.7134	0.0368212	n.s.	17.6792	0.394097	-0.0342374	0.459142	n.s.	0.0347288	0.047608	sig	0.0368286	-0.345278	17.6129	0.0919746	n.s.	0.364215	-0.100511	0.473728	n.s.	0.538656	-0.0662734	0.663465	n.s.	0.20613	-0.126705	17.8315	0.333764	n.s.	0.0508132	0.118062	0.130663	n.s.	0.0300913	0.152299	0.128453	n.s.	0.17721	0.218573
2290	sp|Q02410|APBA1_HUMAN	APBA1	APBA1_HUMAN Amyloid beta A4 precursor protein-binding family A member 1	0.000286281	0.498929	17.0804	0.00533441	n.s.	0.161827	0.124248	17.5793	0.238111	n.s.	17.2046	0.00445902	-0.374681	0.0130214	n.s.	0.00196118	0.0052255	sig	0.0123246	0.462791	17.5432	0.0461906	n.s.	0.74045	-0.0361376	0.80722	n.s.	0.0451949	0.338543	0.146285	n.s.	0.0130368	0.261995	17.3424	0.0780421	n.s.	0.00280993	-0.236934	0.0453363	n.s.	0.186357	0.137747	0.328954	n.s.	0.218707	-0.200796
4767	sp|Q99767|APBA2_HUMAN	APBA2	APBA2_HUMAN Amyloid beta A4 precursor protein-binding family A member 2	0.116261	0.0299228	19.3598	0.179416	n.s.	0.557067	0.0106914	19.3897	0.634522	n.s.	19.3705	0.0993946	-0.0192314	0.141307	n.s.	0.0695914	0.0854724	n.s.	0.00122108	0.144479	19.5043	0.0150109	n.s.	0.00043055	0.114557	0.0134781	n.s.	0.000505586	0.133788	0.0361841	n.s.	0.448282	0.0611097	19.4209	0.573292	n.s.	0.677001	0.0311869	0.749012	n.s.	0.515126	0.0504183	0.64205	n.s.	0.313042	-0.0833698
72	sp|O00213|APBB1_HUMAN	APBB1	APBB1_HUMAN Amyloid beta A4 precursor protein-binding family B member 1	0.771737	0.0121503	17.8678	0.820484	n.s.	0.0859991	-0.0690384	17.8799	0.147038	n.s.	17.7987	0.0631683	-0.0811887	0.0965857	n.s.	0.0900796	0.106927	n.s.	0.879135	0.00558702	17.8734	0.917802	n.s.	0.863036	-0.00656324	0.898274	n.s.	0.0447833	0.0746255	0.145608	n.s.	0.863652	0.00656764	17.8744	0.908222	n.s.	0.889916	-0.00558262	0.918404	n.s.	0.0291269	0.0756061	0.126673	n.s.	0.974586	0.000980622
4284	sp|Q92870-4|APBB2_HUMAN	APBB2	APBB2_HUMAN Isoform 4 of Amyloid beta A4 precursor protein-binding family B member 2	0.971602	-0.00308555	15.5639	0.976727	n.s.	0.0242287	-0.0885962	15.5608	0.0573209	n.s.	15.4753	0.363964	-0.0855107	0.430066	n.s.	0.0098256	0.0173204	sig	0.103836	-0.201895	15.362	0.190935	n.s.	0.186746	-0.198809	0.288191	n.s.	0.311928	-0.113298	0.45949	n.s.	0.0753149	-0.206371	15.3575	0.176506	n.s.	0.212024	-0.203286	0.31779	n.s.	0.240835	-0.117775	0.383161	n.s.	0.977242	-0.0044767
1311	sp|P25054|APC_HUMAN	APC	APC_HUMAN Adenomatous polyposis coli protein	0.00504253	-0.175743	16.6813	0.0193118	n.s.	0.0183111	0.185521	16.5056	0.0471606	n.s.	16.8668	0.00156902	0.361264	0.0068837	n.s.	5.7859e-05	0.000545744	sig	0.0094169	0.220946	16.9023	0.0397534	n.s.	0.00100871	0.396689	0.0172466	n.s.	0.579733	0.0354242	0.696758	n.s.	0.0251879	0.166524	16.8478	0.100918	n.s.	0.00289119	0.342267	0.0453363	n.s.	0.774227	-0.0189978	0.842688	n.s.	0.425575	-0.054422
795	sp|O95996|APC2_HUMAN	APC2	APC2_HUMAN Adenomatous polyposis coli protein 2	0.000589463	0.230545	16.9388	0.00691978	n.s.	0.000457251	0.259882	17.1693	0.00675279	n.s.	17.1987	0.28895	0.0293367	0.352816	n.s.	4.46338e-05	0.000464248	sig	0.00410828	0.352398	17.2912	0.0258827	n.s.	0.109477	0.121853	0.198771	n.s.	0.197434	0.0925166	0.343364	n.s.	0.00315313	0.216345	17.1551	0.0536328	n.s.	0.591357	-0.0142001	0.676684	n.s.	0.190178	-0.0435368	0.332607	n.s.	0.166192	-0.136053
1088	sp|P13798|ACPH_HUMAN	APEH	ACPH_HUMAN Acylamino-acid-releasing enzyme	0.718916	-0.0154367	19.4768	0.776042	n.s.	0.201839	-0.0855911	19.4614	0.282882	n.s.	19.3912	0.295121	-0.0701543	0.359674	n.s.	0.168823	0.186685	n.s.	0.434608	-0.0582839	19.4185	0.554273	n.s.	0.568346	-0.0428471	0.665741	n.s.	0.748429	0.0273072	0.826345	n.s.	0.974924	0.00114564	19.478	0.98327	n.s.	0.70137	0.0165824	0.769927	n.s.	0.269903	0.0867367	0.412656	n.s.	0.511612	0.0594295
1352	sp|P27695|APEX1_HUMAN	APEX1	APEX1_HUMAN DNA-(apurinic or apyrimidinic site) lyase	0.0255117	0.197338	19.571	0.0563257	n.s.	0.0682936	-0.0862384	19.7683	0.123996	n.s.	19.4848	0.0105207	-0.283576	0.023805	n.s.	0.190198	0.207733	n.s.	0.209773	0.184713	19.7557	0.319291	n.s.	0.929566	-0.0126251	0.948776	n.s.	0.0987725	0.270951	0.227588	n.s.	0.0166347	0.134301	19.7053	0.0851709	n.s.	0.44861	-0.0630365	0.55203	n.s.	0.0148344	0.22054	0.0979884	n.s.	0.772471	-0.0504114
5038	sp|Q9BZZ5|API5_HUMAN	API5	API5_HUMAN Apoptosis inhibitor 5	0.00163563	-0.184502	21.0175	0.0102148	n.s.	0.0401264	-0.149027	20.833	0.0828615	n.s.	20.8685	0.528549	0.0354748	0.588892	n.s.	0.245426	0.26153	n.s.	0.460977	-0.0656873	20.9518	0.578404	n.s.	0.219539	0.118815	0.326034	n.s.	0.418523	0.0833397	0.560684	n.s.	0.376164	-0.0589908	20.9585	0.503833	n.s.	0.124996	0.125511	0.22437	n.s.	0.350543	0.0900362	0.493379	n.s.	0.957462	0.00669649
4507	sp|Q96GX9|MTNB_HUMAN	APIP	MTNB_HUMAN Methylthioribulose-1-phosphate dehydratase	0.0111886	-0.296447	16.9129	0.0321702	n.s.	0.0601873	-0.186508	16.6165	0.112105	n.s.	16.7264	0.0158328	0.10994	0.0322326	n.s.	0.00717909	0.0135038	sig	0.486358	-0.0543626	16.8586	0.60168	n.s.	0.000643753	0.242085	0.0150766	n.s.	0.0230623	0.132145	0.109313	n.s.	0.752881	-0.0442427	16.8687	0.826753	n.s.	0.0774189	0.252205	0.165588	n.s.	0.255863	0.142265	0.397696	n.s.	0.92622	0.01012
3692	sp|Q8IW19|APLF_HUMAN	APLF	APLF_HUMAN Aprataxin and PNK-like factor	0.000295939	-0.453136	16.2322	0.00536476	n.s.	0.00618577	-0.229264	15.7791	0.0239449	n.s.	16.0029	0.00401211	0.223872	0.0122116	n.s.	0.000231358	0.00128137	sig	0.00121655	-0.350919	15.8813	0.0150109	n.s.	0.0507556	0.102217	0.118053	n.s.	0.0449039	-0.121655	0.145853	n.s.	0.0101442	-0.244153	15.988	0.0714503	n.s.	0.00686112	0.208983	0.055995	n.s.	0.739527	-0.0148883	0.817073	n.s.	0.0750606	0.106766
1817	sp|P51693|APLP1_HUMAN	APLP1	APLP1_HUMAN Amyloid-like protein 1	0.00122416	0.208202	18.3887	0.00919268	n.s.	0.0134716	0.205797	18.5969	0.0387123	n.s.	18.5945	0.96003	-0.00240483	0.967345	n.s.	9.26736e-05	0.000738653	sig	0.0583533	0.131695	18.5204	0.124754	n.s.	0.175769	-0.076507	0.275558	n.s.	0.300861	-0.0741022	0.449316	n.s.	0.0485924	0.108593	18.4973	0.138362	n.s.	0.0247521	-0.0996089	0.0907205	n.s.	0.196221	-0.0972041	0.338079	n.s.	0.728318	-0.0231019
2351	sp|Q06481|APLP2_HUMAN	APLP2	APLP2_HUMAN Amyloid-like protein 2	0.0521398	0.0895507	17.4863	0.0961212	n.s.	0.000407307	0.282512	17.5758	0.00643744	n.s.	17.7688	0.00651154	0.192961	0.0169625	n.s.	0.00309812	0.00727912	sig	0.00840946	0.262265	17.7485	0.0373242	n.s.	0.0457754	0.172714	0.110681	n.s.	0.740139	-0.0202472	0.820127	n.s.	0.0133035	0.117697	17.604	0.0785126	n.s.	0.539963	0.0281467	0.633755	n.s.	0.0138555	-0.164815	0.0960253	n.s.	0.12756	-0.144568
5405	sp|Q9HDC9|APMAP_HUMAN	APMAP	APMAP_HUMAN Adipocyte plasma membrane-associated protein	0.0297352	0.109991	19.5997	0.0631131	n.s.	0.307824	0.0441444	19.7097	0.395773	n.s.	19.6439	0.156889	-0.065847	0.209375	n.s.	0.00694829	0.013169	sig	0.0453039	-0.191384	19.4083	0.105146	n.s.	0.0106297	-0.301376	0.0464467	n.s.	0.0269509	-0.235529	0.116929	n.s.	0.296485	-0.0665415	19.5332	0.427604	n.s.	0.0443203	-0.176533	0.121077	n.s.	0.150875	-0.110686	0.287212	n.s.	0.265023	0.124843
834	sp|P02647|APOA1_HUMAN	APOA1	APOA1_HUMAN Apolipoprotein A-I	0.0657476	1.10775	15.7338	0.114497	n.s.	0.834767	0.0834985	16.8415	0.873171	n.s.	15.8173	0.0451062	-1.02425	0.0731636	n.s.	0.000382989	0.00174181	sig	0.0424553	0.974025	16.7078	0.100565	n.s.	0.687989	-0.133726	0.765351	n.s.	0.0124233	0.890527	0.0871245	n.s.	0.430079	-0.412709	15.3211	0.557159	n.s.	0.0378178	-1.52046	0.111984	n.s.	0.20303	-0.496208	0.345765	n.s.	0.00660416	-1.38673
3945	sp|Q8NCW5|NNRE_HUMAN	APOA1BP	NNRE_HUMAN NAD(P)H-hydrate epimerase	0.532462	0.0327194	20.3955	0.61079	n.s.	0.268149	-0.0566829	20.4282	0.355049	n.s.	20.3388	0.0737414	-0.0894023	0.110102	n.s.	0.0147982	0.0239133	sig	0.339226	0.0465603	20.4421	0.459234	n.s.	0.718247	0.013841	0.788721	n.s.	0.0273553	0.103243	0.117892	n.s.	0.221007	0.0764003	20.4719	0.349896	n.s.	0.343292	0.0436809	0.449946	n.s.	0.0220822	0.133083	0.112422	n.s.	0.357004	0.02984
6161	sp|Q9Y235|ABEC2_HUMAN	APOBEC2	ABEC2_HUMAN Probable C->U-editing enzyme APOBEC-2	0.451943	-0.140097	16.1575	0.536963	n.s.	0.262253	-0.207911	16.0174	0.348881	n.s.	15.9496	0.517426	-0.0678142	0.57809	n.s.	0.0223439	0.0333231	sig	0.61377	-0.116793	16.0407	0.710474	n.s.	0.898438	0.0233045	0.925136	n.s.	0.605503	0.0911187	0.715996	n.s.	0.187904	0.337709	16.4952	0.3139	n.s.	0.0232256	0.477806	0.0875382	n.s.	0.00816997	0.54562	0.0844001	n.s.	0.111325	0.454501
835	sp|P02649|APOE_HUMAN	APOE	APOE_HUMAN Apolipoprotein E	0.280141	-0.0636831	17.3599	0.364521	n.s.	0.00106582	0.368144	17.2962	0.00987717	n.s.	17.7281	0.00271383	0.431827	0.0095338	n.s.	0.000111849	0.000831174	sig	0.00227921	0.518924	17.8788	0.0193823	n.s.	0.00285926	0.582607	0.0249112	n.s.	0.151797	0.15078	0.291622	n.s.	0.921651	0.00879991	17.3687	0.947382	n.s.	0.534708	0.072483	0.629182	n.s.	0.0348401	-0.359344	0.136496	n.s.	0.0268635	-0.510124
4908	sp|Q9BUR5|APOO_HUMAN	APOO	APOO_HUMAN Apolipoprotein O	0.0115313	0.190638	17.9541	0.0327105	n.s.	0.122461	-0.106214	18.1448	0.191678	n.s.	17.8479	0.00617715	-0.296852	0.0163847	n.s.	0.0200189	0.03048	sig	0.223295	-0.198979	17.7552	0.334628	n.s.	0.0485916	-0.389617	0.115338	n.s.	0.551392	-0.0927648	0.673349	n.s.	0.0376006	-0.227435	17.7267	0.120995	n.s.	0.00808897	-0.418072	0.0592904	n.s.	0.222185	-0.12122	0.365423	n.s.	0.885694	-0.0284555
3374	sp|Q6UXV4|APOOL_HUMAN	APOOL	APOOL_HUMAN Apolipoprotein O-like	0.102185	0.120401	18.5448	0.162055	n.s.	0.00862733	0.136098	18.6652	0.0291173	n.s.	18.6809	0.800024	0.0156976	0.833474	n.s.	0.00625878	0.0122086	sig	0.107712	-0.157397	18.3874	0.196814	n.s.	0.0384945	-0.277798	0.0987242	n.s.	0.0188607	-0.293495	0.101173	n.s.	0.890558	0.00424252	18.549	0.926146	n.s.	0.201346	-0.116158	0.307402	n.s.	0.0249697	-0.131856	0.117761	n.s.	0.19285	0.161639
868	sp|P05067|A4_HUMAN	APP	A4_HUMAN Amyloid beta A4 protein	0.00130804	0.41156	19.7997	0.00948113	n.s.	0.154907	0.118248	20.2113	0.230387	n.s.	19.918	0.00439723	-0.293312	0.0129245	n.s.	0.000268944	0.00139561	sig	0.681663	0.0322821	19.832	0.76807	n.s.	0.0027917	-0.379278	0.0246125	n.s.	0.302081	-0.0859656	0.450307	n.s.	0.175365	0.147945	19.9477	0.299937	n.s.	0.0224033	-0.263615	0.0859014	n.s.	0.744197	0.0296969	0.819717	n.s.	0.291279	0.115662
5988	sp|Q9UKG1|DP13A_HUMAN	APPL1	DP13A_HUMAN DCC-interacting protein 13-alpha	0.242899	0.0367714	18.1576	0.325036	n.s.	0.00340323	0.177103	18.1943	0.0173919	n.s.	18.3347	0.0106543	0.140332	0.0240222	n.s.	0.005425	0.0108949	sig	0.00890568	0.138979	18.2965	0.0385642	n.s.	0.0321672	0.102208	0.0880995	n.s.	0.313364	-0.0381234	0.460767	n.s.	0.0087522	0.161126	18.3187	0.0689827	n.s.	0.0272587	0.124354	0.095738	n.s.	0.66233	-0.0159773	0.761921	n.s.	0.562645	0.0221461
3970	sp|Q8NEU8-3|DP13B_HUMAN	APPL2	DP13B_HUMAN Isoform 3 of DCC-interacting protein 13-beta	0.123439	-0.0656417	19.6032	0.188408	n.s.	0.195871	-0.0971871	19.5376	0.276375	n.s.	19.506	0.616201	-0.0315454	0.670301	n.s.	0.00249476	0.00620815	sig	0.0154861	-0.194804	19.4084	0.0528587	n.s.	0.0371969	-0.129162	0.0967239	n.s.	0.221691	-0.0976168	0.368253	n.s.	0.265491	0.0573021	19.6605	0.396858	n.s.	0.0243228	0.122944	0.089894	n.s.	0.128583	0.154489	0.261854	n.s.	0.0176547	0.252106
923	sp|P07741|APT_HUMAN	APRT	APT_HUMAN Adenine phosphoribosyltransferase	0.0835253	-0.329746	18.4746	0.137977	n.s.	0.122294	-0.215158	18.1449	0.191509	n.s.	18.2595	0.31786	0.114588	0.382943	n.s.	0.0443766	0.0584117	n.s.	0.297496	-0.181805	18.2928	0.415558	n.s.	0.365685	0.147942	0.475354	n.s.	0.780406	0.0333536	0.847784	n.s.	0.89835	-0.0191069	18.4555	0.932752	n.s.	0.0885351	0.310639	0.179396	n.s.	0.0124209	0.196051	0.0928346	n.s.	0.329124	0.162698
3485	sp|Q7Z2E3|APTX_HUMAN	APTX	APTX_HUMAN Aprataxin	0.00657715	0.414575	17.5658	0.0227185	n.s.	0.0054223	-0.375619	17.9803	0.0222665	n.s.	17.1901	0.000216478	-0.790194	0.00268342	down	0.00105858	0.00342797	sig	0.525488	0.105617	17.6714	0.635155	n.s.	0.106974	-0.308958	0.195486	n.s.	0.0283875	0.481236	0.118957	n.s.	0.0725489	-0.216387	17.3494	0.173025	n.s.	0.00284692	-0.630962	0.0453363	down	0.0392005	0.159232	0.143974	n.s.	0.173152	-0.322004
407	sp|O60306|AQR_HUMAN	AQR	AQR_HUMAN Intron-binding protein aquarius	0.00400568	-0.352446	18.3697	0.0169376	n.s.	0.00685244	-0.25375	18.0172	0.0254317	n.s.	18.1159	0.250973	0.0986954	0.312571	n.s.	0.000649192	0.00246153	sig	0.00106271	-0.472097	17.8976	0.0141395	n.s.	0.199389	-0.119652	0.302727	n.s.	0.0367523	-0.218347	0.132317	n.s.	0.00183081	-0.422955	17.9467	0.0475004	n.s.	0.448003	-0.0705099	0.551493	n.s.	0.0921251	-0.169205	0.217287	n.s.	0.567235	0.0491417
1006	sp|P10398|ARAF_HUMAN	ARAF	ARAF_HUMAN Serine/threonine-protein kinase A-Raf	0.00834169	-0.186055	17.3141	0.0263867	n.s.	0.000557854	-0.2411	17.1281	0.00739579	n.s.	17.073	0.261984	-0.0550445	0.323672	n.s.	0.00814635	0.0148867	sig	0.00751391	-0.251206	17.0629	0.0351455	n.s.	0.346156	-0.0651508	0.455357	n.s.	0.858743	-0.0101063	0.904674	n.s.	0.00247705	-0.178551	17.1356	0.0499852	n.s.	0.886917	0.00750472	0.91633	n.s.	0.123671	0.0625493	0.255707	n.s.	0.339775	0.0726555
1675	sp|P48444|COPD_HUMAN	ARCN1	COPD_HUMAN Coatomer subunit delta	0.0359457	0.260859	20.1574	0.073317	n.s.	0.973196	0.001568	20.4183	0.980916	n.s.	20.159	0.0242168	-0.259291	0.0445682	n.s.	0.181696	0.199422	n.s.	0.279259	0.163297	20.3207	0.394939	n.s.	0.533221	-0.097562	0.635745	n.s.	0.262439	0.161729	0.41137	n.s.	0.339987	0.0820465	20.2395	0.468748	n.s.	0.187302	-0.178813	0.293526	n.s.	0.206	0.0804785	0.349262	n.s.	0.658951	-0.0812507
2209	sp|P84077|ARF1_HUMAN	ARF1	ARF1_HUMAN ADP-ribosylation factor 1	0.112339	-0.12355	20.8162	0.17457	n.s.	0.000699072	-0.531747	20.6927	0.00806562	n.s.	20.2845	0.00479779	-0.408197	0.0136478	n.s.	0.0461722	0.0604314	n.s.	0.0367704	-0.450393	20.3659	0.0918905	n.s.	0.0992267	-0.326843	0.185139	n.s.	0.618713	0.0813535	0.726087	n.s.	0.00669904	-0.330622	20.4856	0.0652779	n.s.	0.072628	-0.207072	0.158854	n.s.	0.0638457	0.201125	0.178658	n.s.	0.568396	0.119771
1187	sp|P18085|ARF4_HUMAN	ARF4	ARF4_HUMAN ADP-ribosylation factor 4	0.329324	0.0458292	18.7496	0.415989	n.s.	0.000553136	-0.477494	18.7954	0.00739579	n.s.	18.2721	5.2401e-05	-0.523323	0.00171675	n.s.	0.00385254	0.00850578	sig	0.00396854	-0.453847	18.2957	0.0254743	n.s.	0.00162509	-0.499676	0.0206078	n.s.	0.752546	0.023647	0.829477	n.s.	0.00616647	-0.375778	18.3738	0.0639903	n.s.	0.000360867	-0.421607	0.0275212	n.s.	0.0763359	0.101716	0.195826	n.s.	0.429469	0.0780689
2210	sp|P84085|ARF5_HUMAN	ARF5	ARF5_HUMAN ADP-ribosylation factor 5	0.0305837	0.262416	19.1197	0.0645336	n.s.	8.36924e-05	0.621815	19.3821	0.00408084	up	19.7415	0.01106	0.359399	0.0246229	n.s.	0.00320551	0.00745574	sig	0.000584639	0.67137	19.7911	0.0118356	up	0.0139815	0.408954	0.0538643	n.s.	0.507553	0.0495552	0.638003	n.s.	0.000432422	0.67028	19.79	0.0348645	up	0.0261159	0.407864	0.0934979	n.s.	0.313366	0.0484654	0.457243	n.s.	0.990312	-0.00108982
2088	sp|P62330|ARF6_HUMAN	ARF6	ARF6_HUMAN ADP-ribosylation factor 6	0.0572809	-0.0754078	18.6196	0.10322	n.s.	0.00116856	-0.167643	18.5442	0.0103815	n.s.	18.452	0.0248431	-0.0922351	0.0455269	n.s.	0.231281	0.248047	n.s.	0.0282212	-0.205467	18.4142	0.0773524	n.s.	0.109358	-0.130059	0.198628	n.s.	0.563328	-0.0378241	0.683334	n.s.	0.0137895	-0.307515	18.3121	0.0800653	n.s.	0.0345805	-0.232107	0.107577	n.s.	0.0927156	-0.139872	0.217759	n.s.	0.356913	-0.102048
3880	sp|Q8N6T3-2|ARFG1_HUMAN	ARFGAP1	ARFG1_HUMAN Isoform 2 of ADP-ribosylation factor GTPase-activating protein 1	0.6105	-0.0377802	17.5097	0.681606	n.s.	0.00193501	0.10864	17.4719	0.0130167	n.s.	17.6183	0.0975844	0.14642	0.139161	n.s.	0.263446	0.279034	n.s.	0.861655	-0.0126719	17.497	0.904135	n.s.	0.804863	0.0251083	0.855985	n.s.	0.147708	-0.121312	0.287173	n.s.	0.280381	-0.041605	17.4681	0.411708	n.s.	0.969208	-0.00382481	0.977201	n.s.	0.0151431	-0.150245	0.0988188	n.s.	0.771232	-0.0289331
3874	sp|Q8N6H7|ARFG2_HUMAN	ARFGAP2	ARFG2_HUMAN ADP-ribosylation factor GTPase-activating protein 2	0.112227	-0.124316	16.561	0.174437	n.s.	0.00498647	-0.277417	16.4366	0.0212861	n.s.	16.2835	0.0427486	-0.153101	0.0701293	n.s.	0.0243858	0.035743	sig	0.0663192	-0.206325	16.3546	0.137266	n.s.	0.384076	-0.0820092	0.49342	n.s.	0.401709	0.0710919	0.542986	n.s.	0.0545044	-0.177195	16.3838	0.14808	n.s.	0.453354	-0.052879	0.555863	n.s.	0.0886743	0.100222	0.212976	n.s.	0.776856	0.0291302
5408	sp|Q9NP61|ARFG3_HUMAN	ARFGAP3	ARFG3_HUMAN ADP-ribosylation factor GTPase-activating protein 3	0.370751	0.180187	18.3357	0.458136	n.s.	0.0059755	0.609153	18.5159	0.0234721	up	18.9449	0.0372035	0.428966	0.0628628	n.s.	0.0232459	0.0344112	sig	0.0196584	0.628049	18.9638	0.0614503	n.s.	0.0726748	0.447862	0.148935	n.s.	0.885972	0.0188959	0.92349	n.s.	0.0947942	0.411186	18.7469	0.202528	n.s.	0.330434	0.230999	0.436983	n.s.	0.116828	-0.197967	0.247473	n.s.	0.316839	-0.216862
6424	sp|Q9Y6D6|BIG1_HUMAN	ARFGEF1	BIG1_HUMAN Brefeldin A-inhibited guanine nucleotide-exchange protein 1	0.0450968	0.118093	20.9689	0.0866748	n.s.	0.642558	-0.0211803	21.087	0.710611	n.s.	20.9477	0.0175385	-0.139274	0.0347765	n.s.	0.0904742	0.107356	n.s.	0.133478	0.144715	21.1136	0.228758	n.s.	0.736003	0.0266212	0.804267	n.s.	0.0894249	0.165895	0.214242	n.s.	0.26415	0.0628486	21.0318	0.395767	n.s.	0.216461	-0.0552448	0.322897	n.s.	0.112267	0.0840289	0.242009	n.s.	0.435969	-0.081866
6423	sp|Q9Y6D5|BIG2_HUMAN	ARFGEF2	BIG2_HUMAN Brefeldin A-inhibited guanine nucleotide-exchange protein 2	0.00102002	0.203696	18.4882	0.00859437	n.s.	0.00135528	0.242448	18.6919	0.011024	n.s.	18.7307	0.340475	0.038752	0.405815	n.s.	8.12257e-05	0.000687131	sig	3.53037e-05	0.337025	18.8253	0.00770362	n.s.	0.00608586	0.13333	0.0346237	n.s.	0.0401349	0.0945775	0.137824	n.s.	0.00031069	0.277712	18.7659	0.0315051	n.s.	0.0794216	0.0740162	0.168022	n.s.	0.416815	0.0352642	0.553589	n.s.	0.0456045	-0.0593133
3150	sp|Q5TH69|BIG3_HUMAN	ARFGEF3	BIG3_HUMAN Brefeldin A-inhibited guanine nucleotide-exchange protein 3	0.000103424	0.978869	15.7887	0.00387392	up	0.00355884	0.108606	16.7676	0.0178493	n.s.	15.8973	0.000171684	-0.870263	0.00247225	down	1.78108e-08	3.84713e-06	sig	0.000531071	0.376975	16.1657	0.0114881	n.s.	0.00112307	-0.601894	0.0178808	down	0.00219516	0.268369	0.0510581	n.s.	0.00620003	0.417756	16.2065	0.0639903	n.s.	0.0111943	-0.561113	0.0654976	n.s.	0.0152736	0.30915	0.0991711	n.s.	0.623115	0.040781
1872	sp|P53367-2|ARFP1_HUMAN	ARFIP1	ARFP1_HUMAN Isoform A of Arfaptin-1	0.718371	-0.00904269	19.481	0.775715	n.s.	0.029136	-0.0701266	19.4719	0.0657084	n.s.	19.4108	0.120716	-0.061084	0.166682	n.s.	0.216649	0.23363	n.s.	0.203803	-0.192697	19.2883	0.313172	n.s.	0.227759	-0.183654	0.335123	n.s.	0.394658	-0.12257	0.535802	n.s.	0.470504	-0.0400851	19.4409	0.594438	n.s.	0.623319	-0.0310424	0.702454	n.s.	0.62526	0.0300415	0.731483	n.s.	0.437691	0.152612
1871	sp|P53365|ARFP2_HUMAN	ARFIP2	ARFP2_HUMAN Arfaptin-2	0.00809015	0.157033	16.6027	0.0259371	n.s.	0.183322	0.0623601	16.7597	0.262874	n.s.	16.6651	0.112109	-0.0946733	0.156566	n.s.	0.342641	0.356448	n.s.	0.366587	0.0625646	16.6653	0.486779	n.s.	0.229704	-0.0944687	0.337142	n.s.	0.997814	0.000204535	0.998471	n.s.	0.0833929	0.109663	16.7124	0.187764	n.s.	0.447383	-0.0473702	0.550939	n.s.	0.495769	0.0473031	0.625596	n.s.	0.625219	0.0470986
2178	sp|P78540|ARGI2_HUMAN	ARG2	ARGI2_HUMAN Arginase-2, mitochondrial	0.0770353	0.11129	15.5165	0.129525	n.s.	0.0122338	0.199742	15.6278	0.036398	n.s.	15.7162	0.0109264	0.088452	0.0244317	n.s.	0.00042367	0.00186732	sig	0.00266068	0.398746	15.9153	0.0208479	n.s.	0.0026637	0.287456	0.0243453	n.s.	0.00917684	0.199004	0.0785561	n.s.	0.297993	0.108945	15.6254	0.429206	n.s.	0.974712	-0.00234465	0.981223	n.s.	0.268286	-0.0907966	0.411088	n.s.	0.0402314	-0.289801
5622	sp|Q9NWB6|ARGL1_HUMAN	ARGLU1	ARGL1_HUMAN Arginine and glutamate-rich protein 1	0.003934	-0.220765	20.0692	0.0167603	n.s.	0.0571282	0.117169	19.8484	0.10777	n.s.	20.1864	0.000675192	0.337935	0.00446454	n.s.	0.000146272	0.000967187	sig	0.111643	0.0903601	20.1595	0.201806	n.s.	0.000948015	0.311126	0.0167845	n.s.	0.56834	-0.0268093	0.687542	n.s.	0.403396	-0.0495684	20.0196	0.53097	n.s.	0.0203022	0.171197	0.0827932	n.s.	0.0429938	-0.166738	0.150143	n.s.	0.0664347	-0.139928
2368	sp|Q07960|RHG01_HUMAN	ARHGAP1	RHG01_HUMAN Rho GTPase-activating protein 1	0.0204219	0.412805	19.0877	0.0482091	n.s.	0.512696	-0.0494327	19.5005	0.595388	n.s.	19.0383	0.00618489	-0.462237	0.0163986	n.s.	0.00182088	0.00494936	sig	0.741066	-0.0300981	19.0576	0.815022	n.s.	0.0117242	-0.442903	0.0486423	n.s.	0.723829	0.0193346	0.807995	n.s.	0.132925	0.207256	19.295	0.248803	n.s.	0.193136	-0.205549	0.299265	n.s.	0.0145798	0.256688	0.0974758	n.s.	0.0620533	0.237354
9	sp|A1A4S6|RHG10_HUMAN	ARHGAP10	RHG10_HUMAN Rho GTPase-activating protein 10	0.0393803	-0.132798	17.892	0.0782397	n.s.	0.0232267	-0.136655	17.7592	0.0557028	n.s.	17.7554	0.882138	-0.00385695	0.902614	n.s.	0.00342355	0.00782802	sig	0.00888765	-0.305603	17.5864	0.0385231	n.s.	0.0388065	-0.172805	0.099088	n.s.	0.0326341	-0.168948	0.125711	n.s.	0.026954	-0.217352	17.6747	0.103473	n.s.	0.111272	-0.0845538	0.207914	n.s.	0.0484193	-0.0806968	0.157667	n.s.	0.302767	0.0882514
3720	sp|Q8IWW6|RHG12_HUMAN	ARHGAP12	RHG12_HUMAN Rho GTPase-activating protein 12	0.00319197	0.0974047	18.6121	0.0146903	n.s.	0.160146	0.0823031	18.7095	0.236066	n.s.	18.6944	0.768873	-0.0151017	0.806981	n.s.	0.0228589	0.0339426	sig	0.0153001	0.0506161	18.6627	0.0524817	n.s.	0.0245479	-0.0467886	0.074332	n.s.	0.538465	-0.0316869	0.663356	n.s.	0.00964457	0.154622	18.7667	0.0703002	n.s.	0.122667	0.0572175	0.221602	n.s.	0.342418	0.0723192	0.486274	n.s.	0.0230467	0.104006
3221	sp|Q68EM7|RHG17_HUMAN	ARHGAP17	RHG17_HUMAN Rho GTPase-activating protein 17	0.193624	0.252368	16.5029	0.27099	n.s.	0.0091934	0.684841	16.7553	0.030271	up	17.1878	0.0056491	0.432473	0.0153614	n.s.	0.0165911	0.0261646	sig	0.0274015	0.666327	17.1692	0.0760761	n.s.	0.0551214	0.413959	0.123937	n.s.	0.898998	-0.018514	0.93238	n.s.	0.141522	0.49355	16.9965	0.259351	n.s.	0.300855	0.241182	0.407597	n.s.	0.342775	-0.19129	0.486609	n.s.	0.524996	-0.172777
3121	sp|Q5T5U3|RHG21_HUMAN	ARHGAP21	RHG21_HUMAN Rho GTPase-activating protein 21	0.0494758	0.12245	18.3743	0.0926064	n.s.	0.00621427	0.287759	18.4967	0.0239822	n.s.	18.662	0.0410649	0.165309	0.0679174	n.s.	0.0181557	0.0282095	sig	0.00684011	0.242973	18.6173	0.0330529	n.s.	0.0679676	0.120522	0.14235	n.s.	0.485676	-0.0447866	0.619523	n.s.	0.02174	0.224335	18.5986	0.0944306	n.s.	0.149016	0.101884	0.251931	n.s.	0.415814	-0.0634245	0.552787	n.s.	0.767083	-0.0186379
6082	sp|Q9UNA1|RHG26_HUMAN	ARHGAP26	RHG26_HUMAN Rho GTPase-activating protein 26	0.0222826	0.07434	17.0262	0.0509945	n.s.	0.306896	-0.025681	17.1005	0.394972	n.s.	17.0005	0.0289462	-0.100021	0.0513472	n.s.	0.00346717	0.00791101	sig	0.0139622	-0.149357	16.8768	0.049717	n.s.	0.00557582	-0.223697	0.0329065	n.s.	0.0419567	-0.123676	0.140943	n.s.	0.54497	-0.0308413	16.9954	0.658108	n.s.	0.13852	-0.105181	0.23949	n.s.	0.929098	-0.00516031	0.954886	n.s.	0.164151	0.118516
5801	sp|Q9P2N2|RHG28_HUMAN	ARHGAP28	RHG28_HUMAN Rho GTPase-activating protein 28	0.00265827	-0.253671	18.6845	0.0131997	n.s.	0.337415	-0.0211395	18.4309	0.424718	n.s.	18.6634	0.00366004	0.232531	0.0115459	n.s.	1.85492e-05	0.000276956	sig	0.00337607	-0.164817	18.5197	0.023323	n.s.	0.102734	0.0888536	0.189717	n.s.	0.00554497	-0.143678	0.0673182	n.s.	0.610071	-0.0202353	18.6643	0.7141	n.s.	0.0244022	0.233436	0.0901005	n.s.	0.981342	0.000904178	0.988912	n.s.	0.0423971	0.144582
47	sp|A7KAX9|RHG32_HUMAN	ARHGAP32	RHG32_HUMAN Rho GTPase-activating protein 32	0.0172053	-0.119866	19.3134	0.0429974	n.s.	0.0101272	-0.106733	19.1935	0.0322155	n.s.	19.2066	0.690888	0.0131326	0.73865	n.s.	0.00340628	0.0077958	sig	0.0110019	-0.132954	19.1804	0.04326	n.s.	0.733289	-0.0130883	0.802248	n.s.	0.429184	-0.0262209	0.570133	n.s.	0.665124	-0.0125445	19.3008	0.758804	n.s.	0.0618218	0.107322	0.144219	n.s.	0.0380334	0.094189	0.141581	n.s.	0.0431174	0.12041
138	sp|O14559|RHG33_HUMAN	ARHGAP33	RHG33_HUMAN Rho GTPase-activating protein 33	0.152313	0.114182	15.246	0.224061	n.s.	0.403585	-0.0552883	15.3601	0.490188	n.s.	15.1907	0.00968014	-0.16947	0.022363	n.s.	0.0440184	0.0580959	n.s.	0.370904	0.0822687	15.3282	0.491404	n.s.	0.658847	-0.0319134	0.741958	n.s.	0.0900267	0.137557	0.214787	n.s.	0.885259	0.0125971	15.2586	0.922708	n.s.	0.15106	-0.101585	0.254517	n.s.	0.196675	0.0678854	0.338656	n.s.	0.464841	-0.0696716
5515	sp|Q9NRY4|RHG35_HUMAN	ARHGAP35	RHG35_HUMAN Rho GTPase-activating protein 35	0.759648	-0.0217611	20.3277	0.811093	n.s.	0.0624657	0.146254	20.306	0.115552	n.s.	20.474	0.0400659	0.168015	0.0666393	n.s.	0.0361688	0.0492689	sig	0.121278	0.0982254	20.4259	0.21437	n.s.	0.0702069	0.119987	0.145674	n.s.	0.243819	-0.0480286	0.391657	n.s.	0.142252	0.123786	20.4515	0.260394	n.s.	0.0971703	0.145547	0.189544	n.s.	0.632934	-0.0224684	0.736736	n.s.	0.354323	0.0255602
5063	sp|Q9C0H5-2|RHG39_HUMAN	ARHGAP39	RHG39_HUMAN Isoform 2 of Rho GTPase-activating protein 39	0.0305029	0.231046	17.6599	0.0644049	n.s.	0.309583	0.0924154	17.8909	0.397562	n.s.	17.7523	0.0629703	-0.138631	0.0963285	n.s.	0.010296	0.0179687	sig	0.0270493	0.235842	17.8957	0.0755188	n.s.	0.904615	0.00479592	0.930018	n.s.	0.0526438	0.143427	0.158975	n.s.	0.176249	0.154572	17.8145	0.300933	n.s.	0.191533	-0.076474	0.298044	n.s.	0.414582	0.062157	0.551982	n.s.	0.149555	-0.0812699
40	sp|A6NI28|RHG42_HUMAN	ARHGAP42	RHG42_HUMAN Rho GTPase-activating protein 42	8.6419e-06	-0.455922	19.1319	0.00189639	n.s.	2.66204e-07	-0.570143	18.676	0.000575001	n.s.	18.5618	0.00278438	-0.114221	0.00971609	n.s.	0.00061834	0.00238474	sig	0.000213777	-0.817877	18.314	0.00972839	down	0.00527709	-0.361954	0.0321085	n.s.	0.0181974	-0.247734	0.100642	n.s.	0.000193527	-0.452947	18.6789	0.0286159	n.s.	0.922726	0.00297556	0.942507	n.s.	0.0132994	0.117196	0.0945478	n.s.	0.0229992	0.36493
2455	sp|Q13017|RHG05_HUMAN	ARHGAP5	RHG05_HUMAN Rho GTPase-activating protein 5	5.52678e-05	-0.188159	19.0951	0.00338881	n.s.	0.0123412	-0.122832	18.9069	0.0366078	n.s.	18.9723	0.0918077	0.0653269	0.13238	n.s.	0.00709505	0.0133884	sig	0.0400735	-0.0605697	19.0345	0.0966059	n.s.	0.0043187	0.12759	0.0298668	n.s.	0.143499	0.0622628	0.28238	n.s.	0.0274435	-0.105026	18.9901	0.103754	n.s.	0.0602543	0.0831336	0.142551	n.s.	0.714232	0.0178067	0.798934	n.s.	0.304879	-0.0444562
1842	sp|P52565|GDIR1_HUMAN	ARHGDIA	GDIR1_HUMAN Rho GDP-dissociation inhibitor 1	0.0300955	0.0421692	20.1438	0.0636704	n.s.	0.00701456	-0.141162	20.186	0.0258731	n.s.	20.0027	0.00251361	-0.183331	0.00907244	n.s.	0.150879	0.169152	n.s.	0.886477	0.0152785	20.1591	0.922939	n.s.	0.80189	-0.0268907	0.854052	n.s.	0.204392	0.156441	0.351792	n.s.	0.0057608	0.0907727	20.2346	0.0627296	n.s.	0.019769	0.0486035	0.0817507	n.s.	0.00616485	0.231935	0.0816937	n.s.	0.599696	0.0754942
4289	sp|Q92888-3|ARHG1_HUMAN	ARHGEF1	ARHG1_HUMAN Isoform 3 of Rho guanine nucleotide exchange factor 1	0.00359241	-0.261459	16.8584	0.0158791	n.s.	0.977962	-0.00112279	16.5969	0.984036	n.s.	16.8572	0.00646244	0.260336	0.0168857	n.s.	0.00240959	0.00607613	sig	0.00886357	-0.179087	16.6793	0.038505	n.s.	0.171214	0.0823714	0.270543	n.s.	0.0175982	-0.177965	0.0998565	n.s.	0.306526	-0.056487	16.8019	0.437219	n.s.	0.0454175	0.204972	0.122889	n.s.	0.402161	-0.0553642	0.541218	n.s.	0.117075	0.1226
207	sp|O15013|ARHGA_HUMAN	ARHGEF10	ARHGA_HUMAN Rho guanine nucleotide exchange factor 10	0.00118872	-0.344904	17.0408	0.00904094	n.s.	0.00373553	-0.254326	16.6959	0.0182965	n.s.	16.7864	0.0204739	0.0905777	0.0389665	n.s.	3.16364e-05	0.000369656	sig	0.006348	-0.287989	16.7528	0.031789	n.s.	0.256992	0.0569149	0.364399	n.s.	0.47857	-0.0336627	0.61263	n.s.	0.0157558	-0.345413	16.6954	0.083204	n.s.	0.993065	-0.000508972	0.995061	n.s.	0.190171	-0.0910867	0.332607	n.s.	0.477012	-0.0574239
5373	sp|Q9HCE6|ARGAL_HUMAN	ARHGEF10L	ARGAL_HUMAN Rho guanine nucleotide exchange factor 10-like protein	0.685678	-0.0237691	17.6882	0.747761	n.s.	0.538807	-0.0416924	17.6645	0.618506	n.s.	17.6465	0.757424	-0.0179233	0.797053	n.s.	0.0586668	0.0741344	n.s.	0.0302997	-0.151311	17.5369	0.0807992	n.s.	0.0211126	-0.127542	0.0679293	n.s.	0.0738977	-0.109618	0.192905	n.s.	0.374527	0.0594502	17.7477	0.502367	n.s.	0.139101	0.0832193	0.240175	n.s.	0.171368	0.101143	0.310879	n.s.	0.00116607	0.210761
228	sp|O15085-2|ARHGB_HUMAN	ARHGEF11	ARHGB_HUMAN Isoform 2 of Rho guanine nucleotide exchange factor 11	0.240411	0.0377747	19.236	0.322339	n.s.	0.149609	0.0369003	19.2738	0.22419	n.s.	19.2729	0.977326	-0.000874447	0.981416	n.s.	0.00472505	0.00988964	sig	0.0462394	0.0432004	19.2792	0.106729	n.s.	0.840183	0.00542569	0.881009	n.s.	0.739973	0.00630014	0.820083	n.s.	0.0424174	0.0993499	19.3354	0.128381	n.s.	0.213637	0.0615751	0.319568	n.s.	0.141908	0.0624496	0.276977	n.s.	0.116703	0.0561494
5725	sp|Q9NZN5-2|ARHGC_HUMAN	ARHGEF12	ARHGC_HUMAN Isoform 2 of Rho guanine nucleotide exchange factor 12	0.0248901	-0.1255	18.6946	0.0552373	n.s.	0.266198	0.0471922	18.5691	0.352969	n.s.	18.7417	0.0177003	0.172692	0.0350189	n.s.	0.00273681	0.00665712	sig	0.173953	0.0476307	18.7422	0.277708	n.s.	0.0106604	0.17313	0.0464555	n.s.	0.991559	0.000438428	0.99386	n.s.	0.130483	0.0507265	18.7453	0.245866	n.s.	0.0228006	0.176226	0.0866047	n.s.	0.937902	0.00353428	0.961646	n.s.	0.924511	0.00309585
4621	sp|Q96PE2|ARHGH_HUMAN	ARHGEF17	ARHGH_HUMAN Rho guanine nucleotide exchange factor 17	0.739102	0.0282936	14.8594	0.793733	n.s.	0.0754362	0.194695	14.8877	0.133058	n.s.	15.0541	0.00689602	0.166401	0.0176905	n.s.	0.0304031	0.042708	sig	0.980326	0.00257541	14.862	0.987489	n.s.	0.706436	-0.0257182	0.780236	n.s.	0.0444852	-0.192119	0.145047	n.s.	0.135407	0.224609	15.084	0.251855	n.s.	0.035909	0.196316	0.10976	n.s.	0.649867	0.0299148	0.750649	n.s.	0.0953328	0.222034
3400	sp|Q6ZSZ5|ARHGI_HUMAN	ARHGEF18	ARHGI_HUMAN Rho guanine nucleotide exchange factor 18	0.749809	0.0180188	17.7752	0.802438	n.s.	0.0453072	0.199723	17.7933	0.0909512	n.s.	17.975	0.0973266	0.181704	0.138854	n.s.	0.0700818	0.085977	n.s.	0.372822	0.147708	17.923	0.493239	n.s.	0.449443	0.129689	0.555819	n.s.	0.763297	-0.052015	0.83649	n.s.	0.00928081	0.123607	17.8989	0.0699883	n.s.	0.20221	0.105588	0.308239	n.s.	0.447584	-0.0761163	0.582984	n.s.	0.906642	-0.0241013
4306	sp|Q92974|ARHG2_HUMAN	ARHGEF2	ARHG2_HUMAN Rho guanine nucleotide exchange factor 2	0.0206193	-0.294526	18.6442	0.0484633	n.s.	0.0147444	0.23222	18.3497	0.0411294	n.s.	18.8764	0.0012113	0.526745	0.00590612	n.s.	0.00023893	0.00130244	sig	0.495479	0.0517674	18.696	0.609143	n.s.	0.0101934	0.346293	0.0454604	n.s.	0.0243051	-0.180452	0.111384	n.s.	0.298719	0.103143	18.7474	0.429869	n.s.	0.022376	0.397669	0.0858941	n.s.	0.105718	-0.129077	0.233692	n.s.	0.548517	0.0513756
3617	sp|Q86VW2-3|ARHGP_HUMAN	ARHGEF25	ARHGP_HUMAN Isoform 3 of Rho guanine nucleotide exchange factor 25	0.287384	0.106446	15.8739	0.371706	n.s.	0.590392	0.0431579	15.9803	0.663688	n.s.	15.917	0.4271	-0.0632884	0.491582	n.s.	0.761565	0.764989	n.s.	0.961633	0.00499401	15.8789	0.974415	n.s.	0.349857	-0.101452	0.459387	n.s.	0.674518	-0.0381639	0.768844	n.s.	0.942382	-0.00736297	15.8665	0.961676	n.s.	0.299428	-0.113809	0.406005	n.s.	0.518701	-0.0505209	0.644275	n.s.	0.915815	-0.012357
4093	sp|Q8TER5|ARH40_HUMAN	ARHGEF40	ARH40_HUMAN Rho guanine nucleotide exchange factor 40	0.591352	-0.0309475	18.1406	0.665002	n.s.	0.00157216	-0.261592	18.1097	0.0116964	n.s.	17.879	0.00635835	-0.230644	0.0166878	n.s.	0.000100992	0.000778158	sig	0.00356041	-0.362832	17.7778	0.0240077	n.s.	0.00705147	-0.331884	0.0374845	n.s.	0.118487	-0.10124	0.252648	n.s.	0.0229126	-0.266955	17.8737	0.0968515	n.s.	0.0456689	-0.236007	0.123166	n.s.	0.919043	-0.0053634	0.947256	n.s.	0.311107	0.095877
2752	sp|Q15052|ARHG6_HUMAN	ARHGEF6	ARHG6_HUMAN Rho guanine nucleotide exchange factor 6	0.329481	-0.0686115	17.4734	0.416105	n.s.	0.00255927	0.25203	17.4048	0.0147808	n.s.	17.7255	0.00614788	0.320641	0.016354	n.s.	0.00224967	0.00575518	sig	0.130738	0.104138	17.5776	0.225554	n.s.	0.0763305	0.17275	0.153613	n.s.	0.0508131	-0.147891	0.155907	n.s.	0.0230496	0.184155	17.6576	0.0970184	n.s.	0.0433129	0.252767	0.119713	n.s.	0.187001	-0.0678744	0.329566	n.s.	0.307883	0.0800169
2631	sp|Q14155-3|ARHG7_HUMAN	ARHGEF7	ARHG7_HUMAN Isoform 3 of Rho guanine nucleotide exchange factor 7	0.122159	0.0480273	18.0249	0.186783	n.s.	0.734143	0.0118221	18.073	0.790109	n.s.	18.0368	0.237084	-0.0362053	0.297551	n.s.	0.283484	0.29855	n.s.	0.810015	0.0136504	18.0386	0.867873	n.s.	0.525701	-0.0343769	0.628936	n.s.	0.974551	0.00182838	0.983506	n.s.	0.61626	0.0209174	18.0459	0.7193	n.s.	0.404627	-0.02711	0.510909	n.s.	0.831411	0.00909531	0.885527	n.s.	0.920484	0.00726693
131	sp|O14497|ARI1A_HUMAN	ARID1A	ARI1A_HUMAN AT-rich interactive domain-containing protein 1A	0.000134346	-0.220818	19.9335	0.00418581	n.s.	0.0113144	0.160647	19.7127	0.0345349	n.s.	20.0942	0.000587581	0.381465	0.00419793	n.s.	0.000547185	0.0022037	sig	0.778047	-0.0184305	19.9151	0.843948	n.s.	0.0318699	0.202388	0.0877553	n.s.	0.0643347	-0.179077	0.177809	n.s.	0.106297	-0.0302189	19.9033	0.217907	n.s.	0.00316454	0.190599	0.0464613	n.s.	0.0278281	-0.190865	0.124191	n.s.	0.891468	-0.0117884
3982	sp|Q8NFD5-3|ARI1B_HUMAN	ARID1B	ARI1B_HUMAN Isoform 3 of AT-rich interactive domain-containing protein 1B	0.0113938	-0.147584	18.109	0.0325068	n.s.	0.34507	0.0407307	17.9615	0.43145	n.s.	18.1498	0.00139976	0.188315	0.00645892	n.s.	0.0161422	0.0256501	sig	0.300877	-0.0784154	18.0306	0.419377	n.s.	0.30629	0.0691686	0.414615	n.s.	0.12636	-0.119146	0.262104	n.s.	0.0429106	-0.140972	17.9681	0.129099	n.s.	0.713163	0.00661169	0.77944	n.s.	0.00815828	-0.181703	0.0844001	n.s.	0.467861	-0.0625569
3214	sp|Q68CP9|ARID2_HUMAN	ARID2	ARID2_HUMAN AT-rich interactive domain-containing protein 2	0.00110094	-0.395337	18.3832	0.00874862	n.s.	0.464108	0.0356801	17.9879	0.55063	n.s.	18.4189	3.93281e-05	0.431017	0.00165375	n.s.	1.7967e-05	0.000271108	sig	0.0162012	-0.2576	18.1256	0.0545087	n.s.	0.0566691	0.137737	0.126018	n.s.	0.00397814	-0.29328	0.0589894	n.s.	0.0304984	-0.2158	18.1674	0.109816	n.s.	0.00603198	0.179537	0.0534709	n.s.	0.000422758	-0.251481	0.0493495	n.s.	0.551057	0.0417993
4775	sp|Q99856|ARI3A_HUMAN	ARID3A	ARI3A_HUMAN AT-rich interactive domain-containing protein 3A	0.0128059	-0.225361	17.1488	0.0351619	n.s.	0.681583	0.0105643	16.9235	0.744847	n.s.	17.1594	0.00959737	0.235925	0.0222269	n.s.	0.0441609	0.0582104	n.s.	0.85986	-0.0142744	17.1345	0.902809	n.s.	0.0744495	0.211086	0.151375	n.s.	0.755529	-0.0248387	0.831276	n.s.	0.651447	0.0433437	17.1922	0.747147	n.s.	0.0816775	0.268704	0.170732	n.s.	0.724619	0.0327794	0.807347	n.s.	0.677916	0.0576181
3691	sp|Q8IVW6|ARI3B_HUMAN	ARID3B	ARI3B_HUMAN AT-rich interactive domain-containing protein 3B	0.729567	0.0178851	22.1726	0.785201	n.s.	0.0784729	0.115497	22.1904	0.137322	n.s.	22.288	0.0011445	0.0976118	0.0057358	n.s.	0.429467	0.439922	n.s.	0.510905	0.066318	22.2389	0.623243	n.s.	0.571415	0.0484329	0.66825	n.s.	0.568389	-0.0491789	0.687542	n.s.	0.237632	0.117437	22.29	0.36777	n.s.	0.144771	0.0995517	0.247394	n.s.	0.972694	0.00193984	0.98301	n.s.	0.682169	0.0511188
1383	sp|P29374|ARI4A_HUMAN	ARID4A	ARI4A_HUMAN AT-rich interactive domain-containing protein 4A	0.00314329	-0.253123	16.4448	0.0145489	n.s.	0.0913747	0.0526559	16.1917	0.153885	n.s.	16.4974	0.00204483	0.305779	0.00807706	n.s.	0.00318322	0.00742348	sig	0.143867	-0.135661	16.3091	0.241893	n.s.	0.22925	0.117463	0.336552	n.s.	0.0694434	-0.188317	0.186333	n.s.	0.0158735	-0.153371	16.2914	0.0834907	n.s.	0.17026	0.0997521	0.275268	n.s.	0.0115824	-0.206027	0.0918088	n.s.	0.869141	-0.0177108
2993	sp|Q4LE39|ARI4B_HUMAN	ARID4B	ARI4B_HUMAN AT-rich interactive domain-containing protein 4B	0.00256331	-0.222687	18.594	0.0131037	n.s.	0.000697718	0.232231	18.3713	0.00806562	n.s.	18.8263	5.64869e-05	0.454918	0.00173372	n.s.	0.000334647	0.00159585	sig	0.108871	0.122425	18.7165	0.19805	n.s.	0.00448867	0.345111	0.0305769	n.s.	0.1192	-0.109807	0.253533	n.s.	0.270496	0.0448456	18.6389	0.401745	n.s.	0.00435783	0.267532	0.0497942	n.s.	0.00205247	-0.187385	0.0648779	n.s.	0.362521	-0.0775789
6341	sp|Q9Y4X5|ARI1_HUMAN	ARIH1	ARI1_HUMAN E3 ubiquitin-protein ligase ARIH1	0.00171236	0.322816	17.6249	0.0105376	n.s.	0.00265333	-0.310866	17.9477	0.0150162	n.s.	17.314	0.000252751	-0.633683	0.00282959	down	0.012169	0.0204659	sig	0.830099	-0.0365284	17.5884	0.880943	n.s.	0.0894246	-0.359345	0.172257	n.s.	0.165612	0.274338	0.307498	n.s.	0.40008	-0.0334488	17.5915	0.527364	n.s.	0.00403098	-0.356265	0.0485516	n.s.	0.0115464	0.277418	0.0918045	n.s.	0.988856	0.00307956
730	sp|O95376|ARI2_HUMAN	ARIH2	ARI2_HUMAN E3 ubiquitin-protein ligase ARIH2	0.00377126	-0.258264	15.5706	0.0163605	n.s.	0.00659461	-0.321094	15.3124	0.0249755	n.s.	15.2496	0.366341	-0.0628299	0.432166	n.s.	0.0101146	0.017743	sig	0.0317127	-0.314162	15.2565	0.0831977	n.s.	0.594792	-0.0558984	0.688997	n.s.	0.951347	0.00693142	0.967715	n.s.	0.0567804	-0.154176	15.4165	0.151229	n.s.	0.131899	0.104088	0.232407	n.s.	0.118507	0.166918	0.249422	n.s.	0.285224	0.159987
1553	sp|P40616|ARL1_HUMAN	ARL¬†1.00	ARL1_HUMAN ADP-ribosylation factor-like protein 1	0.00450932	0.246943	18.7764	0.0180373	n.s.	0.237796	0.0267072	19.0233	0.32183	n.s.	18.8031	0.0072114	-0.220236	0.0181887	n.s.	0.00340705	0.0077958	sig	0.143367	-0.178885	18.5975	0.241241	n.s.	0.0158632	-0.425828	0.0577544	n.s.	0.105801	-0.205592	0.23584	n.s.	0.00971077	-0.116716	18.6597	0.0704721	n.s.	0.00675695	-0.363659	0.0558857	n.s.	0.00750012	-0.143423	0.0844001	n.s.	0.657052	0.0621691
3887	sp|Q8N8L6|ARL10_HUMAN	ARL¬†10.00	ARL10_HUMAN ADP-ribosylation factor-like protein 10	0.515051	-0.0640436	17.3315	0.596307	n.s.	0.000597117	-0.613409	17.2674	0.0075869	down	16.718	0.00289216	-0.549366	0.00995813	n.s.	0.0020015	0.00528945	sig	0.00283247	-0.623781	16.7077	0.0213144	down	0.00732382	-0.559738	0.0381805	n.s.	0.914307	-0.010372	0.942675	n.s.	0.0598471	-0.531463	16.8	0.156052	n.s.	0.0955592	-0.46742	0.18782	n.s.	0.672618	0.0819461	0.770065	n.s.	0.674164	0.0923181
1508	sp|P36404|ARL2_HUMAN	ARL¬†2.00	ARL2_HUMAN ADP-ribosylation factor-like protein 2	0.13534	-0.11426	17.3249	0.20367	n.s.	0.190109	-0.115192	17.2106	0.269741	n.s.	17.2097	0.991651	-0.000932033	0.992877	n.s.	0.920593	0.921873	n.s.	0.60392	-0.0842753	17.2406	0.702586	n.s.	0.856343	0.0299847	0.893719	n.s.	0.856539	0.0309167	0.902883	n.s.	0.356852	-0.0589214	17.2659	0.485391	n.s.	0.517444	0.0553386	0.612987	n.s.	0.582257	0.0562706	0.697159	n.s.	0.903369	0.0253539
1509	sp|P36405|ARL3_HUMAN	ARL¬†3.00	ARL3_HUMAN ADP-ribosylation factor-like protein 3	0.362168	-0.0336291	19.3224	0.449847	n.s.	0.0940085	0.0616848	19.2888	0.157288	n.s.	19.3841	0.00966669	0.0953139	0.0223475	n.s.	0.000929455	0.00312389	sig	0.0265288	0.152066	19.4745	0.0745153	n.s.	0.00961061	0.185695	0.0439497	n.s.	0.0672934	0.090381	0.182912	n.s.	0.014599	0.177122	19.4995	0.0818861	n.s.	0.00315805	0.210751	0.0464613	n.s.	0.00189964	0.115437	0.0624855	n.s.	0.620404	0.0250561
5111	sp|Q9H0F7-2|ARL6_HUMAN	ARL¬†6.00	ARL6_HUMAN Isoform 2 of ADP-ribosylation factor-like protein 6	0.310663	-0.0441405	16.3951	0.396904	n.s.	0.00171657	-0.356884	16.351	0.0121377	n.s.	16.0382	0.000701153	-0.312744	0.0045344	n.s.	0.053091	0.0680708	n.s.	0.41106	-0.114884	16.2802	0.530513	n.s.	0.588588	-0.0707432	0.68389	n.s.	0.122461	0.242001	0.257311	n.s.	0.378424	-0.0702567	16.3249	0.506181	n.s.	0.647963	-0.0261163	0.725056	n.s.	0.0204977	0.286628	0.108873	n.s.	0.801469	0.0446269
6235	sp|Q9Y2Y0|AR2BP_HUMAN	ARL2BP	AR2BP_HUMAN ADP-ribosylation factor-like protein 2-binding protein	0.10325	-0.322011	18.8843	0.16343	n.s.	0.000429897	-0.974168	18.5623	0.00657674	down	17.9102	0.0125731	-0.652157	0.0270077	down	0.000299137	0.00147744	sig	0.000842996	-1.02542	17.8589	0.013039	down	0.0133546	-0.703404	0.0524268	n.s.	0.670042	-0.0512473	0.765538	n.s.	0.00626523	-0.705292	18.179	0.0642385	n.s.	0.132597	-0.383281	0.23317	n.s.	0.0713322	0.268876	0.189517	n.s.	0.0940417	0.320123
3210	sp|Q66PJ3|AR6P4_HUMAN	ARL6IP4	AR6P4_HUMAN ADP-ribosylation factor-like protein 6-interacting protein 4	0.00226738	-0.328248	18.7859	0.0121597	n.s.	0.0854546	0.0838668	18.4576	0.146261	n.s.	18.8697	0.0016772	0.412114	0.00715018	n.s.	2.88225e-05	0.000353742	sig	0.300762	0.0543311	18.8402	0.419306	n.s.	0.00332744	0.382579	0.0264802	n.s.	0.610227	-0.0295357	0.719613	n.s.	0.168047	0.0747417	18.8606	0.29124	n.s.	0.0090885	0.402989	0.0611104	n.s.	0.877978	-0.0091251	0.917777	n.s.	0.773573	0.0204106
610	sp|O75915|PRAF3_HUMAN	ARL6IP5	PRAF3_HUMAN PRA1 family protein 3	0.101565	0.321859	17.0768	0.161316	n.s.	0.82078	0.0355502	17.3987	0.862158	n.s.	17.1123	0.00572203	-0.286309	0.0155271	n.s.	0.308875	0.32345	n.s.	0.616367	-0.152157	16.9246	0.712461	n.s.	0.12488	-0.474017	0.217125	n.s.	0.480793	-0.187707	0.614748	n.s.	0.911534	0.029936	17.1067	0.941313	n.s.	0.191418	-0.291923	0.297956	n.s.	0.975205	-0.00561425	0.984473	n.s.	0.6393	0.182093
3879	sp|Q8N6S5|AR6P6_HUMAN	ARL6IP6	AR6P6_HUMAN ADP-ribosylation factor-like protein 6-interacting protein 6	0.027662	-0.550652	17.0179	0.0597301	n.s.	0.0016222	-0.859019	16.4673	0.0118465	down	16.1589	0.0699789	-0.308367	0.105334	n.s.	0.000292807	0.00146517	sig	0.000917302	-1.18939	15.8285	0.0132978	down	0.0117824	-0.638735	0.0486423	down	0.0190171	-0.330368	0.101424	n.s.	0.0112729	-0.944648	16.0733	0.0742295	n.s.	0.119959	-0.393996	0.218145	n.s.	0.467669	-0.0856288	0.601766	n.s.	0.179312	0.244739
4386	sp|Q96BM9|ARL8A_HUMAN	ARL8A	ARL8A_HUMAN ADP-ribosylation factor-like protein 8A	0.00506827	0.21722	16.1128	0.0193418	n.s.	0.0232435	0.113183	16.33	0.0557224	n.s.	16.2259	0.0650719	-0.104037	0.0989826	n.s.	0.0117795	0.0199558	sig	0.780965	0.019532	16.1323	0.845698	n.s.	0.0491724	-0.197688	0.116121	n.s.	0.234974	-0.0936506	0.38257	n.s.	0.536216	0.0570214	16.1698	0.651141	n.s.	0.168583	-0.160199	0.273482	n.s.	0.550246	-0.0561611	0.671107	n.s.	0.759687	0.0374894
5592	sp|Q9NVJ2|ARL8B_HUMAN	ARL8B	ARL8B_HUMAN ADP-ribosylation factor-like protein 8B	0.024286	0.122124	19.0121	0.0543353	n.s.	0.0162009	-0.177354	19.1342	0.043561	n.s.	18.8347	0.00530428	-0.299477	0.0146462	n.s.	0.00991209	0.0174208	sig	0.0100191	-0.268694	18.7434	0.0411432	n.s.	0.00414307	-0.390817	0.0291659	n.s.	0.272771	-0.09134	0.422658	n.s.	0.0100685	-0.144571	18.8675	0.0713842	n.s.	0.0111922	-0.266695	0.0654976	n.s.	0.620354	0.0327827	0.727978	n.s.	0.205807	0.124123
5604	sp|Q9NVT9|ARMC1_HUMAN	ARMC1	ARMC1_HUMAN Armadillo repeat-containing protein 1	0.00623514	-0.144409	17.5268	0.0219586	n.s.	0.132413	-0.123193	17.3824	0.203837	n.s.	17.4036	0.752115	0.0212158	0.792344	n.s.	0.0417574	0.0555053	n.s.	0.000448924	-0.278966	17.2479	0.0111211	n.s.	0.0020514	-0.134557	0.0224898	n.s.	0.0665379	-0.155773	0.181314	n.s.	0.104915	-0.124688	17.4021	0.216178	n.s.	0.712915	0.0197213	0.7793	n.s.	0.987895	-0.00149448	0.99236	n.s.	0.0481112	0.154278
3818	sp|Q8N2F6|ARM10_HUMAN	ARMC10	ARM10_HUMAN Armadillo repeat-containing protein 10	0.00177439	0.397371	19.6376	0.0106958	n.s.	0.285959	0.0717306	20.0349	0.372868	n.s.	19.7093	0.00267888	-0.32564	0.00946004	n.s.	0.000168631	0.0010609	sig	0.176159	0.14102	19.7786	0.280401	n.s.	0.0327346	-0.256351	0.0891978	n.s.	0.451582	0.069289	0.589376	n.s.	0.348328	0.0633131	19.7009	0.477404	n.s.	0.00363278	-0.334058	0.0474398	n.s.	0.876412	-0.00841748	0.916731	n.s.	0.475403	-0.0777065
4399	sp|Q96C12|ARMC5_HUMAN	ARMC5	ARMC5_HUMAN Armadillo repeat-containing protein 5	0.473535	-0.0727304	14.795	0.558012	n.s.	0.209607	0.100338	14.7223	0.291506	n.s.	14.8954	0.0591289	0.173069	0.0914234	n.s.	0.432855	0.443182	n.s.	0.583523	0.055749	14.8508	0.684943	n.s.	0.23884	0.128479	0.346161	n.s.	0.549904	-0.0445894	0.672206	n.s.	0.554219	0.0566791	14.8517	0.665802	n.s.	0.221361	0.12941	0.328318	n.s.	0.13958	-0.0436593	0.274501	n.s.	0.992135	0.000930159
3278	sp|Q6NXE6|ARMC6_HUMAN	ARMC6	ARMC6_HUMAN Armadillo repeat-containing protein 6	0.879258	-0.0073733	18.306	0.906683	n.s.	0.103105	-0.0891538	18.2987	0.168675	n.s.	18.2169	0.0864097	-0.0817805	0.125941	n.s.	0.0555569	0.0707402	n.s.	0.543633	0.0383184	18.3444	0.651756	n.s.	0.440524	0.0456917	0.547591	n.s.	0.0658224	0.127472	0.180274	n.s.	0.12391	0.0980854	18.4041	0.238049	n.s.	0.062498	0.105459	0.145261	n.s.	0.00771034	0.187239	0.0844001	n.s.	0.38277	0.059767
5244	sp|Q9H6L4|ARMC7_HUMAN	ARMC7	ARMC7_HUMAN Armadillo repeat-containing protein 7	0.0775624	-0.136812	14.9891	0.130141	n.s.	0.369816	-0.0373979	14.8522	0.456981	n.s.	14.9517	0.198438	0.0994137	0.255388	n.s.	0.822037	0.824901	n.s.	0.50276	-0.0633338	14.9257	0.614928	n.s.	0.507354	0.0734777	0.610861	n.s.	0.78907	-0.0259359	0.854474	n.s.	0.162492	-0.0457909	14.9433	0.285095	n.s.	0.298975	0.0910207	0.405644	n.s.	0.862034	-0.00839298	0.906111	n.s.	0.883112	0.0175429
3672	sp|Q8IUR7|ARMC8_HUMAN	ARMC8	ARMC8_HUMAN Armadillo repeat-containing protein 8	0.376965	-0.0453551	17.7467	0.464221	n.s.	0.0119636	-0.205296	17.7013	0.0358576	n.s.	17.5414	0.000157537	-0.159941	0.00240597	n.s.	0.0421632	0.0559642	n.s.	0.114701	-0.159627	17.5871	0.206005	n.s.	0.153724	-0.114272	0.251105	n.s.	0.526718	0.045669	0.654484	n.s.	0.771026	-0.022773	17.7239	0.840695	n.s.	0.617916	0.0225821	0.698456	n.s.	0.0241132	0.182523	0.116413	n.s.	0.23828	0.136854
3500	sp|Q7Z3E5|ARMC9_HUMAN	ARMC9	ARMC9_HUMAN LisH domain-containing protein ARMC9	0.833867	0.00391579	17.0054	0.870403	n.s.	0.000151714	-0.287776	17.0093	0.00488431	n.s.	16.7177	0.000308773	-0.291692	0.00300976	n.s.	0.00525755	0.0106699	sig	0.278725	-0.114829	16.8906	0.39444	n.s.	0.26986	-0.118745	0.377176	n.s.	0.137808	0.172947	0.275786	n.s.	0.00619624	-0.117076	16.8884	0.0639903	n.s.	0.0167475	-0.120992	0.0760649	n.s.	0.00942057	0.1707	0.0866369	n.s.	0.986103	-0.00224724
5778	sp|Q9P291|ARMX1_HUMAN	ARMCX1	ARMX1_HUMAN Armadillo repeat-containing X-linked protein 1	0.00483916	0.392054	16.5665	0.0187884	n.s.	0.28699	0.0679915	16.9586	0.373657	n.s.	16.6345	0.0155799	-0.324062	0.0319083	n.s.	0.000236871	0.00129749	sig	0.140768	0.183386	16.7499	0.238042	n.s.	0.14546	-0.208668	0.241625	n.s.	0.344729	0.115394	0.491603	n.s.	0.0867378	0.127741	16.6943	0.191962	n.s.	0.0614082	-0.264312	0.14388	n.s.	0.47075	0.0597498	0.603812	n.s.	0.696994	-0.0556443
3457	sp|Q7L311|ARMX2_HUMAN	ARMCX2	ARMX2_HUMAN Armadillo repeat-containing X-linked protein 2	0.00735593	0.163128	18.3503	0.0244443	n.s.	0.0175968	0.137326	18.5135	0.0460574	n.s.	18.4877	0.410241	-0.0258019	0.475983	n.s.	0.00271819	0.00661926	sig	0.136265	0.153699	18.504	0.232245	n.s.	0.911639	-0.0094293	0.935248	n.s.	0.849636	0.0163726	0.898001	n.s.	0.40558	-0.0452109	18.3051	0.532771	n.s.	0.0118615	-0.208339	0.0668369	n.s.	0.0222891	-0.182537	0.11275	n.s.	0.154836	-0.19891
5889	sp|Q9UH62|ARMX3_HUMAN	ARMCX3	ARMX3_HUMAN Armadillo repeat-containing X-linked protein 3	0.242938	0.0530403	18.8132	0.325036	n.s.	0.00036	-0.25573	18.8662	0.00603723	n.s.	18.5574	0.000657494	-0.30877	0.00442426	n.s.	0.000575432	0.00227782	sig	0.00140628	-0.306304	18.5069	0.0158096	n.s.	0.00133603	-0.359344	0.0188073	n.s.	0.19283	-0.0505741	0.337804	n.s.	0.0428406	-0.163324	18.6498	0.129	n.s.	0.0312255	-0.216364	0.102353	n.s.	0.100171	0.0924063	0.226855	n.s.	0.0856007	0.14298
5360	sp|Q9HBZ2|ARNT2_HUMAN	ARNT2	ARNT2_HUMAN Aryl hydrocarbon receptor nuclear translocator 2	0.8214	0.0148903	13.0953	0.86016	n.s.	0.0880709	0.116701	13.1102	0.14979	n.s.	13.212	0.0868069	0.101811	0.126435	n.s.	0.000127838	0.000891982	sig	0.000847054	0.440225	13.5356	0.013039	n.s.	0.000514465	0.425335	0.0140664	n.s.	0.000197267	0.323525	0.0311745	n.s.	0.0710906	0.250988	13.3463	0.171099	n.s.	0.0694119	0.236098	0.155252	n.s.	0.164807	0.134287	0.304346	n.s.	0.0733018	-0.189237
4261	sp|Q92747|ARC1A_HUMAN	ARPC1A	ARC1A_HUMAN Actin-related protein 2/3 complex subunit 1A	0.795665	0.0168464	19.9877	0.838905	n.s.	0.0216507	-0.196543	20.0045	0.0532435	n.s.	19.7911	0.00746662	-0.213389	0.018655	n.s.	0.0116631	0.0198157	sig	0.991448	0.00074015	19.9884	0.994879	n.s.	0.788117	-0.0161062	0.845109	n.s.	0.0149741	0.197283	0.0934668	n.s.	0.609149	-0.0608665	19.9268	0.71315	n.s.	0.486783	-0.0777128	0.585861	n.s.	0.233123	0.135676	0.376483	n.s.	0.590141	-0.0616066
235	sp|O15143|ARC1B_HUMAN	ARPC1B	ARC1B_HUMAN Actin-related protein 2/3 complex subunit 1B	0.16784	0.221985	17.0071	0.241959	n.s.	0.0309356	0.447777	17.2291	0.0682541	n.s.	17.4548	0.0529494	0.225792	0.083462	n.s.	0.0110432	0.0189973	sig	0.0339523	0.421547	17.4286	0.087202	n.s.	0.0587016	0.199561	0.128951	n.s.	0.772472	-0.0262304	0.842321	n.s.	0.140601	0.311247	17.3183	0.258104	n.s.	0.278764	0.0892616	0.385771	n.s.	0.198814	-0.13653	0.340977	n.s.	0.219451	-0.1103
236	sp|O15144|ARPC2_HUMAN	ARPC2	ARPC2_HUMAN Actin-related protein 2/3 complex subunit 2	0.975505	-0.000675815	20.2222	0.979283	n.s.	9.62035e-05	-0.226036	20.2215	0.00423916	n.s.	19.9961	0.000276825	-0.225361	0.00293325	n.s.	0.00251059	0.00623797	sig	0.0943808	-0.151045	20.0711	0.177426	n.s.	0.0989386	-0.15037	0.184917	n.s.	0.335949	0.0749909	0.4828	n.s.	0.768082	-0.0055617	20.2166	0.838755	n.s.	0.846889	-0.00488589	0.886423	n.s.	0.000458058	0.220475	0.0493495	n.s.	0.198106	0.145484
237	sp|O15145|ARPC3_HUMAN	ARPC3	ARPC3_HUMAN Actin-related protein 2/3 complex subunit 3	0.0334406	0.0702116	18.8096	0.0692981	n.s.	0.00730268	-0.197905	18.8798	0.0265254	n.s.	18.6117	0.00346959	-0.268117	0.0111689	n.s.	0.00021628	0.00122295	sig	0.496027	-0.029955	18.7797	0.609444	n.s.	0.085201	-0.100167	0.166096	n.s.	0.0373398	0.16795	0.133312	n.s.	0.295285	0.0297628	18.8394	0.426632	n.s.	0.311641	-0.0404487	0.418622	n.s.	0.0239117	0.227668	0.115779	n.s.	0.353407	0.0597178
1993	sp|P59998-3|ARPC4_HUMAN	ARPC4	ARPC4_HUMAN Isoform 3 of Actin-related protein 2/3 complex subunit 4	0.317526	0.0507792	18.0925	0.403445	n.s.	0.00488364	0.176658	18.1433	0.0210354	n.s.	18.2692	0.0558495	0.125879	0.0873322	n.s.	0.034764	0.047646	sig	0.321687	0.113528	18.2061	0.441825	n.s.	0.587309	0.0627487	0.683016	n.s.	0.568316	-0.0631306	0.687542	n.s.	0.0280353	0.310136	18.4027	0.10475	n.s.	0.0632909	0.259357	0.146421	n.s.	0.194376	0.133477	0.336467	n.s.	0.273431	0.196608
282	sp|O15511|ARPC5_HUMAN	ARPC5	ARPC5_HUMAN Actin-related protein 2/3 complex subunit 5	0.154895	0.114363	19.2281	0.226948	n.s.	0.159485	0.111701	19.3425	0.235359	n.s.	19.3398	0.972787	-0.00266213	0.978069	n.s.	0.0714218	0.0873924	n.s.	0.0130005	0.28416	19.5123	0.0476528	n.s.	0.0863772	0.169797	0.167712	n.s.	0.0816126	0.172459	0.203404	n.s.	0.122041	0.182528	19.4107	0.235575	n.s.	0.529999	0.0681648	0.62489	n.s.	0.512512	0.0708269	0.6399	n.s.	0.374908	-0.101632
4789	sp|Q9BPX5|ARP5L_HUMAN	ARPC5L	ARP5L_HUMAN Actin-related protein 2/3 complex subunit 5-like protein	0.255276	-0.0731233	17.9097	0.33821	n.s.	0.186116	0.0686908	17.8366	0.265646	n.s.	17.9784	0.0878236	0.141814	0.127686	n.s.	0.18026	0.198014	n.s.	0.371141	0.0513448	17.9611	0.491618	n.s.	0.144426	0.124468	0.240718	n.s.	0.785247	-0.017346	0.85133	n.s.	0.535645	0.0194403	17.9292	0.650727	n.s.	0.253529	0.0925635	0.36107	n.s.	0.384056	-0.0492505	0.526037	n.s.	0.631256	-0.0319045
3539	sp|Q7Z6K5-2|ARPIN_HUMAN	ARPIN	ARPIN_HUMAN Isoform C15orf38-AP3S2 of Arpin	0.000744776	-0.307484	17.1732	0.00754718	n.s.	0.0105947	-0.14901	16.8657	0.0329116	n.s.	17.0242	0.00983892	0.158474	0.0226081	n.s.	0.00143299	0.00419033	sig	0.0137614	0.0995002	17.2727	0.0493368	n.s.	9.09906e-05	0.406984	0.0085856	n.s.	0.000607011	0.24851	0.0379138	n.s.	0.0263456	-0.125042	17.0481	0.102589	n.s.	0.0115832	0.182441	0.0660733	n.s.	0.516024	0.0239675	0.64255	n.s.	0.00053808	-0.224543
1960	sp|P56211|ARP19_HUMAN	ARPP19	ARP19_HUMAN cAMP-regulated phosphoprotein 19	0.00754611	-0.612959	16.8202	0.0248343	down	0.0176422	0.382485	16.2072	0.0460973	n.s.	17.2026	0.00208844	0.995444	0.00813765	up	0.00074472	0.00268747	sig	0.636041	0.0994597	16.9196	0.728832	n.s.	0.0312115	0.712418	0.0868181	n.s.	0.241485	-0.283025	0.38955	n.s.	0.115028	0.377533	17.1977	0.227879	n.s.	0.0192037	0.990491	0.0812803	n.s.	0.981103	-0.00495249	0.988886	n.s.	0.408292	0.278073
1709	sp|P49407|ARRB1_HUMAN	ARRB1	ARRB1_HUMAN Beta-arrestin-1	0.00140826	0.539403	16.6002	0.00971374	n.s.	0.0232523	-0.248088	17.1396	0.055723	n.s.	16.3521	6.42605e-05	-0.787491	0.00180263	down	5.74486e-07	3.10704e-05	sig	0.720198	0.0344793	16.6346	0.798304	n.s.	0.00225431	-0.504924	0.023009	n.s.	0.0183663	0.282567	0.100859	n.s.	0.576775	0.0506028	16.6508	0.684775	n.s.	0.00160453	-0.4888	0.0422655	n.s.	0.00766435	0.29869	0.0844001	n.s.	0.86461	0.0161234
1445	sp|P32121-4|ARRB2_HUMAN	ARRB2	ARRB2_HUMAN Isoform 4 of Beta-arrestin-2	0.00655127	-0.416095	20.2203	0.0226533	n.s.	0.000123432	-1.02504	19.8043	0.00459679	down	19.1953	0.00278888	-0.608943	0.0097161	down	0.000447895	0.00192848	sig	0.000447687	-1.14652	19.0738	0.0111211	down	0.00419555	-0.730427	0.0293674	down	0.360704	-0.121484	0.505445	n.s.	0.00730791	-0.823411	19.3969	0.0659108	n.s.	0.0717159	-0.407316	0.157799	n.s.	0.245072	0.201627	0.386767	n.s.	0.163735	0.32311
3861	sp|Q8N5I2|ARRD1_HUMAN	ARRDC1	ARRD1_HUMAN Arrestin domain-containing protein 1	0.346055	-0.0515159	16.3061	0.432903	n.s.	0.0221069	-0.132528	16.2546	0.0538972	n.s.	16.1736	0.151336	-0.0810122	0.202992	n.s.	0.0583502	0.0737918	n.s.	0.0119072	-0.194695	16.1114	0.0452971	n.s.	0.0521991	-0.143179	0.119983	n.s.	0.210581	-0.0621669	0.357282	n.s.	0.770386	-0.0256023	16.2805	0.84028	n.s.	0.786973	0.0259136	0.839713	n.s.	0.262303	0.106926	0.404408	n.s.	0.138621	0.169093
1119	sp|P15289|ARSA_HUMAN	ARSA	ARSA_HUMAN Arylsulfatase A	0.000572523	0.193784	17.1726	0.00684493	n.s.	0.00108505	0.274769	17.3664	0.00995664	n.s.	17.4474	0.0536726	0.0809852	0.0843442	n.s.	2.97469e-05	0.000357625	sig	0.000968237	0.426894	17.5995	0.013618	n.s.	0.00795475	0.23311	0.0397737	n.s.	0.0483582	0.152125	0.151822	n.s.	0.0001845	0.489043	17.6617	0.0286159	n.s.	0.000204407	0.295259	0.0256268	n.s.	0.00971958	0.214274	0.0873696	n.s.	0.375072	0.0621488
1127	sp|P15848|ARSB_HUMAN	ARSB	ARSB_HUMAN Arylsulfatase B	0.020293	-0.0986435	19.0538	0.0479705	n.s.	0.997022	-0.000172936	18.9552	0.997638	n.s.	19.0536	0.112305	0.0984705	0.156772	n.s.	0.00729227	0.0136572	sig	0.518225	-0.0465351	19.0073	0.629801	n.s.	0.493085	0.0521084	0.596898	n.s.	0.581123	-0.0463622	0.697347	n.s.	0.0303918	0.0549776	19.1088	0.109696	n.s.	0.0158558	0.153621	0.0743995	n.s.	0.385385	0.0551506	0.52691	n.s.	0.312023	0.101513
1815	sp|P51689|ARSD_HUMAN	ARSD	ARSD_HUMAN Arylsulfatase D	0.000663694	0.433784	16.6877	0.0071285	n.s.	0.130445	0.1254	17.1215	0.201305	n.s.	16.8131	0.0111715	-0.308385	0.0247492	n.s.	0.000347036	0.00163192	sig	0.54713	-0.0510317	16.6367	0.654375	n.s.	0.00380423	-0.484816	0.0280498	n.s.	0.132644	-0.176431	0.269446	n.s.	0.46761	0.0686179	16.7563	0.591703	n.s.	0.0245649	-0.365167	0.0903923	n.s.	0.631667	-0.0567818	0.736308	n.s.	0.389099	0.11965
1918	sp|P54793|ARSF_HUMAN	ARSF	ARSF_HUMAN Arylsulfatase F	6.02323e-05	0.645959	14.1097	0.00338881	up	0.462819	0.0366712	14.7556	0.549481	n.s.	14.1464	3.45605e-05	-0.609288	0.00165375	down	3.61248e-06	0.0001038	sig	0.936379	0.00641264	14.1161	0.958376	n.s.	0.000690928	-0.639547	0.0152408	down	0.697933	-0.0302585	0.787225	n.s.	0.139256	0.101489	14.2112	0.256576	n.s.	0.000231697	-0.54447	0.0256929	n.s.	0.228297	0.0648178	0.371088	n.s.	0.364027	0.0950763
69	sp|O00192|ARVC_HUMAN	ARVCF	ARVC_HUMAN Armadillo repeat protein deleted in velo-cardio-facial syndrome	0.686401	0.0101366	17.85	0.748423	n.s.	0.00425059	0.187853	17.8601	0.0196832	n.s.	18.0378	0.00555262	0.177717	0.0151883	n.s.	0.0115182	0.0196434	sig	0.440911	0.0470669	17.897	0.560436	n.s.	0.541623	0.0369303	0.643395	n.s.	0.0776031	-0.140786	0.198287	n.s.	0.383964	-0.0527726	17.7972	0.51132	n.s.	0.316785	-0.0629092	0.423669	n.s.	0.0274608	-0.240626	0.123745	n.s.	0.315696	-0.0998395
5356	sp|Q9HBK9|AS3MT_HUMAN	AS3MT	AS3MT_HUMAN Arsenite methyltransferase	0.49784	-0.0730588	16.5433	0.58053	n.s.	0.00585587	0.293697	16.4702	0.0231802	n.s.	16.837	0.0125744	0.366756	0.0270077	n.s.	0.00566758	0.0112795	sig	0.0103541	0.255937	16.7992	0.0419078	n.s.	0.0186992	0.328996	0.0635067	n.s.	0.247322	-0.0377594	0.395033	n.s.	0.0198311	0.319291	16.8626	0.0918156	n.s.	0.0372008	0.39235	0.111155	n.s.	0.468461	0.0255941	0.602187	n.s.	0.165116	0.0633535
2552	sp|Q13510-2|ASAH1_HUMAN	ASAH1	ASAH1_HUMAN Isoform 2 of Acid ceramidase	0.563915	0.0338176	21.3059	0.639288	n.s.	0.00333388	-0.221924	21.3397	0.0171647	n.s.	21.084	0.0105759	-0.255741	0.0238937	n.s.	0.00160864	0.00453414	sig	0.0310347	-0.214994	21.0909	0.0820558	n.s.	0.0347961	-0.248812	0.0925365	n.s.	0.923827	0.00692927	0.948867	n.s.	0.0531204	-0.105075	21.2008	0.145647	n.s.	0.126105	-0.138892	0.225361	n.s.	0.0627265	0.116849	0.176802	n.s.	0.273918	0.10992
6037	sp|Q9ULH1-2|ASAP1_HUMAN	ASAP1	ASAP1_HUMAN Isoform 1 of Arf-GAP with SH3 domain, ANK repeat and PH domain-containing protein 1	0.89624	-0.00427114	17.3195	0.919657	n.s.	0.111832	-0.0709854	17.3152	0.178887	n.s.	17.2485	0.112833	-0.0667143	0.157339	n.s.	0.00850213	0.0154177	sig	0.205701	0.0480404	17.3675	0.315117	n.s.	0.152432	0.0523115	0.249477	n.s.	0.0247662	0.119026	0.112463	n.s.	0.359987	0.0445498	17.364	0.488118	n.s.	0.29455	0.0488209	0.401237	n.s.	0.078823	0.115535	0.199258	n.s.	0.935899	-0.00349065
290	sp|O43150|ASAP2_HUMAN	ASAP2	ASAP2_HUMAN Arf-GAP with SH3 domain, ANK repeat and PH domain-containing protein 2	0.210649	0.0998261	17.8957	0.289441	n.s.	0.108146	-0.114992	17.9955	0.174673	n.s.	17.7807	0.034933	-0.214818	0.0597741	n.s.	0.198247	0.215579	n.s.	0.747147	0.0369324	17.9326	0.819345	n.s.	0.610688	-0.0628937	0.701766	n.s.	0.231587	0.151924	0.378673	n.s.	0.994711	0.000654406	17.8963	0.996703	n.s.	0.412323	-0.0991717	0.51879	n.s.	0.300794	0.115646	0.444965	n.s.	0.824347	-0.0362779
5637	sp|Q9NWX5|ASB6_HUMAN	ASB6	ASB6_HUMAN Ankyrin repeat and SOCS box protein 6	0.173195	-0.146302	16.3795	0.247424	n.s.	0.00259478	-0.343879	16.2332	0.0148926	n.s.	16.0357	0.0521887	-0.197577	0.0825037	n.s.	0.00531029	0.0107373	sig	0.00848013	-0.406922	15.9726	0.0373818	n.s.	0.057089	-0.260621	0.126862	n.s.	0.40126	-0.0630437	0.542699	n.s.	0.0584872	-0.198439	16.1811	0.154181	n.s.	0.615674	-0.0521371	0.696907	n.s.	0.000791091	0.14544	0.0557421	n.s.	0.0959397	0.208483
3901	sp|Q8N9N2|ASCC1_HUMAN	ASCC1	ASCC1_HUMAN Activating signal cointegrator 1 complex subunit 1	0.518825	-0.0525592	16.7261	0.599945	n.s.	0.135496	-0.163773	16.6735	0.207372	n.s.	16.5623	0.178656	-0.111213	0.233359	n.s.	0.391046	0.402538	n.s.	0.226673	-0.197784	16.5283	0.338598	n.s.	0.317011	-0.145225	0.42434	n.s.	0.814031	-0.0340113	0.87232	n.s.	0.36345	-0.111097	16.615	0.491373	n.s.	0.495606	-0.0585377	0.59319	n.s.	0.623754	0.0526757	0.730617	n.s.	0.643092	0.0866869
5145	sp|Q9H1I8|ASCC2_HUMAN	ASCC2	ASCC2_HUMAN Activating signal cointegrator 1 complex subunit 2	0.961376	0.00461109	15.2503	0.969606	n.s.	0.795587	-0.0233521	15.2549	0.841583	n.s.	15.227	0.535143	-0.0279632	0.594807	n.s.	0.0249418	0.0364242	sig	0.100763	-0.226615	15.0237	0.186822	n.s.	0.0401474	-0.231226	0.101307	n.s.	0.0461229	-0.203263	0.148105	n.s.	0.716128	-0.0432635	15.207	0.799724	n.s.	0.424675	-0.0478746	0.52992	n.s.	0.606515	-0.0199114	0.716409	n.s.	0.1377	0.183352
3829	sp|Q8N3C0|ASCC3_HUMAN	ASCC3	ASCC3_HUMAN Activating signal cointegrator 1 complex subunit 3	0.0043522	-0.103722	21.0408	0.0176816	n.s.	0.00826925	-0.179741	20.9371	0.0284524	n.s.	20.8611	0.0979251	-0.0760183	0.139585	n.s.	0.00023468	0.00129094	sig	0.000205997	-0.312098	20.7287	0.00970784	n.s.	0.000641056	-0.208376	0.0150766	n.s.	0.0272234	-0.132357	0.117652	n.s.	0.00336292	-0.178876	20.8619	0.0542083	n.s.	0.0169351	-0.0751534	0.0763692	n.s.	0.985749	0.000864951	0.991525	n.s.	0.0145745	0.133222
6177	sp|Q9Y294|ASF1A_HUMAN	ASF1A	ASF1A_HUMAN Histone chaperone ASF1A	0.00397021	-0.452884	17.6386	0.0168923	n.s.	0.10899	-0.13883	17.1857	0.175773	n.s.	17.4998	0.00238889	0.314054	0.00880542	n.s.	0.000276792	0.00142124	sig	0.0100554	-0.393874	17.2448	0.041216	n.s.	0.446181	0.0590104	0.553138	n.s.	0.0136627	-0.255043	0.0901574	n.s.	0.0487507	-0.266295	17.3723	0.138433	n.s.	0.0382023	0.186589	0.11243	n.s.	0.0190087	-0.127464	0.105892	n.s.	0.180752	0.127579
5831	sp|Q9UBL3|ASH2L_HUMAN	ASH2L	ASH2L_HUMAN Set1/Ash2 histone methyltransferase complex subunit ASH2	0.00170702	-0.250798	18.9739	0.0105247	n.s.	0.57917	0.021087	18.7231	0.654407	n.s.	18.995	0.0049504	0.271885	0.0139715	n.s.	0.000139855	0.000937186	sig	0.0044562	-0.0809901	18.8929	0.02679	n.s.	0.0094776	0.169808	0.0434641	n.s.	0.0535436	-0.102077	0.160389	n.s.	0.684589	-0.0214041	18.9525	0.77523	n.s.	0.0378457	0.229394	0.111984	n.s.	0.564058	-0.0424911	0.681877	n.s.	0.327662	0.059586
2165	sp|P78348-1|ASIC1_HUMAN	ASIC1	ASIC1_HUMAN Isoform 1 of Acid-sensing ion channel 1	0.0225646	0.150773	18.8961	0.0514855	n.s.	0.00584052	-0.270162	19.0469	0.0231619	n.s.	18.626	0.000208938	-0.420935	0.00264179	n.s.	0.000941003	0.00315035	sig	0.00234485	-0.345628	18.5505	0.0195551	n.s.	0.000106852	-0.496401	0.00865501	n.s.	0.154118	-0.0754655	0.293644	n.s.	0.0240874	-0.228839	18.6673	0.0989524	n.s.	0.000399258	-0.379612	0.0293855	n.s.	0.400596	0.0413231	0.53968	n.s.	0.0691763	0.116789
857	sp|P04424|ARLY_HUMAN	ASL	ARLY_HUMAN Argininosuccinate lyase	0.00219434	0.31808	19.6725	0.0119591	n.s.	0.28505	0.0576916	19.9906	0.372179	n.s.	19.7302	0.00769403	-0.260389	0.0190732	n.s.	0.0342882	0.0470836	sig	0.114894	0.292563	19.9651	0.206236	n.s.	0.871083	-0.0255171	0.903717	n.s.	0.187587	0.234872	0.332667	n.s.	0.0191259	0.166009	19.8385	0.0903981	n.s.	0.0486852	-0.152071	0.127507	n.s.	0.115907	0.108317	0.246336	n.s.	0.542487	-0.126554
757	sp|O95671|ASML_HUMAN	ASMTL	ASML_HUMAN N-acetylserotonin O-methyltransferase-like protein	0.00944784	0.196658	19.8209	0.0287833	n.s.	0.369148	-0.0267801	20.0175	0.456243	n.s.	19.7941	0.00441387	-0.223438	0.0129363	n.s.	0.000523776	0.00213723	sig	0.352056	0.0523289	19.8732	0.471943	n.s.	0.0647978	-0.144329	0.13754	n.s.	0.166584	0.0791089	0.308241	n.s.	0.0189186	0.133859	19.9547	0.0900134	n.s.	0.268093	-0.0627986	0.375008	n.s.	0.00360557	0.160639	0.0711966	n.s.	0.252197	0.0815305
355	sp|O43681|ASNA_HUMAN	ASNA1	ASNA_HUMAN ATPase ASNA1	0.393426	-0.0532248	18.672	0.480302	n.s.	0.00644945	-0.150342	18.6188	0.024594	n.s.	18.5217	0.117385	-0.0971173	0.162693	n.s.	0.0211991	0.0319328	sig	0.00798684	-0.276349	18.3957	0.0363446	n.s.	0.0314164	-0.223124	0.0869991	n.s.	0.0634385	-0.126007	0.176808	n.s.	0.504069	-0.0310765	18.6409	0.623471	n.s.	0.756926	0.0221483	0.81517	n.s.	0.0122234	0.119266	0.0926409	n.s.	0.0340949	0.245272
943	sp|P08243|ASNS_HUMAN	ASNS	ASNS_HUMAN Asparagine synthetase [glutamine-hydrolyzing]	0.157697	-0.0661638	19.4388	0.230256	n.s.	0.0310923	-0.102986	19.3726	0.0685299	n.s.	19.3358	0.412467	-0.0368222	0.478151	n.s.	0.516882	0.52589	n.s.	0.697889	-0.0333938	19.4054	0.78146	n.s.	0.715823	0.03277	0.787393	n.s.	0.439097	0.0695922	0.578441	n.s.	0.966351	0.00124383	19.44	0.977819	n.s.	0.208352	0.0674076	0.314566	n.s.	0.0470278	0.10423	0.15572	n.s.	0.752284	0.0346376
6508	tr|L0R819|L0R819_HUMAN	ASNSD1	L0R819_HUMAN Alternative protein ASNSD1	0.122865	-0.133391	15.2105	0.187686	n.s.	0.464127	-0.0608989	15.0771	0.55063	n.s.	15.1496	0.384162	0.0724918	0.449176	n.s.	0.0260035	0.0376381	sig	0.238159	0.105115	15.3156	0.350823	n.s.	0.0332659	0.238506	0.0900429	n.s.	0.110358	0.166014	0.242744	n.s.	0.277342	0.0852154	15.2957	0.408821	n.s.	0.0391425	0.218606	0.113687	n.s.	0.144322	0.146114	0.280337	n.s.	0.808763	-0.0198994
2419	sp|Q12797|ASPH_HUMAN	ASPH	ASPH_HUMAN Aspartyl/asparaginyl beta-hydroxylase	0.00938873	-0.194769	19.1026	0.0286841	n.s.	0.0122605	0.121815	18.9078	0.0364441	n.s.	19.2244	0.00160039	0.316584	0.00696668	n.s.	0.0081011	0.0148249	sig	0.354557	-0.0959771	19.0066	0.474403	n.s.	0.364922	0.0987922	0.474457	n.s.	0.0765576	-0.217792	0.196784	n.s.	0.0882329	-0.0747081	19.0279	0.193748	n.s.	0.0944808	0.120061	0.186761	n.s.	0.00730218	-0.196523	0.0844001	n.s.	0.867017	0.021269
5022	sp|Q9BZE9-2|ASPC1_HUMAN	ASPSCR1	ASPC1_HUMAN Isoform 2 of Tether containing UBX domain for GLUT4	0.104409	-0.123322	15.5043	0.164775	n.s.	0.709468	-0.0207229	15.381	0.769174	n.s.	15.4836	0.0603422	0.102599	0.0931216	n.s.	0.00588753	0.0116284	sig	0.251173	0.0964808	15.6008	0.364688	n.s.	0.0260844	0.219803	0.077335	n.s.	0.109885	0.117204	0.24196	n.s.	0.10791	0.140968	15.6453	0.219754	n.s.	0.00961881	0.26429	0.0621888	n.s.	0.00840836	0.161691	0.0844635	n.s.	0.568118	0.0444873
3453	sp|Q7L266|ASGL1_HUMAN	ASRGL1	ASGL1_HUMAN Isoaspartyl peptidase/L-asparaginase	0.0235166	0.310133	15.5296	0.0531153	n.s.	0.433992	0.0775702	15.8398	0.521466	n.s.	15.6072	0.0365533	-0.232563	0.0619741	n.s.	0.173836	0.191885	n.s.	0.0598003	0.43973	15.9694	0.12701	n.s.	0.468252	0.129596	0.573045	n.s.	0.0905776	0.362159	0.215076	n.s.	0.0972433	0.216421	15.7461	0.205658	n.s.	0.252155	-0.0937122	0.359667	n.s.	0.145752	0.138851	0.281595	n.s.	0.341915	-0.223309
826	sp|P00966|ASSY_HUMAN	ASS1	ASSY_HUMAN Argininosuccinate synthase	0.00254118	0.573571	18.6746	0.0130796	n.s.	0.000645455	0.666502	19.2481	0.00783125	up	19.3411	0.381042	0.0929312	0.446662	n.s.	0.000636472	0.00242751	sig	0.00137299	0.914925	19.5895	0.0156403	up	0.0612486	0.341354	0.132651	n.s.	0.112375	0.248423	0.245181	n.s.	0.000492846	0.836801	19.5114	0.0349956	up	0.0740001	0.26323	0.16106	n.s.	0.102751	0.170299	0.229675	n.s.	0.616102	-0.0781236
2953	sp|Q2TB18|ASTE1_HUMAN	ASTE1	ASTE1_HUMAN Protein asteroid homolog 1	0.0581959	-0.337435	12.8669	0.104485	n.s.	0.18796	-0.164987	12.5295	0.267453	n.s.	12.7019	0.109017	0.172448	0.152643	n.s.	0.00487101	0.010078	sig	0.0112587	-0.580685	12.2862	0.0440494	n.s.	0.102153	-0.243251	0.189183	n.s.	0.00887925	-0.415699	0.0777157	n.s.	0.157867	-0.24771	12.6192	0.279578	n.s.	0.458696	0.0897244	0.560398	n.s.	0.145797	-0.0827239	0.2816	n.s.	0.0567301	0.332975
134	sp|O14525|ASTN1_HUMAN	ASTN1	ASTN1_HUMAN Astrotactin-1	0.00891831	0.333786	15.8101	0.0276545	n.s.	0.0113218	0.250544	16.1439	0.0345412	n.s.	16.0606	0.172646	-0.083242	0.226938	n.s.	0.0026123	0.00642907	sig	0.00534281	0.389354	16.1994	0.0290448	n.s.	0.447283	0.055568	0.553868	n.s.	0.0533827	0.13881	0.160389	n.s.	0.209281	0.13521	15.9453	0.336929	n.s.	0.0844311	-0.198576	0.174219	n.s.	0.134086	-0.115334	0.268006	n.s.	0.048865	-0.254144
491	sp|O75129|ASTN2_HUMAN	ASTN2	ASTN2_HUMAN Astrotactin-2	0.00917078	0.468177	15.7341	0.028258	n.s.	0.802591	0.0261099	16.2023	0.846896	n.s.	15.7602	0.00332117	-0.442067	0.0109245	n.s.	0.0010907	0.00349055	sig	0.189467	0.217951	15.952	0.295914	n.s.	0.10611	-0.250226	0.194344	n.s.	0.182699	0.191841	0.326501	n.s.	0.255438	0.177608	15.9117	0.386919	n.s.	0.0506951	-0.290569	0.130566	n.s.	0.18805	0.151498	0.330951	n.s.	0.810575	-0.0403428
5596	sp|Q9NVM9|ASUN_HUMAN	ASUN	ASUN_HUMAN Protein asunder homolog	0.00173758	-0.272307	18.057	0.0105751	n.s.	0.012884	0.0837722	17.7847	0.0374892	n.s.	18.1408	0.000644865	0.356079	0.00437563	n.s.	0.000102616	0.000786929	sig	0.0607861	-0.130979	17.926	0.12843	n.s.	0.0763264	0.141328	0.153613	n.s.	0.0134327	-0.214751	0.0897981	n.s.	0.389129	-0.0413277	18.0157	0.516395	n.s.	0.0278715	0.230979	0.0967936	n.s.	0.0574181	-0.1251	0.169817	n.s.	0.308157	0.0896515
3436	sp|Q76L83|ASXL2_HUMAN	ASXL2	ASXL2_HUMAN Putative Polycomb group protein ASXL2	0.00467688	-0.554332	14.4754	0.0184794	n.s.	0.922252	-0.0126988	13.9211	0.943212	n.s.	14.4627	0.0204793	0.541633	0.0389665	n.s.	0.0249397	0.0364242	sig	0.447573	-0.130192	14.3452	0.566459	n.s.	0.0712076	0.42414	0.147044	n.s.	0.567747	-0.117494	0.68715	n.s.	0.0422777	-0.195415	14.28	0.128381	n.s.	0.0548647	0.358917	0.135669	n.s.	0.313566	-0.182716	0.457328	n.s.	0.759658	-0.0652222
5061	sp|Q9C0F0|ASXL3_HUMAN	ASXL3	ASXL3_HUMAN Putative Polycomb group protein ASXL3	0.954216	0.00214981	16.5798	0.963284	n.s.	0.00746004	0.19291	16.5819	0.0267657	n.s.	16.7727	0.00784055	0.19076	0.0193395	n.s.	0.000371927	0.00170928	sig	0.00154805	0.285788	16.8655	0.0165534	n.s.	0.00161163	0.283638	0.0205174	n.s.	0.0836191	0.0928777	0.205923	n.s.	0.00494054	0.272431	16.8522	0.0609526	n.s.	0.00513292	0.270281	0.0513292	n.s.	0.15355	0.0795209	0.290343	n.s.	0.75935	-0.0133568
3927	sp|Q8NBU5|ATAD1_HUMAN	ATAD1	ATAD1_HUMAN ATPase family AAA domain-containing protein 1	0.211876	0.0356186	17.6573	0.290696	n.s.	0.00582388	-0.128654	17.6929	0.0231619	n.s.	17.5286	0.00490356	-0.164272	0.0138756	n.s.	0.00667319	0.0128239	sig	0.000963272	-0.196988	17.4603	0.013618	n.s.	0.00116476	-0.232607	0.0180999	n.s.	0.0718301	-0.0683342	0.189828	n.s.	0.0252607	-0.205259	17.452	0.100918	n.s.	0.0207884	-0.240878	0.0834972	n.s.	0.249687	-0.0766057	0.391667	n.s.	0.885551	-0.00827144
3344	sp|Q6PL18|ATAD2_HUMAN	ATAD2	ATAD2_HUMAN ATPase family AAA domain-containing protein 2	2.76032e-05	-0.796574	19.1015	0.00269195	down	5.12953e-05	0.437192	18.305	0.0034482	n.s.	19.5387	7.08849e-06	1.23377	0.00106589	up	2.94626e-08	4.77295e-06	sig	0.0734364	-0.182362	18.9192	0.147282	n.s.	0.00174271	0.614212	0.0209865	up	0.00132845	-0.619555	0.0440536	down	0.0072297	-0.210416	18.8911	0.0659108	n.s.	0.00162459	0.586158	0.0424754	up	0.000472321	-0.647608	0.0493495	down	0.79832	-0.0280535
6039	sp|Q9ULI0|ATD2B_HUMAN	ATAD2B	ATD2B_HUMAN ATPase family AAA domain-containing protein 2B	0.0546536	-0.0625975	19.8256	0.0995211	n.s.	0.00102111	0.215053	19.763	0.00968522	n.s.	20.0406	0.000644144	0.277651	0.00437563	n.s.	0.00457102	0.00964827	sig	0.301581	-0.0706508	19.7549	0.419816	n.s.	0.901732	-0.00805323	0.927592	n.s.	0.00995131	-0.285704	0.0802292	n.s.	0.640797	-0.0358457	19.7897	0.738592	n.s.	0.733682	0.0267518	0.794761	n.s.	0.0408676	-0.250899	0.146363	n.s.	0.752595	0.0348051
5591	sp|Q9NVI7-2|ATD3A_HUMAN	ATAD3A	ATD3A_HUMAN Isoform 2 of ATPase family AAA domain-containing protein 3A	0.486592	0.015506	16.9315	0.56936	n.s.	0.0716647	0.0701978	16.947	0.128461	n.s.	17.0017	0.0905961	0.0546919	0.130982	n.s.	0.00397983	0.00871554	sig	0.0661965	-0.192446	16.739	0.137158	n.s.	0.0506729	-0.207952	0.11803	n.s.	0.028119	-0.262644	0.11855	n.s.	0.0257954	-0.172561	16.7589	0.101861	n.s.	0.014776	-0.188067	0.072092	n.s.	0.0129188	-0.242758	0.0939115	n.s.	0.858541	0.0198855
3132	sp|Q5T9A4|ATD3B_HUMAN	ATAD3B	ATD3B_HUMAN ATPase family AAA domain-containing protein 3B	0.790296	-0.0210936	18.2847	0.83433	n.s.	0.0483993	0.167706	18.2636	0.0953683	n.s.	18.4524	0.0205595	0.188799	0.0390462	n.s.	0.0133464	0.0220456	sig	0.1953	-0.138574	18.1462	0.302689	n.s.	0.232249	-0.11748	0.340138	n.s.	0.0124855	-0.30628	0.0873714	n.s.	0.249113	-0.118868	18.1659	0.379913	n.s.	0.272146	-0.097774	0.378842	n.s.	0.00812321	-0.286573	0.0844001	n.s.	0.85192	0.0197063
3087	sp|Q5SQI0|ATAT_HUMAN	ATAT1	ATAT_HUMAN Alpha-tubulin N-acetyltransferase	0.00156125	0.285866	18.876	0.00993525	n.s.	0.50816	0.0276026	19.1619	0.590969	n.s.	18.9036	0.00456604	-0.258264	0.013203	n.s.	0.000251169	0.00134067	sig	0.00953185	0.202231	19.0782	0.0399448	n.s.	0.166706	-0.0836358	0.26547	n.s.	0.0252054	0.174628	0.113661	n.s.	0.0197888	0.12371	18.9997	0.0917967	n.s.	0.0292876	-0.162156	0.0988091	n.s.	0.10776	0.0961077	0.236307	n.s.	0.21485	-0.0785203
3629	sp|Q86WG3|ATCAY_HUMAN	ATCAY	ATCAY_HUMAN Caytaxin	0.00134753	0.370162	17.0329	0.00957347	n.s.	0.0168767	-0.153523	17.403	0.0449305	n.s.	16.8794	3.62357e-05	-0.523686	0.00165375	n.s.	1.78997e-05	0.000271004	sig	0.0746051	0.125996	17.1589	0.149072	n.s.	0.00512508	-0.244166	0.0316894	n.s.	0.0014522	0.279519	0.0446702	n.s.	0.290088	0.0778485	17.1107	0.421852	n.s.	0.00886973	-0.292314	0.0609188	n.s.	0.00701742	0.231372	0.0839226	n.s.	0.463689	-0.0481473
714	sp|O95260-2|ATE1_HUMAN	ATE1	ATE1_HUMAN Isoform ATE1-2 of Arginyl-tRNA--protein transferase 1	0.115938	0.127861	18.415	0.179004	n.s.	0.0271726	0.166438	18.5428	0.0622845	n.s.	18.5814	0.551009	0.0385776	0.610035	n.s.	0.0989968	0.116214	n.s.	0.0232254	0.186233	18.6012	0.0686591	n.s.	0.399538	0.058372	0.507748	n.s.	0.691349	0.0197945	0.782523	n.s.	0.031616	0.222329	18.6373	0.111525	n.s.	0.28421	0.0944681	0.391015	n.s.	0.341387	0.0558905	0.485497	n.s.	0.556222	0.036096
1121	sp|P15336|ATF2_HUMAN	ATF2	ATF2_HUMAN Cyclic AMP-dependent transcription factor ATF-2	0.0922585	-0.182846	16.9973	0.149309	n.s.	0.669223	-0.0212801	16.8145	0.73414	n.s.	16.9761	0.163079	0.161566	0.216459	n.s.	0.0344403	0.0472724	sig	0.00507976	-0.181438	16.8159	0.0283521	n.s.	0.98811	0.00140777	0.991704	n.s.	0.0459807	-0.160158	0.147722	n.s.	0.0114781	-0.150529	16.8468	0.0744508	n.s.	0.788132	0.0323171	0.840674	n.s.	0.139998	-0.129249	0.274822	n.s.	0.572961	0.0309093
1167	sp|P17544|ATF7_HUMAN	ATF7	ATF7_HUMAN Cyclic AMP-dependent transcription factor ATF-7	0.00444543	-0.556269	14.5747	0.0178807	n.s.	0.00263509	0.227571	14.0184	0.0149493	n.s.	14.8023	0.00122169	0.78384	0.00594542	up	5.74393e-05	0.00054433	sig	0.802764	0.0181051	14.5928	0.861957	n.s.	0.00693948	0.574374	0.0372616	n.s.	0.0360269	-0.209466	0.131048	n.s.	0.280182	-0.0543165	14.5204	0.411593	n.s.	0.0265142	0.501952	0.0942469	n.s.	0.00597237	-0.281888	0.0813045	n.s.	0.460191	-0.0724216
3378	sp|Q6VMQ6|MCAF1_HUMAN	ATF7IP	MCAF1_HUMAN Activating transcription factor 7-interacting protein 1	0.000113017	-0.126481	18.1171	0.00401753	n.s.	3.06888e-06	0.165744	17.9907	0.00196567	n.s.	18.2829	4.7584e-06	0.292225	0.00106589	n.s.	3.13286e-05	0.000369108	sig	2.78059e-05	0.242404	18.3595	0.00770362	n.s.	1.0871e-05	0.368885	0.00464423	n.s.	0.00266792	0.0766599	0.0517609	n.s.	0.114193	0.180981	18.2981	0.226986	n.s.	0.033646	0.307462	0.106444	n.s.	0.864418	0.0152366	0.907408	n.s.	0.51326	-0.0614233
4850	sp|Q9BSB4|ATGA1_HUMAN	ATG101	ATGA1_HUMAN Autophagy-related protein 101	0.218325	0.077444	14.4093	0.297687	n.s.	0.437183	-0.040133	14.4867	0.524103	n.s.	14.3691	0.0197868	-0.117577	0.0380245	n.s.	0.168398	0.18631	n.s.	0.53919	-0.0408285	14.3685	0.647872	n.s.	0.0779288	-0.118272	0.155713	n.s.	0.98793	-0.000695474	0.991442	n.s.	0.251548	0.0876698	14.497	0.382547	n.s.	0.827342	0.0102257	0.870436	n.s.	0.0190415	0.127803	0.105913	n.s.	0.112354	0.128498
3212	sp|Q676U5|A16L1_HUMAN	ATG16L1	A16L1_HUMAN Autophagy-related protein 16-1	1.3924e-06	-1.1464	16.9415	0.00112628	down	0.0911704	-0.0652999	15.7951	0.15373	n.s.	16.8762	2.53969e-06	1.0811	0.00106589	up	4.87137e-08	6.45627e-06	sig	0.148618	-0.189856	16.7516	0.247888	n.s.	0.000828831	0.956543	0.0155676	up	0.308676	-0.124556	0.456151	n.s.	0.173287	0.08478	17.0263	0.297615	n.s.	0.000112505	1.23118	0.0178254	up	0.0571619	0.15008	0.169521	n.s.	0.146486	0.274636
4394	sp|Q96BY7|ATG2B_HUMAN	ATG2B	ATG2B_HUMAN Autophagy-related protein 2 homolog B	8.43917e-05	0.369259	18.5593	0.00362168	n.s.	0.00560813	-0.0838139	18.9285	0.02268	n.s.	18.4754	7.02896e-05	-0.453073	0.00185277	n.s.	3.14784e-07	2.08143e-05	sig	0.0118561	-0.0815394	18.4777	0.0452326	n.s.	9.4665e-05	-0.450798	0.0085856	n.s.	0.926675	0.00227454	0.951038	n.s.	0.847861	0.00537011	18.5646	0.896417	n.s.	0.00242282	-0.363889	0.0448766	n.s.	0.0653139	0.089184	0.180584	n.s.	0.0838742	0.0869095
5536	sp|Q9NT62|ATG3_HUMAN	ATG3	ATG3_HUMAN Ubiquitin-like-conjugating enzyme ATG3	0.0339449	0.139379	18.4277	0.0700421	n.s.	0.0671081	0.0603552	18.5671	0.122289	n.s.	18.4881	0.100983	-0.0790242	0.143125	n.s.	0.00794269	0.0145933	sig	0.295485	0.0505561	18.4783	0.413284	n.s.	0.154503	-0.0888233	0.252059	n.s.	0.792675	-0.00979918	0.856946	n.s.	0.0418741	0.142912	18.5706	0.127751	n.s.	0.953263	0.00353218	0.965632	n.s.	0.0641576	0.0825563	0.179249	n.s.	0.179234	0.0923555
6334	sp|Q9Y4P1-2|ATG4B_HUMAN	ATG4B	ATG4B_HUMAN Isoform 2 of Cysteine protease ATG4B	0.751499	0.03571	18.9037	0.804114	n.s.	0.00310377	-0.677545	18.9395	0.0164382	down	18.2262	0.00179264	-0.713255	0.00746593	down	0.0196656	0.0300549	sig	0.0759254	-0.444248	18.4595	0.151208	n.s.	0.0571074	-0.479958	0.126862	n.s.	0.268794	0.233297	0.418296	n.s.	0.0929133	-0.306208	18.5975	0.199835	n.s.	0.0552884	-0.341918	0.13606	n.s.	0.0467624	0.371337	0.155299	n.s.	0.588026	0.13804
5152	sp|Q9H1Y0|ATG5_HUMAN	ATG5	ATG5_HUMAN Autophagy protein 5	3.3969e-05	-1.10015	17.701	0.00274407	down	0.929101	0.00533269	16.6008	0.948181	n.s.	17.7063	6.14061e-06	1.10548	0.00106589	up	2.4121e-10	1.42095e-07	sig	0.118212	0.106225	17.8072	0.210501	n.s.	2.4696e-06	1.20637	0.00200037	up	0.0437402	0.100892	0.143658	n.s.	0.118864	0.151889	17.8528	0.232211	n.s.	7.84056e-05	1.25204	0.0161816	up	0.0507065	0.146556	0.161571	n.s.	0.341182	0.0456641
726	sp|O95352|ATG7_HUMAN	ATG7	ATG7_HUMAN Ubiquitin-like modifier-activating enzyme ATG7	0.00249051	0.233488	19.0117	0.0129274	n.s.	5.65041e-05	-0.473635	19.2451	0.00348711	n.s.	18.538	5.10848e-05	-0.707123	0.00171675	down	0.00248436	0.00619894	sig	0.147467	-0.276649	18.735	0.246539	n.s.	0.0312804	-0.510137	0.0868181	n.s.	0.273236	0.196986	0.423176	n.s.	0.0149226	-0.286695	18.725	0.0822708	n.s.	0.00447604	-0.520183	0.0497942	n.s.	0.0541479	0.186941	0.166182	n.s.	0.964076	-0.0100457
3497	sp|Q7Z3C6|ATG9A_HUMAN	ATG9A	ATG9A_HUMAN Autophagy-related protein 9A	0.000201552	0.748107	16.53	0.00481782	up	0.0467915	-0.175499	17.2781	0.0930097	n.s.	16.3545	2.95921e-06	-0.923606	0.00106589	down	2.06995e-05	0.000292502	sig	0.386544	-0.121799	16.4082	0.506546	n.s.	0.00147607	-0.869906	0.01981	down	0.662524	0.0536999	0.760255	n.s.	0.027889	-0.341748	16.1882	0.10475	n.s.	0.000142412	-1.08986	0.0212166	down	0.0507827	-0.16625	0.161706	n.s.	0.239892	-0.21995
1437	sp|P31939|PUR9_HUMAN	ATIC	PUR9_HUMAN Bifunctional purine biosynthesis protein PURH	0.106937	0.0253025	20.4371	0.167583	n.s.	0.324181	0.0266367	20.4624	0.411981	n.s.	20.4638	0.953359	0.00133427	0.962138	n.s.	0.0737952	0.0898742	n.s.	0.412246	0.0522055	20.4894	0.531507	n.s.	0.657067	0.026903	0.740485	n.s.	0.690741	0.0255688	0.781971	n.s.	0.126177	0.121275	20.5584	0.240337	n.s.	0.185981	0.0959727	0.292372	n.s.	0.224261	0.0946384	0.36771	n.s.	0.504381	0.0690697
4179	sp|Q8WXF7|ATLA1_HUMAN	ATL1	ATLA1_HUMAN Atlastin-1	0.00011761	0.651729	20.1012	0.00411355	up	0.191125	0.102335	20.7529	0.271	n.s.	20.2035	0.000947319	-0.549394	0.00523262	n.s.	3.32151e-06	0.0001001	sig	0.0176109	0.17386	20.2751	0.0572849	n.s.	0.000320414	-0.477869	0.0124942	n.s.	0.323485	0.0715246	0.47137	n.s.	0.0219389	0.189788	20.291	0.0945238	n.s.	0.00114745	-0.461941	0.0391342	n.s.	0.315349	0.0874527	0.459308	n.s.	0.712147	0.0159281
4005	sp|Q8NHH9-4|ATLA2_HUMAN	ATL2	ATLA2_HUMAN Isoform 4 of Atlastin-2	0.00537069	0.165183	18.7414	0.0200357	n.s.	0.00906554	-0.170577	18.9066	0.0299107	n.s.	18.5708	0.000456083	-0.33576	0.00357451	n.s.	0.000941215	0.00315035	sig	0.035398	-0.232834	18.5085	0.0898807	n.s.	0.00539001	-0.398016	0.03234	n.s.	0.454525	-0.0622569	0.592179	n.s.	0.014606	-0.186819	18.5546	0.0818861	n.s.	0.00126227	-0.352002	0.0393855	n.s.	0.705054	-0.0162423	0.792086	n.s.	0.654164	0.0460147
3230	sp|Q6DD88|ATLA3_HUMAN	ATL3	ATLA3_HUMAN Atlastin-3	0.00440815	0.531149	17.3169	0.0177863	n.s.	0.00319621	0.425091	17.8481	0.0166903	n.s.	17.742	0.167806	-0.106057	0.221688	n.s.	0.000873002	0.00299315	sig	0.122587	0.213989	17.5309	0.215917	n.s.	0.0414891	-0.31716	0.103443	n.s.	0.0724446	-0.211102	0.190675	n.s.	0.0455384	0.319999	17.6369	0.133343	n.s.	0.105516	-0.211149	0.200159	n.s.	0.0999913	-0.105092	0.226792	n.s.	0.443255	0.10601
2506	sp|Q13315|ATM_HUMAN	ATM	ATM_HUMAN Serine-protein kinase ATM	0.000129043	-0.494537	18.957	0.00418104	n.s.	8.56473e-05	-0.547203	18.4625	0.00408084	n.s.	18.4098	0.0460259	-0.0526661	0.0743323	n.s.	3.33667e-06	0.0001001	sig	0.000249215	-0.620482	18.3365	0.00972839	down	0.03884	-0.125945	0.099088	n.s.	0.152282	-0.0732786	0.292034	n.s.	0.00705811	-0.434995	18.522	0.0659108	n.s.	0.355897	0.0595424	0.462352	n.s.	0.132076	0.112208	0.26579	n.s.	0.084043	0.185487
1901	sp|P54259|ATN1_HUMAN	ATN1	ATN1_HUMAN Atrophin-1	0.119281	-0.187532	16.0721	0.183423	n.s.	0.246452	0.122423	15.8846	0.331743	n.s.	16.1945	0.0282434	0.309954	0.0504095	n.s.	0.0011255	0.00356115	sig	0.0108301	0.398598	16.4707	0.0429142	n.s.	0.00293685	0.586129	0.0252733	up	0.0322016	0.276175	0.1251	n.s.	0.156897	0.184091	16.2562	0.278547	n.s.	0.0347233	0.371622	0.107762	n.s.	0.557045	0.0616677	0.677233	n.s.	0.0994794	-0.214507
78	sp|O00244|ATOX1_HUMAN	ATOX1	ATOX1_HUMAN Copper transport protein ATOX1	0.159926	0.15821	18.3614	0.232881	n.s.	0.0841178	-0.220008	18.5196	0.144546	n.s.	18.1414	0.000304224	-0.378219	0.002996	n.s.	0.00280031	0.00675383	sig	0.123992	0.193599	18.555	0.217479	n.s.	0.441764	0.035389	0.548607	n.s.	0.00120689	0.413608	0.0427905	n.s.	0.866528	0.0274684	18.3888	0.909918	n.s.	0.259174	-0.130742	0.366132	n.s.	0.0920711	0.247477	0.217269	n.s.	0.217166	-0.166131
2228	sp|P98196|AT11A_HUMAN	ATP11A	AT11A_HUMAN Probable phospholipid-transporting ATPase IH	0.0247743	-0.137291	17.0728	0.0550736	n.s.	0.00347749	-0.135879	16.9355	0.0175911	n.s.	16.9369	0.975058	0.00141277	0.979593	n.s.	0.00483605	0.0100409	sig	4.36368e-05	-0.397543	16.6752	0.00770362	n.s.	0.00340189	-0.260251	0.0265672	n.s.	0.000586509	-0.261664	0.0379138	n.s.	0.0604383	-0.119004	16.9538	0.157132	n.s.	0.787101	0.0182876	0.839713	n.s.	0.736349	0.0168748	0.815788	n.s.	0.00833584	0.278539
6190	sp|Q9Y2G3|AT11B_HUMAN	ATP11B	AT11B_HUMAN Probable phospholipid-transporting ATPase IF	0.68902	-0.0316175	17.6756	0.750965	n.s.	0.299912	-0.0843031	17.644	0.387215	n.s.	17.5913	0.174057	-0.0526856	0.228225	n.s.	0.173617	0.191757	n.s.	0.0298218	-0.302537	17.373	0.0800918	n.s.	0.0149454	-0.270919	0.0559683	n.s.	0.0261282	-0.218234	0.115177	n.s.	0.284503	-0.213252	17.4623	0.415971	n.s.	0.291601	-0.181634	0.398568	n.s.	0.425163	-0.128949	0.560769	n.s.	0.61329	0.0892851
3910	sp|Q8NB49|AT11C_HUMAN	ATP11C	AT11C_HUMAN Probable phospholipid-transporting ATPase IG	0.550128	0.0154165	18.3316	0.626744	n.s.	0.196935	-0.0360538	18.347	0.277542	n.s.	18.2956	0.013013	-0.0514703	0.0276851	n.s.	0.0213217	0.0320791	sig	0.00148198	-0.203388	18.1282	0.0161128	n.s.	0.000208649	-0.218805	0.0111452	n.s.	0.000531568	-0.167334	0.0366443	n.s.	0.171048	-0.119814	18.2118	0.295256	n.s.	0.116074	-0.135231	0.213901	n.s.	0.266381	-0.0837604	0.408943	n.s.	0.278963	0.0835738
5397	sp|Q9HD20|AT131_HUMAN	ATP13A1	AT131_HUMAN Probable cation-transporting ATPase 13A1	0.869111	0.00548227	19.2566	0.89865	n.s.	0.329466	-0.0411643	19.262	0.416605	n.s.	19.2154	0.206845	-0.0466466	0.264631	n.s.	0.0139557	0.0228423	sig	0.0210835	-0.176758	19.0798	0.0642319	n.s.	0.0137011	-0.182241	0.053291	n.s.	0.0470506	-0.135594	0.149675	n.s.	0.0664988	-0.161146	19.0954	0.16534	n.s.	0.0460172	-0.166628	0.123383	n.s.	0.125361	-0.119981	0.257803	n.s.	0.835685	0.0156128
865	sp|P05023|AT1A1_HUMAN	ATP1A1	AT1A1_HUMAN Sodium/potassium-transporting ATPase subunit alpha-1	0.0027665	-0.186722	19.7812	0.0134628	n.s.	0.265755	-0.0400863	19.5945	0.352598	n.s.	19.7411	0.00511718	0.146636	0.014299	n.s.	0.0023679	0.00599141	sig	0.0262375	-0.29036	19.4908	0.0739855	n.s.	0.278664	-0.103638	0.386338	n.s.	0.0403179	-0.250274	0.138233	n.s.	0.0202618	-0.290417	19.4908	0.0922607	n.s.	0.18618	-0.103695	0.292556	n.s.	0.0282795	-0.250331	0.125168	n.s.	0.999645	-5.75079e-05
1078	sp|P13637-3|AT1A3_HUMAN	ATP1A3	AT1A3_HUMAN Isoform 3 of Sodium/potassium-transporting ATPase subunit alpha-3	0.0668695	0.172392	20.9016	0.115972	n.s.	0.00183218	0.270538	21.074	0.0126304	n.s.	21.1721	0.27506	0.0981463	0.338214	n.s.	0.0489346	0.0634954	n.s.	0.125609	0.115652	21.0172	0.219297	n.s.	0.566323	-0.0567398	0.664332	n.s.	0.0904283	-0.154886	0.215037	n.s.	0.37806	0.0869117	20.9885	0.505954	n.s.	0.534049	-0.08548	0.628635	n.s.	0.151754	-0.183626	0.288043	n.s.	0.816802	-0.0287402
2589	sp|Q13733|AT1A4_HUMAN	ATP1A4	AT1A4_HUMAN Sodium/potassium-transporting ATPase subunit alpha-4	0.125869	0.1891	20.6589	0.191462	n.s.	0.0523919	0.224593	20.848	0.101132	n.s.	20.8835	0.710087	0.0354932	0.755863	n.s.	0.130473	0.148521	n.s.	0.871805	-0.0122555	20.6467	0.911177	n.s.	0.0630535	-0.201355	0.135081	n.s.	0.0151486	-0.236848	0.0936672	n.s.	0.949124	0.00863645	20.6676	0.96612	n.s.	0.265142	-0.180463	0.371727	n.s.	0.151215	-0.215956	0.287606	n.s.	0.847096	0.0208919
866	sp|P05026|AT1B1_HUMAN	ATP1B1	AT1B1_HUMAN Sodium/potassium-transporting ATPase subunit beta-1	0.00833519	0.644	19.4949	0.0263867	up	0.827469	-0.0276574	20.1389	0.867357	n.s.	19.4673	0.00104802	-0.671658	0.00547235	down	0.14438	0.16271	n.s.	0.376256	0.296191	19.7911	0.496162	n.s.	0.288249	-0.347809	0.395648	n.s.	0.308848	0.323848	0.4563	n.s.	0.923751	0.0167082	19.5117	0.948789	n.s.	0.0113881	-0.627292	0.065594	n.s.	0.628862	0.0443656	0.733975	n.s.	0.496423	-0.279483
1099	sp|P14415|AT1B2_HUMAN	ATP1B2	AT1B2_HUMAN Sodium/potassium-transporting ATPase subunit beta-2	0.896682	0.00634653	16.6024	0.919965	n.s.	0.00639675	0.10118	16.6088	0.0244116	n.s.	16.7036	0.102264	0.0948336	0.144688	n.s.	0.00907074	0.0162416	sig	0.0868621	-0.113369	16.4891	0.166973	n.s.	0.137092	-0.119716	0.232251	n.s.	0.0121447	-0.214549	0.0862912	n.s.	0.795514	0.0187583	16.6212	0.858159	n.s.	0.892436	0.0124118	0.920418	n.s.	0.295028	-0.0824219	0.439187	n.s.	0.23195	0.132128
1912	sp|P54709|AT1B3_HUMAN	ATP1B3	AT1B3_HUMAN Sodium/potassium-transporting ATPase subunit beta-3	0.838901	-0.00783823	17.807	0.874953	n.s.	0.00762458	-0.191031	17.7991	0.027013	n.s.	17.6159	0.00997394	-0.183193	0.0228459	n.s.	0.00116253	0.00365655	sig	0.00142095	-0.335668	17.4713	0.0158651	n.s.	0.00172957	-0.327829	0.0209865	n.s.	0.034361	-0.144637	0.128024	n.s.	0.0375988	-0.19828	17.6087	0.120995	n.s.	0.0446236	-0.190442	0.12146	n.s.	0.910803	-0.00724918	0.942441	n.s.	0.122222	0.137388
1150	sp|P16615|AT2A2_HUMAN	ATP2A2	AT2A2_HUMAN Sarcoplasmic/endoplasmic reticulum calcium ATPase 2	0.0052486	-0.182948	21.9141	0.0197541	n.s.	0.5884	-0.0174488	21.7312	0.662179	n.s.	21.8967	0.00127638	0.165499	0.00613115	n.s.	0.0133171	0.0220196	sig	0.0395391	-0.30007	21.6141	0.0957568	n.s.	0.295212	-0.117123	0.403156	n.s.	0.0425104	-0.282622	0.141657	n.s.	0.027223	-0.228075	21.6861	0.103473	n.s.	0.425856	-0.0451274	0.530784	n.s.	0.0187631	-0.210626	0.105797	n.s.	0.620698	0.0719954
1214	sp|P20020|AT2B1_HUMAN	ATP2B1	AT2B1_HUMAN Plasma membrane calcium-transporting ATPase 1	0.872279	0.00886737	19.7053	0.90082	n.s.	0.423427	-0.0337825	19.7142	0.510476	n.s.	19.6716	0.456363	-0.0426499	0.519908	n.s.	0.0595981	0.0751061	n.s.	0.615635	0.0210448	19.7264	0.711996	n.s.	0.827499	0.0121775	0.872868	n.s.	0.229971	0.0548274	0.377235	n.s.	0.851371	-0.0206044	19.6847	0.899101	n.s.	0.807401	-0.0294718	0.855734	n.s.	0.904441	0.0131781	0.938078	n.s.	0.709083	-0.0416493
2270	sp|Q01814-2|AT2B2_HUMAN	ATP2B2	AT2B2_HUMAN Isoform WA of Plasma membrane calcium-transporting ATPase 2	0.0335826	-0.224209	14.4018	0.0694911	n.s.	0.203532	0.118077	14.1776	0.284791	n.s.	14.5198	0.000634971	0.342286	0.00433573	n.s.	0.0258417	0.0374786	sig	0.678346	-0.0344061	14.3674	0.765798	n.s.	0.00491195	0.189803	0.0312053	n.s.	0.0315709	-0.152483	0.123613	n.s.	0.531309	-0.0800717	14.3217	0.646793	n.s.	0.131075	0.144137	0.231435	n.s.	0.0935858	-0.198148	0.218693	n.s.	0.61029	-0.0456656
2904	sp|Q16720|AT2B3_HUMAN	ATP2B3	AT2B3_HUMAN Plasma membrane calcium-transporting ATPase 3	0.203316	0.115031	15.0401	0.281565	n.s.	0.642462	0.027902	15.1551	0.710611	n.s.	15.068	0.33413	-0.0871288	0.399772	n.s.	1.57581e-05	0.000250259	sig	0.00182559	-0.396393	14.6437	0.0177087	n.s.	0.0028262	-0.511424	0.0247862	n.s.	0.0019814	-0.424295	0.0488076	n.s.	0.249359	0.0771049	15.1172	0.380109	n.s.	0.704743	-0.0379259	0.772844	n.s.	0.487319	0.0492029	0.618333	n.s.	0.00418527	0.473498
1297	sp|P23634|AT2B4_HUMAN	ATP2B4	AT2B4_HUMAN Plasma membrane calcium-transporting ATPase 4	0.386723	-0.0641053	17.0008	0.474076	n.s.	0.00490012	-0.329032	16.9367	0.0210354	n.s.	16.6717	0.00243603	-0.264927	0.00889324	n.s.	0.00146645	0.00425539	sig	0.0196353	-0.411099	16.5897	0.0614307	n.s.	0.0255882	-0.346993	0.0763066	n.s.	0.437095	-0.0820667	0.576623	n.s.	0.0229439	-0.312884	16.6879	0.096862	n.s.	0.0121984	-0.248779	0.0673653	n.s.	0.528365	0.0161475	0.652402	n.s.	0.476624	0.0982142
2227	sp|P98194-3|AT2C1_HUMAN	ATP2C1	AT2C1_HUMAN Isoform 3 of Calcium-transporting ATPase type 2C member 1	0.000270681	0.4043	15.4296	0.00526014	n.s.	0.557046	-0.0129161	15.8339	0.634522	n.s.	15.4167	0.000340896	-0.417216	0.00315122	n.s.	1.61542e-05	0.000254694	sig	0.0584818	-0.099241	15.3304	0.124905	n.s.	0.000492088	-0.503541	0.0137445	n.s.	0.100896	-0.0863249	0.230505	n.s.	0.0102948	-0.116108	15.3135	0.0720736	n.s.	0.00133061	-0.520408	0.0394232	n.s.	0.0341066	-0.103192	0.134464	n.s.	0.757046	-0.0168672
1322	sp|P25705|ATPA_HUMAN	ATP5A1	ATPA_HUMAN ATP synthase subunit alpha, mitochondrial	0.422991	-0.036336	22.333	0.508908	n.s.	0.114723	-0.0318942	22.2967	0.182475	n.s.	22.3011	0.914394	0.00444182	0.929018	n.s.	1.753e-05	0.000268545	sig	0.000800209	-0.349606	21.9834	0.0128033	n.s.	0.00387295	-0.31327	0.0282917	n.s.	0.000933065	-0.317712	0.0404163	n.s.	0.00249952	-0.220877	22.1121	0.0499852	n.s.	0.0368988	-0.184541	0.110902	n.s.	0.00154182	-0.188983	0.0612235	n.s.	0.0752926	0.128729
894	sp|P06576|ATPB_HUMAN	ATP5B	ATPB_HUMAN ATP synthase subunit beta, mitochondrial	0.0013074	0.139914	20.0949	0.00948113	n.s.	0.00125944	0.238576	20.2348	0.0106751	n.s.	20.3335	0.0299023	0.0986614	0.0528078	n.s.	6.52392e-05	0.000587454	sig	0.437022	-0.0120984	20.0828	0.556475	n.s.	0.000527588	-0.152013	0.0143465	n.s.	0.000865586	-0.250674	0.0404163	n.s.	0.292493	0.059181	20.1541	0.424587	n.s.	0.183963	-0.0807332	0.290044	n.s.	0.0493006	-0.179395	0.159405	n.s.	0.211381	0.0712794
1511	sp|P36542|ATPG_HUMAN	ATP5C1	ATPG_HUMAN ATP synthase subunit gamma, mitochondrial	0.00873431	0.17843	20.6127	0.0272369	n.s.	0.0743808	0.13368	20.7911	0.131763	n.s.	20.7464	0.379957	-0.0447505	0.445553	n.s.	0.215147	0.232127	n.s.	0.701089	-0.0649969	20.5477	0.783962	n.s.	0.189565	-0.243427	0.2915	n.s.	0.281301	-0.198677	0.430808	n.s.	0.459018	-0.0609099	20.5518	0.583795	n.s.	0.0264508	-0.23934	0.0941247	n.s.	0.0912865	-0.19459	0.216563	n.s.	0.985424	0.00408707
1401	sp|P30049|ATPD_HUMAN	ATP5D	ATPD_HUMAN ATP synthase subunit delta, mitochondrial	0.367973	-0.0847467	19.3667	0.455312	n.s.	0.104009	0.188081	19.2819	0.169869	n.s.	19.5547	0.0421854	0.272827	0.0693634	n.s.	0.0787708	0.0952126	n.s.	0.292415	-0.11368	19.253	0.409698	n.s.	0.779618	-0.0289333	0.839209	n.s.	0.0416148	-0.301761	0.140285	n.s.	0.385969	-0.104012	19.2627	0.513186	n.s.	0.868626	-0.0192657	0.902614	n.s.	0.0846474	-0.292093	0.2073	n.s.	0.941046	0.00966754
1304	sp|P24539|AT5F1_HUMAN	ATP5F1	AT5F1_HUMAN ATP synthase F(0) complex subunit B1, mitochondrial	0.0106413	0.125578	20.8182	0.0311398	n.s.	0.991237	-0.000333165	20.9438	0.993537	n.s.	20.8179	0.015734	-0.125912	0.0321425	n.s.	5.8938e-05	0.000551042	sig	0.0017331	-0.273519	20.5447	0.017493	n.s.	0.000507148	-0.399098	0.014009	n.s.	0.00227211	-0.273186	0.0510581	n.s.	0.0457165	-0.147746	20.6705	0.133706	n.s.	0.0105538	-0.273325	0.0641585	n.s.	0.0557012	-0.147413	0.167803	n.s.	0.114006	0.125773
618	sp|O75947|ATP5H_HUMAN	ATP5H	ATP5H_HUMAN ATP synthase subunit d, mitochondrial	0.000729266	0.199957	19.4039	0.00745728	n.s.	6.79316e-05	0.109321	19.6038	0.00374672	n.s.	19.5132	0.0130008	-0.0906363	0.0276849	n.s.	0.000699037	0.00257666	sig	0.717651	-0.0198444	19.384	0.79698	n.s.	0.0161718	-0.219802	0.0584456	n.s.	0.0646938	-0.129166	0.178314	n.s.	0.00668725	-0.107657	19.2962	0.0652779	n.s.	0.00210935	-0.307615	0.0444433	n.s.	0.000815808	-0.216978	0.0558206	n.s.	0.283206	-0.0878127
1964	sp|P56385|ATP5I_HUMAN	ATP5I	ATP5I_HUMAN ATP synthase subunit e, mitochondrial	0.0149844	0.125496	18.2086	0.0390896	n.s.	0.0160496	0.104547	18.3341	0.043334	n.s.	18.3131	0.395377	-0.0209487	0.460468	n.s.	4.49906e-05	0.000465886	sig	0.0278233	-0.119732	18.0888	0.0767865	n.s.	0.0016635	-0.245227	0.0206503	n.s.	0.00136648	-0.224279	0.0440536	n.s.	0.0849069	-0.0781209	18.1305	0.189669	n.s.	0.00383944	-0.203617	0.0478046	n.s.	0.00090653	-0.182668	0.0567157	n.s.	0.306453	0.0416108
6489	tr|G3V325|G3V325_HUMAN	ATP5J2-PTCD1	G3V325_HUMAN Pentatricopeptide repeat-containing protein 1, mitochondrial	0.015353	0.19006	18.0371	0.039684	n.s.	0.00932467	0.160433	18.2272	0.0305944	n.s.	18.1975	0.434547	-0.0296273	0.49909	n.s.	0.00452981	0.00959882	sig	0.402037	-0.0718608	17.9652	0.521456	n.s.	0.0269413	-0.261921	0.0789489	n.s.	0.0290695	-0.232294	0.119905	n.s.	0.743353	-0.0222253	18.0149	0.819902	n.s.	0.0415523	-0.212285	0.117665	n.s.	0.0286626	-0.182658	0.125803	n.s.	0.653608	0.0496354
622	sp|O75964|ATP5L_HUMAN	ATP5L	ATP5L_HUMAN ATP synthase subunit g, mitochondrial	0.0272864	0.205264	17.5806	0.0591161	n.s.	0.0138339	0.206653	17.7858	0.0392656	n.s.	17.7872	0.980024	0.00138931	0.983363	n.s.	0.000373326	0.00171207	sig	0.0931049	-0.107704	17.4729	0.175741	n.s.	0.0038049	-0.312968	0.0280498	n.s.	0.00122261	-0.314357	0.0427905	n.s.	0.654043	-0.0268021	17.5538	0.749328	n.s.	0.0283375	-0.232066	0.0973634	n.s.	0.00812983	-0.233456	0.0844001	n.s.	0.113275	0.0809018
1667	sp|P48047|ATPO_HUMAN	ATP5O	ATPO_HUMAN ATP synthase subunit O, mitochondrial	0.0686743	0.10499	21.3767	0.118385	n.s.	0.0050069	0.213676	21.4817	0.0213006	n.s.	21.5904	0.0348033	0.108686	0.0595998	n.s.	0.000708483	0.00260407	sig	0.223253	-0.0608848	21.3158	0.334628	n.s.	0.0132001	-0.165875	0.0521248	n.s.	0.00133503	-0.274561	0.0440536	n.s.	0.722663	-0.0223318	21.3544	0.803503	n.s.	0.097023	-0.127322	0.18937	n.s.	0.0158279	-0.236008	0.100151	n.s.	0.520513	0.038553
4766	sp|Q99766|ATP5S_HUMAN	ATP5S	ATP5S_HUMAN ATP synthase subunit s, mitochondrial	0.312915	0.0853108	16.638	0.398967	n.s.	0.252518	0.0352022	16.7233	0.338712	n.s.	16.6732	0.527217	-0.0501086	0.58761	n.s.	0.0269966	0.0388061	sig	0.0203956	-0.255279	16.3827	0.0630637	n.s.	0.0239963	-0.34059	0.0734166	n.s.	0.0122435	-0.290482	0.0866496	n.s.	0.406529	-0.119277	16.5187	0.533339	n.s.	0.269519	-0.204587	0.376561	n.s.	0.295958	-0.154479	0.440066	n.s.	0.423427	0.136003
5619	sp|Q9NW81-4|AT5SL_HUMAN	ATP5SL	AT5SL_HUMAN Isoform 4 of ATP synthase subunit s-like protein	0.903194	0.013972	16.2264	0.924451	n.s.	0.000660789	0.520334	16.2404	0.00786252	n.s.	16.7467	0.00837902	0.506362	0.020287	n.s.	0.00773861	0.0142961	sig	0.0543444	0.209037	16.4354	0.118609	n.s.	0.174569	0.195065	0.274299	n.s.	0.01292	-0.311297	0.0893377	n.s.	0.396431	0.0545856	16.281	0.524153	n.s.	0.771717	0.0406136	0.826703	n.s.	0.00172767	-0.465749	0.0612235	n.s.	0.16202	-0.154452
2865	sp|Q15904|VAS1_HUMAN	ATP6AP1	VAS1_HUMAN V-type proton ATPase subunit S1	0.0188335	0.167586	17.1647	0.0458113	n.s.	0.927863	0.00374691	17.3323	0.947605	n.s.	17.1685	0.00628557	-0.163839	0.0165706	n.s.	0.00343703	0.00785329	sig	0.518152	-0.0584465	17.1063	0.629801	n.s.	0.0462949	-0.226032	0.111479	n.s.	0.462267	-0.0621934	0.599668	n.s.	0.113396	-0.135569	17.0291	0.226271	n.s.	0.0107808	-0.303155	0.0646249	n.s.	0.0574112	-0.139316	0.169817	n.s.	0.515308	-0.0771228
590	sp|O75787|RENR_HUMAN	ATP6AP2	RENR_HUMAN Renin receptor	0.0205342	0.25273	16.474	0.0483333	n.s.	8.43983e-05	0.280309	16.7268	0.00408084	n.s.	16.7543	0.698745	0.0275788	0.745205	n.s.	0.0154618	0.0247617	sig	0.00194318	0.249036	16.7231	0.0179092	n.s.	0.961905	-0.00369386	0.972865	n.s.	0.369398	-0.0312727	0.51268	n.s.	0.0418643	0.14885	16.6229	0.127751	n.s.	0.347121	-0.10388	0.453862	n.s.	0.0430994	-0.131458	0.150143	n.s.	0.164503	-0.100186
591	sp|O75787|RENR_HUMAN	ATP6AP2	RENR_HUMAN Renin receptor	0.0205342	0.25273	16.474	0.0483333	n.s.	8.43983e-05	0.280309	16.7268	0.00408084	n.s.	16.7543	0.698745	0.0275788	0.745205	n.s.	0.0154618	0.0247617	sig	0.00194318	0.249036	16.7231	0.0179092	n.s.	0.961905	-0.00369386	0.972865	n.s.	0.369398	-0.0312727	0.51268	n.s.	0.0418643	0.14885	16.6229	0.127751	n.s.	0.347121	-0.10388	0.453862	n.s.	0.0430994	-0.131458	0.150143	n.s.	0.164503	-0.100186
4316	sp|Q93050-3|VPP1_HUMAN	ATP6V0A1	VPP1_HUMAN Isoform 3 of V-type proton ATPase 116 kDa subunit a isoform 1	0.00163784	0.282148	20.1474	0.0102148	n.s.	0.659598	-0.0166338	20.4296	0.7253	n.s.	20.1308	0.000152759	-0.298781	0.00240597	n.s.	5.49443e-07	3.08137e-05	sig	0.00447033	-0.216056	19.9314	0.02679	n.s.	3.82781e-05	-0.498204	0.00676347	n.s.	0.000767201	-0.199422	0.0404163	n.s.	0.222313	-0.0952477	20.0522	0.35131	n.s.	0.00501365	-0.377395	0.0511255	n.s.	0.199244	-0.0786139	0.341291	n.s.	0.0979184	0.120808
6305	sp|Q9Y487|VPP2_HUMAN	ATP6V0A2	VPP2_HUMAN V-type proton ATPase 116 kDa subunit a isoform 2	0.247427	-0.0795858	16.3676	0.329699	n.s.	0.0327142	-0.183269	16.288	0.0711458	n.s.	16.1843	0.242314	-0.103683	0.302951	n.s.	0.00114042	0.00360257	sig	0.000166469	-0.522667	15.8449	0.00879215	n.s.	0.00210168	-0.443081	0.0225104	n.s.	0.00512311	-0.339398	0.0658906	n.s.	0.0125383	-0.407288	15.9603	0.0772563	n.s.	0.0454197	-0.327702	0.122889	n.s.	0.104999	-0.224019	0.232731	n.s.	0.247279	0.115379
1348	sp|P27449|VATL_HUMAN	ATP6V0C	VATL_HUMAN V-type proton ATPase 16 kDa proteolipid subunit	0.0374382	0.310194	17.1306	0.075529	n.s.	0.552611	-0.115977	17.4407	0.631106	n.s.	17.0146	0.0503296	-0.42617	0.080112	n.s.	0.0273818	0.0392467	sig	0.740247	0.0350858	17.1656	0.814397	n.s.	0.00165873	-0.275108	0.0206503	n.s.	0.377271	0.151062	0.51971	n.s.	0.693834	0.0585907	17.1891	0.782533	n.s.	0.0305612	-0.251603	0.100927	n.s.	0.450254	0.174567	0.585637	n.s.	0.714474	0.023505
2043	sp|P61421|VA0D1_HUMAN	ATP6V0D1	VA0D1_HUMAN V-type proton ATPase subunit d 1	0.000130335	0.237145	17.7773	0.00418104	n.s.	0.619503	0.0200139	18.0144	0.689875	n.s.	17.7973	0.00359233	-0.217131	0.0113886	n.s.	0.00011632	0.000848147	sig	0.789503	-0.00980225	17.7675	0.85238	n.s.	0.00158555	-0.246947	0.0203922	n.s.	0.556842	-0.0298161	0.677876	n.s.	0.953675	0.00119303	17.7785	0.968775	n.s.	0.000270493	-0.235952	0.0256929	n.s.	0.702628	-0.0188209	0.790333	n.s.	0.804789	0.0109953
1534	sp|P38606|VATA_HUMAN	ATP6V1A	VATA_HUMAN V-type proton ATPase catalytic subunit A	0.0491066	0.0993147	21.0265	0.0921282	n.s.	0.00224878	-0.20057	21.1258	0.0139047	n.s.	20.8259	0.00226987	-0.299884	0.00854638	n.s.	0.00605265	0.0118852	sig	0.13316	-0.157993	20.8685	0.228398	n.s.	0.0459293	-0.257308	0.11097	n.s.	0.652149	0.0425762	0.751143	n.s.	0.499652	0.0115099	21.038	0.619468	n.s.	0.141273	-0.0878048	0.242953	n.s.	0.0091401	0.21208	0.0862819	n.s.	0.213757	0.169503
1241	sp|P21281|VATB2_HUMAN	ATP6V1B2	VATB2_HUMAN V-type proton ATPase subunit B, brain isoform	0.00603482	0.306401	19.8205	0.0214121	n.s.	0.00535611	0.213192	20.1269	0.0220786	n.s.	20.0337	0.217633	-0.0932092	0.275819	n.s.	0.00283931	0.00681643	sig	0.00355798	0.357431	20.1779	0.0240077	n.s.	0.54421	0.0510301	0.645521	n.s.	0.0880346	0.144239	0.211846	n.s.	0.00243106	0.286236	20.1067	0.0499852	n.s.	0.797232	-0.0201647	0.847868	n.s.	0.211726	0.0730445	0.35562	n.s.	0.398644	-0.0711948
1242	sp|P21283|VATC1_HUMAN	ATP6V1C1	VATC1_HUMAN V-type proton ATPase subunit C 1	0.211207	0.0748724	20.2305	0.290086	n.s.	0.0018426	-0.307657	20.3054	0.012635	n.s.	19.9229	0.000632967	-0.38253	0.00433573	n.s.	0.0020516	0.00538194	sig	0.0312932	-0.278044	19.9525	0.0824643	n.s.	0.01383	-0.352917	0.0535854	n.s.	0.728575	0.0296128	0.811336	n.s.	0.225474	-0.128539	20.102	0.355146	n.s.	0.0902526	-0.203412	0.181401	n.s.	0.0946662	0.179118	0.220186	n.s.	0.305995	0.149505
6372	sp|Q9Y5K8|VATD_HUMAN	ATP6V1D	VATD_HUMAN V-type proton ATPase subunit D	0.390197	0.103058	19.5039	0.477251	n.s.	0.385673	-0.0738791	19.607	0.472974	n.s.	19.43	0.150658	-0.176937	0.202251	n.s.	0.0159783	0.0254396	sig	0.728473	0.0243888	19.5283	0.804939	n.s.	0.440734	-0.0786688	0.547748	n.s.	0.135423	0.0982679	0.272599	n.s.	0.253836	0.114691	19.6186	0.385212	n.s.	0.926818	0.0116338	0.945683	n.s.	0.0604014	0.18857	0.173929	n.s.	0.112404	0.0903026
1512	sp|P36543|VATE1_HUMAN	ATP6V1E1	VATE1_HUMAN V-type proton ATPase subunit E 1	0.0187569	0.216769	20.2457	0.0456591	n.s.	0.465455	0.0569593	20.4625	0.551386	n.s.	20.3027	0.132623	-0.159809	0.180697	n.s.	0.078414	0.0948344	n.s.	0.18029	0.120502	20.3662	0.285417	n.s.	0.334858	-0.0962669	0.443648	n.s.	0.550005	0.0635425	0.672206	n.s.	0.00572897	0.211088	20.4568	0.0627296	n.s.	0.938163	-0.00568046	0.953765	n.s.	0.173313	0.154129	0.313043	n.s.	0.3956	0.0905864
2921	sp|Q16864-2|VATF_HUMAN	ATP6V1F	VATF_HUMAN Isoform 2 of V-type proton ATPase subunit F	0.133577	-0.129151	18.9882	0.201579	n.s.	0.672368	-0.029329	18.859	0.736841	n.s.	18.9589	0.238035	0.0998215	0.298407	n.s.	0.298177	0.312955	n.s.	0.227647	-0.0733479	18.9148	0.339662	n.s.	0.410655	0.0558027	0.517949	n.s.	0.474293	-0.0440189	0.608959	n.s.	0.313855	0.0699624	19.0581	0.443766	n.s.	0.068459	0.199113	0.153926	n.s.	0.219771	0.0992914	0.363112	n.s.	0.0383449	0.14331
524	sp|O75348|VATG1_HUMAN	ATP6V1G1	VATG1_HUMAN V-type proton ATPase subunit G 1	0.250077	-0.0419859	17.7375	0.332444	n.s.	0.246082	0.0432918	17.6955	0.331382	n.s.	17.7808	0.116262	0.0852777	0.161392	n.s.	0.320179	0.334369	n.s.	0.14987	0.0756681	17.8132	0.249143	n.s.	0.0827788	0.117654	0.16236	n.s.	0.563778	0.0323763	0.683752	n.s.	0.0242445	0.0506356	17.7882	0.0990572	n.s.	0.0954108	0.0926214	0.187785	n.s.	0.863967	0.00734375	0.907082	n.s.	0.672259	-0.0250325
756	sp|O95670|VATG2_HUMAN	ATP6V1G2	VATG2_HUMAN V-type proton ATPase subunit G 2	0.0001568	0.717233	14.5632	0.00443564	up	0.0220687	0.337033	15.2805	0.0538616	n.s.	14.9003	0.00935292	-0.3802	0.0218089	n.s.	0.00148943	0.00429877	sig	0.027162	0.489013	15.0523	0.0756705	n.s.	0.169509	-0.22822	0.26876	n.s.	0.386695	0.15198	0.52887	n.s.	0.00209192	0.68837	15.2516	0.0475004	up	0.48016	-0.0288627	0.57985	n.s.	0.0448621	0.351337	0.151882	n.s.	0.341242	0.199357
5926	sp|Q9UI12|VATH_HUMAN	ATP6V1H	VATH_HUMAN V-type proton ATPase subunit H	0.369652	0.0369703	20.0364	0.457127	n.s.	0.000433974	-0.231177	20.0733	0.00660129	n.s.	19.8052	0.00145111	-0.268147	0.00657566	n.s.	0.000156741	0.00101264	sig	0.0139237	-0.19486	19.8415	0.049641	n.s.	0.0124852	-0.231831	0.0503448	n.s.	0.463639	0.0363163	0.600756	n.s.	0.0164161	-0.123516	19.9129	0.0847618	n.s.	0.0329698	-0.160486	0.105504	n.s.	0.0113278	0.107661	0.0916403	n.s.	0.297293	0.0713449
2320	sp|Q04656-3|ATP7A_HUMAN	ATP7A	ATP7A_HUMAN Isoform 2 of Copper-transporting ATPase 1	0.105147	-0.111186	16.9384	0.165538	n.s.	0.150085	-0.0788322	16.8272	0.224659	n.s.	16.8595	0.384095	0.0323543	0.449176	n.s.	3.1064e-05	0.000367213	sig	0.00106288	-0.384199	16.5542	0.0141395	n.s.	0.00137213	-0.273013	0.0189582	n.s.	6.7301e-05	-0.305367	0.0247352	n.s.	0.0171627	-0.273841	16.6645	0.0867161	n.s.	0.0312911	-0.162654	0.102511	n.s.	0.00187615	-0.195009	0.0624855	n.s.	0.0158347	0.110359
6212	sp|Q9Y2Q0-3|AT8A1_HUMAN	ATP8A1	AT8A1_HUMAN Isoform 3 of Probable phospholipid-transporting ATPase IA	0.0062473	0.22533	19.5449	0.0219894	n.s.	0.00658198	-0.231458	19.7702	0.0249568	n.s.	19.3134	8.28695e-05	-0.456788	0.00197165	n.s.	3.83287e-05	0.000414641	sig	0.00465942	-0.228303	19.3166	0.0272165	n.s.	2.15809e-05	-0.453633	0.00661749	n.s.	0.899579	0.0031555	0.932683	n.s.	0.0481858	-0.199452	19.3454	0.137611	n.s.	0.00211902	-0.424782	0.0444433	n.s.	0.531807	0.0320063	0.654905	n.s.	0.498109	0.0288508
5540	sp|Q9NTI2|AT8A2_HUMAN	ATP8A2	AT8A2_HUMAN Probable phospholipid-transporting ATPase IB	0.00100823	0.598101	17.2802	0.00855152	up	0.125986	-0.0824678	17.8783	0.196247	n.s.	17.1977	0.00101771	-0.680569	0.00537429	down	1.71552e-05	0.000265312	sig	0.0121909	0.278374	17.5586	0.0459018	n.s.	0.0260087	-0.319726	0.0772395	n.s.	0.00840748	0.360842	0.0756673	n.s.	0.0940356	0.0876002	17.3678	0.201505	n.s.	0.0121268	-0.510501	0.067221	n.s.	0.0689515	0.170068	0.185551	n.s.	0.115342	-0.190774
2229	sp|P98198-3|AT8B2_HUMAN	ATP8B2	AT8B2_HUMAN Isoform 3 of Probable phospholipid-transporting ATPase ID	0.0125052	-0.235302	15.7225	0.0345413	n.s.	0.00633565	-0.280238	15.4872	0.0242671	n.s.	15.4423	0.354644	-0.0449359	0.420511	n.s.	0.000409749	0.00182611	sig	0.000765602	-0.475509	15.247	0.0125896	n.s.	0.00405225	-0.240207	0.0289114	n.s.	0.00748669	-0.195271	0.0728582	n.s.	0.0219743	-0.30115	15.4214	0.0945506	n.s.	0.317519	-0.0658473	0.424318	n.s.	0.720834	-0.0209114	0.804514	n.s.	0.0397413	0.17436
487	sp|O75110|ATP9A_HUMAN	ATP9A	ATP9A_HUMAN Probable phospholipid-transporting ATPase IIA	0.0223014	0.19129	18.2072	0.0510105	n.s.	0.00284665	-0.325209	18.3985	0.0156996	n.s.	17.882	0.000686088	-0.516499	0.00448622	n.s.	0.000136208	0.000927128	sig	0.00111423	-0.329903	17.8773	0.014298	n.s.	0.000318523	-0.521193	0.0124942	n.s.	0.915419	-0.00469403	0.943221	n.s.	0.013136	-0.321373	17.8858	0.0781449	n.s.	0.00461278	-0.512663	0.049818	n.s.	0.95526	0.0038356	0.972977	n.s.	0.873281	0.00852963
382	sp|O43861|ATP9B_HUMAN	ATP9B	ATP9B_HUMAN Probable phospholipid-transporting ATPase IIB	0.107351	0.118379	16.318	0.16815	n.s.	0.00425254	-0.263205	16.4364	0.0196832	n.s.	16.0548	0.00172275	-0.381585	0.00727196	n.s.	0.000296775	0.00147544	sig	0.0114492	-0.313725	16.0042	0.0444521	n.s.	0.00448671	-0.432104	0.0305769	n.s.	0.486996	-0.0505194	0.620963	n.s.	0.0211739	-0.381574	15.9364	0.0938548	n.s.	0.0120117	-0.499953	0.0669222	n.s.	0.231795	-0.118368	0.375226	n.s.	0.568175	-0.067849
3138	sp|Q5TC12|ATPF1_HUMAN	ATPAF1	ATPF1_HUMAN ATP synthase mitochondrial F1 complex assembly factor 1	0.0395014	-0.229744	18.8542	0.0783979	n.s.	0.952153	-0.0045975	18.6244	0.966622	n.s.	18.8496	0.0040023	0.225146	0.0121989	n.s.	0.00208009	0.00541868	sig	0.0519605	-0.223043	18.6311	0.114642	n.s.	0.906633	0.00670055	0.93165	n.s.	0.00993045	-0.218446	0.0802292	n.s.	0.806861	-0.0284028	18.8258	0.866931	n.s.	0.0663474	0.201341	0.150959	n.s.	0.73203	-0.0238053	0.81272	n.s.	0.0934387	0.19464
5938	sp|Q9UII2|ATIF1_HUMAN	ATPIF1	ATIF1_HUMAN ATPase inhibitor, mitochondrial	0.203352	0.0812824	17.5935	0.281565	n.s.	0.0111202	0.235394	17.6748	0.0340321	n.s.	17.8289	0.00459849	0.154111	0.0132588	n.s.	0.00263779	0.00646723	sig	0.0204955	0.364512	17.958	0.0630637	n.s.	0.0311024	0.283229	0.0866855	n.s.	0.209463	0.129118	0.356231	n.s.	0.0260199	0.274344	17.8678	0.102311	n.s.	0.00909085	0.193062	0.0611104	n.s.	0.281109	0.0389502	0.424056	n.s.	0.475115	-0.0901679
2555	sp|Q13535|ATR_HUMAN	ATR	ATR_HUMAN Serine/threonine-protein kinase ATR	0.0135368	-0.415686	14.8349	0.0364733	n.s.	0.00532764	-0.511429	14.4193	0.0220313	n.s.	14.3235	0.298497	-0.0957438	0.362942	n.s.	0.00178611	0.00487965	sig	0.00306059	-0.545543	14.2894	0.0222339	n.s.	0.141695	-0.129857	0.237626	n.s.	0.616931	-0.0341131	0.724617	n.s.	0.012432	-0.55721	14.2777	0.0772563	n.s.	0.188067	-0.141525	0.294153	n.s.	0.568636	-0.0457808	0.685234	n.s.	0.84081	-0.0116677
1634	sp|P46100|ATRX_HUMAN	ATRX	ATRX_HUMAN Transcriptional regulator ATRX	0.00460632	-0.158275	19.9191	0.018246	n.s.	0.328397	-0.0474786	19.7608	0.415871	n.s.	19.8716	0.0490826	0.110797	0.0784354	n.s.	0.00144046	0.0042027	sig	0.0139639	-0.11984	19.7992	0.049717	n.s.	0.18363	0.0384355	0.284603	n.s.	0.147674	-0.0723612	0.287173	n.s.	0.0165881	-0.234231	19.6849	0.0851709	n.s.	0.179811	-0.0759558	0.285232	n.s.	0.0539173	-0.186753	0.165742	n.s.	0.0833414	-0.114391
5817	sp|Q9UBB4|ATX10_HUMAN	ATXN10	ATX10_HUMAN Ataxin-10	0.0124688	-0.119484	20.2357	0.0344996	n.s.	7.8078e-05	-0.356245	20.1162	0.0039527	n.s.	19.8794	0.0021059	-0.23676	0.00814918	n.s.	0.00247125	0.00618252	sig	0.00129381	-0.34124	19.8944	0.0151768	n.s.	0.0110194	-0.221755	0.0473829	n.s.	0.762533	0.015005	0.835929	n.s.	0.0241805	-0.101193	20.1345	0.0990204	n.s.	0.684476	0.0182916	0.754963	n.s.	0.00494758	0.255052	0.077584	n.s.	0.0258302	0.240047
4752	sp|Q99700|ATX2_HUMAN	ATXN2	ATX2_HUMAN Ataxin-2	0.00592365	0.0848763	18.5799	0.0212425	n.s.	0.00719934	-0.100277	18.6648	0.0263077	n.s.	18.4796	0.000463923	-0.185153	0.00358323	n.s.	0.0163074	0.025824	sig	0.216731	0.104501	18.6844	0.327294	n.s.	0.795202	0.0196246	0.850035	n.s.	0.046163	0.204778	0.148161	n.s.	0.480313	0.0494814	18.6294	0.602017	n.s.	0.599212	-0.0353949	0.682646	n.s.	0.0956777	0.149758	0.22111	n.s.	0.646159	-0.0550195
4161	sp|Q8WWM7-3|ATX2L_HUMAN	ATXN2L	ATX2L_HUMAN Isoform 3 of Ataxin-2-like protein	0.0041336	-0.196562	18.7927	0.0172588	n.s.	0.0018621	-0.144795	18.5961	0.0126874	n.s.	18.6479	0.193384	0.0517676	0.250125	n.s.	0.000550647	0.00220667	sig	0.520768	0.02052	18.8132	0.631707	n.s.	0.00533103	0.217082	0.0322851	n.s.	0.00466972	0.165315	0.0630412	n.s.	0.0180031	-0.112001	18.6807	0.0885883	n.s.	0.135739	0.0845612	0.236406	n.s.	0.254095	0.0327935	0.396088	n.s.	0.0351758	-0.132521
1900	sp|P54252|ATX3_HUMAN	ATXN3	ATX3_HUMAN Ataxin-3	0.678293	-0.0547895	14.5023	0.740829	n.s.	0.113213	0.156973	14.4475	0.180473	n.s.	14.6593	0.175106	0.211763	0.229336	n.s.	0.292172	0.306951	n.s.	0.163826	0.151566	14.6539	0.266291	n.s.	0.203321	0.206356	0.307114	n.s.	0.958248	-0.00540712	0.971137	n.s.	0.126041	0.195554	14.6979	0.24022	n.s.	0.219539	0.250344	0.326438	n.s.	0.738897	0.0385807	0.816804	n.s.	0.737379	0.0439878
6411	sp|Q9Y679|AUP1_HUMAN	AUP1	AUP1_HUMAN Ancient ubiquitous protein 1	0.0702713	0.127499	16.9015	0.120753	n.s.	0.00201924	0.293767	17.029	0.0132535	n.s.	17.1952	0.013986	0.166268	0.0293394	n.s.	0.00508725	0.0104057	sig	0.270376	0.0930069	16.9945	0.385656	n.s.	0.657313	-0.0344918	0.740635	n.s.	0.0360382	-0.20076	0.131048	n.s.	0.691595	0.0217487	16.9232	0.781027	n.s.	0.115188	-0.10575	0.212897	n.s.	0.00162332	-0.272018	0.0612235	n.s.	0.446	-0.0712582
198	sp|O14965|AURKA_HUMAN	AURKA	AURKA_HUMAN Aurora kinase A	0.000322195	-0.423904	13.9588	0.0054666	n.s.	0.765812	0.0295499	13.5349	0.816732	n.s.	13.9883	0.00724589	0.453453	0.0182554	n.s.	0.0199491	0.0303951	sig	0.470613	-0.13865	13.8201	0.587134	n.s.	0.173926	0.285253	0.273629	n.s.	0.431611	-0.1682	0.572216	n.s.	0.00524921	-0.28913	13.6696	0.0617707	n.s.	0.0144275	0.134773	0.0713251	n.s.	0.0666771	-0.31868	0.181901	n.s.	0.54544	-0.15048
4498	sp|Q96GD4|AURKB_HUMAN	AURKB	AURKB_HUMAN Aurora kinase B	8.64452e-06	-0.860575	18.3457	0.00189639	down	0.0172468	0.0463684	17.4851	0.0455973	n.s.	18.3921	5.9956e-06	0.906944	0.00106589	up	1.58123e-08	3.53324e-06	sig	0.000244527	-0.543205	17.8025	0.00972839	n.s.	0.00341617	0.31737	0.026569	n.s.	0.00016533	-0.589574	0.0301845	down	0.00241414	-0.390566	17.9551	0.0498445	n.s.	0.00301576	0.470009	0.046334	n.s.	0.00156738	-0.436934	0.0612235	n.s.	0.108	0.152639
4188	sp|Q8WXX7|AUTS2_HUMAN	AUTS2	AUTS2_HUMAN Autism susceptibility gene 2 protein	0.072248	0.432259	13.829	0.123331	n.s.	9.60861e-06	1.35129	14.2613	0.00239161	up	15.1803	0.00706361	0.919029	0.0179835	up	0.000351119	0.00164635	sig	7.56159e-05	1.50697	15.336	0.00770362	up	0.00541409	1.07471	0.0324545	up	0.178216	0.15568	0.321589	n.s.	3.55837e-05	1.40344	15.2325	0.0221953	up	0.0236573	0.971183	0.0884078	n.s.	0.400378	0.0521542	0.539499	n.s.	0.42401	-0.103526
5458	sp|Q9NQS1|AVEN_HUMAN	AVEN	AVEN_HUMAN Cell death regulator Aven	0.0543699	0.405229	15.8825	0.0992442	n.s.	0.0157714	0.504621	16.2877	0.0429046	n.s.	16.3871	0.312111	0.0993921	0.376765	n.s.	0.0588522	0.0743182	n.s.	0.022754	0.681469	16.564	0.0675738	n.s.	0.171225	0.276239	0.270543	n.s.	0.285541	0.176847	0.434547	n.s.	0.244627	0.359281	16.2418	0.374269	n.s.	0.847501	-0.045948	0.88649	n.s.	0.502716	-0.14534	0.631562	n.s.	0.310799	-0.322187
6111	sp|Q9UPN4|AZI1_HUMAN	AZI1	AZI1_HUMAN 5-azacytidine-induced protein 1	6.26734e-06	1.53929	18.2484	0.0016834	up	0.0754406	0.202448	19.7876	0.133058	n.s.	18.4508	6.01062e-05	-1.33684	0.0017704	down	6.23069e-11	5.04686e-08	sig	0.335299	-0.0538142	18.1945	0.455405	n.s.	8.20807e-07	-1.5931	0.00120758	down	0.0274607	-0.256262	0.117923	n.s.	0.070579	-0.182731	18.0656	0.170909	n.s.	3.68817e-05	-1.72202	0.0141823	down	0.0304408	-0.385179	0.128926	n.s.	0.0605225	-0.128917
5249	sp|Q9H6S1|AZI2_HUMAN	AZI2	AZI2_HUMAN 5-azacytidine-induced protein 2	0.0174705	-0.240778	13.8594	0.0434917	n.s.	0.500727	-0.0546251	13.6186	0.584844	n.s.	13.8048	0.0508813	0.186153	0.0807323	n.s.	0.0348325	0.0477097	sig	0.954487	-0.00347365	13.8559	0.970817	n.s.	0.00815719	0.237304	0.0401052	n.s.	0.465058	0.0511515	0.601416	n.s.	0.970815	0.00248896	13.8619	0.980958	n.s.	0.0158215	0.243267	0.0743459	n.s.	0.485256	0.0571141	0.616561	n.s.	0.888543	0.0059626
3384	sp|Q6Y288|B3GLT_HUMAN	B3GALTL	B3GLT_HUMAN Beta-1,3-glucosyltransferase	0.047999	0.110983	17.3249	0.0905484	n.s.	0.0107993	0.208227	17.4358	0.0333713	n.s.	17.5331	0.0388833	0.0972445	0.0651406	n.s.	0.0871357	0.103775	n.s.	0.265044	0.136612	17.4615	0.380395	n.s.	0.810583	0.0256297	0.859669	n.s.	0.525163	-0.0716148	0.653303	n.s.	0.0683175	0.167393	17.4922	0.167945	n.s.	0.270354	0.0564103	0.377267	n.s.	0.49128	-0.0408342	0.621655	n.s.	0.831979	0.0307806
639	sp|O94766|B3GA3_HUMAN	B3GAT3	B3GA3_HUMAN Galactosylgalactosylxylosylprotein 3-beta-glucuronosyltransferase 3	0.0396277	-0.131637	18.306	0.0786004	n.s.	0.396307	0.0249582	18.1743	0.482992	n.s.	18.3309	0.0136131	0.156595	0.0287058	n.s.	0.0367454	0.0499086	sig	0.0988443	-0.133937	18.172	0.183949	n.s.	0.974577	-0.00230026	0.983134	n.s.	0.0522598	-0.158895	0.158396	n.s.	0.048004	-0.136628	18.1694	0.137518	n.s.	0.932452	-0.00499087	0.950195	n.s.	0.0125293	-0.161586	0.0931001	n.s.	0.975013	-0.00269061
336	sp|O43505|B3GN1_HUMAN	B3GNT1	B3GN1_HUMAN N-acetyllactosaminide beta-1,3-N-acetylglucosaminyltransferase	0.000929969	1.02325	13.2863	0.00830052	up	0.166252	-0.232988	14.3095	0.243021	n.s.	13.0533	8.3369e-05	-1.25624	0.00197165	down	0.0389278	0.0523561	n.s.	0.770136	0.111652	13.3979	0.83761	n.s.	0.0543963	-0.9116	0.122947	n.s.	0.375836	0.34464	0.518809	n.s.	0.186549	-0.256957	13.0293	0.312402	n.s.	3.04581e-05	-1.28021	0.0141823	down	0.825593	-0.0239691	0.880777	n.s.	0.460683	-0.368609
4185	sp|Q8WXS3|BAALC_HUMAN	BAALC	BAALC_HUMAN Brain and acute leukemia cytoplasmic protein	4.39988e-06	0.543146	16.6808	0.00165469	n.s.	0.337288	-0.0513894	17.2239	0.42464	n.s.	16.6294	0.000230542	-0.594535	0.00275629	down	0.000110641	0.000826938	sig	0.167408	0.166839	16.8476	0.270592	n.s.	0.0191567	-0.376307	0.0645518	n.s.	0.114889	0.218229	0.247584	n.s.	0.000896067	0.22457	16.9054	0.0407216	n.s.	0.000349018	-0.318576	0.0273729	n.s.	0.0192245	0.275959	0.106293	n.s.	0.681207	0.0577305
5634	sp|Q9NWV8|BABA1_HUMAN	BABAM1	BABA1_HUMAN BRISC and BRCA1-A complex member 1	0.382835	0.0547861	16.4085	0.470288	n.s.	0.933722	0.00445205	16.4632	0.951638	n.s.	16.4129	0.143582	-0.0503341	0.193715	n.s.	0.197886	0.21526	n.s.	0.337162	0.0800119	16.4885	0.457073	n.s.	0.697012	0.0252258	0.771942	n.s.	0.241936	0.0755599	0.390107	n.s.	0.437773	0.062626	16.4711	0.56397	n.s.	0.871544	0.00783992	0.904877	n.s.	0.161107	0.058174	0.299219	n.s.	0.833518	-0.0173859
1970	sp|P56817|BACE1_HUMAN	BACE1	BACE1_HUMAN Beta-secretase 1	0.186797	0.164023	12.314	0.263135	n.s.	0.780096	-0.0279321	12.478	0.827471	n.s.	12.2861	0.102834	-0.191955	0.145382	n.s.	0.174494	0.192463	n.s.	0.382014	-0.131817	12.1822	0.502527	n.s.	0.0895868	-0.29584	0.172492	n.s.	0.453894	-0.103885	0.591679	n.s.	0.2199	-0.208474	12.1055	0.34874	n.s.	0.0667136	-0.372497	0.151632	n.s.	0.228404	-0.180542	0.371128	n.s.	0.687104	-0.076657
183	sp|O14867|BACH1_HUMAN	BACH1	BACH1_HUMAN Transcription regulator protein BACH1	0.47367	-0.0317159	17.5169	0.558069	n.s.	0.841388	-0.00894258	17.4852	0.877998	n.s.	17.508	0.658339	0.0227733	0.708994	n.s.	0.0110629	0.0190203	sig	0.0162697	0.182384	17.6993	0.0546541	n.s.	0.0138492	0.2141	0.0536099	n.s.	0.0219174	0.191327	0.106499	n.s.	0.235526	0.0458894	17.5628	0.365997	n.s.	0.168001	0.0776052	0.273138	n.s.	0.315243	0.054832	0.459257	n.s.	0.0764315	-0.136495
5010	sp|Q9BYV9|BACH2_HUMAN	BACH2	BACH2_HUMAN Transcription regulator protein BACH2	0.000522391	0.535733	17.0629	0.00664325	n.s.	0.648618	-0.0108085	17.5987	0.715533	n.s.	17.0521	0.000480064	-0.546542	0.00365168	n.s.	1.70672e-06	6.9122e-05	sig	0.000723908	0.381874	17.4448	0.0124901	n.s.	0.0701994	-0.153859	0.145674	n.s.	0.000642484	0.392683	0.0379138	n.s.	0.0185644	0.237499	17.3004	0.0893851	n.s.	0.0334449	-0.298235	0.106323	n.s.	0.0163046	0.248307	0.10126	n.s.	0.121489	-0.144376
4300	sp|Q92934|BAD_HUMAN	BAD	BAD_HUMAN Bcl2 antagonist of cell death	0.928494	0.00597553	16.322	0.943047	n.s.	0.464904	0.0621024	16.328	0.551103	n.s.	16.3841	0.310342	0.0561269	0.37484	n.s.	0.816852	0.820015	n.s.	0.369346	0.0849402	16.407	0.489741	n.s.	0.25174	0.0789647	0.359276	n.s.	0.77327	0.0228378	0.842716	n.s.	0.681681	-0.052059	16.27	0.772794	n.s.	0.544896	-0.0580346	0.637426	n.s.	0.348718	-0.114161	0.492415	n.s.	0.308174	-0.136999
4778	sp|Q99933|BAG1_HUMAN	BAG1	BAG1_HUMAN BAG family molecular chaperone regulator 1	0.0677021	0.157517	17.4955	0.117052	n.s.	0.0407616	0.145493	17.653	0.0838948	n.s.	17.641	0.826834	-0.0120245	0.856303	n.s.	0.0143103	0.0232816	sig	0.0209065	0.187281	17.6827	0.0638617	n.s.	0.605959	0.0297636	0.698065	n.s.	0.295504	0.0417881	0.444388	n.s.	0.0272427	0.228092	17.7236	0.103473	n.s.	0.325961	0.0705748	0.432833	n.s.	0.0721225	0.0825993	0.190679	n.s.	0.327401	0.0408112
775	sp|O95816|BAG2_HUMAN	BAG2	BAG2_HUMAN BAG family molecular chaperone regulator 2	0.327835	-0.0658767	17.0347	0.414363	n.s.	0.0985065	0.095015	16.9688	0.162944	n.s.	17.1297	0.0786119	0.160892	0.116117	n.s.	0.0748967	0.090954	n.s.	0.189533	-0.118869	16.9158	0.295945	n.s.	0.594107	-0.052992	0.68837	n.s.	0.0611947	-0.213884	0.17342	n.s.	0.413809	-0.0790988	16.9556	0.539968	n.s.	0.909813	-0.0132221	0.932699	n.s.	0.163378	-0.174114	0.302351	n.s.	0.767849	0.0397699
776	sp|O95817|BAG3_HUMAN	BAG3	BAG3_HUMAN BAG family molecular chaperone regulator 3	0.136234	-0.103323	19.8561	0.204777	n.s.	0.914033	-0.00238515	19.7528	0.93581	n.s.	19.8537	0.154106	0.100938	0.206069	n.s.	0.00218337	0.00562777	sig	0.991607	-0.000602137	19.8555	0.994879	n.s.	0.247749	0.102721	0.355411	n.s.	0.976066	0.00178301	0.983738	n.s.	0.197587	0.0955712	19.9517	0.324635	n.s.	0.11486	0.198894	0.212644	n.s.	0.207178	0.0979563	0.350074	n.s.	0.35687	0.0961733
737	sp|O95429|BAG4_HUMAN	BAG4	BAG4_HUMAN BAG family molecular chaperone regulator 4	0.00102078	-0.584996	19.0276	0.00859437	down	0.114023	-0.0948319	18.4426	0.18163	n.s.	18.9328	0.00278813	0.490164	0.0097161	n.s.	0.000129826	0.000898794	sig	0.0184452	-0.157466	18.8701	0.0591709	n.s.	0.00383837	0.42753	0.0282003	n.s.	0.286061	-0.0626338	0.435135	n.s.	0.269165	-0.11912	18.9085	0.400411	n.s.	0.0274735	0.465876	0.096024	n.s.	0.817211	-0.0242885	0.874622	n.s.	0.703675	0.0383453
6014	sp|Q9UL15-2|BAG5_HUMAN	BAG5	BAG5_HUMAN Isoform 2 of BAG family molecular chaperone regulator 5	0.727882	0.0161213	18.8871	0.784153	n.s.	0.0713697	-0.104105	18.9032	0.128074	n.s.	18.783	0.00367031	-0.120227	0.0115538	n.s.	0.0632785	0.0788699	n.s.	0.20277	0.0811305	18.9682	0.311806	n.s.	0.158329	0.0650091	0.256365	n.s.	0.00743975	0.185236	0.0727143	n.s.	0.970695	0.00326803	18.8904	0.980958	n.s.	0.857541	-0.0128533	0.893817	n.s.	0.198337	0.107373	0.340366	n.s.	0.387306	-0.0778624
1638	sp|P46379-3|BAG6_HUMAN	BAG6	BAG6_HUMAN Isoform 3 of Large proline-rich protein BAG6	0.166664	-0.0879922	18.7365	0.240695	n.s.	0.0062332	-0.280472	18.6485	0.0240137	n.s.	18.456	0.00325681	-0.19248	0.0107894	n.s.	0.00360623	0.00813946	sig	0.0234738	-0.277875	18.4586	0.0690937	n.s.	0.0423979	-0.189883	0.104942	n.s.	0.970283	0.00259688	0.980466	n.s.	0.128519	-0.141829	18.5946	0.243367	n.s.	0.253765	-0.0538371	0.361327	n.s.	0.0424528	0.138643	0.149438	n.s.	0.203778	0.136046
5773	sp|Q9P281|BAHC1_HUMAN	BAHCC1	BAHC1_HUMAN BAH and coiled-coil domain-containing protein 1	0.22654	-0.309804	16.5466	0.306916	n.s.	0.0293406	-0.677962	16.2368	0.0659933	n.s.	15.8686	0.0158658	-0.368158	0.0322782	n.s.	0.0310132	0.0434236	sig	0.0636369	-0.577646	15.9689	0.133099	n.s.	0.118339	-0.267842	0.209403	n.s.	0.42566	0.100316	0.567313	n.s.	0.117231	-0.620437	15.9262	0.23058	n.s.	0.146718	-0.310633	0.249536	n.s.	0.684007	0.0575253	0.777868	n.s.	0.828543	-0.0427906
6147	sp|Q9UQB8|BAIP2_HUMAN	BAIAP2	BAIP2_HUMAN Brain-specific angiogenesis inhibitor 1-associated protein 2	0.00254722	-0.328686	18.7144	0.0130836	n.s.	0.137323	-0.136759	18.3858	0.209181	n.s.	18.5777	0.0292339	0.191927	0.0518009	n.s.	0.0319538	0.0445005	sig	0.0694644	-0.157667	18.5568	0.141693	n.s.	0.0185432	0.171019	0.0632755	n.s.	0.78301	-0.0209088	0.8498	n.s.	0.186497	-0.1147	18.5997	0.312402	n.s.	0.00663407	0.213986	0.055541	n.s.	0.7958	0.0220586	0.860202	n.s.	0.538508	0.0429674
563	sp|O75531|BAF_HUMAN	BANF1	BAF_HUMAN Barrier-to-autointegration factor	0.143578	-0.264891	17.1575	0.213163	n.s.	0.0935611	0.356834	16.8926	0.156782	n.s.	17.5143	0.00423183	0.621724	0.0126051	up	0.0334218	0.0461811	sig	0.506594	0.136417	17.2939	0.618683	n.s.	0.046268	0.401308	0.111479	n.s.	0.235961	-0.220417	0.3836	n.s.	0.0907629	0.515454	17.6729	0.196582	n.s.	0.0104508	0.780345	0.0641585	n.s.	0.406713	0.15862	0.545313	n.s.	0.159275	0.379037
3902	sp|Q8N9N5|BANP_HUMAN	BANP	BANP_HUMAN Protein BANP	0.000889595	-0.320719	16.8263	0.00819524	n.s.	0.0930793	0.0710596	16.5056	0.156257	n.s.	16.8974	0.000286276	0.391779	0.00293325	n.s.	4.68228e-06	0.000116512	sig	0.109831	-0.0788166	16.7475	0.199413	n.s.	0.00342303	0.241902	0.026569	n.s.	0.0134472	-0.149876	0.0897981	n.s.	0.0142932	-0.188537	16.6378	0.0810324	n.s.	0.0389295	0.132182	0.113275	n.s.	0.00367566	-0.259597	0.0715264	n.s.	0.0763346	-0.10972
4227	sp|Q92560|BAP1_HUMAN	BAP1	BAP1_HUMAN Ubiquitin carboxyl-terminal hydrolase BAP1	0.00145183	-0.208462	16.4161	0.00982033	n.s.	0.159323	0.0885629	16.2077	0.235256	n.s.	16.5047	0.00291034	0.297025	0.0100007	n.s.	0.0022876	0.00582463	sig	0.848094	-0.00903738	16.4071	0.894474	n.s.	0.00613296	0.199425	0.0347695	n.s.	0.166531	-0.0976002	0.308233	n.s.	0.140538	0.106677	16.5228	0.258104	n.s.	0.00578431	0.315139	0.0528214	n.s.	0.817474	0.0181142	0.874627	n.s.	0.166688	0.115714
3738	sp|Q8IXM2-3|BAP18_HUMAN	BAP18	BAP18_HUMAN Isoform 3 of Chromatin complexes subunit BAP18	0.0205918	-0.234236	17.4968	0.0484162	n.s.	0.427341	0.03924	17.2626	0.51462	n.s.	17.5361	0.00513726	0.273476	0.0143302	n.s.	0.00199403	0.00527615	sig	0.687518	-0.0217043	17.4751	0.772653	n.s.	0.0174618	0.212532	0.0614625	n.s.	0.120555	-0.0609443	0.254793	n.s.	0.475145	0.0625127	17.5593	0.597968	n.s.	0.0356842	0.296749	0.109279	n.s.	0.712605	0.0232728	0.798216	n.s.	0.284584	0.084217
4758	sp|Q99728|BARD1_HUMAN	BARD1	BARD1_HUMAN BRCA1-associated RING domain protein 1	0.000112943	-0.559807	13.5886	0.00401753	n.s.	0.857492	0.0150241	13.0288	0.890901	n.s.	13.6037	0.00180657	0.574831	0.00749462	n.s.	0.00773794	0.0142961	sig	0.00297056	-0.322841	13.2658	0.0219426	n.s.	0.00860308	0.236966	0.0409813	n.s.	0.0164076	-0.337865	0.0971538	n.s.	0.0154965	-0.241132	13.3475	0.0828629	n.s.	0.00657933	0.318675	0.0553928	n.s.	0.0847485	-0.256156	0.207367	n.s.	0.291172	0.081709
2186	sp|P80723|BASP1_HUMAN	BASP1	BASP1_HUMAN Brain acid soluble protein 1	0.115448	-0.679088	21.0293	0.178375	n.s.	0.309838	-0.409882	20.3502	0.397653	n.s.	20.6194	0.150957	0.269206	0.202569	n.s.	0.0203587	0.0308884	sig	0.0209226	-1.21542	19.8139	0.0638617	n.s.	0.00290329	-0.53633	0.0251179	n.s.	0.0033137	-0.805536	0.0553728	n.s.	0.236005	-0.842592	20.1867	0.366431	n.s.	0.706889	-0.163504	0.774238	n.s.	0.373924	-0.43271	0.517741	n.s.	0.400205	0.372826
2361	sp|Q07812-2|BAX_HUMAN	BAX	BAX_HUMAN Isoform Beta of Apoptosis regulator BAX	0.0187303	-0.189308	18.7779	0.0456353	n.s.	0.00987017	-0.248851	18.5886	0.0317728	n.s.	18.5291	0.460489	-0.0595428	0.52387	n.s.	0.00130792	0.00395046	sig	0.000147838	-0.353595	18.4243	0.00879215	n.s.	0.0411639	-0.164287	0.10295	n.s.	0.151716	-0.104744	0.291622	n.s.	3.28899e-05	-0.197139	18.5808	0.0221953	n.s.	0.910102	-0.00783093	0.932709	n.s.	0.510358	0.0517119	0.637859	n.s.	0.0166737	0.156456
5500	sp|Q9NRL2|BAZ1A_HUMAN	BAZ1A	BAZ1A_HUMAN Bromodomain adjacent to zinc finger domain protein 1A	0.00121327	-0.505664	18.6296	0.00916577	n.s.	0.398588	0.0394172	18.124	0.485316	n.s.	18.669	0.000615381	0.545082	0.00427403	n.s.	8.34823e-05	0.000700278	sig	0.00842763	-0.361995	18.2676	0.0373303	n.s.	0.1605	0.14367	0.258716	n.s.	0.00458351	-0.401412	0.0629261	n.s.	0.0139757	-0.235161	18.3945	0.080406	n.s.	0.026198	0.270503	0.093688	n.s.	0.00271821	-0.274578	0.0700611	n.s.	0.234999	0.126833
5937	sp|Q9UIG0|BAZ1B_HUMAN	BAZ1B	BAZ1B_HUMAN Tyrosine-protein kinase BAZ1B	0.232076	-0.117806	21.5248	0.312586	n.s.	0.0537768	0.282498	21.407	0.103343	n.s.	21.8073	0.00447326	0.400304	0.0130336	n.s.	0.0032953	0.00760997	sig	0.214418	0.163666	21.6885	0.324679	n.s.	0.0234755	0.281472	0.0725842	n.s.	0.303087	-0.118832	0.450977	n.s.	0.134961	0.212543	21.7374	0.251306	n.s.	0.00129555	0.330349	0.0394232	n.s.	0.472052	-0.0699554	0.604286	n.s.	0.65283	0.0488766
5936	sp|Q9UIF9|BAZ2A_HUMAN	BAZ2A	BAZ2A_HUMAN Bromodomain adjacent to zinc finger domain protein 2A	0.000743311	-0.269667	19.4506	0.00754718	n.s.	0.512179	0.0201049	19.1809	0.595108	n.s.	19.4707	0.00168159	0.289772	0.00716122	n.s.	0.0078372	0.014444	sig	0.0858089	-0.172127	19.2784	0.165489	n.s.	0.291651	0.0975399	0.399387	n.s.	0.0741528	-0.192232	0.193054	n.s.	0.000596974	-0.188257	19.2623	0.0371961	n.s.	0.111372	0.0814096	0.207931	n.s.	0.00953011	-0.208362	0.0866369	n.s.	0.879173	-0.0161303
5935	sp|Q9UIF8|BAZ2B_HUMAN	BAZ2B	BAZ2B_HUMAN Bromodomain adjacent to zinc finger domain protein 2B	0.841029	-0.00648072	19.2984	0.876556	n.s.	0.00217175	0.215188	19.2919	0.0137163	n.s.	19.5136	0.00144841	0.221669	0.00656936	n.s.	0.102396	0.119727	n.s.	0.553784	0.0680275	19.3665	0.660626	n.s.	0.516176	0.0745082	0.619297	n.s.	0.233155	-0.14716	0.380374	n.s.	0.875943	-0.00577661	19.2926	0.91624	n.s.	0.983041	0.000704112	0.987613	n.s.	0.00575686	-0.220964	0.081294	n.s.	0.619767	-0.0738041
3990	sp|Q8NFJ9-2|BBS1_HUMAN	BBS1	BBS1_HUMAN Isoform 3 of Bardet-Biedl syndrome 1 protein	0.0325925	0.210648	15.8502	0.0679534	n.s.	0.00207972	-0.360575	16.0609	0.0134014	n.s.	15.4896	0.00105297	-0.571223	0.00548493	n.s.	7.61432e-05	0.000655256	sig	0.00552883	-0.342817	15.5074	0.0294629	n.s.	0.00197103	-0.553465	0.0221478	n.s.	0.797194	0.0177575	0.860109	n.s.	0.00967125	-0.262493	15.5877	0.0704154	n.s.	0.00721614	-0.473141	0.0570228	n.s.	0.135113	0.098082	0.269315	n.s.	0.323315	0.0803245
3724	sp|Q8IWZ6|BBS7_HUMAN	BBS7	BBS7_HUMAN Bardet-Biedl syndrome 7 protein	0.74555	-0.0123923	15.661	0.7992	n.s.	0.000380367	-0.458391	15.6486	0.00626386	n.s.	15.2026	0.000618575	-0.445999	0.00428702	n.s.	0.000467814	0.00199437	sig	0.0193081	-0.31451	15.3465	0.0608542	n.s.	0.0239247	-0.302117	0.0732666	n.s.	0.176754	0.143882	0.319885	n.s.	0.00503533	-0.288392	15.3726	0.0611029	n.s.	0.00932259	-0.275999	0.0618138	n.s.	0.0503944	0.17	0.161342	n.s.	0.823276	0.0261181
2970	sp|Q3SYG4-3|PTHB1_HUMAN	BBS9	PTHB1_HUMAN Isoform 3 of Protein PTHB1	0.00180262	0.468669	15.8406	0.0107758	n.s.	0.208206	0.101484	16.3092	0.290083	n.s.	15.9421	0.00269746	-0.367184	0.00949974	n.s.	5.01584e-06	0.000120027	sig	0.00240502	0.402513	16.2431	0.0196675	n.s.	0.210038	-0.0661559	0.315601	n.s.	0.00386132	0.301028	0.0585435	n.s.	0.031415	0.260431	16.101	0.11124	n.s.	0.0201787	-0.208238	0.0825492	n.s.	0.0629426	0.158946	0.17718	n.s.	0.0255102	-0.142082
4189	sp|Q8WY36|BBX_HUMAN	BBX	BBX_HUMAN HMG box transcription factor BBX	0.0026277	-0.264129	16.2757	0.0131787	n.s.	0.012616	0.187282	16.0116	0.0370906	n.s.	16.463	0.000302909	0.451412	0.00298759	n.s.	0.00033501	0.00159622	sig	0.183602	0.091798	16.3675	0.289193	n.s.	0.00264143	0.355927	0.0242736	n.s.	0.165782	-0.0954843	0.307615	n.s.	0.737378	-0.0280841	16.2476	0.815255	n.s.	0.0460141	0.236045	0.123383	n.s.	0.0647606	-0.215366	0.180184	n.s.	0.271982	-0.119882
1781	sp|P50895|BCAM_HUMAN	BCAM	BCAM_HUMAN Basal cell adhesion molecule	0.238121	0.136698	15.1453	0.319533	n.s.	0.0968853	0.199319	15.282	0.160979	n.s.	15.3447	0.260721	0.0626211	0.322234	n.s.	0.195261	0.212797	n.s.	0.843796	0.0269473	15.1723	0.891392	n.s.	0.338518	-0.109751	0.447398	n.s.	0.143271	-0.172372	0.282145	n.s.	0.352045	0.131053	15.2764	0.480723	n.s.	0.933176	-0.00564562	0.950634	n.s.	0.207149	-0.0682667	0.350074	n.s.	0.457997	0.104105
5913	sp|Q9UHQ4-2|BAP29_HUMAN	BCAP29	BAP29_HUMAN Isoform 2 of B-cell receptor-associated protein 29	0.00213341	0.364633	17.2845	0.0117856	n.s.	0.000318216	0.396601	17.6492	0.00594381	n.s.	17.6811	0.479458	0.0319677	0.54212	n.s.	0.000541794	0.0021888	sig	0.0142892	0.315886	17.6004	0.0503501	n.s.	0.572633	-0.0487471	0.66919	n.s.	0.309195	-0.0807148	0.456606	n.s.	0.0159807	0.254035	17.5386	0.0835797	n.s.	0.158452	-0.110599	0.26314	n.s.	0.0204421	-0.142566	0.108845	n.s.	0.554941	-0.0618515
1804	sp|P51572-2|BAP31_HUMAN	BCAP31	BAP31_HUMAN Isoform 2 of B-cell receptor-associated protein 31	0.00849986	0.272075	18.1909	0.0267429	n.s.	0.000572779	0.382379	18.463	0.00741423	n.s.	18.5733	0.118021	0.110304	0.163484	n.s.	0.00123484	0.00380674	sig	0.00949649	0.311512	18.5024	0.0399074	n.s.	0.638884	0.0394371	0.724708	n.s.	0.342998	-0.0708667	0.490106	n.s.	0.00808005	0.255151	18.4461	0.0671265	n.s.	0.813499	-0.0169233	0.860483	n.s.	0.0455137	-0.127227	0.15321	n.s.	0.532652	-0.0563604
1972	sp|P56945-6|BCAR1_HUMAN	BCAR1	BCAR1_HUMAN Isoform 6 of Breast cancer anti-estrogen resistance protein 1	0.171476	-0.0876044	18.9907	0.245861	n.s.	0.0438562	0.0964568	18.9031	0.0885322	n.s.	19.0871	0.0129315	0.184061	0.0275918	n.s.	0.00892818	0.0160262	sig	0.0369277	0.108542	19.0992	0.092075	n.s.	0.0117852	0.196147	0.0486423	n.s.	0.540016	0.0120856	0.664382	n.s.	0.0859076	0.104848	19.0955	0.191312	n.s.	0.038833	0.192452	0.113275	n.s.	0.594773	0.0083907	0.706374	n.s.	0.87045	-0.00369489
613	sp|O75934|SPF27_HUMAN	BCAS2	SPF27_HUMAN Pre-mRNA-splicing factor SPF27	0.0197603	-0.131455	19.5316	0.0472848	n.s.	0.00196182	0.328767	19.4001	0.0130923	n.s.	19.8604	0.000283262	0.460222	0.00293325	n.s.	0.000363069	0.00168651	sig	0.0583321	0.174923	19.7065	0.12475	n.s.	0.00780024	0.306378	0.0392964	n.s.	0.0882089	-0.153844	0.212173	n.s.	0.165383	0.0929856	19.6246	0.288473	n.s.	0.0112964	0.224441	0.065594	n.s.	0.0234836	-0.235781	0.115195	n.s.	0.398479	-0.081937
5251	sp|Q9H6U6-8|BCAS3_HUMAN	BCAS3	BCAS3_HUMAN Isoform 4 of Breast carcinoma-amplified sequence 3	0.0690519	0.138444	17.2125	0.118878	n.s.	0.249223	-0.0722921	17.351	0.335055	n.s.	17.1402	0.0139784	-0.210736	0.0293329	n.s.	0.017354	0.0271694	sig	0.418831	-0.0572743	17.1553	0.537213	n.s.	0.0325483	-0.195718	0.0888053	n.s.	0.810793	0.0150178	0.869426	n.s.	0.231017	-0.0911507	17.1214	0.361504	n.s.	0.0263861	-0.229594	0.0941014	n.s.	0.741013	-0.0188585	0.818185	n.s.	0.653472	-0.0338763
1911	sp|P54687-5|BCAT1_HUMAN	BCAT1	BCAT1_HUMAN Isoform 5 of Branched-chain-amino-acid aminotransferase, cytosolic	0.200982	0.0549099	19.6314	0.278939	n.s.	0.000347296	-0.235306	19.6863	0.00599629	n.s.	19.3961	0.000746325	-0.290216	0.00462793	n.s.	0.0541869	0.0692703	n.s.	0.10452	-0.204561	19.4268	0.192031	n.s.	0.0612011	-0.259471	0.132599	n.s.	0.765122	0.0307443	0.83764	n.s.	0.175396	-0.073028	19.5583	0.299937	n.s.	0.0875121	-0.127938	0.178356	n.s.	0.0180653	0.162278	0.104895	n.s.	0.379827	0.131534
270	sp|O15382|BCAT2_HUMAN	BCAT2	BCAT2_HUMAN Branched-chain-amino-acid aminotransferase, mitochondrial	0.00167596	0.17735	17.6936	0.0103926	n.s.	0.118375	-0.0546307	17.871	0.186771	n.s.	17.639	0.00301885	-0.231981	0.0102689	n.s.	7.91153e-06	0.000158231	sig	2.05523e-06	-0.121451	17.5722	0.00274793	n.s.	0.000221636	-0.298801	0.011178	n.s.	0.0719827	-0.0668202	0.189922	n.s.	0.878632	-0.00061891	17.693	0.918609	n.s.	0.00991167	-0.177969	0.0629066	n.s.	0.225421	0.0540118	0.368871	n.s.	3.57369e-05	0.120832
5776	sp|Q9P287-2|BCCIP_HUMAN	BCCIP	BCCIP_HUMAN Isoform 2 of BRCA2 and CDKN1A-interacting protein	0.0125616	-0.188387	19.0281	0.0346822	n.s.	0.0242201	-0.173249	18.8398	0.0573209	n.s.	18.8549	0.629593	0.0151375	0.682806	n.s.	5.3226e-05	0.000519434	sig	0.147448	-0.0787782	18.9494	0.246539	n.s.	0.00457684	0.109608	0.0306983	n.s.	0.0323176	0.094471	0.125325	n.s.	0.147876	-0.10851	18.9196	0.267291	n.s.	0.0397044	0.0798768	0.114705	n.s.	0.176308	0.0647393	0.317266	n.s.	0.295892	-0.0297316
888	sp|P06276|CHLE_HUMAN	BCHE	CHLE_HUMAN Cholinesterase	0.0205769	0.214786	14.4739	0.0484068	n.s.	0.0587164	0.200584	14.6887	0.109902	n.s.	14.6745	0.865806	-0.0142021	0.889607	n.s.	0.00180328	0.00491371	sig	0.0295099	-0.153162	14.3207	0.079478	n.s.	0.00180991	-0.367948	0.0212854	n.s.	0.00749315	-0.353746	0.0728582	n.s.	0.0427274	0.174207	14.6481	0.128779	n.s.	0.527349	-0.0405785	0.622332	n.s.	0.779542	-0.0263765	0.846988	n.s.	0.00258448	0.327369
1064	sp|P12694|ODBA_HUMAN	BCKDHA	ODBA_HUMAN 2-oxoisovalerate dehydrogenase subunit alpha, mitochondrial	0.00862788	0.193316	18.6762	0.0270221	n.s.	0.000377208	0.339331	18.8696	0.00623548	n.s.	19.0156	0.00513858	0.146015	0.0143302	n.s.	0.000608891	0.00235982	sig	0.0115206	0.2145	18.8907	0.0445114	n.s.	0.668593	0.0211836	0.749435	n.s.	0.0298139	-0.124831	0.121271	n.s.	0.0109841	0.249324	18.9256	0.0735302	n.s.	0.248434	0.056008	0.355769	n.s.	0.0204933	-0.0900068	0.108873	n.s.	0.555086	0.0348244
1251	sp|P21953|ODBB_HUMAN	BCKDHB	ODBB_HUMAN 2-oxoisovalerate dehydrogenase subunit beta, mitochondrial	0.00295765	0.553404	16.3394	0.013984	n.s.	0.0611805	-0.16817	16.8928	0.113531	n.s.	16.1712	0.000798618	-0.721573	0.00479625	down	0.0806292	0.0971416	n.s.	0.624012	0.116144	16.4555	0.718479	n.s.	0.12214	-0.43726	0.214083	n.s.	0.259426	0.284314	0.407831	n.s.	0.69735	0.0361855	16.3756	0.783955	n.s.	0.0149618	-0.517218	0.0726235	n.s.	0.0677168	0.204355	0.183217	n.s.	0.793553	-0.0799584
184	sp|O14874|BCKD_HUMAN	BCKDK	BCKD_HUMAN [3-methyl-2-oxobutanoate dehydrogenase [lipoamide]] kinase, mitochondrial	0.322481	-0.123192	17.0461	0.40822	n.s.	0.30286	0.114786	16.9229	0.390631	n.s.	17.1609	0.00888605	0.237978	0.0210961	n.s.	0.0145562	0.0236223	sig	0.21308	-0.148705	16.8974	0.323135	n.s.	0.673402	-0.0255128	0.753002	n.s.	0.000517732	-0.263491	0.0361841	n.s.	0.871861	0.0222664	17.0684	0.913351	n.s.	0.119318	0.145459	0.217429	n.s.	0.0171202	-0.0925193	0.102586	n.s.	0.0210673	0.170971
796	sp|O95999|BCL10_HUMAN	BCL10	BCL10_HUMAN B-cell lymphoma/leukemia 10	0.0340349	-0.16767	16.0344	0.0701482	n.s.	0.53497	0.0274336	15.8667	0.615519	n.s.	16.0619	0.0351182	0.195104	0.0600438	n.s.	0.0551058	0.0702509	n.s.	0.406635	0.0715327	16.1059	0.525852	n.s.	0.0575307	0.239203	0.127583	n.s.	0.626834	0.0440992	0.731739	n.s.	0.0298733	0.0866612	16.1211	0.108771	n.s.	0.0297313	0.254332	0.0997716	n.s.	0.303172	0.0592276	0.446654	n.s.	0.88644	0.0151285
2362	sp|Q07817|B2CL1_HUMAN	BCL2L1	B2CL1_HUMAN Bcl-2-like protein 1	0.445276	0.03183	16.4002	0.53089	n.s.	0.341981	0.0546251	16.4321	0.428882	n.s.	16.4549	0.686726	0.0227951	0.734684	n.s.	0.173147	0.191303	n.s.	0.831948	0.0122349	16.4125	0.882185	n.s.	0.742947	-0.0195951	0.808853	n.s.	0.551559	-0.0423902	0.673349	n.s.	0.94819	-0.00248227	16.3978	0.965473	n.s.	0.447886	-0.0343123	0.551454	n.s.	0.404243	-0.0571074	0.543351	n.s.	0.83213	-0.0147172
4971	sp|Q9BXK5|B2L13_HUMAN	BCL2L13	B2L13_HUMAN Bcl-2-like protein 13	0.270051	-0.041947	18.12	0.354093	n.s.	0.000271041	0.171844	18.078	0.00584371	n.s.	18.2918	0.00202407	0.213791	0.0080406	n.s.	1.27826e-05	0.00021913	sig	0.905772	-0.00338644	18.1166	0.937904	n.s.	0.362909	0.0385606	0.472409	n.s.	0.00165725	-0.17523	0.0468629	n.s.	0.0353266	-0.0787796	18.0412	0.117368	n.s.	0.427068	-0.0368326	0.531885	n.s.	0.000284682	-0.250624	0.0493495	n.s.	0.0999616	-0.0753932
4280	sp|Q92843-2|B2CL2_HUMAN	BCL2L2	B2CL2_HUMAN Isoform 3 of Bcl-2-like protein 2	0.00320038	-0.291627	16.9945	0.014717	n.s.	0.723733	-0.0148786	16.7029	0.781632	n.s.	16.9797	0.00049689	0.276748	0.00374401	n.s.	0.00033377	0.00159501	sig	0.0668355	-0.14354	16.851	0.137851	n.s.	0.0409782	0.148087	0.102604	n.s.	0.0416061	-0.128662	0.140285	n.s.	0.0306124	-0.191676	16.8029	0.10996	n.s.	0.0565432	0.0999508	0.13762	n.s.	0.000463016	-0.176797	0.0493495	n.s.	0.447274	-0.0481357
2996	sp|Q4VC05-2|BCL7A_HUMAN	BCL7A	BCL7A_HUMAN Isoform 2 of B-cell CLL/lymphoma 7 protein family member A	0.00271093	-0.424149	16.7618	0.0133588	n.s.	0.446108	0.0475501	16.3377	0.533354	n.s.	16.8094	0.000355977	0.471699	0.00319057	n.s.	0.000529459	0.00215187	sig	0.0377705	-0.188404	16.5734	0.0933816	n.s.	0.00847489	0.235745	0.0408453	n.s.	0.00342011	-0.235954	0.0554155	n.s.	0.10708	-0.15652	16.6053	0.219096	n.s.	0.0117906	0.267629	0.066553	n.s.	0.00542773	-0.20407	0.0803958	n.s.	0.510825	0.0318842
4135	sp|Q8WUZ0-2|BCL7C_HUMAN	BCL7C	BCL7C_HUMAN Isoform 2 of B-cell CLL/lymphoma 7 protein family member C	0.0505885	-0.223475	17.2587	0.0941255	n.s.	0.0391327	0.23679	17.0352	0.0813016	n.s.	17.4955	0.000431936	0.460265	0.00347264	n.s.	0.0173158	0.0271292	sig	0.558341	-0.0867316	17.172	0.664622	n.s.	0.315173	0.136743	0.422634	n.s.	0.0512424	-0.323521	0.156519	n.s.	0.781049	0.0306436	17.2893	0.848287	n.s.	0.0189408	0.254118	0.0808008	n.s.	0.0239954	-0.206146	0.115951	n.s.	0.49493	0.117375
114	sp|O00512|BCL9_HUMAN	BCL9	BCL9_HUMAN B-cell CLL/lymphoma 9 protein	0.145261	-0.049358	17.9312	0.215103	n.s.	0.0369132	0.112654	17.8819	0.0779907	n.s.	18.0439	0.00695584	0.162012	0.0177806	n.s.	0.00125129	0.00383517	sig	0.00161458	0.383798	18.315	0.0168207	n.s.	0.000781085	0.433156	0.0154037	n.s.	0.00693335	0.271144	0.0712726	n.s.	0.104156	0.221262	18.1525	0.215136	n.s.	0.061879	0.27062	0.144236	n.s.	0.348921	0.108608	0.492533	n.s.	0.229155	-0.162536
3594	sp|Q86UU0|BCL9L_HUMAN	BCL9L	BCL9L_HUMAN B-cell CLL/lymphoma 9-like protein	0.00442884	-0.262776	14.6116	0.0178382	n.s.	0.0430745	-0.16165	14.3488	0.0874583	n.s.	14.45	0.0440021	0.101127	0.0717499	n.s.	0.00676409	0.0129487	sig	0.314894	0.128652	14.7403	0.434244	n.s.	0.0194042	0.391429	0.0650825	n.s.	0.0550577	0.290302	0.163309	n.s.	0.615463	-0.0405578	14.5711	0.718725	n.s.	0.0178517	0.222219	0.0780715	n.s.	0.146425	0.121092	0.282095	n.s.	0.314311	-0.16921
5680	sp|Q9NYF8|BCLF1_HUMAN	BCLAF1	BCLF1_HUMAN Bcl-2-associated transcription factor 1	0.000627078	-0.179708	20.3124	0.00703171	n.s.	0.00297588	0.302282	20.1327	0.0160269	n.s.	20.6147	0.000367003	0.481991	0.00324003	n.s.	0.000183598	0.00111189	sig	0.171654	0.102856	20.4152	0.275196	n.s.	0.00877304	0.282564	0.041375	n.s.	0.0526221	-0.199426	0.158975	n.s.	0.855652	-0.0090599	20.3033	0.902005	n.s.	0.0224471	0.170649	0.0859057	n.s.	0.0196013	-0.311342	0.106888	n.s.	0.282731	-0.111916
3047	sp|Q5H9F3-3|BCORL_HUMAN	BCORL1	BCORL_HUMAN Isoform 3 of BCL-6 corepressor-like protein 1	0.00708692	-0.297402	15.0136	0.0238562	n.s.	0.394224	-0.045994	14.7162	0.480996	n.s.	14.9676	0.0169588	0.251408	0.0338653	n.s.	0.00906383	0.0162337	sig	0.749912	-0.0228482	14.9908	0.821349	n.s.	0.0253372	0.274554	0.0760468	n.s.	0.762513	0.0231458	0.835929	n.s.	0.0173195	-0.181433	14.8322	0.0871149	n.s.	0.176762	0.115969	0.282401	n.s.	0.073448	-0.135439	0.192771	n.s.	0.135079	-0.158585
1036	sp|P11274|BCR_HUMAN	BCR	BCR_HUMAN Breakpoint cluster region protein	0.000156907	-0.22159	19.218	0.00443564	n.s.	0.00602924	-0.205483	18.9964	0.0236037	n.s.	19.0126	0.696509	0.0161071	0.743609	n.s.	0.000301449	0.0014866	sig	0.00558021	-0.0944378	19.1236	0.0296423	n.s.	0.00163895	0.127152	0.0206503	n.s.	0.0465843	0.111045	0.148996	n.s.	0.107493	-0.0670864	19.1509	0.219557	n.s.	0.0128399	0.154504	0.0686491	n.s.	0.0826002	0.138397	0.204216	n.s.	0.432654	0.0273515
6171	sp|Q9Y276|BCS1_HUMAN	BCS1L	BCS1_HUMAN Mitochondrial chaperone BCS1	0.0213047	0.0690747	16.9727	0.049528	n.s.	0.0215014	-0.1525	17.0418	0.0529969	n.s.	16.8202	0.00431032	-0.221575	0.012748	n.s.	0.00812395	0.0148584	sig	0.0150552	-0.368865	16.6039	0.0520309	n.s.	0.00783845	-0.437939	0.0393745	n.s.	0.0876821	-0.216365	0.211378	n.s.	0.00611545	-0.308049	16.6647	0.0639219	n.s.	0.00226841	-0.377124	0.0446884	n.s.	0.0855106	-0.155549	0.20839	n.s.	0.64825	0.0608152
2289	sp|Q02338|BDH_HUMAN	BDH1	BDH_HUMAN D-beta-hydroxybutyrate dehydrogenase, mitochondrial	0.0671439	-0.257785	16.1446	0.116335	n.s.	0.250529	-0.0994634	15.8868	0.336531	n.s.	16.0451	0.20725	0.158321	0.26494	n.s.	0.037371	0.0505667	n.s.	0.00963131	-0.303921	15.8407	0.0401679	n.s.	0.666534	-0.0461362	0.748149	n.s.	0.0404124	-0.204457	0.138322	n.s.	0.0617451	-0.192708	15.9519	0.159226	n.s.	0.61718	0.0650767	0.698084	n.s.	0.28147	-0.0932446	0.424309	n.s.	0.136442	0.111213
4909	sp|Q9BUT1|BDH2_HUMAN	BDH2	BDH2_HUMAN 3-hydroxybutyrate dehydrogenase type 2	0.00606952	-0.271733	18.4771	0.0214803	n.s.	0.00427491	-0.317155	18.2054	0.0197444	n.s.	18.1599	0.453023	-0.0454223	0.516829	n.s.	0.000547154	0.0022037	sig	0.0101536	-0.329871	18.1472	0.041483	n.s.	0.46634	-0.0581383	0.571137	n.s.	0.872716	-0.012716	0.913898	n.s.	0.113084	-0.137481	18.3396	0.225889	n.s.	0.121211	0.134251	0.219338	n.s.	0.0741927	0.179674	0.193937	n.s.	0.123223	0.19239
29	sp|A6H8Y1|BDP1_HUMAN	BDP1	BDP1_HUMAN Transcription factor TFIIIB component B'' homolog	0.0864365	-0.128602	16.481	0.141656	n.s.	0.10993	0.0969039	16.3524	0.176747	n.s.	16.5779	0.00876667	0.225506	0.0209084	n.s.	0.231903	0.248632	n.s.	0.460465	0.0428305	16.5238	0.577922	n.s.	0.0306929	0.171432	0.0860995	n.s.	0.265857	-0.0540734	0.414921	n.s.	0.680733	-0.0285422	16.4524	0.772125	n.s.	0.208764	0.100059	0.314967	n.s.	0.0784039	-0.125446	0.198926	n.s.	0.292576	-0.0713727
3122	sp|Q5T5X7|BEND3_HUMAN	BEND3	BEND3_HUMAN BEN domain-containing protein 3	0.000158122	-0.30471	17.4382	0.00443564	n.s.	0.200178	0.0770491	17.1335	0.281156	n.s.	17.5153	0.00140588	0.381759	0.00647484	n.s.	0.000104443	0.000799044	sig	0.020951	-0.155218	17.283	0.0639183	n.s.	0.0199299	0.149492	0.0658402	n.s.	0.0182341	-0.232267	0.100642	n.s.	0.0380366	-0.12822	17.31	0.121657	n.s.	0.0114702	0.17649	0.0657759	n.s.	0.0537007	-0.205269	0.165233	n.s.	0.663013	0.0269979
238	sp|O15155|BET1_HUMAN	BET1	BET1_HUMAN BET1 homolog	0.238782	0.0698459	17.6923	0.320354	n.s.	0.261617	0.035721	17.7622	0.348138	n.s.	17.7281	0.474085	-0.0341248	0.537263	n.s.	0.109795	0.12739	n.s.	0.0164135	-0.118088	17.5742	0.0548246	n.s.	0.0136898	-0.187934	0.0532791	n.s.	0.000406643	-0.153809	0.0356088	n.s.	0.879021	-0.0167115	17.6756	0.918719	n.s.	0.48805	-0.0865573	0.5867	n.s.	0.61997	-0.0524325	0.727791	n.s.	0.369775	0.101377
4322	sp|Q93088|BHMT1_HUMAN	BHMT	BHMT1_HUMAN Betaine--homocysteine S-methyltransferase 1	0.000335622	0.833282	16.3351	0.00552684	up	0.349292	0.126936	17.1684	0.43569	n.s.	16.462	0.00175526	-0.706346	0.00735235	down	0.00337375	0.00774943	sig	0.0434744	0.506398	16.8415	0.102293	n.s.	0.106877	-0.326884	0.195363	n.s.	0.108362	0.379462	0.240138	n.s.	0.623498	0.0827909	16.4179	0.724983	n.s.	0.00807868	-0.750491	0.0592863	n.s.	0.813033	-0.0441446	0.871539	n.s.	0.170341	-0.423607
4488	sp|Q96G01|BICD1_HUMAN	BICD1	BICD1_HUMAN Protein bicaudal D homolog 1	0.0685647	0.128417	18.939	0.118228	n.s.	0.00714864	0.198434	19.0674	0.026215	n.s.	19.1374	0.19975	0.0700174	0.256974	n.s.	0.104532	0.121939	n.s.	0.472354	0.033689	18.9727	0.588676	n.s.	0.122677	-0.0947279	0.214836	n.s.	0.00889893	-0.164745	0.0777157	n.s.	0.161437	0.109284	19.0483	0.284038	n.s.	0.791887	-0.0191328	0.843568	n.s.	0.171028	-0.0891502	0.31044	n.s.	0.256853	0.0755951
4059	sp|Q8TD16-2|BICD2_HUMAN	BICD2	BICD2_HUMAN Isoform 2 of Protein bicaudal D homolog 2	0.0350265	-0.138252	17.9682	0.0718948	n.s.	0.590457	0.0296848	17.8299	0.663688	n.s.	17.9979	0.00454435	0.167937	0.0131603	n.s.	0.0237872	0.0350321	sig	0.548952	0.035484	18.0037	0.65607	n.s.	0.00760674	0.173736	0.0388123	n.s.	0.899391	0.00579919	0.932638	n.s.	0.374362	0.0596491	18.0278	0.50225	n.s.	0.0022153	0.197901	0.0444433	n.s.	0.490695	0.0299643	0.621158	n.s.	0.632194	0.0241651
112	sp|O00499|BIN1_HUMAN	BIN1	BIN1_HUMAN Myc box-dependent-interacting protein 1	0.000645256	0.454288	18.7979	0.00712548	n.s.	0.350515	-0.0833619	19.2522	0.436964	n.s.	18.7145	0.00328491	-0.53765	0.0108548	n.s.	0.000390785	0.0017642	sig	0.181271	0.133222	18.9311	0.286497	n.s.	0.022474	-0.321066	0.0705238	n.s.	0.118143	0.216584	0.252079	n.s.	0.0390086	0.144976	18.9428	0.123125	n.s.	0.0137958	-0.309312	0.0704466	n.s.	0.109119	0.228338	0.237918	n.s.	0.918427	0.011754
2545	sp|Q13490|BIRC2_HUMAN	BIRC2	BIRC2_HUMAN Baculoviral IAP repeat-containing protein 2	0.0317048	0.121134	17.7876	0.0664878	n.s.	0.0146687	0.146433	17.9087	0.0410066	n.s.	17.934	0.606951	0.025299	0.662017	n.s.	0.199016	0.21638	n.s.	0.129176	0.10482	17.8924	0.223947	n.s.	0.804722	-0.0163139	0.855985	n.s.	0.530533	-0.0416129	0.656832	n.s.	0.0127023	0.18234	17.9699	0.0777249	n.s.	0.306637	0.0612062	0.41353	n.s.	0.504842	0.0359072	0.633367	n.s.	0.360475	0.0775201
5471	sp|Q9NR09|BIRC6_HUMAN	BIRC6	BIRC6_HUMAN Baculoviral IAP repeat-containing protein 6	0.30779	-0.0150827	18.226	0.393388	n.s.	0.00144419	-0.0873804	18.2109	0.0113435	n.s.	18.1386	0.00573432	-0.0722977	0.015554	n.s.	0.00115528	0.00364291	sig	0.0539802	-0.0912244	18.1347	0.118013	n.s.	0.0923757	-0.0761417	0.176265	n.s.	0.915321	-0.00384398	0.943221	n.s.	0.032178	-0.045268	18.1807	0.112285	n.s.	0.143185	-0.0301853	0.245359	n.s.	0.0462766	0.0421124	0.154097	n.s.	0.364315	0.0459564
2598	sp|Q13867|BLMH_HUMAN	BLMH	BLMH_HUMAN Bleomycin hydrolase	0.427603	-0.0375971	22.1927	0.513504	n.s.	0.048093	-0.0780735	22.1551	0.0950131	n.s.	22.1147	0.336386	-0.0404764	0.402025	n.s.	0.187297	0.20498	n.s.	0.891537	-0.0072221	22.1855	0.926866	n.s.	0.613144	0.030375	0.703964	n.s.	0.190942	0.0708514	0.33595	n.s.	0.188225	0.0615792	22.2543	0.314181	n.s.	0.131948	0.0991763	0.232407	n.s.	0.0101982	0.139653	0.0884664	n.s.	0.324113	0.0688013
2177	sp|P78537|BL1S1_HUMAN	BLOC1S1	BL1S1_HUMAN Biogenesis of lysosome-related organelles complex 1 subunit 1	0.0210069	0.158381	18.5358	0.0490717	n.s.	0.445018	-0.0442938	18.6941	0.532345	n.s.	18.4915	0.0162753	-0.202675	0.0328253	n.s.	0.0291558	0.041269	sig	0.334079	-0.0815191	18.4542	0.454129	n.s.	0.0305934	-0.2399	0.0858575	n.s.	0.662446	-0.0372254	0.760255	n.s.	0.207636	-0.0672752	18.4685	0.335114	n.s.	0.0100915	-0.225656	0.0634216	n.s.	0.702926	-0.0229814	0.79038	n.s.	0.880824	0.014244
3348	sp|Q6QNY0|BL1S3_HUMAN	BLOC1S3	BL1S3_HUMAN Biogenesis of lysosome-related organelles complex 1 subunit 3	0.0461352	0.215988	13.9828	0.0879115	n.s.	0.1143	-0.116933	14.1988	0.181937	n.s.	13.8659	0.00257472	-0.332921	0.00920245	n.s.	0.00456682	0.00964256	sig	0.207217	-0.108432	13.8744	0.316989	n.s.	0.00776668	-0.32442	0.0392946	n.s.	0.856637	0.00850117	0.902883	n.s.	0.639481	-0.056681	13.9261	0.737469	n.s.	0.0755051	-0.272669	0.162928	n.s.	0.508834	0.0602523	0.63679	n.s.	0.632998	0.0517512
4067	sp|Q8TDH9|BL1S5_HUMAN	BLOC1S5	BL1S5_HUMAN Biogenesis of lysosome-related organelles complex 1 subunit 5	0.0610719	0.171511	15.5781	0.10835	n.s.	0.187072	0.126239	15.7496	0.266482	n.s.	15.7044	0.581016	-0.0452727	0.637917	n.s.	0.238197	0.25458	n.s.	0.260631	0.0699629	15.6481	0.375559	n.s.	0.0990064	-0.101548	0.184941	n.s.	0.431625	-0.0562757	0.572216	n.s.	0.404464	0.0644539	15.6426	0.531736	n.s.	0.164742	-0.107057	0.269646	n.s.	0.501934	-0.0617847	0.630947	n.s.	0.861496	-0.00550894
1867	sp|P53004|BIEA_HUMAN	BLVRA	BIEA_HUMAN Biliverdin reductase A	0.258236	0.102958	19.1066	0.341364	n.s.	0.260629	-0.0544958	19.2095	0.347362	n.s.	19.0521	0.127348	-0.157454	0.174648	n.s.	0.00333325	0.0076839	sig	0.0541291	0.0851035	19.1917	0.118299	n.s.	0.82887	-0.0178546	0.873488	n.s.	0.0253913	0.139599	0.114102	n.s.	0.00739123	0.233753	19.3403	0.0659108	n.s.	0.274558	0.130795	0.381626	n.s.	0.00934573	0.288249	0.0866369	n.s.	0.0204453	0.148649
1397	sp|P30043|BLVRB_HUMAN	BLVRB	BLVRB_HUMAN Flavin reductase (NADPH)	0.728407	0.0178074	18.0694	0.784587	n.s.	0.111616	-0.0638992	18.0872	0.178674	n.s.	18.0055	0.210393	-0.0817066	0.268164	n.s.	0.00176609	0.00483902	sig	0.0168836	0.136817	18.2062	0.0556489	n.s.	0.104053	0.119009	0.191389	n.s.	0.0102074	0.200716	0.0806478	n.s.	0.153034	0.137743	18.2071	0.273788	n.s.	0.286484	0.119936	0.393642	n.s.	0.0866572	0.201643	0.210393	n.s.	0.991736	0.000926723
1075	sp|P13497|BMP1_HUMAN	BMP1	BMP1_HUMAN Bone morphogenetic protein 1	0.0292131	-0.206614	17.1746	0.0622561	n.s.	0.0825025	-0.127973	16.968	0.142299	n.s.	17.0466	0.336858	0.0786409	0.402515	n.s.	8.08279e-05	0.000686359	sig	0.0249941	-0.302613	16.872	0.0720149	n.s.	0.382965	-0.0959993	0.492482	n.s.	0.136762	-0.17464	0.2742	n.s.	0.00660202	-0.348505	16.8261	0.0652151	n.s.	0.169014	-0.141891	0.274007	n.s.	0.0511672	-0.220532	0.161975	n.s.	0.706222	-0.0458922
5535	sp|Q9NSY1|BMP2K_HUMAN	BMP2K	BMP2K_HUMAN BMP-2-inducible protein kinase	0.171882	0.177759	16.5197	0.246197	n.s.	0.00551384	0.324612	16.6975	0.0224856	n.s.	16.8443	0.256293	0.146853	0.317705	n.s.	0.0210066	0.0317006	sig	0.0234965	0.477295	16.997	0.0691137	n.s.	0.140697	0.299536	0.236613	n.s.	0.327929	0.152684	0.475025	n.s.	0.00692059	0.320717	16.8404	0.0659108	n.s.	0.352178	0.142958	0.458532	n.s.	0.953467	-0.00389454	0.971978	n.s.	0.416582	-0.156578
2693	sp|Q14692|BMS1_HUMAN	BMS1	BMS1_HUMAN Ribosome biogenesis protein BMS1 homolog	5.64165e-05	-0.314245	19.2602	0.00338881	n.s.	0.76695	0.00890008	18.9459	0.817443	n.s.	19.2691	0.000126313	0.323146	0.00230432	n.s.	0.00254127	0.00629015	sig	0.0293357	-0.281266	18.9789	0.0792063	n.s.	0.711031	0.0329791	0.784252	n.s.	0.0276751	-0.290166	0.118294	n.s.	0.00524242	-0.192064	19.0681	0.0617707	n.s.	0.00291611	0.122182	0.0455335	n.s.	0.00774173	-0.200964	0.0844001	n.s.	0.468734	0.0892025
2448	sp|Q12981-1|SEC20_HUMAN	BNIP1	SEC20_HUMAN Isoform 3 of Vesicle transport protein SEC20	0.352073	0.105208	16.6858	0.439498	n.s.	0.00480758	-0.353901	16.791	0.0209222	n.s.	16.3319	0.00521112	-0.459109	0.0144617	n.s.	0.0618062	0.0772279	n.s.	0.0772821	-0.310929	16.3748	0.153251	n.s.	0.0430979	-0.416137	0.106309	n.s.	0.736422	0.042972	0.817826	n.s.	0.0816851	-0.245958	16.4398	0.184754	n.s.	0.0593229	-0.351166	0.141276	n.s.	0.181829	0.107943	0.32334	n.s.	0.714951	0.0649707
2449	sp|Q12982-2|BNIP2_HUMAN	BNIP2	BNIP2_HUMAN Isoform 2 of BCL2/adenovirus E1B 19 kDa protein-interacting protein 2	0.0329685	0.519125	16.3886	0.0685389	n.s.	0.392802	0.0582642	16.9078	0.479623	n.s.	16.4469	0.0439672	-0.46086	0.0717108	n.s.	0.0712285	0.087202	n.s.	0.119256	0.5981	16.9867	0.211883	n.s.	0.825826	0.0789755	0.871556	n.s.	0.147007	0.539836	0.28624	n.s.	0.328643	0.077536	16.4662	0.458275	n.s.	0.115062	-0.441589	0.212724	n.s.	0.726092	0.0192718	0.808687	n.s.	0.270139	-0.520564
393	sp|O60238|BNI3L_HUMAN	BNIP3L	BNI3L_HUMAN BCL2/adenovirus E1B 19 kDa protein-interacting protein 3-like	0.0714996	0.387955	16.059	0.122376	n.s.	0.00500715	0.694025	16.447	0.0213006	up	16.753	0.0414032	0.30607	0.0683723	n.s.	0.0162453	0.0257572	sig	0.107732	0.373655	16.4327	0.196814	n.s.	0.935998	-0.0142997	0.953209	n.s.	0.0754503	-0.320369	0.195021	n.s.	0.151891	0.329441	16.3884	0.272722	n.s.	0.718599	-0.0585138	0.783191	n.s.	0.0149781	-0.364584	0.098343	n.s.	0.82618	-0.0442141
4535	sp|Q96IK1|BOD1_HUMAN	BOD1	BOD1_HUMAN Biorientation of chromosomes in cell division protein 1	0.0165099	-0.231881	14.481	0.0418112	n.s.	0.0246895	-0.201559	14.2491	0.0579667	n.s.	14.2794	0.65494	0.0303227	0.705923	n.s.	0.0240356	0.0353336	sig	0.386938	-0.0787261	14.4022	0.50678	n.s.	0.146315	0.153155	0.242382	n.s.	0.21956	0.122833	0.366121	n.s.	0.866899	-0.0102782	14.4707	0.910012	n.s.	0.042746	0.221603	0.11878	n.s.	0.0580746	0.19128	0.170431	n.s.	0.534448	0.0684479
3981	sp|Q8NFC6|BD1L1_HUMAN	BOD1L1	BD1L1_HUMAN Biorientation of chromosomes in cell division protein 1-like 1	0.0508982	-0.1529	20.2946	0.0943422	n.s.	0.0203744	0.19058	20.1417	0.0510739	n.s.	20.4852	0.00223801	0.343481	0.00849628	n.s.	0.000621401	0.00239398	sig	0.00539626	0.242034	20.5367	0.029223	n.s.	0.000715977	0.394934	0.0153368	n.s.	0.22873	0.0514535	0.376037	n.s.	0.0449952	0.174762	20.4694	0.132557	n.s.	0.00707872	0.327663	0.0564903	n.s.	0.727344	-0.015818	0.809687	n.s.	0.0704391	-0.0672714
6276	sp|Q9Y3E2|BOLA1_HUMAN	BOLA1	BOLA1_HUMAN BolA-like protein 1	0.0434153	0.172506	15.9099	0.0841553	n.s.	0.652811	0.0186017	16.0825	0.719504	n.s.	15.9285	0.0469935	-0.153904	0.0756378	n.s.	0.146692	0.165	n.s.	0.154447	0.384893	16.2948	0.254855	n.s.	0.39458	0.212387	0.503224	n.s.	0.16862	0.366291	0.310238	n.s.	0.0227151	0.185286	16.0952	0.0963942	n.s.	0.857708	0.0127803	0.893848	n.s.	0.0115358	0.166685	0.0918045	n.s.	0.528308	-0.199607
5190	sp|Q9H3K6|BOLA2_HUMAN	BOLA2	BOLA2_HUMAN BolA-like protein 2	0.231748	-0.0864466	16.2667	0.312274	n.s.	0.566819	-0.0596879	16.1803	0.643368	n.s.	16.2071	0.783783	0.0267587	0.819973	n.s.	0.0126686	0.0211613	sig	0.254721	0.179882	16.4466	0.368436	n.s.	0.114224	0.266328	0.204468	n.s.	0.188419	0.23957	0.333594	n.s.	0.0588087	0.192607	16.4593	0.154488	n.s.	0.0130954	0.279054	0.0692416	n.s.	0.102584	0.252295	0.229597	n.s.	0.943192	0.0127258
2622	sp|Q14137|BOP1_HUMAN	BOP¬†1.00	BOP1_HUMAN Ribosome biogenesis protein BOP1	0.0177801	-0.189007	18.6586	0.0439919	n.s.	0.002714	0.197056	18.4696	0.0152134	n.s.	18.8557	0.0010587	0.386063	0.00549708	n.s.	0.000780391	0.0027692	sig	0.543442	0.0474741	18.7061	0.651647	n.s.	0.0408222	0.236481	0.102294	n.s.	0.0976444	-0.149582	0.225977	n.s.	0.287179	-0.0457326	18.6129	0.418938	n.s.	0.0859857	0.143274	0.176381	n.s.	0.00308554	-0.242789	0.070062	n.s.	0.369223	-0.0932066
922	sp|P07738|PMGE_HUMAN	BPGM	PMGE_HUMAN Bisphosphoglycerate mutase	0.619297	0.0670311	17.2413	0.689073	n.s.	0.13151	0.191767	17.3083	0.202757	n.s.	17.433	0.319514	0.124736	0.384771	n.s.	0.0674143	0.0833038	n.s.	0.0391286	0.272471	17.5137	0.0953173	n.s.	0.108131	0.20544	0.196989	n.s.	0.302507	0.0807041	0.450631	n.s.	0.116816	0.234794	17.4761	0.230012	n.s.	0.258158	0.167762	0.365321	n.s.	0.610217	0.0430267	0.71947	n.s.	0.478967	-0.0376775
3625	sp|Q86WA6|BPHL_HUMAN	BPHL	BPHL_HUMAN Valacyclovir hydrolase	0.0019078	0.595056	19.0172	0.0111274	up	0.434856	-0.0377734	19.6123	0.522117	n.s.	18.9795	0.00146945	-0.632829	0.00663058	down	0.0415218	0.0552828	n.s.	0.446995	0.133703	19.1509	0.56617	n.s.	0.0559305	-0.461353	0.125148	n.s.	0.339914	0.171477	0.486988	n.s.	0.924794	-0.0042416	19.013	0.949258	n.s.	0.00873843	-0.599297	0.0607262	n.s.	0.456122	0.0335318	0.590997	n.s.	0.541655	-0.137945
783	sp|O95861|BPNT1_HUMAN	BPNT1	BPNT1_HUMAN 3'(2'),5'-bisphosphate nucleotidase 1	0.0228667	0.161452	19.7233	0.0519673	n.s.	0.0133686	-0.213172	19.8848	0.0385017	n.s.	19.5101	0.00204558	-0.374624	0.00807706	n.s.	0.000275042	0.00141563	sig	0.199432	0.0816338	19.8049	0.308061	n.s.	0.221706	-0.0798184	0.328603	n.s.	0.00784685	0.294805	0.073345	n.s.	0.0859768	0.11594	19.8392	0.191317	n.s.	0.428189	-0.0455126	0.532769	n.s.	0.0107844	0.329111	0.0904046	n.s.	0.617923	0.0343058
2424	sp|Q12830|BPTF_HUMAN	BPTF	BPTF_HUMAN Nucleosome-remodeling factor subunit BPTF	1.74458e-05	-0.34032	19.8624	0.00227447	n.s.	0.0643137	0.0622367	19.5221	0.118497	n.s.	19.9247	3.89932e-05	0.402557	0.00165375	n.s.	0.000229292	0.00127319	sig	0.0694389	-0.204551	19.6579	0.141693	n.s.	0.172747	0.135769	0.272426	n.s.	0.0340773	-0.266788	0.127348	n.s.	0.0153764	-0.214762	19.6477	0.082647	n.s.	0.0490927	0.125558	0.128171	n.s.	0.00973816	-0.276998	0.0873696	n.s.	0.933502	-0.0102106
1113	sp|P15056|BRAF_HUMAN	BRAF	BRAF_HUMAN Serine/threonine-protein kinase B-raf	0.0806879	-0.104269	19.1541	0.134411	n.s.	0.00511174	-0.25641	19.0498	0.0215091	n.s.	18.8977	0.0119275	-0.152142	0.0259745	n.s.	0.149112	0.167402	n.s.	0.0486658	-0.287652	18.8664	0.110302	n.s.	0.13484	-0.183383	0.229455	n.s.	0.767304	-0.0312413	0.839296	n.s.	0.0947584	-0.147569	19.0065	0.202518	n.s.	0.425485	-0.0433004	0.530526	n.s.	0.113066	0.108841	0.243088	n.s.	0.354197	0.140083
3523	sp|Q7Z569|BRAP_HUMAN	BRAP	BRAP_HUMAN BRCA1-associated protein	0.960384	0.00240518	17.116	0.968907	n.s.	0.646208	-0.0157782	17.1184	0.713482	n.s.	17.1002	0.671348	-0.0181834	0.720574	n.s.	0.692617	0.697352	n.s.	0.604547	-0.0243144	17.0917	0.702971	n.s.	0.617647	-0.0267196	0.707505	n.s.	0.830023	-0.00853621	0.884484	n.s.	0.536892	0.0348328	17.1508	0.651299	n.s.	0.619744	0.0324276	0.699885	n.s.	0.306714	0.0506111	0.450069	n.s.	0.368267	0.0591473
3337	sp|Q6PJG6|BRAT1_HUMAN	BRAT1	BRAT1_HUMAN BRCA1-associated ATM activator 1	0.0282792	-0.292412	16.406	0.0606584	n.s.	0.0803778	-0.133191	16.1136	0.139788	n.s.	16.2728	0.0928287	0.159221	0.133564	n.s.	0.00359271	0.00812016	sig	0.0546351	-0.152227	16.2538	0.119043	n.s.	0.123163	0.140184	0.21541	n.s.	0.555576	-0.0190367	0.676716	n.s.	0.143856	-0.13578	16.2703	0.262661	n.s.	0.179294	0.156632	0.284724	n.s.	0.936386	-0.0025894	0.960604	n.s.	0.596297	0.0164473
1532	sp|P38398|BRCA1_HUMAN	BRCA1	BRCA1_HUMAN Breast cancer type 1 susceptibility protein	0.00151892	-0.558291	14.378	0.00985136	n.s.	0.0462759	0.147663	13.8197	0.0922671	n.s.	14.5257	0.00091595	0.705955	0.00513599	up	1.05795e-05	0.000193658	sig	0.0668619	0.0747812	14.4528	0.137851	n.s.	0.000744895	0.633073	0.0153609	up	0.185375	-0.0728822	0.329826	n.s.	0.0146081	-0.180479	14.1975	0.0818861	n.s.	0.0222267	0.377813	0.0856135	n.s.	0.0103293	-0.328142	0.0887714	n.s.	0.000537953	-0.25526
1642	sp|P46736|BRCC3_HUMAN	BRCC3	BRCC3_HUMAN Lys-63-specific deubiquitinase BRCC36	0.7071	-0.0246419	15.332	0.765326	n.s.	0.467164	0.0415347	15.3073	0.5529	n.s.	15.3735	0.438914	0.0661766	0.503124	n.s.	0.260906	0.276615	n.s.	0.120667	0.185037	15.517	0.21364	n.s.	0.129503	0.209679	0.222771	n.s.	0.244258	0.143502	0.392236	n.s.	0.0274192	0.140593	15.4726	0.103723	n.s.	0.135853	0.165235	0.236456	n.s.	0.252104	0.0990585	0.393875	n.s.	0.742356	-0.0444438
760	sp|O95696-2|BRD1_HUMAN	BRD1	BRD1_HUMAN Isoform 2 of Bromodomain-containing protein 1	0.00202201	-0.110384	19.3119	0.0114597	n.s.	0.000571051	0.257092	19.2015	0.00741423	n.s.	19.569	7.78439e-05	0.367476	0.00192209	n.s.	0.000381777	0.00173977	sig	0.88124	-0.0126299	19.2993	0.919555	n.s.	0.279622	0.097754	0.387169	n.s.	0.0290287	-0.269722	0.119905	n.s.	0.732719	-0.0230658	19.2888	0.811294	n.s.	0.236261	0.0873181	0.343652	n.s.	0.0228898	-0.280158	0.114097	n.s.	0.934315	-0.0104359
1318	sp|P25440-2|BRD2_HUMAN	BRD2	BRD2_HUMAN Isoform 2 of Bromodomain-containing protein 2	0.000505466	-0.333474	18.9251	0.00652061	n.s.	0.0176621	0.128701	18.5916	0.0461123	n.s.	19.0538	2.7418e-06	0.462175	0.00106589	n.s.	1.12203e-05	0.000203094	sig	0.332713	-0.057036	18.868	0.452605	n.s.	0.00267508	0.276438	0.0243805	n.s.	0.0116218	-0.185737	0.0847124	n.s.	0.0680479	-0.141305	18.7838	0.167598	n.s.	0.00859145	0.192169	0.0603494	n.s.	0.00357111	-0.270006	0.0707669	n.s.	0.259467	-0.0842689
2756	sp|Q15059|BRD3_HUMAN	BRD3	BRD3_HUMAN Bromodomain-containing protein 3	0.00120603	-0.224845	19.5739	0.00914045	n.s.	0.0137733	0.163556	19.3491	0.0391464	n.s.	19.7375	0.00114361	0.388401	0.00573576	n.s.	0.000923225	0.00310941	sig	0.530495	-0.0479018	19.526	0.639793	n.s.	0.0762027	0.176943	0.153543	n.s.	0.0562564	-0.211458	0.165175	n.s.	0.0212371	-0.167593	19.4063	0.0938548	n.s.	0.337419	0.0572522	0.443864	n.s.	0.0126704	-0.331149	0.0934066	n.s.	0.304957	-0.119691
467	sp|O60885|BRD4_HUMAN	BRD4	BRD4_HUMAN Bromodomain-containing protein 4	0.0419472	-0.175806	19.0352	0.0821203	n.s.	0.00551345	0.34159	18.8594	0.0224856	n.s.	19.3768	0.000233985	0.517396	0.00277655	n.s.	0.000797881	0.0028084	sig	0.281213	0.119895	19.1551	0.397128	n.s.	0.0244418	0.295701	0.0741839	n.s.	0.0619227	-0.221696	0.174536	n.s.	0.602523	-0.0451445	18.99	0.707309	n.s.	0.0740358	0.130662	0.16106	n.s.	0.00579429	-0.386735	0.081294	n.s.	0.227468	-0.165039
5432	sp|Q9NPI1-2|BRD7_HUMAN	BRD7	BRD7_HUMAN Isoform 2 of Bromodomain-containing protein 7	0.000473615	-0.367613	19.303	0.00637368	n.s.	0.0100384	0.161522	18.9354	0.0320594	n.s.	19.4646	0.000175785	0.529135	0.00248852	n.s.	0.000125043	0.000879652	sig	0.175977	-0.14826	19.1548	0.280316	n.s.	0.0756446	0.219352	0.152943	n.s.	0.0281003	-0.309783	0.11855	n.s.	0.0316936	-0.117392	19.1857	0.111677	n.s.	0.00726432	0.250221	0.0570579	n.s.	0.00529461	-0.278914	0.0795728	n.s.	0.804101	0.0308685
5109	sp|Q9H0E9|BRD8_HUMAN	BRD8	BRD8_HUMAN Bromodomain-containing protein 8	0.16207	-0.154238	16.8949	0.235368	n.s.	0.000320219	0.399284	16.7406	0.00594381	n.s.	17.2942	0.00388417	0.553522	0.0119854	n.s.	0.000377953	0.00172885	sig	0.0100682	0.298147	17.193	0.0412401	n.s.	0.0135511	0.452385	0.0529302	n.s.	0.210401	-0.101137	0.357098	n.s.	0.00495234	0.239354	17.1342	0.0609526	n.s.	0.0417563	0.393592	0.117832	n.s.	0.0299717	-0.159929	0.128289	n.s.	0.52479	-0.0587925
5287	sp|Q9H8M2|BRD9_HUMAN	BRD9	BRD9_HUMAN Bromodomain-containing protein 9	0.000757404	-0.291153	17.4018	0.00759749	n.s.	0.25797	0.0785366	17.1107	0.344456	n.s.	17.4804	0.0052412	0.36969	0.0145265	n.s.	0.000459574	0.001967	sig	0.00919321	-0.146614	17.2552	0.0391149	n.s.	0.0292871	0.144539	0.0832004	n.s.	0.0279479	-0.225151	0.11855	n.s.	0.0170073	-0.114593	17.2873	0.0862344	n.s.	0.031021	0.17656	0.102027	n.s.	0.0943116	-0.19313	0.219597	n.s.	0.53214	0.0320214
5663	sp|Q9NXR7|BRE_HUMAN	BRE	BRE_HUMAN BRCA1-A complex subunit BRE	0.0701975	0.067564	18.7978	0.120668	n.s.	0.00444131	-0.214697	18.8654	0.0199998	n.s.	18.5831	0.000772026	-0.282261	0.00471367	n.s.	9.53562e-05	0.0007508	sig	0.638077	-0.018674	18.7791	0.730648	n.s.	0.0460832	-0.086238	0.111234	n.s.	0.00743923	0.196023	0.0727143	n.s.	0.125334	-0.0910219	18.7068	0.239523	n.s.	0.0180077	-0.158586	0.0784733	n.s.	0.0763313	0.123676	0.195826	n.s.	0.213755	-0.0723479
4070	sp|Q8TDN6|BRX1_HUMAN	BRIX1	BRX1_HUMAN Ribosome biogenesis protein BRX1 homolog	0.818789	0.0393453	17.5286	0.858119	n.s.	0.00204656	0.852377	17.568	0.0133103	up	18.381	0.00217245	0.813032	0.0083408	up	0.000853039	0.00294688	sig	0.0276984	0.58921	18.1178	0.076605	n.s.	0.0327855	0.549864	0.0892273	n.s.	0.120446	-0.263167	0.254793	n.s.	0.0305537	0.609837	18.1385	0.109919	n.s.	0.0335889	0.570492	0.106444	n.s.	0.0323314	-0.24254	0.131543	n.s.	0.913902	0.0206274
4132	sp|Q8WUW1-2|BRK1_HUMAN	BRK1	BRK1_HUMAN Isoform 2 of Protein BRICK1	0.0218375	-0.174713	18.5064	0.0503404	n.s.	0.702818	-0.0382661	18.3316	0.763369	n.s.	18.4681	0.216271	0.136446	0.274469	n.s.	0.209486	0.226736	n.s.	0.137711	-0.172491	18.3339	0.234094	n.s.	0.982053	0.00222157	0.988022	n.s.	0.335119	-0.134225	0.481822	n.s.	0.332342	0.0685513	18.5749	0.461575	n.s.	0.0253936	0.243264	0.091979	n.s.	0.43502	0.106817	0.570171	n.s.	0.135057	0.241042
3076	sp|Q5PSV4|BRM1L_HUMAN	BRMS1L	BRM1L_HUMAN Breast cancer metastasis-suppressor 1-like protein	0.029766	-0.185275	16.9664	0.0631576	n.s.	0.0135637	0.222378	16.7811	0.0387875	n.s.	17.1888	0.000105805	0.407653	0.00220443	n.s.	0.000176223	0.00108239	sig	0.165998	-0.158376	16.808	0.268887	n.s.	0.758704	0.0268986	0.822186	n.s.	0.00874783	-0.380755	0.0777157	n.s.	0.0408174	-0.280178	16.6862	0.125891	n.s.	0.187556	-0.0949033	0.293526	n.s.	0.00212756	-0.502556	0.0651976	n.s.	0.355491	-0.121802
3177	sp|Q5VW32|BROX_HUMAN	BROX	BROX_HUMAN BRO1 domain-containing protein BROX	0.0307709	-0.144269	19.3336	0.0648863	n.s.	0.00289809	-0.271092	19.1894	0.0158077	n.s.	19.0625	0.0319321	-0.126823	0.0556237	n.s.	0.00646592	0.0125297	sig	0.0234791	-0.231462	19.1022	0.0690937	n.s.	0.240745	-0.0871932	0.348214	n.s.	0.555785	0.03963	0.676844	n.s.	0.252918	-0.0953901	19.2382	0.384178	n.s.	0.506935	0.048879	0.604293	n.s.	0.0669188	0.175702	0.181901	n.s.	0.225815	0.136072
1937	sp|P55201-2|BRPF1_HUMAN	BRPF1	BRPF1_HUMAN Isoform 2 of Peregrin	0.00249935	-0.349312	18.0209	0.0129359	n.s.	0.0137737	0.146155	17.6716	0.0391464	n.s.	18.1671	0.00126238	0.495467	0.00608194	n.s.	0.00122949	0.00379921	sig	0.0200142	-0.147004	17.8739	0.062322	n.s.	0.0337688	0.202308	0.0908674	n.s.	0.00456843	-0.293159	0.0629261	n.s.	0.183347	-0.142167	17.8788	0.309721	n.s.	0.142962	0.207144	0.245258	n.s.	0.0528504	-0.288323	0.164333	n.s.	0.962817	0.00483639
6028	sp|Q9ULD4|BRPF3_HUMAN	BRPF3	BRPF3_HUMAN Bromodomain and PHD finger-containing protein 3	0.0092323	-0.255576	16.4165	0.0283801	n.s.	0.215609	-0.0626932	16.1609	0.297942	n.s.	16.3538	0.0132069	0.192883	0.0279986	n.s.	0.00261626	0.00643502	sig	0.00447517	-0.32226	16.0942	0.02679	n.s.	0.314225	-0.0666841	0.421656	n.s.	0.00537989	-0.259567	0.0673182	n.s.	0.0637456	-0.194846	16.2216	0.161491	n.s.	0.453478	0.0607301	0.55591	n.s.	0.0990634	-0.132153	0.225318	n.s.	0.178081	0.127414
4065	sp|Q8TDC3-2|BRSK1_HUMAN	BRSK1	BRSK1_HUMAN Isoform 2 of Serine/threonine-protein kinase BRSK1	0.0325028	0.106441	17.4432	0.0678102	n.s.	0.00755323	-0.185841	17.5496	0.0269076	n.s.	17.2574	0.000480513	-0.292282	0.00365168	n.s.	0.00123005	0.00379921	sig	0.167934	-0.0979152	17.3453	0.271172	n.s.	0.0180134	-0.204356	0.0624541	n.s.	0.188336	0.0879255	0.333594	n.s.	0.651614	-0.0274322	17.4158	0.747206	n.s.	0.0584258	-0.133873	0.140118	n.s.	0.0504821	0.158409	0.161435	n.s.	0.42419	0.070483
3709	sp|Q8IWQ3-4|BRSK2_HUMAN	BRSK2	BRSK2_HUMAN Isoform 4 of Serine/threonine-protein kinase BRSK2	0.883101	0.0148206	15.859	0.909528	n.s.	0.344544	0.146448	15.8738	0.431025	n.s.	16.0054	0.430439	0.131627	0.494898	n.s.	0.0588231	0.0743111	n.s.	0.0038118	0.364184	16.2231	0.0249003	n.s.	0.0157433	0.349363	0.057474	n.s.	0.172897	0.217736	0.316271	n.s.	0.0423598	0.227125	16.0861	0.128381	n.s.	0.134947	0.212305	0.235576	n.s.	0.658018	0.0806775	0.758336	n.s.	0.0570282	-0.137058
3710	sp|Q8IWQ3-5|BRSK2_HUMAN	BRSK2	BRSK2_HUMAN Isoform 5 of Serine/threonine-protein kinase BRSK2	0.0624583	0.173462	18.8528	0.109951	n.s.	0.210295	0.0649177	19.0262	0.292262	n.s.	18.9177	0.210008	-0.108544	0.267779	n.s.	0.0131753	0.0218521	sig	0.0101931	0.16123	19.014	0.0415418	n.s.	0.866176	-0.0122321	0.899981	n.s.	0.0947547	0.0963119	0.221345	n.s.	0.00656729	0.247683	19.1005	0.0651811	n.s.	0.440295	0.0742212	0.544903	n.s.	0.0357711	0.182765	0.138057	n.s.	0.106212	0.0864533
5532	sp|Q9NSI6|BRWD1_HUMAN	BRWD1	BRWD1_HUMAN Bromodomain and WD repeat-containing protein 1	0.000669944	-0.327771	16.3463	0.0071285	n.s.	0.0305955	0.0887357	16.0185	0.0678272	n.s.	16.435	0.000225155	0.416507	0.00273221	n.s.	0.000148715	0.000978348	sig	0.0227697	-0.172215	16.1741	0.0675869	n.s.	0.0388889	0.155556	0.0991345	n.s.	0.00510082	-0.260951	0.0658906	n.s.	0.013117	-0.229836	16.1165	0.0781449	n.s.	0.143202	0.0979349	0.245359	n.s.	0.00461627	-0.318572	0.077036	n.s.	0.445262	-0.0576209
3351	sp|Q6RI45|BRWD3_HUMAN	BRWD3	BRWD3_HUMAN Bromodomain and WD repeat-containing protein 3	0.046639	-0.152143	16.2023	0.0884722	n.s.	0.158057	0.133344	16.0502	0.233784	n.s.	16.3357	0.0345556	0.285487	0.0593166	n.s.	0.0925561	0.109526	n.s.	0.239957	-0.0809886	16.1214	0.35267	n.s.	0.40124	0.0711547	0.509211	n.s.	0.0844488	-0.214332	0.20697	n.s.	0.15399	-0.102701	16.0996	0.274891	n.s.	0.590193	0.049442	0.675937	n.s.	0.118768	-0.236045	0.249794	n.s.	0.821077	-0.0217126
4493	sp|Q96G97-4|BSCL2_HUMAN	BSCL2	BSCL2_HUMAN Isoform 3 of Seipin	0.000317823	0.78105	19.0813	0.00544313	up	0.0653913	-0.27807	19.8624	0.120011	n.s.	18.8033	0.000950442	-1.05912	0.00523262	down	7.42125e-05	0.000644634	sig	0.00526496	-0.382212	18.6991	0.0289386	n.s.	0.000170827	-1.16326	0.0104924	down	0.442797	-0.104142	0.580717	n.s.	0.395007	-0.0557856	19.0255	0.522697	n.s.	0.00232044	-0.836835	0.0448766	down	0.215312	0.222285	0.359117	n.s.	0.034603	0.326427
5617	sp|Q9NW68|BSDC1_HUMAN	BSDC1	BSDC1_HUMAN BSD domain-containing protein 1	0.00410828	0.379046	16.4034	0.0172086	n.s.	0.402062	0.0797864	16.7825	0.488719	n.s.	16.4832	0.0106879	-0.29926	0.0240811	n.s.	0.00119901	0.0037318	sig	0.525356	0.0508518	16.4543	0.635132	n.s.	0.00275778	-0.328194	0.024581	n.s.	0.719384	-0.0289346	0.804141	n.s.	0.992833	-0.00079382	16.4026	0.99574	n.s.	0.00305594	-0.37984	0.0464613	n.s.	0.409083	-0.0805802	0.546794	n.s.	0.469526	-0.0516456
1497	sp|P35613|BASI_HUMAN	BSG	BASI_HUMAN Basigin	0.0607921	-0.217234	19.4136	0.107986	n.s.	0.133138	-0.127993	19.1963	0.204585	n.s.	19.2856	0.266593	0.0892401	0.328614	n.s.	0.016708	0.0263042	sig	0.0393626	-0.275433	19.1381	0.095496	n.s.	0.562186	-0.0581998	0.661156	n.s.	0.131819	-0.14744	0.268626	n.s.	0.0152362	-0.393005	19.0206	0.0825966	n.s.	0.115323	-0.175771	0.213025	n.s.	0.012166	-0.265011	0.0926409	n.s.	0.293459	-0.117571
6108	sp|Q9UPA5|BSN_HUMAN	BSN	BSN_HUMAN Protein bassoon	0.967464	-0.00289659	18.0199	0.973927	n.s.	0.0744282	0.0713697	18.017	0.13181	n.s.	18.0913	0.336983	0.0742663	0.402591	n.s.	0.183169	0.200801	n.s.	0.0354391	0.119547	18.1395	0.0898807	n.s.	0.165472	0.122444	0.263974	n.s.	0.301664	0.0481774	0.449996	n.s.	0.0238256	0.118587	18.1385	0.098245	n.s.	0.243471	0.121483	0.350754	n.s.	0.248049	0.047217	0.389851	n.s.	0.984439	-0.000960388
205	sp|O14981|BTAF1_HUMAN	BTAF1	BTAF1_HUMAN TATA-binding protein-associated factor 172	0.00153891	-0.213149	18.7356	0.00988641	n.s.	0.00708433	-0.139265	18.5224	0.0260684	n.s.	18.5963	0.00794956	0.0738844	0.0194978	n.s.	0.0269209	0.0387316	sig	0.0754587	-0.127752	18.6078	0.15036	n.s.	0.152243	0.0853978	0.249439	n.s.	0.822942	0.0115133	0.879217	n.s.	0.382471	-0.0854558	18.6501	0.510066	n.s.	0.201424	0.127694	0.307402	n.s.	0.540447	0.0538093	0.662398	n.s.	0.695501	0.0422959
4854	sp|Q9BSF8|BTBDA_HUMAN	BTBD10	BTBDA_HUMAN BTB/POZ domain-containing protein 10	0.0258119	0.480577	12.2166	0.0567371	n.s.	0.0718921	-0.292384	12.6972	0.128691	n.s.	11.9243	0.000736504	-0.772961	0.00460226	down	0.00140718	0.00413833	sig	0.23813	0.246982	12.4636	0.350823	n.s.	0.207479	-0.233594	0.312593	n.s.	0.0178926	0.539366	0.100642	n.s.	0.135605	-0.341078	11.8756	0.252072	n.s.	0.00716854	-0.821654	0.0568864	n.s.	0.615265	-0.0486938	0.724499	n.s.	0.0541164	-0.58806
35	sp|A6NE02|BTBDH_HUMAN	BTBD17	BTBDH_HUMAN BTB/POZ domain-containing protein 17	0.397686	0.101994	19.7288	0.485037	n.s.	0.000838067	0.590921	19.8308	0.00890275	up	20.3197	0.00777342	0.488927	0.0192112	n.s.	0.00357106	0.00807694	sig	0.0176488	0.418162	20.147	0.0572968	n.s.	0.0724245	0.316168	0.148704	n.s.	0.153966	-0.172759	0.293644	n.s.	0.104329	0.244759	19.9736	0.215286	n.s.	0.390909	0.142765	0.497464	n.s.	0.0313192	-0.346163	0.130179	n.s.	0.309927	-0.173403
4638	sp|Q96Q07|BTBD9_HUMAN	BTBD9	BTBD9_HUMAN BTB/POZ domain-containing protein 9	0.223066	-0.130785	15.3875	0.30297	n.s.	0.00034453	-0.50668	15.2567	0.00599629	n.s.	14.8808	0.0100264	-0.375895	0.0229175	n.s.	0.123609	0.141542	n.s.	0.0976096	-0.420397	14.9671	0.182175	n.s.	0.2341	-0.289612	0.341505	n.s.	0.675146	0.0862831	0.769424	n.s.	0.0247731	-0.338818	15.0487	0.100206	n.s.	0.180698	-0.208033	0.28643	n.s.	0.0752034	0.167862	0.194945	n.s.	0.768481	0.0815791
1220	sp|P20290|BTF3_HUMAN	BTF3	BTF3_HUMAN Transcription factor BTF3	0.427889	-0.0573767	17.0802	0.513753	n.s.	0.185066	-0.0952498	17.0228	0.264789	n.s.	16.9849	0.284734	-0.0378731	0.348193	n.s.	0.00123438	0.00380674	sig	0.468576	0.0636222	17.1438	0.585541	n.s.	0.118267	0.120999	0.209391	n.s.	0.0447381	0.158872	0.145534	n.s.	0.705485	-0.0315129	17.0487	0.790882	n.s.	0.538934	0.0258637	0.633121	n.s.	0.0273946	0.0637369	0.123619	n.s.	0.266461	-0.0951351
4567	sp|Q96K17|BT3L4_HUMAN	BTF3L4	BT3L4_HUMAN Transcription factor BTF3 homolog 4	0.239578	0.076409	19.3665	0.321289	n.s.	0.231383	-0.0726438	19.443	0.315191	n.s.	19.2939	0.0033801	-0.149053	0.0109955	n.s.	0.0561165	0.071343	n.s.	0.351487	0.0895413	19.4561	0.471365	n.s.	0.863569	0.0131322	0.898655	n.s.	0.07783	0.162185	0.198287	n.s.	0.315213	0.0815576	19.4481	0.445006	n.s.	0.887715	0.00514857	0.916862	n.s.	0.0052485	0.154201	0.0795728	n.s.	0.934723	-0.00798367
3439	sp|Q7KYR7-1|BT2A1_HUMAN	BTN2A1	BT2A1_HUMAN Isoform 2 of Butyrophilin subfamily 2 member A1	0.693962	0.0354649	17.0976	0.754973	n.s.	0.00292037	0.224128	17.1331	0.0158626	n.s.	17.3217	0.0932424	0.188663	0.134001	n.s.	0.0600621	0.0755586	n.s.	0.913678	0.00824079	17.1059	0.943828	n.s.	0.81046	-0.0272241	0.859669	n.s.	0.0432309	-0.215887	0.142872	n.s.	0.614605	0.0252246	17.1228	0.718113	n.s.	0.932409	-0.0102403	0.950195	n.s.	0.0305197	-0.198903	0.128964	n.s.	0.870352	0.0169838
6180	sp|Q9Y297|FBW1A_HUMAN	BTRC	FBW1A_HUMAN F-box/WD repeat-containing protein 1A	0.0546691	-0.247039	13.0665	0.0995211	n.s.	0.0128936	-0.462481	12.8195	0.0375002	n.s.	12.604	0.0802155	-0.215442	0.118109	n.s.	0.119704	0.137581	n.s.	0.0107754	-0.639756	12.4267	0.0427845	down	0.0394947	-0.392717	0.100245	n.s.	0.281062	-0.177275	0.430766	n.s.	0.0487027	-0.331448	12.7351	0.138433	n.s.	0.332448	-0.084409	0.439157	n.s.	0.29654	0.131033	0.440709	n.s.	0.14574	0.308308
435	sp|O60566-3|BUB1B_HUMAN	BUB1B	BUB1B_HUMAN Isoform 3 of Mitotic checkpoint serine/threonine-protein kinase BUB1 beta	0.066733	-0.373364	13.3841	0.11584	n.s.	0.481869	0.0728166	13.0108	0.56742	n.s.	13.457	0.0534349	0.44618	0.084084	n.s.	0.0303525	0.0426648	sig	0.274372	0.0669416	13.4511	0.389812	n.s.	0.0385408	0.440305	0.0987523	n.s.	0.949413	-0.00587494	0.966567	n.s.	0.957935	0.0104549	13.3946	0.972187	n.s.	0.225709	0.383818	0.332856	n.s.	0.778987	-0.0623617	0.846526	n.s.	0.770173	-0.0564867
356	sp|O43684|BUB3_HUMAN	BUB3	BUB3_HUMAN Mitotic checkpoint protein BUB3	0.00565622	-0.189728	19.005	0.0206845	n.s.	0.0427835	-0.0750029	18.8152	0.0870173	n.s.	18.93	0.0306038	0.114725	0.0538455	n.s.	0.00143869	0.00420131	sig	0.383851	-0.0337309	18.9712	0.503921	n.s.	0.0205571	0.155997	0.0669396	n.s.	0.297202	0.041272	0.446009	n.s.	0.832866	-0.00992895	18.995	0.885269	n.s.	0.0428143	0.179799	0.11882	n.s.	0.228131	0.0650739	0.371008	n.s.	0.680799	0.0238019
4824	sp|Q9BRD0|BUD13_HUMAN	BUD13	BUD13_HUMAN BUD13 homolog	0.00154145	-0.303974	17.5005	0.00988641	n.s.	0.633355	-0.0335122	17.1966	0.702524	n.s.	17.467	0.0201859	0.270462	0.0385932	n.s.	0.00403408	0.0087957	sig	0.055985	-0.0898498	17.4107	0.121089	n.s.	0.00989336	0.214125	0.0446752	n.s.	0.46222	-0.0563376	0.599668	n.s.	0.00369363	-0.255298	17.2453	0.0559222	n.s.	0.413523	0.0486762	0.519611	n.s.	0.0779033	-0.221786	0.198044	n.s.	0.0326868	-0.165448
1569	sp|P41223|BUD31_HUMAN	BUD31	BUD31_HUMAN Protein BUD31 homolog	0.520511	-0.0395663	17.2807	0.600696	n.s.	0.000824827	0.611216	17.2412	0.00881993	up	17.892	0.00016483	0.650783	0.00242238	up	0.000343462	0.001621	sig	0.0606506	0.287725	17.5685	0.128227	n.s.	0.0308828	0.327292	0.0864825	n.s.	0.0389545	-0.323491	0.135888	n.s.	0.0449283	0.224328	17.5051	0.132498	n.s.	0.0022541	0.263894	0.0446884	n.s.	0.00597106	-0.386889	0.0813045	n.s.	0.650826	-0.0633976
2603	sp|Q13895|BYST_HUMAN	BYSL	BYST_HUMAN Bystin	0.0370035	-0.257767	17.2002	0.0748385	n.s.	0.164626	0.066699	16.9424	0.241297	n.s.	17.2669	0.0158782	0.324466	0.0322845	n.s.	0.018403	0.0285017	sig	0.86908	-0.014279	17.1859	0.909355	n.s.	0.0864444	0.243488	0.167712	n.s.	0.358766	-0.080978	0.50375	n.s.	0.055712	-0.147056	17.0531	0.150211	n.s.	0.361557	0.110711	0.467363	n.s.	0.0118157	-0.213755	0.0921067	n.s.	0.275265	-0.132777
3449	sp|Q7L1Q6-3|BZW1_HUMAN	BZW1	BZW1_HUMAN Isoform 3 of Basic leucine zipper and W2 domain-containing protein 1	0.00135009	-0.276312	19.9187	0.00957347	n.s.	0.00219095	-0.278842	19.6424	0.0137748	n.s.	19.6399	0.942413	-0.00252985	0.953462	n.s.	0.00351426	0.00798191	sig	0.00382049	-0.316673	19.602	0.0249003	n.s.	0.443504	-0.0403607	0.550556	n.s.	0.502317	-0.0378308	0.634486	n.s.	0.0360149	-0.141295	19.7774	0.118343	n.s.	0.0138921	0.135017	0.0707174	n.s.	0.0320563	0.137547	0.131311	n.s.	0.0546949	0.175377
6427	sp|Q9Y6E2|BZW2_HUMAN	BZW2	BZW2_HUMAN Basic leucine zipper and W2 domain-containing protein 2	0.00464669	0.151252	19.0123	0.0183713	n.s.	2.54325e-05	-0.549409	19.1636	0.0029429	n.s.	18.4629	3.41309e-05	-0.70066	0.00165375	down	0.00155466	0.00442044	sig	0.149195	-0.20002	18.8123	0.24834	n.s.	0.0375054	-0.351271	0.0973856	n.s.	0.0377858	0.349389	0.133997	n.s.	0.0426709	-0.207425	18.8049	0.128728	n.s.	0.0134314	-0.358677	0.0700766	n.s.	0.0147498	0.341984	0.0978288	n.s.	0.965219	-0.00740512
3499	sp|Q7Z3E2|CJ118_HUMAN	C10orf118	CJ118_HUMAN Uncharacterized protein C10orf118	0.522305	-0.0217758	15.3967	0.602152	n.s.	0.110647	-0.0680284	15.3749	0.177473	n.s.	15.3287	0.223674	-0.0462527	0.282811	n.s.	0.0560396	0.0712592	n.s.	0.103761	0.120404	15.5171	0.190852	n.s.	0.066218	0.142179	0.139633	n.s.	0.0313132	0.188432	0.123107	n.s.	0.694757	0.0205778	15.4173	0.782553	n.s.	0.427453	0.0423535	0.532058	n.s.	0.166833	0.0886062	0.306027	n.s.	0.28829	-0.099826
3871	sp|Q8N655|CJ012_HUMAN	C10orf12	CJ012_HUMAN Uncharacterized protein C10orf12	0.0114704	-0.249615	15.04	0.0325714	n.s.	0.0536543	0.121219	14.7904	0.103169	n.s.	15.1612	0.00577207	0.370834	0.0156367	n.s.	0.0181664	0.0282095	sig	0.456857	-0.0381469	15.0019	0.574841	n.s.	0.0391063	0.211468	0.0995322	n.s.	0.0592282	-0.159366	0.170048	n.s.	0.134622	-0.170145	14.8699	0.250891	n.s.	0.513535	0.0794706	0.609974	n.s.	0.0589159	-0.291364	0.171946	n.s.	0.275518	-0.131998
4380	sp|Q96B45|CJ032_HUMAN	C10orf32	CJ032_HUMAN UPF0693 protein C10orf32	0.841445	-0.0193535	16.3956	0.876589	n.s.	0.332537	-0.132765	16.3762	0.419883	n.s.	16.2628	0.329066	-0.113411	0.394733	n.s.	0.562733	0.571105	n.s.	0.589048	0.0765246	16.4721	0.68938	n.s.	0.44653	0.0958782	0.553328	n.s.	0.205758	0.209289	0.353468	n.s.	0.673461	-0.0610484	16.3345	0.765484	n.s.	0.70993	-0.0416949	0.776844	n.s.	0.653894	0.0717164	0.755031	n.s.	0.44873	-0.137573
4424	sp|Q96D05-2|CJ035_HUMAN	C10orf35	CJ035_HUMAN Isoform 2 of Uncharacterized protein C10orf35	0.00140034	0.68793	15.0835	0.00971374	up	0.0457824	0.244459	15.7715	0.0917347	n.s.	15.328	0.0021886	-0.443471	0.00837198	n.s.	3.1601e-05	0.000369656	sig	0.00454841	0.480099	15.5636	0.0269706	n.s.	0.0268932	-0.207831	0.0789045	n.s.	0.0154086	0.23564	0.0942852	n.s.	0.0403422	0.333057	15.4166	0.12502	n.s.	0.0102071	-0.354873	0.0635045	n.s.	0.215372	0.0885983	0.359117	n.s.	0.0658999	-0.147042
3109	sp|Q5T2E6|CJ076_HUMAN	C10orf76	CJ076_HUMAN UPF0668 protein C10orf76	0.938517	-0.00815179	16.7032	0.951437	n.s.	0.000368795	-0.593863	16.695	0.00614342	down	16.1093	0.00444904	-0.585711	0.0130047	down	0.00271356	0.00661466	sig	0.00158169	-0.666193	16.037	0.0166656	down	0.00582691	-0.658041	0.0338944	down	0.464648	-0.0723303	0.601226	n.s.	0.00722229	-0.411182	16.292	0.0659108	n.s.	0.0510581	-0.40303	0.131084	n.s.	0.0744431	0.182681	0.194249	n.s.	0.107526	0.255012
6475	tr|E9PRG8|E9PRG8_HUMAN	C11orf48	E9PRG8_HUMAN Uncharacterized protein C11orf48	0.0100322	-0.333425	18.2862	0.0299166	n.s.	0.579634	-0.0510839	17.9527	0.654817	n.s.	18.2351	0.0192022	0.282341	0.0371877	n.s.	0.00424103	0.00912717	sig	0.606359	0.0501251	18.3363	0.704538	n.s.	0.00867291	0.38355	0.0411122	n.s.	0.329952	0.101209	0.47672	n.s.	0.792663	0.0464369	18.3326	0.856076	n.s.	0.0889058	0.379862	0.179753	n.s.	0.592129	0.0975207	0.704522	n.s.	0.983813	-0.00368822
5130	sp|Q9H0W9|CK054_HUMAN	C11orf54	CK054_HUMAN Ester hydrolase C11orf54	0.633583	0.0321936	16.5385	0.701575	n.s.	0.803352	0.0176908	16.5707	0.847277	n.s.	16.5562	0.840443	-0.0145028	0.867762	n.s.	0.0120677	0.0203377	sig	0.047396	0.172373	16.7108	0.108425	n.s.	0.086774	0.14018	0.16805	n.s.	0.0793226	0.154683	0.200295	n.s.	0.016018	0.310408	16.8489	0.0836395	n.s.	0.0232249	0.278214	0.0875382	n.s.	0.025991	0.292717	0.120208	n.s.	0.11339	0.138035
5188	sp|Q9H3H3-3|CK068_HUMAN	C11orf68	CK068_HUMAN Isoform 3 of UPF0696 protein C11orf68	0.372677	0.0371483	17.8709	0.45964	n.s.	0.707999	-0.013343	17.9081	0.767709	n.s.	17.8576	0.0721085	-0.0504914	0.108013	n.s.	0.0143708	0.0233742	sig	0.0849652	0.153912	18.0248	0.164321	n.s.	0.134769	0.116764	0.229395	n.s.	0.0499182	0.167255	0.154905	n.s.	0.0460823	0.145152	18.0161	0.1344	n.s.	0.0333612	0.108004	0.106231	n.s.	0.00389401	0.158496	0.0733193	n.s.	0.918152	-0.00875939
3010	sp|Q53FT3|HIKES_HUMAN	C11orf73	HIKES_HUMAN Protein Hikeshi	0.152539	-0.170604	18.6835	0.224292	n.s.	0.000480519	-0.866852	18.5129	0.00691947	down	17.8167	0.000268997	-0.696248	0.00287709	down	0.00386676	0.00852845	sig	0.03525	-0.63044	18.0531	0.089682	n.s.	0.0751411	-0.459837	0.15259	n.s.	0.272528	0.236412	0.422382	n.s.	0.039347	-0.448282	18.2352	0.123477	n.s.	0.0719106	-0.277679	0.158013	n.s.	0.0132949	0.41857	0.0945478	n.s.	0.51879	0.182158
4894	sp|Q9BUA3|CK084_HUMAN	C11orf84	CK084_HUMAN Uncharacterized protein C11orf84	0.00100438	-0.423654	18.3658	0.00855152	n.s.	0.0156323	-0.172143	17.9421	0.0427235	n.s.	18.1936	0.00651537	0.251511	0.0169625	n.s.	5.95486e-05	0.000554418	sig	0.00820853	-0.320591	18.0452	0.0368652	n.s.	0.213076	0.103062	0.318803	n.s.	0.0848822	-0.148449	0.207796	n.s.	0.00443333	-0.463987	17.9018	0.060177	n.s.	0.587481	-0.0403331	0.674022	n.s.	0.0154708	-0.291844	0.0992082	n.s.	0.19871	-0.143395
5344	sp|Q9HB07|MYG1_HUMAN	C12orf10	MYG1_HUMAN UPF0160 protein MYG1, mitochondrial	0.112437	0.144393	17.5516	0.17468	n.s.	0.0131817	0.239557	17.696	0.0381326	n.s.	17.7911	0.114216	0.0951641	0.158892	n.s.	0.00161578	0.00454437	sig	0.00253654	0.395701	17.9473	0.020365	n.s.	0.00738516	0.251308	0.0383153	n.s.	0.00328564	0.156144	0.0553728	n.s.	0.0788081	0.270582	17.8221	0.181155	n.s.	0.276862	0.126189	0.384231	n.s.	0.713688	0.0310253	0.798601	n.s.	0.215028	-0.125119
4124	sp|Q8WUH6|CL023_HUMAN	C12orf23	CL023_HUMAN UPF0444 transmembrane protein C12orf23	0.00114379	-0.523251	17.0589	0.00891907	n.s.	0.00861937	-0.262315	16.5356	0.0291173	n.s.	16.7965	0.00165616	0.260937	0.00709321	n.s.	0.00068102	0.00254206	sig	0.244726	-0.148056	16.9108	0.358005	n.s.	0.0199956	0.375196	0.0658686	n.s.	0.29585	0.114259	0.444633	n.s.	0.0125257	-0.372858	16.686	0.0772563	n.s.	0.0386709	0.150393	0.113132	n.s.	0.00377719	-0.110544	0.0719058	n.s.	0.162717	-0.224803
3896	sp|Q8N999|CL029_HUMAN	C12orf29	CL029_HUMAN Uncharacterized protein C12orf29	0.000177592	-0.488545	17.0479	0.00464522	n.s.	0.0557391	-0.113238	16.5594	0.105983	n.s.	16.9347	0.0005702	0.375308	0.00412377	n.s.	2.29535e-05	0.000314079	sig	0.0318221	-0.214283	16.8337	0.0833835	n.s.	0.0123362	0.274262	0.050063	n.s.	0.205808	-0.101045	0.353468	n.s.	0.253934	-0.0744533	16.9735	0.385271	n.s.	0.00299639	0.414092	0.04623	n.s.	0.527261	0.0387844	0.651909	n.s.	0.199671	0.13983
5447	sp|Q9NQ89|CL004_HUMAN	C12orf4	CL004_HUMAN Uncharacterized protein C12orf4	0.0462564	0.151811	16.7266	0.088085	n.s.	0.243015	-0.0733455	16.8785	0.327729	n.s.	16.6533	0.020707	-0.225157	0.0393033	n.s.	0.00157381	0.00445443	sig	0.00770302	0.177171	16.9038	0.035641	n.s.	0.608776	0.02536	0.700304	n.s.	0.00560189	0.250517	0.0673182	n.s.	0.0473766	0.133431	16.8601	0.136563	n.s.	0.760886	-0.0183806	0.817939	n.s.	0.034114	0.206776	0.134464	n.s.	0.131047	-0.0437406
4404	sp|Q96C57|CL043_HUMAN	C12orf43	CL043_HUMAN Uncharacterized protein C12orf43	0.0123326	-0.232139	16.0066	0.0342544	n.s.	0.282466	-0.0218657	15.7745	0.369813	n.s.	15.9848	0.0145751	0.210273	0.0303882	n.s.	0.00182488	0.00495608	sig	0.195542	0.099432	16.1061	0.302992	n.s.	0.0142972	0.331571	0.0545377	n.s.	0.121625	0.121298	0.256151	n.s.	0.765829	0.0107906	16.0174	0.836858	n.s.	0.0404651	0.242929	0.116116	n.s.	0.288368	0.0326563	0.431653	n.s.	0.366087	-0.0886414
3862	sp|Q8N5I9|CL045_HUMAN	C12orf45	CL045_HUMAN Uncharacterized protein C12orf45	0.0810176	-0.0868071	15.1081	0.134762	n.s.	0.503169	-0.0298924	15.0213	0.587061	n.s.	15.0782	0.207828	0.0569148	0.265508	n.s.	0.000321993	0.0015571	sig	0.00243103	0.266652	15.3748	0.0198021	n.s.	0.000622709	0.353459	0.0149322	n.s.	0.00171172	0.296544	0.0468828	n.s.	0.315101	0.081666	15.1898	0.444946	n.s.	0.0813599	0.168473	0.170483	n.s.	0.201136	0.111558	0.343489	n.s.	0.0697486	-0.184986
4742	sp|Q99622|C10_HUMAN	C12orf57	C10_HUMAN Protein C10	0.000609528	0.721465	18.6707	0.00697835	up	0.20781	0.137905	19.3921	0.289843	n.s.	18.8086	0.00464703	-0.58356	0.0133242	n.s.	0.0230271	0.0341532	sig	0.0811822	0.561541	19.2322	0.158657	n.s.	0.551359	-0.159924	0.652686	n.s.	0.168345	0.423636	0.30982	n.s.	0.0259792	0.277763	18.9484	0.102275	n.s.	0.015402	-0.443702	0.0737312	n.s.	0.305975	0.139858	0.449495	n.s.	0.428366	-0.283778
3225	sp|Q69YU5|CL073_HUMAN	C12orf73	CL073_HUMAN Uncharacterized protein C12orf73	0.12397	0.0882276	15.7348	0.189006	n.s.	0.390748	0.0437055	15.823	0.478016	n.s.	15.7785	0.352706	-0.0445221	0.418672	n.s.	0.156474	0.174759	n.s.	0.920723	0.00869234	15.7435	0.948272	n.s.	0.378422	-0.0795353	0.487607	n.s.	0.685686	-0.0350132	0.778015	n.s.	0.662113	-0.0219138	15.7129	0.7559	n.s.	0.0708973	-0.110141	0.157034	n.s.	0.200885	-0.0656193	0.343375	n.s.	0.7728	-0.0306061
3498	sp|Q7Z3D6-2|CN159_HUMAN	C14orf159	CN159_HUMAN Isoform 2 of UPF0317 protein C14orf159, mitochondrial	0.0150226	0.287125	16.9307	0.0391326	n.s.	0.407214	0.0467759	17.2178	0.493778	n.s.	16.9775	0.00969413	-0.240349	0.022379	n.s.	0.00454868	0.00962307	sig	0.368022	0.0605272	16.9912	0.488335	n.s.	0.0202514	-0.226598	0.0664143	n.s.	0.722687	0.0137513	0.806998	n.s.	0.264254	0.0874596	17.0182	0.395832	n.s.	0.0553084	-0.199666	0.13606	n.s.	0.103397	0.0406837	0.230562	n.s.	0.588566	0.0269324
6158	sp|Q9Y224|CN166_HUMAN	C14orf166	CN166_HUMAN UPF0568 protein C14orf166	0.0326506	0.0935646	19.085	0.0680084	n.s.	0.00223476	-0.269041	19.1785	0.0139035	n.s.	18.8159	0.00100366	-0.362606	0.00537153	n.s.	3.06324e-05	0.000364217	sig	0.981379	-0.0008703	19.0841	0.988089	n.s.	0.0721448	-0.0944349	0.148412	n.s.	0.00445816	0.268171	0.06253	n.s.	0.114815	-0.0810127	19.0039	0.227733	n.s.	0.0264969	-0.174577	0.094237	n.s.	0.0396461	0.188029	0.145001	n.s.	0.204247	-0.0801424
4676	sp|Q96S19|CP013_HUMAN	C16orf13	CP013_HUMAN UPF0585 protein C16orf13	0.317906	0.0455085	18.3204	0.403849	n.s.	0.035289	0.212139	18.3659	0.0753205	n.s.	18.5325	0.0801768	0.16663	0.118079	n.s.	0.00439257	0.00937854	sig	0.0012609	0.210917	18.5313	0.0151623	n.s.	0.00862404	0.165409	0.0410006	n.s.	0.985856	-0.00122151	0.989981	n.s.	0.0118234	0.220308	18.5407	0.07554	n.s.	0.0386125	0.174799	0.113012	n.s.	0.930638	0.00816899	0.956166	n.s.	0.777592	0.0093905
4503	sp|Q96GQ5|CP058_HUMAN	C16orf58	CP058_HUMAN UPF0420 protein C16orf58	0.126062	0.345858	17.7969	0.191711	n.s.	0.431822	0.117981	18.1427	0.519437	n.s.	17.9149	0.169132	-0.227877	0.223031	n.s.	0.0554646	0.0706389	n.s.	0.490157	-0.135688	17.6612	0.604764	n.s.	0.0550428	-0.481546	0.123889	n.s.	0.133961	-0.25367	0.270746	n.s.	0.510216	-0.121632	17.6753	0.629273	n.s.	0.0654969	-0.46749	0.149672	n.s.	0.0307035	-0.239613	0.129278	n.s.	0.936872	0.0140563
3502	sp|Q7Z3J2|CP062_HUMAN	C16orf62	CP062_HUMAN UPF0505 protein C16orf62	0.117921	-0.0745338	18.3554	0.181633	n.s.	0.030861	-0.202938	18.2809	0.0682119	n.s.	18.1525	0.140063	-0.128405	0.18948	n.s.	0.0190921	0.0293725	sig	0.000247161	-0.247296	18.1081	0.00972839	n.s.	0.010258	-0.172762	0.0455813	n.s.	0.515648	-0.0443574	0.644809	n.s.	0.371692	-0.0445052	18.3109	0.500221	n.s.	0.64748	0.0300286	0.724641	n.s.	0.166754	0.158433	0.306027	n.s.	0.0179233	0.202791
4862	sp|Q9BSU1|CP070_HUMAN	C16orf70	CP070_HUMAN UPF0183 protein C16orf70	0.934328	0.0051053	16.7876	0.947859	n.s.	0.0020191	-0.424151	16.7927	0.0132535	n.s.	16.3635	0.00176126	-0.429256	0.00737272	n.s.	0.00110033	0.00351253	sig	0.0329572	-0.382429	16.4052	0.0854456	n.s.	0.0310817	-0.387534	0.0866855	n.s.	0.744397	0.0417214	0.823297	n.s.	0.0230118	-0.268152	16.5195	0.096955	n.s.	0.0198	-0.273258	0.0818266	n.s.	0.0854739	0.155998	0.20839	n.s.	0.495139	0.114277
6416	sp|Q9Y6A4|CP080_HUMAN	C16orf80	CP080_HUMAN UPF0468 protein C16orf80	0.00971839	-0.298066	18.8729	0.029318	n.s.	0.000181766	-0.343793	18.5749	0.00530559	n.s.	18.5291	0.516002	-0.0457275	0.576697	n.s.	0.010273	0.0179432	sig	0.00218175	-0.415117	18.4578	0.0189733	n.s.	0.233658	-0.117051	0.341167	n.s.	0.295261	-0.0713238	0.444125	n.s.	0.00960452	-0.230549	18.6424	0.0703002	n.s.	0.486865	0.0675165	0.585861	n.s.	0.0624842	0.113244	0.176679	n.s.	0.102004	0.184568
4505	sp|Q96GS4|CQ059_HUMAN	C17orf59	CQ059_HUMAN Uncharacterized protein C17orf59	0.0374898	0.236448	15.473	0.0756098	n.s.	0.00154306	0.40051	15.7095	0.0115854	n.s.	15.8735	0.0879947	0.164062	0.127878	n.s.	0.00333321	0.0076839	sig	0.00106482	0.431069	15.9041	0.0141395	n.s.	0.0542555	0.194621	0.122714	n.s.	0.529102	0.0305588	0.656331	n.s.	0.0157777	0.365278	15.8383	0.083204	n.s.	0.283966	0.12883	0.390762	n.s.	0.632225	-0.0352326	0.736308	n.s.	0.384331	-0.0657914
4808	sp|Q9BQA9|CQ062_HUMAN	C17orf62	CQ062_HUMAN Uncharacterized protein C17orf62	0.357597	0.0808764	16.7264	0.445365	n.s.	0.139205	-0.108575	16.8072	0.211451	n.s.	16.6178	0.0999881	-0.189451	0.141995	n.s.	0.00191822	0.00514449	sig	0.00217856	-0.392574	16.3338	0.0189733	n.s.	0.00552217	-0.47345	0.0327689	n.s.	0.0157479	-0.283999	0.0948389	n.s.	0.197145	-0.126877	16.5995	0.324204	n.s.	0.169124	-0.207754	0.27405	n.s.	0.859007	-0.0183026	0.904511	n.s.	0.0624982	0.265697
5334	sp|Q9HAS0|NJMU_HUMAN	C17orf75	NJMU_HUMAN Protein Njmu-R1	0.0865259	0.144705	16.9092	0.141767	n.s.	0.032856	-0.133012	17.0539	0.0713343	n.s.	16.7762	0.0218086	-0.277716	0.0409386	n.s.	8.78703e-05	0.000718935	sig	6.33878e-06	-0.285313	16.6239	0.00342294	n.s.	0.00262159	-0.430017	0.0242736	n.s.	0.02267	-0.152301	0.108896	n.s.	0.000435806	-0.236805	16.6724	0.0348645	n.s.	0.0196737	-0.38151	0.0817507	n.s.	0.155718	-0.103793	0.293074	n.s.	0.0653404	0.0485078
3007	sp|Q53F19|CQ085_HUMAN	C17orf85	CQ085_HUMAN Uncharacterized protein C17orf85	0.00188324	-0.218074	18.4677	0.0110338	n.s.	0.467235	-0.0214663	18.2496	0.5529	n.s.	18.4462	0.00389473	0.196608	0.0120009	n.s.	0.013804	0.0226356	sig	0.0201292	-0.159184	18.3085	0.06256	n.s.	0.275003	0.0588905	0.382983	n.s.	0.0367421	-0.137718	0.132317	n.s.	0.0066469	-0.310082	18.1576	0.0652779	n.s.	0.175412	-0.0920081	0.281006	n.s.	0.00983141	-0.288616	0.0876307	n.s.	0.103321	-0.150899
4377	sp|Q96B23|CR025_HUMAN	C18orf25	CR025_HUMAN Uncharacterized protein C18orf25	0.00930377	-0.300692	15.7633	0.0284917	n.s.	0.00273736	-0.314268	15.4626	0.0153164	n.s.	15.449	0.790703	-0.0135763	0.825613	n.s.	0.00380188	0.00842262	sig	0.320122	-0.0830453	15.6802	0.440329	n.s.	0.0412735	0.217646	0.10318	n.s.	0.0179133	0.231223	0.100642	n.s.	0.174831	-0.140425	15.6229	0.299393	n.s.	0.137296	0.160267	0.238265	n.s.	0.0562567	0.173843	0.168225	n.s.	0.576575	-0.0573798
4435	sp|Q96DM3|MIC1_HUMAN	C18orf8	MIC1_HUMAN Uncharacterized protein C18orf8	0.0148992	0.171287	17.1129	0.039002	n.s.	0.00013086	-0.444007	17.2842	0.00468492	n.s.	16.6689	5.36411e-05	-0.615294	0.00171675	down	0.00129433	0.00392477	sig	0.227625	-0.13774	16.9752	0.339662	n.s.	0.0342081	-0.309027	0.0917501	n.s.	0.0306945	0.306267	0.1224	n.s.	0.0418365	-0.246484	16.8664	0.127751	n.s.	0.0111803	-0.417771	0.0654976	n.s.	0.0552835	0.197523	0.16761	n.s.	0.479464	-0.108744
4800	sp|Q9BQ61|CS043_HUMAN	C19orf43	CS043_HUMAN Uncharacterized protein C19orf43	0.0518596	-0.30895	19.3159	0.0956318	n.s.	0.00595585	-0.243555	19.0069	0.0234328	n.s.	19.0723	0.612483	0.0653953	0.666704	n.s.	0.0216026	0.032389	sig	0.508618	-0.0338173	19.2821	0.62092	n.s.	0.0828769	0.275133	0.162494	n.s.	0.0258957	0.209737	0.114934	n.s.	0.0151631	-0.148085	19.1678	0.0825966	n.s.	0.348686	0.160865	0.455542	n.s.	0.198949	0.0954694	0.341055	n.s.	0.150017	-0.114268
3900	sp|Q8N9M1|CS047_HUMAN	C19orf47	CS047_HUMAN Uncharacterized protein C19orf47	0.00205618	-0.190653	15.5192	0.0115534	n.s.	0.714258	-0.0124334	15.3286	0.773332	n.s.	15.5068	0.00372733	0.178219	0.0116738	n.s.	0.0806365	0.0971416	n.s.	0.280333	-0.0696104	15.4496	0.396109	n.s.	0.0907866	0.121042	0.174414	n.s.	0.373338	-0.057177	0.516378	n.s.	0.0818818	-0.176181	15.343	0.18494	n.s.	0.841987	0.014472	0.883003	n.s.	0.101546	-0.163747	0.228792	n.s.	0.329874	-0.10657
4853	sp|Q9BSF4|CS052_HUMAN	C19orf52	CS052_HUMAN Uncharacterized protein C19orf52	0.102028	0.240267	17.2178	0.161886	n.s.	0.00581712	0.551248	17.4581	0.0231619	n.s.	17.7691	0.0731741	0.310981	0.109457	n.s.	0.013864	0.0227152	sig	0.0408982	0.223671	17.4415	0.0979485	n.s.	0.88542	-0.0165958	0.914638	n.s.	0.0274306	-0.327576	0.117892	n.s.	0.194434	0.217169	17.435	0.321312	n.s.	0.897242	-0.0230985	0.924198	n.s.	0.115469	-0.334079	0.245759	n.s.	0.960932	-0.00650276
6105	sp|Q9UNZ5|L10K_HUMAN	C19orf53	L10K_HUMAN Leydig cell tumor 10 kDa protein homolog	0.313566	-0.0614203	17.8065	0.39951	n.s.	0.544114	-0.039253	17.7451	0.623383	n.s.	17.7673	0.720497	0.0221673	0.765757	n.s.	0.0631694	0.0787794	n.s.	0.210506	0.114528	17.921	0.320262	n.s.	0.0806794	0.175948	0.159194	n.s.	0.126885	0.153781	0.262597	n.s.	0.131729	0.106167	17.9127	0.247274	n.s.	0.0408553	0.167587	0.116781	n.s.	0.0903042	0.14542	0.215057	n.s.	0.929014	-0.00836066
5633	sp|Q9NWV4|CA123_HUMAN	C1orf123	CA123_HUMAN UPF0587 protein C1orf123	0.707853	-0.0174952	17.8215	0.765885	n.s.	0.177756	0.103877	17.804	0.256482	n.s.	17.9254	0.107567	0.121372	0.150808	n.s.	0.00762645	0.0141454	sig	0.00176554	0.300306	18.1218	0.0176036	n.s.	0.000597396	0.317801	0.0149322	n.s.	0.0255131	0.196429	0.114142	n.s.	0.0218042	0.243681	18.0652	0.0944306	n.s.	0.0105319	0.261176	0.0641585	n.s.	0.160335	0.139804	0.298469	n.s.	0.258873	-0.0566249
3955	sp|Q8NDD1|CA131_HUMAN	C1orf131	CA131_HUMAN Uncharacterized protein C1orf131	0.0995771	0.255059	15.1879	0.158981	n.s.	1.4718e-05	0.969972	15.443	0.00268733	up	16.1579	0.00378271	0.714914	0.011796	up	1.73322e-05	0.000266776	sig	0.000760154	1.05648	16.2444	0.0125896	up	0.0074266	0.801423	0.0383767	up	0.486859	0.0865095	0.620911	n.s.	0.000185209	1.03458	16.2225	0.0286159	up	0.0142008	0.779523	0.0710546	n.s.	0.206534	0.0646096	0.349711	n.s.	0.88921	-0.0218999
3767	sp|Q8IYL3|CA174_HUMAN	C1orf174	CA174_HUMAN UPF0688 protein C1orf174	0.00256841	-0.404148	16.649	0.0131037	n.s.	0.173717	0.0651048	16.2449	0.25194	n.s.	16.7141	0.00229315	0.469253	0.00860176	n.s.	2.00172e-05	0.00028889	sig	0.515644	0.0278069	16.6768	0.627842	n.s.	0.00308648	0.431955	0.0258838	n.s.	0.497077	-0.0372978	0.629481	n.s.	0.0107675	-0.124969	16.5241	0.0729701	n.s.	0.0333177	0.279179	0.106231	n.s.	0.0255829	-0.190073	0.119103	n.s.	0.0435849	-0.152776
5204	sp|Q9H425|CA198_HUMAN	C1orf198	CA198_HUMAN Uncharacterized protein C1orf198	0.29452	-0.0922871	17.4441	0.378443	n.s.	0.435432	-0.0473653	17.3518	0.522589	n.s.	17.3967	0.450732	0.0449217	0.51485	n.s.	0.208653	0.225948	n.s.	0.492607	0.0465012	17.4906	0.606862	n.s.	0.0846881	0.138788	0.165295	n.s.	0.0312461	0.0938665	0.12301	n.s.	0.458612	-0.0597935	17.3843	0.583394	n.s.	0.671224	0.0324936	0.744911	n.s.	0.0782507	-0.0124282	0.198615	n.s.	0.0638178	-0.106295
5157	sp|Q9H246|CA021_HUMAN	C1orf21	CA021_HUMAN Uncharacterized protein C1orf21	0.00868318	-0.439877	15.1559	0.0271166	n.s.	0.490132	0.0674475	14.7161	0.575372	n.s.	15.2234	0.0110609	0.507325	0.0246229	n.s.	0.0140939	0.0230018	sig	0.0143491	-0.417963	14.738	0.0505064	n.s.	0.867368	0.0219141	0.901018	n.s.	0.0159641	-0.485411	0.0958732	n.s.	0.0210048	-0.243018	14.9129	0.0936511	n.s.	0.160622	0.196859	0.264977	n.s.	0.0556413	-0.310466	0.167778	n.s.	0.238392	0.174945
4954	sp|Q9BWL3|CA043_HUMAN	C1orf43	CA043_HUMAN Uncharacterized protein C1orf43	0.655452	0.0209418	14.1515	0.719277	n.s.	0.125773	0.139829	14.1725	0.196057	n.s.	14.2913	0.175117	0.118887	0.229336	n.s.	0.654421	0.660949	n.s.	0.751094	0.0406069	14.1921	0.821727	n.s.	0.87714	0.0196651	0.90821	n.s.	0.49613	-0.099222	0.629045	n.s.	0.4087	-0.0399839	14.1115	0.535137	n.s.	0.235061	-0.0609257	0.342445	n.s.	0.125697	-0.179813	0.258331	n.s.	0.627168	-0.0805908
4912	sp|Q9BV19|CA050_HUMAN	C1orf50	CA050_HUMAN Uncharacterized protein C1orf50	0.338158	0.0641955	17.7945	0.425323	n.s.	0.00756235	-0.211382	17.8587	0.0269235	n.s.	17.5831	0.00546899	-0.275578	0.0150038	n.s.	0.0180899	0.0281311	sig	0.11163	-0.109699	17.6848	0.201806	n.s.	0.0452181	-0.173894	0.109833	n.s.	0.0835711	0.101684	0.205909	n.s.	0.168184	-0.0876156	17.7069	0.291399	n.s.	0.0853149	-0.151811	0.175449	n.s.	0.0212873	0.123767	0.110341	n.s.	0.69573	0.0220831
3876	sp|Q8N6N3|CA052_HUMAN	C1orf52	CA052_HUMAN UPF0690 protein C1orf52	0.0165396	-0.56847	15.7139	0.0418331	n.s.	0.00534617	0.621762	15.1454	0.0220786	up	16.3357	0.000252051	1.19023	0.00282959	up	0.0137115	0.022528	sig	0.321244	0.246134	15.96	0.441592	n.s.	0.0177457	0.814604	0.0619236	n.s.	0.119714	-0.375628	0.253834	n.s.	0.101305	0.493138	16.207	0.211508	n.s.	0.0124924	1.06161	0.067847	n.s.	0.482686	-0.128624	0.614018	n.s.	0.455492	0.247004
2357	sp|Q07021|C1QBP_HUMAN	C1QBP	C1QBP_HUMAN Complement component 1 Q subcomponent-binding protein, mitochondrial	0.000582505	0.15572	19.2232	0.00688802	n.s.	0.00109267	0.192164	19.3789	0.00995965	n.s.	19.4153	0.217549	0.0364438	0.275819	n.s.	0.00220695	0.0056668	sig	0.208846	0.0521453	19.2753	0.318503	n.s.	0.0460397	-0.103575	0.111195	n.s.	0.0246	-0.140018	0.112023	n.s.	0.00897017	0.0682364	19.2914	0.0693908	n.s.	0.0144521	-0.0874835	0.0713251	n.s.	0.0201932	-0.123927	0.108168	n.s.	0.736798	0.0160911
4604	sp|Q96MY1|CT112_HUMAN	C20orf112	CT112_HUMAN Uncharacterized protein C20orf112	0.0770666	0.147772	17.7278	0.129544	n.s.	0.972981	-0.00295161	17.8756	0.980852	n.s.	17.7249	0.12804	-0.150724	0.175375	n.s.	0.0245635	0.0359585	sig	0.0672814	0.120463	17.8483	0.138426	n.s.	0.557159	-0.0273089	0.657314	n.s.	0.144056	0.123415	0.283032	n.s.	0.770931	0.0214471	17.7493	0.840695	n.s.	0.128605	-0.126325	0.228443	n.s.	0.806917	0.0243987	0.867159	n.s.	0.0566748	-0.0990162
6513	tr|Q5W149|Q5W149_HUMAN	C20orf112	Q5W149_HUMAN Uncharacterized protein C20orf112	0.728737	0.0193864	15.7586	0.784682	n.s.	0.0525823	0.105454	15.778	0.101439	n.s.	15.864	0.121711	0.0860671	0.167914	n.s.	0.0256462	0.0372367	sig	0.0572568	0.221105	15.9797	0.123059	n.s.	0.0792436	0.201719	0.157372	n.s.	0.215847	0.115652	0.363114	n.s.	0.214419	0.127115	15.8857	0.342556	n.s.	0.295968	0.107728	0.402593	n.s.	0.784421	0.0216611	0.851143	n.s.	0.490594	-0.0939907
3145	sp|Q5TEA3|CT194_HUMAN	C20orf194	CT194_HUMAN Uncharacterized protein C20orf194	0.0280808	0.183111	17.5015	0.0602929	n.s.	0.00161681	-0.171692	17.6846	0.0118384	n.s.	17.3298	0.0022318	-0.354803	0.00848712	n.s.	0.0368809	0.0500526	n.s.	0.573223	-0.0859979	17.4155	0.676468	n.s.	0.142341	-0.269109	0.238534	n.s.	0.571125	0.0856938	0.689436	n.s.	0.0715795	0.0853444	17.5868	0.171664	n.s.	0.238723	-0.0977666	0.346271	n.s.	0.000910452	0.257036	0.0567157	n.s.	0.411102	0.171342
4910	sp|Q9BUV8-5|CT024_HUMAN	C20orf24	CT024_HUMAN Isoform 5 of Uncharacterized protein C20orf24	0.0894936	-0.303547	16.8976	0.145672	n.s.	0.000234041	-0.863535	16.5941	0.00572297	down	16.0341	0.00944061	-0.559988	0.0219738	n.s.	0.000816811	0.00285207	sig	0.000807764	-1.0422	15.8554	0.0128292	down	0.00800612	-0.738655	0.0398156	down	0.131334	-0.178667	0.268046	n.s.	0.0205211	-0.913874	15.9838	0.0925817	n.s.	0.0838263	-0.610326	0.173822	n.s.	0.803385	-0.0503384	0.86578	n.s.	0.599967	0.128329
375	sp|O43822-4|CU002_HUMAN	C21orf2	CU002_HUMAN Isoform 4 of Protein C21orf2	0.255987	0.0849354	17.6803	0.338876	n.s.	0.00169357	-0.268952	17.7652	0.0120432	n.s.	17.4113	0.00335847	-0.353888	0.0109718	n.s.	0.000170256	0.00106377	sig	0.000975152	-0.412403	17.2679	0.0136185	n.s.	0.00154472	-0.497338	0.0202965	n.s.	0.0178213	-0.143451	0.100419	n.s.	0.026259	-0.236285	17.444	0.102589	n.s.	0.0284999	-0.32122	0.0975405	n.s.	0.500122	0.0326677	0.629402	n.s.	0.0578136	0.176118
1396	sp|P30042|ES1_HUMAN	C21orf33	ES1_HUMAN ES1 protein homolog, mitochondrial	0.00144081	0.505901	18.5194	0.00980358	n.s.	0.00469218	0.373443	19.0253	0.0206558	n.s.	18.8929	0.0591866	-0.132458	0.0914907	n.s.	0.130483	0.148521	n.s.	0.0820395	0.439993	18.9594	0.159788	n.s.	0.740819	-0.0659079	0.807351	n.s.	0.738841	0.06655	0.81948	n.s.	0.0180517	0.413761	18.9332	0.0885883	n.s.	0.2762	-0.0921395	0.383714	n.s.	0.608749	0.0403185	0.718392	n.s.	0.920358	-0.0262315
1974	sp|P57076|CU059_HUMAN	C21orf59	CU059_HUMAN UPF0769 protein C21orf59	0.00397927	0.380835	13.8148	0.0169197	n.s.	0.264631	-0.103189	14.1956	0.351323	n.s.	13.7116	0.00658428	-0.484024	0.0171144	n.s.	0.158021	0.176262	n.s.	0.200268	0.350137	14.1649	0.309059	n.s.	0.901826	-0.0306986	0.927592	n.s.	0.130076	0.453325	0.266485	n.s.	0.0354231	0.150443	13.9653	0.117413	n.s.	0.0548748	-0.230392	0.135669	n.s.	0.0794213	0.253632	0.200097	n.s.	0.544541	-0.199693
133	sp|O14523|C2C2L_HUMAN	C2CD2L	C2C2L_HUMAN C2 domain-containing protein 2-like	0.0504272	0.278031	16.1122	0.093953	n.s.	0.000937566	0.511743	16.3903	0.00930967	n.s.	16.624	0.0656928	0.233712	0.0997631	n.s.	0.00198859	0.00526607	sig	0.0210444	0.379752	16.492	0.064143	n.s.	0.463997	0.101721	0.569235	n.s.	0.23964	-0.131992	0.387441	n.s.	0.0123603	0.447526	16.5598	0.0771364	n.s.	0.266995	0.169495	0.373677	n.s.	0.404868	-0.0642172	0.543556	n.s.	0.633136	0.0677744
4100	sp|Q8TF44|C2C4C_HUMAN	C2CD4C	C2C4C_HUMAN C2 calcium-dependent domain-containing protein 4C	0.168501	0.05361	15.5282	0.242642	n.s.	0.467212	0.0302916	15.5818	0.5529	n.s.	15.5585	0.401058	-0.0233184	0.466498	n.s.	0.000386216	0.00175258	sig	0.00568194	0.371273	15.8994	0.0298855	n.s.	0.0070957	0.317663	0.0375488	n.s.	0.00657002	0.340981	0.0706032	n.s.	0.525194	0.0811243	15.6093	0.642123	n.s.	0.81377	0.0275143	0.860483	n.s.	0.675853	0.0508327	0.772472	n.s.	0.116772	-0.290149
5636	sp|Q9NWW7|CB042_HUMAN	C2orf42	CB042_HUMAN Uncharacterized protein C2orf42	0.00352102	-0.52755	14.7875	0.0156898	n.s.	0.01032	-0.417457	14.2599	0.03258	n.s.	14.37	0.139739	0.110093	0.18912	n.s.	0.00310455	0.00728894	sig	0.00141408	-0.66738	14.1201	0.0158534	down	0.0466452	-0.13983	0.111948	n.s.	0.0131585	-0.249923	0.0897152	n.s.	0.00935728	-0.71016	14.0773	0.0699883	n.s.	0.101726	-0.18261	0.195256	n.s.	0.045646	-0.292703	0.153236	n.s.	0.616694	-0.04278
5253	sp|Q9H6V9-2|CB043_HUMAN	C2orf43	CB043_HUMAN Isoform 2 of UPF0554 protein C2orf43	0.00106821	0.310404	17.5495	0.00867545	n.s.	0.558781	-0.0266946	17.8599	0.636139	n.s.	17.5228	0.00042005	-0.337098	0.0034238	n.s.	0.000539916	0.00218393	sig	0.435823	0.056261	17.6057	0.555495	n.s.	0.0123921	-0.254143	0.050063	n.s.	0.252882	0.0829557	0.401046	n.s.	0.635138	-0.0229914	17.5265	0.733504	n.s.	0.000882144	-0.333395	0.0376072	n.s.	0.924579	0.00370324	0.951634	n.s.	0.360555	-0.0792524
4158	sp|Q8WWC4|CB047_HUMAN	C2orf47	CB047_HUMAN Uncharacterized protein C2orf47, mitochondrial	0.0137932	-0.134122	19.8611	0.0369491	n.s.	0.00604396	-0.181393	19.727	0.023636	n.s.	19.6797	0.107396	-0.0472705	0.150633	n.s.	0.00129185	0.00392215	sig	0.000129075	-0.515959	19.3451	0.00879215	n.s.	0.00010202	-0.381837	0.0085856	n.s.	0.000259242	-0.334566	0.031557	n.s.	0.0218012	-0.360613	19.5005	0.0944306	n.s.	0.0570859	-0.22649	0.138338	n.s.	0.10165	-0.17922	0.228792	n.s.	0.139368	0.155346
4924	sp|Q9BVC5|ASHWN_HUMAN	C2orf49	ASHWN_HUMAN Ashwin	0.0695716	-0.153621	16.5182	0.119709	n.s.	0.107181	0.126508	16.3645	0.173459	n.s.	16.6447	0.00020269	0.280129	0.0026164	n.s.	0.00423755	0.0091227	sig	0.200524	0.107237	16.6254	0.30938	n.s.	0.00298092	0.260858	0.0255507	n.s.	0.642363	-0.0192711	0.743305	n.s.	0.586448	0.0471446	16.5653	0.693236	n.s.	0.00358233	0.200766	0.0473623	n.s.	0.0201838	-0.0793632	0.108168	n.s.	0.295668	-0.060092
3890	sp|Q8N8R5|CB069_HUMAN	C2orf69	CB069_HUMAN UPF0565 protein C2orf69	0.449535	-0.0385636	16.5894	0.534787	n.s.	0.000483791	-0.535766	16.5509	0.00695114	n.s.	16.0537	0.000396689	-0.497202	0.00333149	n.s.	0.00119661	0.00372612	sig	0.0311507	-0.334667	16.2548	0.0822561	n.s.	0.0412879	-0.296103	0.10318	n.s.	0.121189	0.201099	0.255551	n.s.	0.0364326	-0.289207	16.3002	0.119054	n.s.	0.0423536	-0.250643	0.118502	n.s.	0.0531962	0.246559	0.164619	n.s.	0.766027	0.0454601
2964	sp|Q3KRA6|CB076_HUMAN	C2orf76	CB076_HUMAN UPF0538 protein C2orf76	0.0273454	-0.159772	16.0985	0.0592054	n.s.	0.0456272	-0.266252	15.9388	0.0914802	n.s.	15.8323	0.333315	-0.106479	0.398943	n.s.	0.0227558	0.0338361	sig	0.183234	-0.0451579	16.0534	0.288824	n.s.	0.0433132	0.114614	0.106719	n.s.	0.0683243	0.221094	0.184457	n.s.	0.0983762	0.086605	16.1851	0.207512	n.s.	0.0168036	0.246377	0.0760816	n.s.	0.0549149	0.352857	0.167207	n.s.	0.00297018	0.131763
3276	sp|Q6NW34|CC017_HUMAN	C3orf17	CC017_HUMAN Uncharacterized protein C3orf17	0.00463945	-0.247973	17.2812	0.0183539	n.s.	0.329273	-0.0396566	17.0332	0.416492	n.s.	17.2415	0.00294394	0.208317	0.0100669	n.s.	0.0266834	0.0384412	sig	0.0639292	-0.162831	17.1184	0.13359	n.s.	0.24284	0.085142	0.350703	n.s.	0.097234	-0.123175	0.225349	n.s.	0.131089	-0.0868277	17.1944	0.246773	n.s.	0.022437	0.161146	0.0859057	n.s.	0.0891651	-0.0471711	0.213443	n.s.	0.364424	0.0760037
5638	sp|Q9NWY4|CD027_HUMAN	C4orf27	CD027_HUMAN UPF0609 protein C4orf27	0.0110975	-0.340996	18.5859	0.0319607	n.s.	0.0183875	-0.337247	18.2449	0.0473197	n.s.	18.2486	0.965814	0.00374915	0.971964	n.s.	0.0106287	0.0184056	sig	0.0560914	-0.224323	18.3615	0.121279	n.s.	0.211016	0.116673	0.316671	n.s.	0.275807	0.112923	0.425425	n.s.	0.0535696	-0.23491	18.351	0.146469	n.s.	0.200481	0.106086	0.306711	n.s.	0.317618	0.102337	0.461368	n.s.	0.902377	-0.0105866
2980	sp|Q49AR2|CE022_HUMAN	C5orf22	CE022_HUMAN UPF0489 protein C5orf22	0.00469874	0.382358	16.7818	0.0185206	n.s.	0.00322392	-0.349474	17.1641	0.0167799	n.s.	16.4323	6.88981e-05	-0.731831	0.00185253	down	0.0620665	0.0775084	n.s.	0.302794	0.255634	17.0374	0.421052	n.s.	0.584699	-0.126724	0.680224	n.s.	0.0449876	0.605108	0.146052	n.s.	0.892195	-0.0108618	16.7709	0.927402	n.s.	0.00660782	-0.393219	0.0553928	n.s.	0.00168504	0.338612	0.0612235	n.s.	0.399131	-0.266496
3535	sp|Q7Z6I8|CE024_HUMAN	C5orf24	CE024_HUMAN UPF0461 protein C5orf24	0.00110168	-0.329997	17.6099	0.00874862	n.s.	9.13901e-05	0.255418	17.2799	0.00409058	n.s.	17.8653	8.32781e-05	0.585415	0.00197165	up	4.69284e-06	0.000116512	sig	0.0358859	0.181603	17.7915	0.0907299	n.s.	0.00155107	0.5116	0.0202965	n.s.	0.259302	-0.0738149	0.407788	n.s.	0.456385	0.0326125	17.6425	0.581131	n.s.	0.00764761	0.362609	0.0583776	n.s.	0.00622698	-0.222805	0.0820046	n.s.	0.15705	-0.14899
3266	sp|Q6NTE8|CE045_HUMAN	C5orf45	CE045_HUMAN UPF0544 protein C5orf45	0.564147	-0.0491098	15.7641	0.639439	n.s.	0.344554	0.0979924	15.715	0.431025	n.s.	15.8621	0.217753	0.147102	0.275916	n.s.	0.0223576	0.0333281	sig	0.0170173	0.230114	15.9942	0.0559944	n.s.	0.0178388	0.279224	0.0621819	n.s.	0.200221	0.132121	0.346722	n.s.	0.070941	0.165509	15.9296	0.171088	n.s.	0.0770741	0.214619	0.165244	n.s.	0.553925	0.0675163	0.674325	n.s.	0.250318	-0.0646051
34	sp|A6NDU8|CE051_HUMAN	C5orf51	CE051_HUMAN UPF0600 protein C5orf51	0.369929	-0.080825	18.326	0.457382	n.s.	0.0171029	-0.285632	18.2451	0.045328	n.s.	18.0403	0.0120608	-0.204807	0.0262174	n.s.	0.0137855	0.0226151	sig	0.115129	-0.19394	18.132	0.206559	n.s.	0.225949	-0.113115	0.33314	n.s.	0.26955	0.0916918	0.419171	n.s.	0.988729	0.00140785	18.3274	0.992603	n.s.	0.24792	0.0822328	0.355519	n.s.	0.00469586	0.28704	0.077036	n.s.	0.119458	0.195348
5243	sp|Q9H6K1|CF106_HUMAN	C6orf106	CF106_HUMAN Uncharacterized protein C6orf106	0.557699	0.0538806	15.9715	0.63346	n.s.	0.000260107	0.521012	16.0254	0.00580001	n.s.	16.4925	0.00387987	0.467131	0.0119836	n.s.	0.00115662	0.00364538	sig	0.00238557	0.471245	16.4428	0.0196636	n.s.	0.0116375	0.417364	0.0485584	n.s.	0.458431	-0.0497669	0.595675	n.s.	0.00401611	0.422465	16.394	0.0586134	n.s.	0.0337888	0.368585	0.106444	n.s.	0.0527032	-0.0985463	0.16427	n.s.	0.569233	-0.0487794
5303	sp|Q9H993|CF211_HUMAN	C6orf211	CF211_HUMAN UPF0364 protein C6orf211	0.0188982	-0.141465	17.1157	0.0458654	n.s.	0.00227996	-0.199926	16.9742	0.0139692	n.s.	16.9158	0.163017	-0.0584617	0.216445	n.s.	0.00428691	0.00921367	sig	0.421378	-0.0468878	17.0688	0.539843	n.s.	0.163797	0.0945768	0.26245	n.s.	0.0385494	0.153038	0.135021	n.s.	0.326831	-0.0355445	17.0802	0.456436	n.s.	0.0711564	0.10592	0.157262	n.s.	0.00651022	0.164382	0.083372	n.s.	0.865227	0.0113434
787	sp|O95873|CF047_HUMAN	C6orf47	CF047_HUMAN Uncharacterized protein C6orf47	9.94648e-05	0.918952	14.2757	0.00384163	up	0.0090132	-0.255054	15.1946	0.029814	n.s.	14.0206	7.80109e-05	-1.17401	0.00192209	down	2.33622e-06	8.36394e-05	sig	0.0452892	-0.28682	13.9888	0.105146	n.s.	0.000393462	-1.20577	0.0130272	down	0.781854	-0.0317654	0.849172	n.s.	0.27237	-0.1269	14.1488	0.40388	n.s.	0.00259283	-1.04585	0.0453363	down	0.318409	0.128155	0.461981	n.s.	0.37184	0.15992
4791	sp|Q9BPX7-2|CG025_HUMAN	C7orf25	CG025_HUMAN Isoform 2 of UPF0415 protein C7orf25	0.17961	-0.102913	18.2054	0.254956	n.s.	0.00716303	-0.18435	18.1025	0.026224	n.s.	18.0211	0.27143	-0.0814374	0.334005	n.s.	0.109996	0.127577	n.s.	0.882928	0.00542222	18.2109	0.920723	n.s.	0.15987	0.108335	0.258021	n.s.	0.00592027	0.189772	0.0686475	n.s.	0.440208	-0.06165	18.1438	0.56607	n.s.	0.699378	0.0412628	0.768391	n.s.	0.17917	0.1227	0.320812	n.s.	0.400959	-0.0670722
4150	sp|Q8WVR3|CG043_HUMAN	C7orf43	CG043_HUMAN Uncharacterized protein C7orf43	0.00240898	0.277104	17.0361	0.0125889	n.s.	0.00133625	0.0968397	17.3132	0.0109668	n.s.	17.1329	0.0123975	-0.180264	0.0267253	n.s.	5.19146e-05	0.000511256	sig	0.000704648	0.177361	17.2135	0.0123743	n.s.	0.0864412	-0.0997429	0.167712	n.s.	0.018662	0.0805215	0.100938	n.s.	0.00521704	0.129274	17.1654	0.0617707	n.s.	0.0727127	-0.14783	0.158967	n.s.	0.226956	0.0324344	0.369796	n.s.	0.188105	-0.0480871
4828	sp|Q9BRJ6|CG050_HUMAN	C7orf50	CG050_HUMAN Uncharacterized protein C7orf50	0.0106905	0.0864936	17.6787	0.0312048	n.s.	0.000282987	0.227978	17.7652	0.00585873	n.s.	17.9067	0.00415334	0.141485	0.0124773	n.s.	3.82046e-05	0.000413989	sig	7.42475e-05	0.575379	18.2541	0.00770362	n.s.	0.000195308	0.488885	0.0111452	n.s.	0.000736757	0.347401	0.0397849	n.s.	0.00197338	0.362475	18.0412	0.0475004	n.s.	0.0062419	0.275982	0.0542077	n.s.	0.0435867	0.134497	0.150299	n.s.	0.0295692	-0.212904
3791	sp|Q8N0T1|CH059_HUMAN	C8orf59	CH059_HUMAN Uncharacterized protein C8orf59	0.00204166	-0.237738	17.8205	0.0115243	n.s.	0.0810497	-0.0689313	17.5827	0.140654	n.s.	17.7515	0.012626	0.168807	0.0271006	n.s.	0.000283563	0.0014423	sig	0.659295	0.0172098	17.8377	0.749382	n.s.	0.00454472	0.254948	0.0306131	n.s.	0.107804	0.086141	0.239212	n.s.	0.0287503	0.0782242	17.8987	0.106464	n.s.	0.00380132	0.315962	0.0475689	n.s.	0.021424	0.147156	0.110626	n.s.	0.247969	0.0610145
3108	sp|Q5T280|CI114_HUMAN	C9orf114	CI114_HUMAN Uncharacterized protein C9orf114	0.00388515	-0.396571	15.9541	0.0166727	n.s.	0.994043	0.000483061	15.5576	0.99558	n.s.	15.9546	0.0110867	0.397054	0.0246541	n.s.	0.00407596	0.00885721	sig	0.0273367	-0.0920584	15.8621	0.0759613	n.s.	0.0122838	0.304513	0.0499678	n.s.	0.22917	-0.0925414	0.37624	n.s.	0.174103	-0.138262	15.8159	0.298383	n.s.	0.108942	0.258309	0.204562	n.s.	0.293836	-0.138745	0.438117	n.s.	0.619393	-0.0462034
3741	sp|Q8IXQ3|CI040_HUMAN	C9orf40	CI040_HUMAN Uncharacterized protein C9orf40	0.000655286	-0.557264	16.2499	0.00712548	n.s.	0.0878953	0.158167	15.6926	0.149609	n.s.	16.408	7.23561e-05	0.715431	0.00188017	up	0.00207126	0.00541715	sig	0.114142	-0.240113	16.0097	0.205087	n.s.	0.039248	0.317151	0.099736	n.s.	0.0239446	-0.39828	0.110487	n.s.	0.753621	-0.0461203	16.2037	0.827293	n.s.	0.0201209	0.511144	0.0824167	n.s.	0.198059	-0.204287	0.33998	n.s.	0.349619	0.193993
5705	sp|Q9NZ63|CI078_HUMAN	C9orf78	CI078_HUMAN Uncharacterized protein C9orf78	0.0429726	-0.285414	18.2715	0.0835721	n.s.	0.969779	0.00367981	17.9861	0.978842	n.s.	18.2752	0.00277857	0.289093	0.00970626	n.s.	0.0036772	0.00824507	sig	0.37359	0.0911056	18.3626	0.493852	n.s.	0.000978813	0.376519	0.0170962	n.s.	0.0305985	0.0874258	0.122316	n.s.	0.994858	0.000876971	18.2724	0.996703	n.s.	0.0275136	0.286291	0.0960605	n.s.	0.962946	-0.00280284	0.977886	n.s.	0.198721	-0.0902286
1273	sp|P22748|CAH4_HUMAN	CA4	CAH4_HUMAN Carbonic anhydrase 4	0.000956015	0.314928	18.2663	0.00833779	n.s.	0.0788496	-0.094778	18.5812	0.137766	n.s.	18.1715	0.00073605	-0.409706	0.00460226	n.s.	0.000175574	0.00108214	sig	0.321663	0.0770573	18.3434	0.441825	n.s.	0.0277509	-0.237871	0.0802435	n.s.	0.0771456	0.171835	0.197761	n.s.	0.929566	-0.00890888	18.2574	0.953401	n.s.	0.0426675	-0.323837	0.11878	n.s.	0.446371	0.0858691	0.581722	n.s.	0.529178	-0.0859662
5283	sp|Q9H8G2|CAAP1_HUMAN	CAAP1	CAAP1_HUMAN Caspase activity and apoptosis inhibitor 1	0.00778761	-0.334146	16.4275	0.0254127	n.s.	0.240691	0.0758972	16.0934	0.325	n.s.	16.5034	0.00533043	0.410043	0.0146984	n.s.	0.00854387	0.0154692	sig	0.202302	-0.105396	16.3221	0.311381	n.s.	0.0554371	0.228751	0.124474	n.s.	0.0756042	-0.181293	0.195341	n.s.	0.0404392	-0.150483	16.2771	0.125261	n.s.	0.0998681	0.183663	0.192832	n.s.	0.0319072	-0.22638	0.131192	n.s.	0.613729	-0.0450876
6250	sp|Q9Y376|CAB39_HUMAN	CAB39	CAB39_HUMAN Calcium-binding protein 39	0.0819873	-0.140623	18.6982	0.135911	n.s.	0.00734018	-0.291164	18.5576	0.0265426	n.s.	18.407	0.00761997	-0.150541	0.0189476	n.s.	0.105826	0.123204	n.s.	0.155203	-0.192048	18.5062	0.255582	n.s.	0.627784	-0.0514244	0.715952	n.s.	0.361405	0.0991167	0.505599	n.s.	0.391588	-0.0811232	18.6171	0.518702	n.s.	0.322666	0.0595001	0.429603	n.s.	0.0176571	0.210041	0.104157	n.s.	0.450854	0.110924
5319	sp|Q9H9S4|CB39L_HUMAN	CAB39L	CB39L_HUMAN Calcium-binding protein 39-like	0.413632	0.0662214	14.3024	0.500156	n.s.	0.00878629	-0.366773	14.3686	0.0293968	n.s.	13.9356	0.00597701	-0.432995	0.0160843	n.s.	0.00966707	0.0170921	sig	0.0944733	-0.134337	14.1681	0.177548	n.s.	0.0403934	-0.200559	0.10169	n.s.	0.0313867	0.232436	0.123264	n.s.	0.597832	-0.0481761	14.2542	0.703204	n.s.	0.288466	-0.114398	0.395694	n.s.	0.0433306	0.318597	0.150253	n.s.	0.326335	0.0861613
6433	sp|Q9Y6J0|CABIN_HUMAN	CABIN1	CABIN_HUMAN Calcineurin-binding protein cabin-1	0.000225129	-0.23049	17.5144	0.0049285	n.s.	0.0651281	0.0677137	17.2839	0.119691	n.s.	17.5821	0.000152754	0.298204	0.00240597	n.s.	0.0027728	0.00670688	sig	0.169778	-0.0733356	17.4411	0.273125	n.s.	0.0181771	0.157155	0.0626531	n.s.	0.0356167	-0.141049	0.130478	n.s.	0.0683491	-0.0627185	17.4517	0.167957	n.s.	0.00024412	0.167772	0.0256929	n.s.	0.0163701	-0.130432	0.101325	n.s.	0.851624	0.0106171
3168	sp|Q5VU97|CAHD1_HUMAN	CACHD1	CAHD1_HUMAN VWFA and cache domain-containing protein 1	0.00533397	-0.349602	16.5569	0.0199332	n.s.	0.224579	-0.0854038	16.2073	0.308255	n.s.	16.4715	0.00562454	0.264198	0.0153139	n.s.	0.00207252	0.00541748	sig	0.0279239	-0.230816	16.3261	0.0769049	n.s.	0.115632	0.118786	0.206134	n.s.	0.0570405	-0.145412	0.166497	n.s.	0.078026	-0.191883	16.3651	0.180188	n.s.	0.0726367	0.157719	0.158854	n.s.	0.12455	-0.106479	0.25687	n.s.	0.599466	0.0389329
2250	sp|Q00975|CAC1B_HUMAN	CACNA1B	CAC1B_HUMAN Voltage-dependent N-type calcium channel subunit alpha-1B	0.0128587	0.239705	16.0433	0.0352621	n.s.	0.659239	0.0384514	16.283	0.725029	n.s.	16.0817	0.05728	-0.201254	0.0890319	n.s.	0.0517176	0.0665733	n.s.	0.0600186	0.144966	16.1883	0.127264	n.s.	0.122797	-0.0947388	0.214887	n.s.	0.233106	0.106515	0.380374	n.s.	0.296756	0.0873103	16.1306	0.427899	n.s.	0.0834141	-0.152395	0.1733	n.s.	0.645927	0.0488589	0.747697	n.s.	0.401676	-0.0576559
696	sp|O95180|CAC1H_HUMAN	CACNA1H	CAC1H_HUMAN Voltage-dependent T-type calcium channel subunit alpha-1H	0.0613865	-0.184634	16.0716	0.108705	n.s.	0.773731	-0.0231728	15.887	0.822875	n.s.	16.0485	0.0749223	0.161462	0.111494	n.s.	0.00690212	0.0131122	sig	0.01034	-0.424103	15.6475	0.0419031	n.s.	0.0508503	-0.239468	0.118104	n.s.	0.011153	-0.40093	0.083642	n.s.	0.0517527	-0.313167	15.7585	0.143499	n.s.	0.248339	-0.128533	0.355769	n.s.	0.0551828	-0.289994	0.167565	n.s.	0.417129	0.110936
1906	sp|P54289-2|CA2D1_HUMAN	CACNA2D1	CA2D1_HUMAN Isoform 2 of Voltage-dependent calcium channel subunit alpha-2/delta-1	0.00210327	0.758239	15.7801	0.0116788	up	0.00290276	0.307187	16.5383	0.0158199	n.s.	16.0873	0.0110298	-0.451052	0.0245956	n.s.	0.0198542	0.0303075	sig	0.0246597	0.526722	16.3068	0.0715413	n.s.	0.255144	-0.231516	0.362652	n.s.	0.206038	0.219535	0.353769	n.s.	0.0372708	0.283209	16.0633	0.120516	n.s.	0.0422845	-0.475029	0.118462	n.s.	0.73166	-0.0239775	0.81272	n.s.	0.299382	-0.243513
1907	sp|P54289|CA2D1_HUMAN	CACNA2D1	CA2D1_HUMAN Voltage-dependent calcium channel subunit alpha-2/delta-1	0.000421574	0.33041	20.1368	0.0061527	n.s.	0.00521804	0.162708	20.4672	0.0217446	n.s.	20.2995	0.00875141	-0.167702	0.0208797	n.s.	0.000286438	0.00144557	sig	0.0979034	0.100779	20.2376	0.182565	n.s.	0.0105063	-0.229631	0.0462507	n.s.	0.281844	-0.0619287	0.431251	n.s.	0.328855	0.0781105	20.2149	0.458472	n.s.	0.0387082	-0.2523	0.113139	n.s.	0.317013	-0.0845976	0.460807	n.s.	0.806743	-0.0226689
5673	sp|Q9NY47-5|CA2D2_HUMAN	CACNA2D2	CA2D2_HUMAN Isoform 5 of Voltage-dependent calcium channel subunit alpha-2/delta-2	0.20843	-0.146407	17.05	0.28694	n.s.	0.0720953	0.162962	16.9036	0.128806	n.s.	17.213	0.0157675	0.309369	0.03216	n.s.	0.0327955	0.0454159	sig	0.818017	-0.0169554	17.0331	0.871977	n.s.	0.174434	0.129452	0.27418	n.s.	0.00573297	-0.179917	0.0680335	n.s.	0.535168	-0.0651781	16.9848	0.650636	n.s.	0.495764	0.0812288	0.593268	n.s.	0.0211096	-0.22814	0.110341	n.s.	0.447568	-0.0482227
2294	sp|Q02641|CACB1_HUMAN	CACNB1	CACB1_HUMAN Voltage-dependent L-type calcium channel subunit beta-1	0.00102725	0.359535	17.1853	0.00860679	n.s.	0.317785	0.074834	17.5449	0.405204	n.s.	17.2602	0.00643854	-0.284701	0.0168369	n.s.	0.000136962	0.000927561	sig	0.00406382	0.284848	17.4702	0.0257667	n.s.	0.0756895	-0.0746872	0.152984	n.s.	0.024018	0.210014	0.110487	n.s.	0.147856	0.105188	17.2905	0.267291	n.s.	0.00252958	-0.254347	0.0453363	n.s.	0.695512	0.0303543	0.785808	n.s.	0.0211511	-0.17966
1905	sp|P54284|CACB3_HUMAN	CACNB3	CACB3_HUMAN Voltage-dependent L-type calcium channel subunit beta-3	0.0595175	0.135841	17.024	0.106334	n.s.	0.204824	-0.072212	17.1598	0.286356	n.s.	16.9518	0.00502191	-0.208053	0.0141339	n.s.	0.0348279	0.0477097	sig	0.180019	0.101393	17.1254	0.285283	n.s.	0.564287	-0.0344476	0.662864	n.s.	0.0268016	0.173605	0.116929	n.s.	0.708419	-0.0290578	16.9949	0.793664	n.s.	0.0685949	-0.164898	0.154021	n.s.	0.472858	0.0431543	0.604721	n.s.	0.17652	-0.130451
4130	sp|Q8WUQ7-2|CATIN_HUMAN	CACTIN	CATIN_HUMAN Isoform 2 of Cactin	6.38853e-05	-0.272424	17.8293	0.00338881	n.s.	0.0964039	0.0578804	17.5569	0.160343	n.s.	17.8872	0.000269061	0.330304	0.00287709	n.s.	0.00126829	0.00386753	sig	0.678703	0.0268523	17.8562	0.766068	n.s.	0.00776996	0.299276	0.0392946	n.s.	0.654385	-0.0310281	0.753316	n.s.	0.0138559	-0.166475	17.6629	0.0801661	n.s.	0.0484696	0.105949	0.127417	n.s.	0.0138471	-0.224356	0.0960253	n.s.	0.0994706	-0.193328
5348	sp|Q9HB71|CYBP_HUMAN	CACYBP	CYBP_HUMAN Calcyclin-binding protein	0.0995838	-0.0608399	17.8034	0.158981	n.s.	0.232981	0.103732	17.7426	0.316835	n.s.	17.9072	0.0795512	0.164572	0.117237	n.s.	0.00524542	0.0106519	sig	0.00204019	0.200786	18.0042	0.0183362	n.s.	0.000103487	0.261626	0.00859742	n.s.	0.239257	0.097054	0.387252	n.s.	0.0734288	0.243236	18.0467	0.174465	n.s.	0.0374681	0.304075	0.111475	n.s.	0.337221	0.139503	0.480579	n.s.	0.651475	0.0424495
1354	sp|P27708|PYR1_HUMAN	CAD	PYR1_HUMAN CAD protein	0.242913	-0.0453753	20.8567	0.325036	n.s.	0.00119045	-0.189827	20.8113	0.0104104	n.s.	20.6668	0.00394272	-0.144451	0.0121085	n.s.	0.00605114	0.0118852	sig	0.0169127	-0.207509	20.6492	0.0557163	n.s.	0.0379353	-0.162134	0.0979687	n.s.	0.728489	-0.0176827	0.811336	n.s.	0.0281756	-0.134105	20.7226	0.104912	n.s.	0.0843346	-0.0887302	0.174096	n.s.	0.0430648	0.0557211	0.150143	n.s.	0.329738	0.0734037
4989	sp|Q9BY67-5|CADM1_HUMAN	CADM1	CADM1_HUMAN Isoform 5 of Cell adhesion molecule 1	0.000530097	-0.343809	22.6995	0.00665703	n.s.	0.062201	0.1299	22.3557	0.115128	n.s.	22.8294	0.0014474	0.473709	0.00656936	n.s.	0.000685075	0.00255278	sig	0.000201397	-0.272278	22.4272	0.00960905	n.s.	0.143518	0.0715311	0.239825	n.s.	0.00179256	-0.402178	0.0475104	n.s.	0.0979301	-0.204274	22.4952	0.206841	n.s.	0.242608	0.139536	0.350133	n.s.	0.0531923	-0.334173	0.164619	n.s.	0.503888	0.0680049
3831	sp|Q8N3J6-3|CADM2_HUMAN	CADM2	CADM2_HUMAN Isoform 3 of Cell adhesion molecule 2	0.000347874	0.393759	17.4892	0.00562151	n.s.	0.612879	-0.0266011	17.8829	0.683673	n.s.	17.4626	0.00149932	-0.42036	0.00669117	n.s.	0.0185477	0.0286847	sig	0.905666	-0.0189887	17.4702	0.937904	n.s.	0.0536517	-0.412748	0.121987	n.s.	0.963452	0.0076124	0.975647	n.s.	0.496383	-0.0460845	17.4431	0.616791	n.s.	0.00732625	-0.439844	0.0572754	n.s.	0.824072	-0.0194834	0.880169	n.s.	0.901138	-0.0270958
3800	sp|Q8N126-2|CADM3_HUMAN	CADM3	CADM3_HUMAN Isoform 2 of Cell adhesion molecule 3	0.199064	0.0562277	18.5907	0.277136	n.s.	0.10466	0.10517	18.6469	0.170573	n.s.	18.6959	0.455042	0.0489427	0.518585	n.s.	0.00575162	0.0114159	sig	0.0134618	-0.165149	18.4255	0.0487433	n.s.	0.0115195	-0.221377	0.048346	n.s.	0.0113005	-0.270319	0.0837841	n.s.	0.405242	-0.0796757	18.511	0.532434	n.s.	0.235456	-0.135903	0.342866	n.s.	0.167814	-0.184846	0.306752	n.s.	0.428313	0.0854733
4001	sp|Q8NFZ8|CADM4_HUMAN	CADM4	CADM4_HUMAN Cell adhesion molecule 4	0.630258	0.025489	17.6377	0.698968	n.s.	0.0751076	0.126599	17.6632	0.132687	n.s.	17.7643	0.186613	0.10111	0.242481	n.s.	0.112893	0.130517	n.s.	0.22663	-0.0405354	17.5972	0.338598	n.s.	0.217263	-0.0660244	0.323275	n.s.	0.0277207	-0.167135	0.118333	n.s.	0.870791	-0.0180432	17.6197	0.912719	n.s.	0.722402	-0.0435322	0.786222	n.s.	0.295861	-0.144642	0.440023	n.s.	0.83477	0.0224922
6058	sp|Q9ULU8-4|CAPS1_HUMAN	CADPS	CAPS1_HUMAN Isoform 4 of Calcium-dependent secretion activator 1	0.00029962	0.426454	20.5403	0.00536476	n.s.	0.254797	-0.0591426	20.9668	0.341274	n.s.	20.4812	0.000682025	-0.485597	0.00448622	n.s.	3.83896e-07	2.36919e-05	sig	0.00551267	0.280419	20.8207	0.0294251	n.s.	0.0631314	-0.146035	0.135147	n.s.	0.00565419	0.339561	0.0676534	n.s.	0.00350442	0.204806	20.7451	0.0545658	n.s.	0.0118938	-0.221648	0.0669029	n.s.	0.0150469	0.263949	0.0985191	n.s.	0.310185	-0.0756124
884	sp|P05937|CALB1_HUMAN	CALB1	CALB1_HUMAN Calbindin	0.100841	-0.208678	15.8862	0.160474	n.s.	0.0270925	-0.250713	15.6776	0.0621889	n.s.	15.6355	0.747997	-0.0420351	0.78916	n.s.	0.000538691	0.00218034	sig	0.014243	-0.283908	15.6023	0.0502693	n.s.	0.561759	-0.0752296	0.660893	n.s.	0.755872	-0.0331945	0.831446	n.s.	0.766119	0.00795978	15.8942	0.836893	n.s.	0.189536	0.216638	0.296081	n.s.	0.0755112	0.258673	0.194945	n.s.	0.0480175	0.291867
1269	sp|P22676|CALB2_HUMAN	CALB2	CALB2_HUMAN Calretinin	0.366516	-0.0712619	19.3214	0.454116	n.s.	0.0578818	-0.221524	19.2501	0.108686	n.s.	19.0999	0.0947277	-0.150262	0.135804	n.s.	1.77699e-05	0.000270993	sig	0.0180601	-0.278476	19.0429	0.0583979	n.s.	0.0180477	-0.207214	0.0624696	n.s.	0.467105	-0.0569519	0.603076	n.s.	0.260237	0.128741	19.4501	0.39217	n.s.	0.0629528	0.200003	0.145899	n.s.	0.0314757	0.350265	0.130533	n.s.	0.0111596	0.407217
5761	sp|Q9P1Z2|CACO1_HUMAN	CALCOCO1	CACO1_HUMAN Calcium-binding and coiled-coil domain-containing protein 1	1.35642e-06	2.86825	17.4393	0.00112628	up	0.326021	0.235933	20.3075	0.41359	n.s.	17.6752	0.000209549	-2.63232	0.00264179	down	2.56744e-09	8.72077e-07	sig	0.130606	-0.134996	17.3043	0.225524	n.s.	3.99879e-07	-3.00325	0.00086374	down	0.147853	-0.370929	0.287282	n.s.	0.374281	-0.102561	17.3367	0.502245	n.s.	3.10203e-05	-2.97081	0.0141823	down	0.298461	-0.338494	0.442569	n.s.	0.725147	0.0324352
2476	sp|Q13137-4|CACO2_HUMAN	CALCOCO2	CACO2_HUMAN Isoform 4 of Calcium-binding and coiled-coil domain-containing protein 2	0.000353122	0.77619	14.5212	0.00562334	up	0.256402	0.100574	15.2974	0.342786	n.s.	14.6218	0.000442472	-0.675617	0.00351338	down	5.34365e-07	3.03745e-05	sig	0.143061	0.109681	14.6309	0.240788	n.s.	0.000105835	-0.666509	0.00865501	down	0.874515	0.00910729	0.915486	n.s.	0.553312	-0.0513531	14.4699	0.665083	n.s.	0.000644257	-0.827544	0.0331332	down	0.115301	-0.151927	0.245692	n.s.	0.0188278	-0.161034
2337	sp|Q05682-3|CALD1_HUMAN	CALD1	CALD1_HUMAN Isoform 3 of Caldesmon	0.000858825	-0.559946	17.6445	0.00808893	n.s.	0.900648	0.00666711	17.0845	0.925793	n.s.	17.6511	0.000145127	0.566613	0.00236935	n.s.	9.10615e-08	9.83464e-06	sig	0.0182871	0.206644	17.8511	0.058926	n.s.	6.59548e-05	0.76659	0.00776703	up	0.00114168	0.199977	0.0427905	n.s.	0.062939	-0.186208	17.4583	0.160695	n.s.	0.00533904	0.373738	0.0519809	n.s.	0.001643	-0.192875	0.0612235	n.s.	0.000993659	-0.392852
2067	sp|P62158|CALM_HUMAN	CALM1	CALM_HUMAN Calmodulin	0.0112966	-0.932873	19.9841	0.0323761	down	0.818065	-0.0547514	19.0513	0.859724	n.s.	19.9294	0.00927613	0.878121	0.0216923	up	0.00176255	0.0048375	sig	0.0131946	-0.801259	19.1829	0.0482575	down	0.412582	0.131614	0.519838	n.s.	0.0100597	-0.746508	0.0802462	n.s.	0.500286	-0.22971	19.7544	0.619738	n.s.	0.070976	0.703163	0.157078	n.s.	0.568227	-0.174959	0.685044	n.s.	0.0862338	0.571549
1355	sp|P27797|CALR_HUMAN	CALR	CALR_HUMAN Calreticulin	0.413381	0.0561416	20.0677	0.499945	n.s.	0.00672707	0.25125	20.1239	0.025233	n.s.	20.319	0.0218347	0.195109	0.0409756	n.s.	0.00691062	0.0131207	sig	0.0328951	0.186335	20.2541	0.0853666	n.s.	0.104693	0.130193	0.192348	n.s.	0.26097	-0.0649156	0.409861	n.s.	0.19688	0.108604	20.1763	0.324069	n.s.	0.516764	0.0524625	0.612405	n.s.	0.0731634	-0.142646	0.192332	n.s.	0.328607	-0.0777308
380	sp|O43852-3|CALU_HUMAN	CALU	CALU_HUMAN Isoform 3 of Calumenin	0.336872	0.0248578	20.1616	0.424099	n.s.	0.000256058	0.272597	20.1865	0.00580001	n.s.	20.4342	5.76317e-05	0.247739	0.00174415	n.s.	6.95962e-06	0.0001469	sig	0.00300738	0.176666	20.3383	0.0220343	n.s.	0.00202389	0.151808	0.0223041	n.s.	0.00972151	-0.0959308	0.0796782	n.s.	0.00683236	0.183926	20.3455	0.0658835	n.s.	0.00209933	0.159068	0.0444433	n.s.	0.00885264	-0.0886713	0.0854383	n.s.	0.793166	0.00725957
3663	sp|Q8IU85|KCC1D_HUMAN	CAMK1D	KCC1D_HUMAN Calcium/calmodulin-dependent protein kinase type 1D	0.231426	-0.0879268	17.1558	0.311905	n.s.	0.0696493	-0.160592	17.0679	0.125964	n.s.	16.9952	0.0318187	-0.0726656	0.0555349	n.s.	0.458841	0.468825	n.s.	0.382177	-0.104431	17.0514	0.502537	n.s.	0.858874	-0.0165041	0.896055	n.s.	0.562935	0.0561615	0.683131	n.s.	0.847251	-0.0170595	17.1387	0.896065	n.s.	0.0325075	0.0708673	0.104696	n.s.	0.0191575	0.143533	0.106068	n.s.	0.495587	0.0873714
2559	sp|Q13557-10|KCC2D_HUMAN	CAMK2D	KCC2D_HUMAN Isoform Delta 10 of Calcium/calmodulin-dependent protein kinase type II subunit delta	0.00458087	0.208406	20.0849	0.0182222	n.s.	0.101716	0.103823	20.2933	0.166966	n.s.	20.1887	0.0658217	-0.104583	0.0999355	n.s.	0.0189124	0.0291236	sig	0.486855	0.0455795	20.1305	0.601901	n.s.	0.038518	-0.162826	0.0987328	n.s.	0.40704	-0.0582431	0.548352	n.s.	0.569999	0.026076	20.111	0.679344	n.s.	0.00451348	-0.18233	0.0497942	n.s.	0.208221	-0.0777466	0.351556	n.s.	0.784842	-0.0195035
2558	sp|Q13555-6|KCC2G_HUMAN	CAMK2G	KCC2G_HUMAN Isoform 6 of Calcium/calmodulin-dependent protein kinase type II subunit gamma	0.00697595	0.269473	17.9781	0.0236671	n.s.	0.048206	0.13003	18.2476	0.0952072	n.s.	18.1081	0.0128022	-0.139442	0.027397	n.s.	0.00263023	0.00646092	sig	0.0723877	0.122463	18.1006	0.145992	n.s.	0.0185935	-0.147009	0.0633234	n.s.	0.804599	-0.00756713	0.864787	n.s.	0.161648	0.107866	18.086	0.284332	n.s.	0.0274405	-0.161607	0.096024	n.s.	0.402556	-0.0221648	0.541533	n.s.	0.702711	-0.0145977
2890	sp|Q16566|KCC4_HUMAN	CAMK4	KCC4_HUMAN Calcium/calmodulin-dependent protein kinase type IV	0.694219	-0.0217381	17.9884	0.755042	n.s.	0.0108367	-0.170271	17.9666	0.0334549	n.s.	17.8181	0.0190225	-0.148533	0.036928	n.s.	0.00103502	0.00336694	sig	0.0163414	-0.187569	17.8008	0.0547298	n.s.	0.0259977	-0.165831	0.0772395	n.s.	0.628903	-0.0172979	0.733115	n.s.	0.526637	-0.0419769	17.9464	0.643281	n.s.	0.75829	-0.0202387	0.81618	n.s.	0.0485627	0.128295	0.157975	n.s.	0.0733451	0.145592
3867	sp|Q8N5S9-2|KKCC1_HUMAN	CAMKK1	KKCC1_HUMAN Isoform 2 of Calcium/calmodulin-dependent protein kinase kinase 1	0.00273259	-0.361643	14.5832	0.0133938	n.s.	0.587041	-0.0740825	14.2216	0.661108	n.s.	14.5091	0.0681581	0.28756	0.102976	n.s.	0.00768858	0.0142267	sig	0.891094	0.0129704	14.5962	0.926555	n.s.	0.00738235	0.374613	0.0383153	n.s.	0.555359	0.0870529	0.676579	n.s.	0.086467	0.168934	14.7522	0.19182	n.s.	0.000218675	0.530577	0.0256929	n.s.	0.199073	0.243017	0.341087	n.s.	0.194623	0.155964
4665	sp|Q96RR4|KKCC2_HUMAN	CAMKK2	KKCC2_HUMAN Calcium/calmodulin-dependent protein kinase kinase 2	0.000599145	0.328116	18.3794	0.00695873	n.s.	0.0103556	0.123327	18.7075	0.0326224	n.s.	18.5027	0.00765636	-0.204789	0.0190089	n.s.	0.000105484	0.000802273	sig	0.00400656	0.276027	18.6554	0.025604	n.s.	0.403806	-0.052089	0.511766	n.s.	0.0433359	0.1527	0.142872	n.s.	0.00186747	0.376887	18.7562	0.0475004	n.s.	0.432566	0.0487718	0.537185	n.s.	0.0130034	0.253561	0.0940265	n.s.	0.23541	0.100861
3938	sp|Q8NCB2|CAMKV_HUMAN	CAMKV	CAMKV_HUMAN CaM kinase-like vesicle-associated protein	0.646694	0.0163672	18.1767	0.712055	n.s.	0.179901	-0.0430987	18.193	0.259058	n.s.	18.1336	0.177172	-0.059466	0.23156	n.s.	0.211942	0.228898	n.s.	0.0433915	-0.0558804	18.1208	0.102172	n.s.	0.082555	-0.0722476	0.162059	n.s.	0.627692	-0.0127817	0.732345	n.s.	0.522365	-0.0779593	18.0987	0.63951	n.s.	0.463676	-0.0943265	0.564991	n.s.	0.771449	-0.0348606	0.840873	n.s.	0.849846	-0.0220789
1696	sp|P49069|CAMLG_HUMAN	CAMLG	CAMLG_HUMAN Calcium signal-modulating cyclophilin ligand	0.0879081	0.384825	17.2987	0.143487	n.s.	0.385678	0.0921141	17.6835	0.472974	n.s.	17.3908	0.146034	-0.292711	0.196429	n.s.	0.340918	0.354845	n.s.	0.302738	0.165308	17.464	0.421052	n.s.	0.317524	-0.219517	0.42494	n.s.	0.600887	0.0731939	0.712715	n.s.	0.341849	0.115891	17.4146	0.470614	n.s.	0.269697	-0.268934	0.376646	n.s.	0.773887	0.0237773	0.842564	n.s.	0.767833	-0.0494166
3123	sp|Q5T5Y3-3|CAMP1_HUMAN	CAMSAP1	CAMP1_HUMAN Isoform 3 of Calmodulin-regulated spectrin-associated protein 1	0.0200301	0.0923216	19.1543	0.0476313	n.s.	0.0628376	0.0772026	19.2466	0.116107	n.s.	19.2315	0.650102	-0.015119	0.700942	n.s.	0.0365052	0.0496336	sig	0.0211418	0.129324	19.2836	0.0642659	n.s.	0.358612	0.0370027	0.468131	n.s.	0.259845	0.0521217	0.408391	n.s.	0.0127793	0.166748	19.321	0.0778613	n.s.	0.104469	0.0744265	0.198639	n.s.	0.107395	0.0895455	0.235826	n.s.	0.472412	0.0374238
2386	sp|Q08AD1|CAMP2_HUMAN	CAMSAP2	CAMP2_HUMAN Calmodulin-regulated spectrin-associated protein 2	0.46538	0.035124	17.4534	0.550203	n.s.	0.149398	0.067232	17.4885	0.223942	n.s.	17.5206	0.417899	0.032108	0.482738	n.s.	0.000375105	0.00171901	sig	0.00180678	0.23958	17.693	0.0177087	n.s.	0.00241811	0.204456	0.0233963	n.s.	0.00111662	0.172348	0.0427905	n.s.	0.058718	0.165297	17.6187	0.154421	n.s.	0.0915383	0.130173	0.183077	n.s.	0.117614	0.0980655	0.248405	n.s.	0.142905	-0.0742826
5759	sp|Q9P1Y5-2|CAMP3_HUMAN	CAMSAP3	CAMP3_HUMAN Isoform 2 of Calmodulin-regulated spectrin-associated protein 3	0.0103825	0.263735	17.3225	0.030638	n.s.	0.603193	0.0421722	17.5862	0.674726	n.s.	17.3647	0.0100957	-0.221562	0.0230272	n.s.	0.000104898	0.000800634	sig	0.00967181	0.286116	17.6086	0.0403044	n.s.	0.380129	0.022381	0.489222	n.s.	0.00973179	0.243943	0.0796782	n.s.	0.162271	0.145881	17.4684	0.284887	n.s.	0.0251193	-0.117854	0.0914045	n.s.	0.221616	0.103708	0.364948	n.s.	0.0369732	-0.140235
3612	sp|Q86VP6|CAND1_HUMAN	CAND1	CAND1_HUMAN Cullin-associated NEDD8-dissociated protein 1	0.0116405	0.0699807	20.1925	0.0328817	n.s.	3.33364e-05	-0.306896	20.2625	0.00311237	n.s.	19.8856	2.91227e-05	-0.376876	0.00164097	n.s.	0.000367006	0.00169329	sig	0.0470113	-0.130042	20.0624	0.107797	n.s.	0.012933	-0.200023	0.0514145	n.s.	0.0190759	0.176853	0.101536	n.s.	0.00572131	-0.105389	20.0871	0.0627296	n.s.	0.00281156	-0.17537	0.0453363	n.s.	0.0015312	0.201506	0.0612235	n.s.	0.703073	0.0246531
501	sp|O75155|CAND2_HUMAN	CAND2	CAND2_HUMAN Cullin-associated NEDD8-dissociated protein 2	0.340524	-0.0406154	19.1525	0.427428	n.s.	0.000593254	-0.25538	19.1119	0.00755262	n.s.	18.8971	0.00553034	-0.214764	0.0151401	n.s.	0.000684715	0.00255278	sig	0.00630752	-0.114829	19.0377	0.0316597	n.s.	0.114941	-0.074214	0.205467	n.s.	0.00490346	0.14055	0.0647137	n.s.	0.0519259	-0.135266	19.0173	0.143766	n.s.	0.199997	-0.0946504	0.306234	n.s.	0.0791373	0.120114	0.199692	n.s.	0.66172	-0.0204364
4149	sp|Q8WVQ1|CANT1_HUMAN	CANT1	CANT1_HUMAN Soluble calcium-activated nucleotidase 1	0.318936	0.0576077	18.5452	0.404839	n.s.	0.730684	0.0191093	18.6028	0.787564	n.s.	18.5643	0.551593	-0.0384984	0.610577	n.s.	0.0258731	0.0375156	sig	0.0299935	-0.20144	18.3437	0.08028	n.s.	0.0185781	-0.259048	0.0633234	n.s.	0.032177	-0.220549	0.125079	n.s.	0.0444935	-0.175856	18.3693	0.132074	n.s.	0.0364067	-0.233463	0.110551	n.s.	0.0599241	-0.194965	0.173446	n.s.	0.765044	0.0255845
1357	sp|P27824|CALX_HUMAN	CANX	CALX_HUMAN Calnexin	0.146715	0.0905567	20.8629	0.216811	n.s.	0.266593	-0.0726264	20.9535	0.353349	n.s.	20.7903	0.0312058	-0.163183	0.0546967	n.s.	0.000746468	0.00268799	sig	0.0486423	-0.180852	20.682	0.110288	n.s.	0.0101449	-0.271409	0.0453345	n.s.	0.167657	-0.108226	0.309344	n.s.	0.0851193	-0.131555	20.7313	0.190001	n.s.	0.0115081	-0.222112	0.0658186	n.s.	0.335413	-0.0589288	0.478844	n.s.	0.506956	0.049297
2262	sp|Q01518|CAP1_HUMAN	CAP1	CAP1_HUMAN Adenylyl cyclase-associated protein 1	0.000949207	0.325324	21.5048	0.00833309	n.s.	0.0174383	-0.128631	21.8302	0.0458404	n.s.	21.3762	2.66157e-05	-0.453956	0.00160329	n.s.	0.00125153	0.00383517	sig	0.338374	0.098792	21.6036	0.458524	n.s.	0.0603783	-0.226532	0.131513	n.s.	0.0564613	0.227423	0.165477	n.s.	0.146737	0.0851549	21.59	0.265973	n.s.	0.00365124	-0.240169	0.0474398	n.s.	0.00129764	0.213786	0.060062	n.s.	0.909915	-0.0136371
1545	sp|P40123|CAP2_HUMAN	CAP2	CAP2_HUMAN Adenylyl cyclase-associated protein 2	0.00109312	0.208601	18.8738	0.00874496	n.s.	0.126852	-0.0484177	19.0824	0.197407	n.s.	18.8253	0.000835295	-0.257019	0.00489395	n.s.	3.95709e-06	0.000109814	sig	0.00100175	0.200355	19.0741	0.0137269	n.s.	0.773809	-0.00824624	0.834835	n.s.	0.000789955	0.248773	0.0404163	n.s.	0.00285418	0.172934	19.0467	0.0530719	n.s.	0.259427	-0.0356668	0.366249	n.s.	0.00352714	0.221352	0.0707669	n.s.	0.322788	-0.0274206
1544	sp|P40121|CAPG_HUMAN	CAPG	CAPG_HUMAN Macrophage-capping protein	0.0951483	0.0963277	16.1327	0.152993	n.s.	0.981427	-0.00162969	16.2291	0.986451	n.s.	16.1311	0.257543	-0.0979574	0.318793	n.s.	0.000433738	0.00189175	sig	0.00167558	0.411054	16.5438	0.0172294	n.s.	0.00820827	0.314727	0.0401836	n.s.	0.00697493	0.412684	0.0712895	n.s.	0.00651991	0.201401	16.3341	0.0651811	n.s.	0.143779	0.105074	0.245859	n.s.	0.0907359	0.203031	0.215588	n.s.	0.053221	-0.209653
916	sp|P07384|CAN1_HUMAN	CAPN1	CAN1_HUMAN Calpain-1 catalytic subunit	0.700009	0.0483511	18.9259	0.759427	n.s.	0.00139118	-0.756075	18.9743	0.0111847	down	18.1698	0.000579458	-0.804426	0.00416217	down	0.000642345	0.00244272	sig	0.00480586	-0.726614	18.1993	0.0276731	down	0.00276942	-0.774965	0.024591	down	0.776725	0.029461	0.845202	n.s.	0.0703134	-0.564664	18.3612	0.170909	n.s.	0.0508439	-0.613015	0.130689	n.s.	0.351005	0.191412	0.493877	n.s.	0.488869	0.161951
1171	sp|P17655|CAN2_HUMAN	CAPN2	CAN2_HUMAN Calpain-2 catalytic subunit	0.153517	-0.123639	19.0007	0.225499	n.s.	0.00340291	-0.471074	18.8771	0.0173919	n.s.	18.5296	0.000557511	-0.347435	0.00405918	n.s.	0.0102258	0.0178848	sig	0.00829594	-0.549679	18.451	0.0370169	n.s.	0.00941656	-0.42604	0.0433068	n.s.	0.45542	-0.0786049	0.592833	n.s.	0.0359766	-0.371961	18.6288	0.118343	n.s.	0.0195174	-0.248322	0.0817269	n.s.	0.22613	0.0991135	0.369285	n.s.	0.255153	0.177718
278	sp|O15484|CAN5_HUMAN	CAPN5	CAN5_HUMAN Calpain-5	0.0163565	-0.149676	18.0695	0.0414997	n.s.	0.662695	-0.0129428	17.9198	0.728394	n.s.	18.0565	0.0304052	0.136733	0.0535687	n.s.	0.0297845	0.0420304	sig	0.00021149	-0.194309	17.8752	0.00972839	n.s.	0.267959	-0.0446334	0.375432	n.s.	0.00151073	-0.181367	0.0455327	n.s.	0.0384781	-0.166344	17.9031	0.122284	n.s.	0.805403	-0.0166684	0.85423	n.s.	0.0612464	-0.153402	0.175376	n.s.	0.563786	0.027965
6451	sp|Q9Y6W3|CAN7_HUMAN	CAPN7	CAN7_HUMAN Calpain-7	0.0268043	0.0816363	19.5651	0.0583642	n.s.	0.0264011	-0.145185	19.6467	0.060904	n.s.	19.4199	0.00847898	-0.226821	0.020409	n.s.	0.00510779	0.0104379	sig	0.155501	-0.0698608	19.4952	0.255943	n.s.	0.0280369	-0.151497	0.0807462	n.s.	0.256078	0.0753243	0.40453	n.s.	0.415504	0.0469014	19.612	0.541751	n.s.	0.581515	-0.0347349	0.668005	n.s.	0.0762022	0.192087	0.195715	n.s.	0.193707	0.116762
859	sp|P04632|CPNS1_HUMAN	CAPNS1	CPNS1_HUMAN Calpain small subunit 1	0.0377642	0.138521	17.8668	0.0760341	n.s.	0.147506	-0.0884176	18.0053	0.221773	n.s.	17.7784	0.00111744	-0.226938	0.00567034	n.s.	0.0120175	0.0202659	sig	0.158438	-0.128447	17.7383	0.259393	n.s.	0.0123837	-0.266968	0.050063	n.s.	0.569666	-0.0400294	0.688059	n.s.	0.0870845	-0.164366	17.7024	0.1924	n.s.	0.00421535	-0.302887	0.0493422	n.s.	0.196033	-0.0759488	0.338024	n.s.	0.700944	-0.0359194
2664	sp|Q14444|CAPR1_HUMAN	CAPRIN1	CAPR1_HUMAN Caprin-1	0.0276331	-0.0859462	21.3257	0.0597163	n.s.	0.00387499	0.152106	21.2398	0.0185873	n.s.	21.4778	0.00169954	0.238052	0.0072169	n.s.	0.00112249	0.00355511	sig	0.000131859	0.17109	21.4968	0.00879215	n.s.	0.000336716	0.257037	0.0126123	n.s.	0.44591	0.0189843	0.583697	n.s.	0.0273726	0.0933454	21.4191	0.103723	n.s.	0.0131797	0.179292	0.0693783	n.s.	0.180855	-0.0587608	0.322444	n.s.	0.0213026	-0.077745
1863	sp|P52907|CAZA1_HUMAN	CAPZA1	CAZA1_HUMAN F-actin-capping protein subunit alpha-1	0.00256628	0.133172	19.9155	0.0131037	n.s.	0.461569	-0.0330363	20.0487	0.548298	n.s.	19.8825	0.0111061	-0.166208	0.0246732	n.s.	0.239381	0.255719	n.s.	0.462236	0.0568061	19.9723	0.579125	n.s.	0.324422	-0.0763658	0.432562	n.s.	0.306461	0.0898424	0.454535	n.s.	0.260054	0.0336823	19.9492	0.392078	n.s.	0.0039375	-0.0994896	0.0480508	n.s.	0.253681	0.0667186	0.395633	n.s.	0.808575	-0.0231238
1658	sp|P47755|CAZA2_HUMAN	CAPZA2	CAZA2_HUMAN F-actin-capping protein subunit alpha-2	0.00834765	0.254903	18.626	0.0263867	n.s.	0.162826	-0.0968774	18.8809	0.2392	n.s.	18.5291	0.000794551	-0.35178	0.00478503	n.s.	0.182543	0.200182	n.s.	0.240509	0.163435	18.7894	0.35332	n.s.	0.456667	-0.0914675	0.562587	n.s.	0.0828677	0.260313	0.205112	n.s.	0.341382	0.0725801	18.6986	0.470071	n.s.	0.014076	-0.182323	0.0709757	n.s.	0.0322739	0.169457	0.131543	n.s.	0.567335	-0.0908551
1659	sp|P47756-2|CAPZB_HUMAN	CAPZB	CAPZB_HUMAN Isoform 2 of F-actin-capping protein subunit beta	0.792436	-0.0124183	19.6524	0.836181	n.s.	2.6131e-05	-0.381427	19.64	0.00295622	n.s.	19.271	0.00101155	-0.369009	0.00537153	n.s.	0.0300306	0.0423223	sig	0.0706934	-0.232216	19.4202	0.143648	n.s.	0.0990927	-0.219798	0.184996	n.s.	0.189022	0.149211	0.334297	n.s.	0.00733881	-0.144985	19.5074	0.0659108	n.s.	0.0963439	-0.132567	0.188724	n.s.	0.000962766	0.236442	0.0567157	n.s.	0.525518	0.0872312
6225	sp|Q9Y2V2|CHSP1_HUMAN	CARHSP1	CHSP1_HUMAN Calcium-regulated heat stable protein 1	0.101202	0.200541	15.9714	0.160919	n.s.	0.00143764	0.497398	16.1719	0.0113195	n.s.	16.4688	0.0411499	0.296857	0.0680406	n.s.	0.00269873	0.00658921	sig	0.000160714	0.763804	16.7352	0.00879215	up	0.00405651	0.563263	0.0289114	n.s.	0.0142891	0.266406	0.0917864	n.s.	0.00126257	0.6321	16.6035	0.0452015	up	0.0314509	0.431559	0.102803	n.s.	0.139947	0.134702	0.274822	n.s.	0.0937239	-0.131704
3694	sp|Q8IW45|NNRD_HUMAN	CARKD	NNRD_HUMAN ATP-dependent (S)-NAD(P)H-hydrate dehydratase	0.256563	0.118561	16.9174	0.339499	n.s.	0.51897	0.0572731	17.036	0.600844	n.s.	16.9747	0.294459	-0.0612877	0.358934	n.s.	0.287444	0.302278	n.s.	0.16985	0.144525	17.0619	0.273125	n.s.	0.682636	0.0259642	0.761226	n.s.	0.124141	0.0872519	0.259747	n.s.	0.206964	0.163103	17.0805	0.334459	n.s.	0.516173	0.0445426	0.611942	n.s.	0.0578103	0.10583	0.170243	n.s.	0.746187	0.0185783
3638	sp|Q86X55|CARM1_HUMAN	CARM1	CARM1_HUMAN Histone-arginine methyltransferase CARM1	0.0206332	0.304907	20.1851	0.0484782	n.s.	0.0174448	-0.325672	20.4901	0.0458404	n.s.	19.8595	0.000117094	-0.630579	0.00225506	down	0.0245158	0.0359011	sig	0.932427	-0.0113519	20.1738	0.956184	n.s.	0.0375115	-0.316259	0.0973856	n.s.	0.0392758	0.31432	0.136392	n.s.	0.506119	-0.0751803	20.11	0.625021	n.s.	0.00193697	-0.380087	0.0441118	n.s.	0.00886026	0.250492	0.0854383	n.s.	0.65313	-0.0638285
1720	sp|P49589-3|SYCC_HUMAN	CARS	SYCC_HUMAN Isoform 3 of Cysteine--tRNA ligase, cytoplasmic	0.000243555	0.278247	20.1131	0.00501028	n.s.	0.215499	-0.0403802	20.3914	0.297942	n.s.	20.0727	0.00010663	-0.318627	0.00220443	n.s.	0.000575877	0.00227819	sig	0.0203842	0.221075	20.3342	0.0630637	n.s.	0.369455	-0.0571725	0.478648	n.s.	0.0112482	0.261455	0.083642	n.s.	0.0892811	0.117609	20.2307	0.195146	n.s.	0.030347	-0.160638	0.100927	n.s.	0.0418111	0.15799	0.148193	n.s.	0.296843	-0.103465
5326	sp|Q9HA77|SYCM_HUMAN	CARS2	SYCM_HUMAN Probable cysteine--tRNA ligase, mitochondrial	0.0582085	0.12187	18.1171	0.104485	n.s.	5.58403e-05	0.361437	18.239	0.00348711	n.s.	18.4786	0.00565361	0.239567	0.0153672	n.s.	1.98998e-05	0.000288481	sig	0.00276206	0.231031	18.3481	0.0210811	n.s.	0.107684	0.109162	0.196414	n.s.	0.0157019	-0.130405	0.0946493	n.s.	0.00135858	0.348237	18.4654	0.0460957	n.s.	0.0313272	0.226367	0.102577	n.s.	0.622267	-0.0131998	0.729694	n.s.	0.0774097	0.117206
251	sp|O15234|CASC3_HUMAN	CASC3	CASC3_HUMAN Protein CASC3	0.00425822	-0.216739	17.4046	0.0175299	n.s.	0.275086	0.0629881	17.1879	0.36233	n.s.	17.4676	0.00401205	0.279727	0.0122116	n.s.	0.00652881	0.0126176	sig	0.0741273	0.123343	17.528	0.148232	n.s.	0.00219498	0.340082	0.0229261	n.s.	0.363803	0.0603553	0.507633	n.s.	0.811951	-0.0139337	17.3907	0.870668	n.s.	0.0259473	0.202805	0.0931515	n.s.	0.32454	-0.0769218	0.468378	n.s.	0.134081	-0.137277
3312	sp|Q6P4E1-4|CASC4_HUMAN	CASC4	CASC4_HUMAN Isoform 4 of Protein CASC4	0.00734293	0.28296	18.685	0.0244387	n.s.	0.164698	-0.114833	18.968	0.241348	n.s.	18.5702	0.00531408	-0.397793	0.0146658	n.s.	1.5553e-05	0.000248728	sig	0.0216746	-0.268396	18.4166	0.0652957	n.s.	0.0020868	-0.551356	0.0225	n.s.	0.149809	-0.153563	0.289175	n.s.	0.018077	-0.286201	18.3988	0.0885883	n.s.	0.00374264	-0.569161	0.0475326	n.s.	0.135115	-0.171368	0.269315	n.s.	0.859037	-0.017805
194	sp|O14936-2|CSKP_HUMAN	CASK	CSKP_HUMAN Isoform 2 of Peripheral plasma membrane protein CASK	0.480851	0.0263502	20.5471	0.564682	n.s.	0.0686279	-0.105538	20.5735	0.124464	n.s.	20.4416	0.0130888	-0.131888	0.0278083	n.s.	0.0132268	0.0218926	sig	0.00262581	-0.217133	20.33	0.0207756	n.s.	6.71225e-05	-0.243483	0.00776703	n.s.	0.0193072	-0.111595	0.101965	n.s.	0.201662	-0.115943	20.4312	0.329312	n.s.	0.0992285	-0.142293	0.192053	n.s.	0.889487	-0.0104049	0.926221	n.s.	0.184614	0.10119
4175	sp|Q8WXD9|CSKI1_HUMAN	CASKIN1	CSKI1_HUMAN Caskin-1	0.00226546	0.297851	16.2048	0.0121597	n.s.	0.0347512	0.181773	16.5027	0.074393	n.s.	16.3866	0.175035	-0.116078	0.229322	n.s.	0.000658555	0.00248251	sig	0.000223159	0.296579	16.5014	0.00972839	n.s.	0.979533	-0.00127248	0.98623	n.s.	0.131213	0.114806	0.268022	n.s.	0.0122767	0.187571	16.3924	0.0769202	n.s.	0.175776	-0.11028	0.281242	n.s.	0.946818	0.00579841	0.966963	n.s.	0.0797801	-0.109007
1593	sp|P42575|CASP2_HUMAN	CASP2	CASP2_HUMAN Caspase-2	0.00077035	-0.484297	17.3517	0.00769163	n.s.	0.00353413	-0.115169	16.8674	0.0177675	n.s.	17.2365	0.00217261	0.369128	0.0083408	n.s.	4.62548e-05	0.000472017	sig	0.0551591	-0.185116	17.1665	0.119903	n.s.	0.0242359	0.299181	0.0739053	n.s.	0.368573	-0.069947	0.511918	n.s.	0.2748	-0.0673922	17.2843	0.40635	n.s.	0.0142895	0.416904	0.0711272	n.s.	0.415242	0.0477765	0.552406	n.s.	0.322534	0.117724
1592	sp|P42574|CASP3_HUMAN	CASP3	CASP3_HUMAN Caspase-3	0.000336046	1.09621	16.8415	0.00552684	up	0.00811817	0.239766	17.9377	0.0280863	n.s.	17.0813	0.000562831	-0.856444	0.00407958	down	0.0051303	0.0104679	sig	0.0161691	0.967041	17.8086	0.0544289	n.s.	0.635158	-0.129169	0.721948	n.s.	0.0378208	0.727275	0.133997	n.s.	0.0115272	0.510816	17.3523	0.0745474	n.s.	0.0201118	-0.585395	0.0824167	n.s.	0.0339779	0.271049	0.134346	n.s.	0.242704	-0.456225
1939	sp|P55212|CASP6_HUMAN	CASP6	CASP6_HUMAN Caspase-6	0.0899432	-0.0905556	17.7786	0.146256	n.s.	0.00050395	-0.2239	17.688	0.00705313	n.s.	17.5547	0.0416906	-0.133344	0.0687243	n.s.	0.0137632	0.02259	sig	0.0021252	-0.240101	17.5385	0.0187319	n.s.	0.0455206	-0.149546	0.110271	n.s.	0.70063	-0.0162014	0.789588	n.s.	0.961333	0.00232976	17.7809	0.974149	n.s.	0.262659	0.0928854	0.369374	n.s.	0.0212034	0.226229	0.110341	n.s.	0.0285901	0.242431
1233	sp|P20810-6|ICAL_HUMAN	CAST	ICAL_HUMAN Isoform 6 of Calpastatin	0.587542	-0.0323086	19.6715	0.661789	n.s.	0.0833555	0.103669	19.6392	0.143503	n.s.	19.7751	0.0463493	0.135977	0.0747496	n.s.	0.00653872	0.0126329	sig	0.0208849	0.246764	19.9182	0.063837	n.s.	0.015158	0.279072	0.0564503	n.s.	0.078847	0.143095	0.199737	n.s.	0.127718	0.178162	19.8496	0.242346	n.s.	0.0953979	0.210471	0.187785	n.s.	0.408487	0.0744931	0.546335	n.s.	0.543162	-0.0686017
3600	sp|Q86V15|CASZ1_HUMAN	CASZ1	CASZ1_HUMAN Zinc finger protein castor homolog 1	0.227221	0.274253	16.3852	0.307645	n.s.	0.00620517	0.863427	16.6595	0.023977	up	17.2486	0.00610853	0.589174	0.0162782	up	0.0140203	0.0229134	sig	0.163145	0.41844	16.8037	0.265557	n.s.	0.536956	0.144187	0.639375	n.s.	0.0774935	-0.444987	0.19809	n.s.	0.0952635	0.520143	16.9054	0.203128	n.s.	0.200576	0.24589	0.306711	n.s.	0.0195306	-0.343284	0.106746	n.s.	0.708456	0.101703
846	sp|P04040|CATA_HUMAN	CAT	CATA_HUMAN Catalase	0.00133915	1.02658	20.6887	0.00954333	up	0.0698901	0.455977	21.7152	0.126329	n.s.	21.1446	0.0230183	-0.570605	0.0428371	n.s.	0.00766764	0.014192	sig	0.050611	0.941188	21.6298	0.112835	n.s.	0.806738	-0.0853944	0.856994	n.s.	0.2413	0.485211	0.389348	n.s.	0.348186	0.184188	20.8728	0.47731	n.s.	0.00476161	-0.842394	0.0502501	n.s.	0.277268	-0.271789	0.420416	n.s.	0.170579	-0.757
329	sp|O43439-4|MTG8R_HUMAN	CBFA2T2	MTG8R_HUMAN Isoform 4 of Protein CBFA2T2	0.00895484	-0.314408	16.7759	0.027751	n.s.	0.243161	0.0590853	16.4615	0.32782	n.s.	16.835	0.00236052	0.373494	0.00873481	n.s.	0.000141316	0.000945006	sig	0.225881	-0.067385	16.7085	0.337649	n.s.	0.0127469	0.247023	0.0509249	n.s.	0.0111756	-0.12647	0.083642	n.s.	0.578736	-0.0436287	16.7323	0.686348	n.s.	0.0460152	0.27078	0.123383	n.s.	0.136446	-0.102714	0.270598	n.s.	0.701546	0.0237563
485	sp|O75081|MTG16_HUMAN	CBFA2T3	MTG16_HUMAN Protein CBFA2T3	0.151667	-0.304845	18.5609	0.223517	n.s.	0.22555	-0.238754	18.2561	0.309261	n.s.	18.3222	0.217013	0.0660916	0.275303	n.s.	0.243828	0.259955	n.s.	0.320594	-0.261156	18.2998	0.440884	n.s.	0.804753	0.0436896	0.855985	n.s.	0.895172	-0.022402	0.929453	n.s.	0.765987	0.0705635	18.6315	0.83689	n.s.	0.00937301	0.375409	0.0618138	n.s.	0.00163379	0.309317	0.0612235	n.s.	0.208029	0.331719
2607	sp|Q13951-2|PEBB_HUMAN	CBFB	PEBB_HUMAN Isoform 2 of Core-binding factor subunit beta	0.999191	0.000155473	17.9453	0.9995	n.s.	0.261492	0.172636	17.9455	0.348138	n.s.	18.1179	0.332377	0.17248	0.398041	n.s.	0.524172	0.533056	n.s.	0.217161	0.216217	18.1615	0.327638	n.s.	0.272393	0.216061	0.380002	n.s.	0.798582	0.0435813	0.860318	n.s.	0.301979	0.137299	18.0826	0.433405	n.s.	0.440565	0.137143	0.545133	n.s.	0.811231	-0.0353368	0.869895	n.s.	0.65599	-0.0789181
1270	sp|P22681|CBL_HUMAN	CBL	CBL_HUMAN E3 ubiquitin-protein ligase CBL	0.0211188	0.243426	17.8217	0.0492311	n.s.	1.38171e-05	0.481824	18.0651	0.00268733	n.s.	18.3035	0.0199472	0.238398	0.0382534	n.s.	0.000453195	0.00194529	sig	0.000240127	0.623202	18.4449	0.00972839	up	0.00849683	0.379777	0.0408453	n.s.	0.039033	0.141378	0.135954	n.s.	0.00152962	0.490465	18.3121	0.0463914	n.s.	0.07071	0.24704	0.156864	n.s.	0.83116	0.00864159	0.885405	n.s.	0.156409	-0.132737
2490	sp|Q13191|CBLB_HUMAN	CBLB	CBLB_HUMAN E3 ubiquitin-protein ligase CBL-B	0.0392595	0.203691	18.707	0.0781091	n.s.	0.294799	-0.102673	18.9107	0.381424	n.s.	18.6043	0.015415	-0.306364	0.0316205	n.s.	0.00371608	0.00830127	sig	0.468351	-0.0706364	18.6363	0.585439	n.s.	0.0254664	-0.274327	0.0761498	n.s.	0.751799	0.0320369	0.828936	n.s.	0.263369	0.122644	18.8296	0.394912	n.s.	0.349934	-0.0810471	0.456987	n.s.	0.108458	0.225317	0.237114	n.s.	0.159453	0.19328
1286	sp|P23435|CBLN1_HUMAN	CBLN1	CBLN1_HUMAN Cerebellin-1	6.51026e-05	0.642404	17.476	0.00338881	up	0.136579	-0.073355	18.1184	0.208487	n.s.	17.4027	5.12255e-05	-0.715759	0.00171675	down	3.60958e-07	2.29337e-05	sig	0.05213	-0.226708	17.2493	0.114938	n.s.	0.000461191	-0.869112	0.0136057	down	0.140838	-0.153353	0.279348	n.s.	0.819684	-0.0230934	17.4529	0.876493	n.s.	0.00552829	-0.665497	0.0525111	n.s.	0.630294	0.0502616	0.735212	n.s.	0.223439	0.203615
1137	sp|P16152|CBR1_HUMAN	CBR1	CBR1_HUMAN Carbonyl reductase [NADPH] 1	0.434942	0.0257392	18.6129	0.520966	n.s.	0.315028	-0.042806	18.6387	0.402798	n.s.	18.5701	0.133334	-0.0685453	0.181476	n.s.	0.160445	0.178639	n.s.	0.518016	0.0502369	18.6632	0.629783	n.s.	0.745825	0.0244977	0.81151	n.s.	0.27729	0.0930429	0.426609	n.s.	0.0178089	0.14237	18.7553	0.0880257	n.s.	0.025883	0.11663	0.0930754	n.s.	0.0197732	0.185176	0.107312	n.s.	0.371452	0.0921328
3847	sp|Q8N4T8|CBR4_HUMAN	CBR4	CBR4_HUMAN Carbonyl reductase family member 4	0.201122	0.152817	17.6435	0.279073	n.s.	0.322766	0.136242	17.7963	0.410425	n.s.	17.7798	0.849653	-0.0165746	0.875498	n.s.	0.438373	0.448549	n.s.	0.83714	-0.0275629	17.616	0.886384	n.s.	0.112327	-0.180379	0.202413	n.s.	0.217057	-0.163805	0.364272	n.s.	0.550174	0.0834069	17.7269	0.66217	n.s.	0.242844	-0.0694097	0.350194	n.s.	0.633625	-0.052835	0.737276	n.s.	0.384872	0.11097
1490	sp|P35520-2|CBS_HUMAN	CBS	CBS_HUMAN Isoform 2 of Cystathionine beta-synthase	0.205153	-0.0496351	16.0635	0.283469	n.s.	0.33513	0.0592676	16.0138	0.422417	n.s.	16.1227	0.109098	0.108903	0.152723	n.s.	0.00401003	0.00876391	sig	0.783228	0.0112217	16.0747	0.847723	n.s.	0.170834	0.0608568	0.270246	n.s.	0.442587	-0.0480459	0.580559	n.s.	0.179721	-0.0646111	15.9988	0.305187	n.s.	0.691237	-0.014976	0.761252	n.s.	0.153909	-0.123879	0.290767	n.s.	0.171721	-0.0758328
4841	sp|Q9BRT8|CBWD1_HUMAN	CBWD1	CBWD1_HUMAN COBW domain-containing protein 1	0.904493	-0.00751913	18.5639	0.925367	n.s.	0.000244971	0.145904	18.5564	0.00579871	n.s.	18.7099	0.0584611	0.153423	0.0905638	n.s.	0.0145541	0.0236223	sig	0.0415483	0.0925027	18.6565	0.0989827	n.s.	0.199846	0.100022	0.303243	n.s.	0.154536	-0.0534009	0.294269	n.s.	0.0026487	0.219502	18.7835	0.0510586	n.s.	0.0611896	0.227021	0.143715	n.s.	0.0436685	0.0735984	0.150299	n.s.	0.0608618	0.126999
2207	sp|P83916|CBX1_HUMAN	CBX1	CBX1_HUMAN Chromobox protein homolog 1	0.00579461	-0.150868	19.1891	0.0209654	n.s.	0.552457	0.0343491	19.0383	0.631075	n.s.	19.2235	0.031178	0.185218	0.0546774	n.s.	0.105545	0.122943	n.s.	0.155299	0.128481	19.3176	0.255676	n.s.	0.0215607	0.27935	0.0688111	n.s.	0.347815	0.0941321	0.494047	n.s.	0.215709	-0.0769953	19.1121	0.344285	n.s.	0.278189	0.0738732	0.385432	n.s.	0.261147	-0.111344	0.402925	n.s.	0.142604	-0.205476
2707	sp|Q14781|CBX2_HUMAN	CBX2	CBX2_HUMAN Chromobox protein homolog 2	0.00445896	-0.321665	18.1112	0.0179095	n.s.	0.0181183	0.192829	17.7895	0.0469848	n.s.	18.304	0.000223865	0.514493	0.00273067	n.s.	0.000175848	0.00108214	sig	0.123564	-0.118597	17.9926	0.217168	n.s.	0.0192886	0.203067	0.0647953	n.s.	0.00281989	-0.311426	0.0528542	n.s.	0.373674	-0.0599484	18.0512	0.501742	n.s.	0.00925608	0.261716	0.0618138	n.s.	0.00344101	-0.252777	0.0707669	n.s.	0.357553	0.0586491
2487	sp|Q13185|CBX3_HUMAN	CBX3	CBX3_HUMAN Chromobox protein homolog 3	0.122348	-0.157848	18.5952	0.187028	n.s.	0.0104788	0.359526	18.4373	0.0327368	n.s.	18.9547	5.38072e-05	0.517374	0.00171675	n.s.	0.000899512	0.00304537	sig	0.208448	0.164704	18.7599	0.318159	n.s.	0.0166625	0.322552	0.059589	n.s.	0.071164	-0.194821	0.188679	n.s.	0.53822	-0.0734143	18.5218	0.652266	n.s.	0.165142	0.0844337	0.269886	n.s.	0.00185123	-0.43294	0.0624855	n.s.	0.112041	-0.238119
1624	sp|P45973|CBX5_HUMAN	CBX5	CBX5_HUMAN Chromobox protein homolog 5	0.0116239	-0.257938	20.1531	0.0328633	n.s.	0.00183893	0.478241	19.8951	0.012635	n.s.	20.6313	3.01411e-05	0.736179	0.00164097	up	6.94412e-06	0.0001469	sig	0.153878	0.136524	20.2896	0.254305	n.s.	0.0019892	0.394463	0.0221478	n.s.	0.00528133	-0.341717	0.0673182	n.s.	0.374242	0.0949937	20.2481	0.502245	n.s.	0.00858361	0.352932	0.0603494	n.s.	0.0111455	-0.383247	0.0908616	n.s.	0.6671	-0.0415306
5365	sp|Q9HC52|CBX8_HUMAN	CBX8	CBX8_HUMAN Chromobox protein homolog 8	0.523938	0.010668	18.7534	0.603897	n.s.	0.00502872	0.228203	18.764	0.02134	n.s.	18.9816	0.00494861	0.217535	0.0139715	n.s.	0.0277657	0.0396497	sig	0.0709859	0.178909	18.9323	0.144062	n.s.	0.0799408	0.168241	0.15827	n.s.	0.577619	-0.0492943	0.695074	n.s.	0.0303052	0.112348	18.8657	0.109473	n.s.	0.0232972	0.10168	0.087618	n.s.	0.122694	-0.115855	0.254499	n.s.	0.535787	-0.0665609
3295	sp|Q6P1N0|C2D1A_HUMAN	CC2D1A	C2D1A_HUMAN Coiled-coil and C2 domain-containing protein 1A	0.677636	-0.0126155	17.6675	0.740361	n.s.	0.030566	0.138248	17.6549	0.0678219	n.s.	17.8057	0.0189479	0.150864	0.0368053	n.s.	0.012209	0.0205225	sig	0.0899448	0.125373	17.7928	0.171525	n.s.	0.0642235	0.137988	0.136773	n.s.	0.847572	-0.0128753	0.896334	n.s.	0.0127331	0.168877	17.8363	0.0777668	n.s.	0.00561649	0.181493	0.0526719	n.s.	0.567174	0.0306288	0.684241	n.s.	0.566988	0.0435041
3101	sp|Q5T0F9|C2D1B_HUMAN	CC2D1B	C2D1B_HUMAN Coiled-coil and C2 domain-containing protein 1B	0.0218969	0.180266	18.061	0.0503949	n.s.	0.00977397	-0.171286	18.2413	0.0315887	n.s.	17.8897	0.00300446	-0.351552	0.0102306	n.s.	1.94545e-05	0.000285862	sig	0.00609362	-0.245459	17.8156	0.0312361	n.s.	0.00226879	-0.425725	0.023009	n.s.	0.225588	-0.0741725	0.372626	n.s.	0.00542829	-0.291887	17.7691	0.0617707	n.s.	0.0055693	-0.472153	0.0526079	n.s.	0.0957749	-0.120601	0.221255	n.s.	0.507246	-0.0464286
3728	sp|Q8IX12|CCAR1_HUMAN	CCAR1	CCAR1_HUMAN Cell division cycle and apoptosis regulator protein 1	0.0159174	-0.161508	20.3098	0.0406192	n.s.	0.10696	0.10291	20.1483	0.173189	n.s.	20.4127	0.000984378	0.264418	0.00531564	n.s.	0.00189066	0.00509417	sig	0.210798	-0.0888688	20.221	0.3205	n.s.	0.182439	0.0726392	0.283366	n.s.	0.0233217	-0.191778	0.109503	n.s.	0.212397	-0.0808961	20.2289	0.340677	n.s.	0.00249308	0.0806119	0.0453363	n.s.	0.0175424	-0.183806	0.103959	n.s.	0.898657	0.0079727
3807	sp|Q8N163-2|CCAR2_HUMAN	CCAR2	CCAR2_HUMAN Isoform 2 of Cell cycle and apoptosis regulator protein 2	0.00215869	-0.200495	20.8053	0.0118746	n.s.	0.274503	-0.0423279	20.6049	0.361761	n.s.	20.763	0.00399868	0.158167	0.0121989	n.s.	0.0012823	0.0039011	sig	0.406219	0.0300871	20.8354	0.5257	n.s.	0.000802237	0.230582	0.0154717	n.s.	0.0780386	0.072415	0.198621	n.s.	0.704776	0.0188628	20.8242	0.79054	n.s.	0.00948547	0.219358	0.0621064	n.s.	0.251785	0.0611907	0.393875	n.s.	0.806198	-0.0112243
2909	sp|Q16773|KAT1_HUMAN	CCBL1	KAT1_HUMAN Kynurenine--oxoglutarate transaminase 1	0.314198	0.0974039	16.4427	0.400079	n.s.	0.000676657	0.294213	16.5401	0.00793887	n.s.	16.7369	0.0913383	0.196809	0.131849	n.s.	0.000963063	0.00320737	sig	0.00117868	0.277359	16.72	0.0147449	n.s.	0.115992	0.179955	0.206434	n.s.	0.71645	-0.0168541	0.802018	n.s.	0.000864745	0.382279	16.825	0.0407216	n.s.	0.0832576	0.284875	0.173142	n.s.	0.145058	0.0880658	0.280757	n.s.	0.117459	0.10492
3388	sp|Q6YP21|KAT3_HUMAN	CCBL2	KAT3_HUMAN Kynurenine--oxoglutarate transaminase 3	0.0356823	-0.0901506	19.4673	0.0728255	n.s.	0.08019	-0.062738	19.3772	0.139536	n.s.	19.4046	0.445196	0.0274125	0.509245	n.s.	0.00112247	0.00355511	sig	0.0129815	-0.147129	19.3202	0.047633	n.s.	0.216984	-0.0569787	0.323082	n.s.	0.0872393	-0.0843912	0.211094	n.s.	0.22346	-0.0545154	19.4128	0.352837	n.s.	0.4639	0.0356351	0.565157	n.s.	0.851362	0.00822261	0.899491	n.s.	0.154935	0.0926138
4461	sp|Q96ES7|SGF29_HUMAN	CCDC101	SGF29_HUMAN SAGA-associated factor 29 homolog	0.00541075	-0.344325	17.719	0.0201273	n.s.	0.380968	0.0486319	17.3747	0.468366	n.s.	17.7676	0.00430065	0.392957	0.0127383	n.s.	0.00143105	0.00418654	sig	0.589463	-0.0354715	17.6835	0.689582	n.s.	0.0152218	0.308854	0.0564585	n.s.	0.266532	-0.0841034	0.415675	n.s.	0.328616	0.0512538	17.7703	0.458275	n.s.	0.0126395	0.395579	0.0681399	n.s.	0.964297	0.00262187	0.978645	n.s.	0.305421	0.0867253
4491	sp|Q96G28-2|CC104_HUMAN	CCDC104	CC104_HUMAN Isoform 2 of Coiled-coil domain-containing protein 104	0.965692	0.00161205	16.7573	0.972596	n.s.	0.19801	-0.0466408	16.7589	0.278512	n.s.	16.7106	0.314856	-0.0482528	0.379655	n.s.	0.188999	0.206494	n.s.	0.0371326	0.171234	16.9285	0.0923376	n.s.	0.0542082	0.169622	0.12265	n.s.	0.0224038	0.217875	0.108018	n.s.	0.0114265	0.107772	16.865	0.0744508	n.s.	0.0871154	0.10616	0.177845	n.s.	0.022189	0.154413	0.112684	n.s.	0.431211	-0.0634621
4614	sp|Q96NT0|CC115_HUMAN	CCDC115	CC115_HUMAN Coiled-coil domain-containing protein 115	0.000483322	0.771822	14.269	0.00641485	up	0.0867506	-0.148453	15.0409	0.148011	n.s.	14.1206	0.000698529	-0.920276	0.00452195	down	0.0013465	0.00403111	sig	0.0272193	0.666153	14.9352	0.0757	n.s.	0.63904	-0.105669	0.724708	n.s.	0.0166686	0.814606	0.0978952	n.s.	0.999649	-4.19673e-05	14.269	0.999649	n.s.	0.00908692	-0.771864	0.0611104	n.s.	0.303112	0.148411	0.446654	n.s.	0.0877198	-0.666195
4121	sp|Q8WUD4|CCD12_HUMAN	CCDC12	CCD12_HUMAN Coiled-coil domain-containing protein 12	0.0234314	-0.236631	18.5361	0.0529413	n.s.	0.0023019	0.304878	18.2994	0.0140455	n.s.	18.8409	0.00132772	0.541509	0.00626893	n.s.	0.00031911	0.00154778	sig	0.00566198	0.236226	18.7723	0.0298366	n.s.	0.00217997	0.472856	0.0228579	n.s.	0.208172	-0.0686528	0.355174	n.s.	0.0862468	0.142193	18.6783	0.19151	n.s.	0.0224574	0.378824	0.0859057	n.s.	0.0707664	-0.162685	0.188478	n.s.	0.206992	-0.0940323
4514	sp|Q96HB5-3|CC120_HUMAN	CCDC120	CC120_HUMAN Isoform 3 of Coiled-coil domain-containing protein 120	0.170445	0.0999752	15.2561	0.244897	n.s.	0.333293	0.106086	15.3561	0.420673	n.s.	15.3622	0.953176	0.0061106	0.962138	n.s.	0.00746853	0.0139229	sig	0.0368898	0.355663	15.6118	0.0920469	n.s.	0.0932496	0.255688	0.177317	n.s.	0.146838	0.249578	0.285997	n.s.	0.0268029	0.244032	15.5002	0.103278	n.s.	0.107794	0.144057	0.202995	n.s.	0.321452	0.137947	0.464957	n.s.	0.490007	-0.111631
4418	sp|Q96CT7|CC124_HUMAN	CCDC124	CC124_HUMAN Coiled-coil domain-containing protein 124	0.358572	-0.0518683	21.6185	0.446178	n.s.	0.215012	0.0854545	21.5666	0.297391	n.s.	21.704	0.077204	0.137323	0.114324	n.s.	0.0022405	0.00573626	sig	0.0110307	0.210083	21.8286	0.0432943	n.s.	0.00505627	0.261952	0.0316566	n.s.	0.0876826	0.124629	0.211378	n.s.	0.0982861	0.116008	21.7345	0.20739	n.s.	0.0414349	0.167876	0.117665	n.s.	0.655537	0.0305538	0.756524	n.s.	0.119065	-0.0940753
4390	sp|Q96BQ5|CC127_HUMAN	CCDC127	CC127_HUMAN Coiled-coil domain-containing protein 127	0.0159263	0.24157	17.2846	0.0406192	n.s.	0.00244503	0.192997	17.5262	0.0144418	n.s.	17.4776	0.453948	-0.0485732	0.517702	n.s.	0.00304359	0.00721007	sig	0.463477	0.066156	17.3507	0.58013	n.s.	0.143132	-0.175414	0.239354	n.s.	0.190532	-0.126841	0.33576	n.s.	0.747315	0.0180206	17.3026	0.822738	n.s.	0.0754279	-0.22355	0.16287	n.s.	0.035516	-0.174977	0.137797	n.s.	0.691028	-0.0481354
4550	sp|Q96JG6|CC132_HUMAN	CCDC132	CC132_HUMAN Coiled-coil domain-containing protein 132	0.0113434	0.0613684	18.8697	0.0324382	n.s.	0.000477607	-0.215676	18.9311	0.00691947	n.s.	18.6541	0.000112353	-0.277045	0.00222664	n.s.	2.18259e-05	0.000300919	sig	0.000874911	-0.289392	18.5803	0.0130655	n.s.	0.000349069	-0.350761	0.012792	n.s.	0.100377	-0.073716	0.229839	n.s.	0.020056	-0.12934	18.7404	0.092242	n.s.	0.00507893	-0.190709	0.0511255	n.s.	0.0765603	0.0863359	0.196324	n.s.	0.0396745	0.160052
5239	sp|Q9H6E4|CC134_HUMAN	CCDC134	CC134_HUMAN Coiled-coil domain-containing protein 134	0.00272073	-0.156243	16.3552	0.0133719	n.s.	0.436427	0.0172153	16.1989	0.523325	n.s.	16.3724	0.00117569	0.173458	0.00579354	n.s.	0.0219524	0.0328223	sig	0.0491721	-0.148497	16.2067	0.110984	n.s.	0.892053	0.00774649	0.919876	n.s.	0.0334241	-0.165712	0.126637	n.s.	0.201805	-0.103793	16.2514	0.329312	n.s.	0.474383	0.0524501	0.574747	n.s.	0.14674	-0.121008	0.282477	n.s.	0.649873	0.0447036
5240	sp|Q9H6E4|CC134_HUMAN	CCDC134	CC134_HUMAN Coiled-coil domain-containing protein 134	0.00272073	-0.156243	16.3552	0.0133719	n.s.	0.436427	0.0172153	16.1989	0.523325	n.s.	16.3724	0.00117569	0.173458	0.00579354	n.s.	0.0219524	0.0328223	sig	0.0491721	-0.148497	16.2067	0.110984	n.s.	0.892053	0.00774649	0.919876	n.s.	0.0334241	-0.165712	0.126637	n.s.	0.201805	-0.103793	16.2514	0.329312	n.s.	0.474383	0.0524501	0.574747	n.s.	0.14674	-0.121008	0.282477	n.s.	0.649873	0.0447036
[truncated: 5,679 more rows]
[truncated: 68 more columns]

## Sheet: SuppData_singlesKO_ERonly
	Reference	Gene.Symbol	Annotation	p.val_ATG12.WT	log2FC_ATG12.WT	WT	q.val_ATG12.WT	sig_ATG12.WT	p.val_CCPG1.WT	log2FC_CCPG1.WT	ATG12	q.val_CCPG1.WT	sig_CCPG1.WT	CCPG1	p.val_CCPG1.ATG12	log2FC_CCPG1.ATG12	q.val_CCPG1.ATG12	sig_CCPG1.ATG12	p.val_anova	q.val_anova	anova_sig	p.val_TEX264.WT	log2FC_TEX264.WT	TEX264	q.val_TEX264.WT	sig_TEX264.WT	p.val_TEX264.ATG12	log2FC_TEX264.ATG12	q.val_TEX264.ATG12	sig_TEX264.ATG12	p.val_TEX264.CCPG1	log2FC_TEX264.CCPG1	q.val_TEX264.CCPG1	sig_TEX264.CCPG1	p.val_FAM134A.WT	log2FC_FAM134A.WT	FAM134A	q.val_FAM134A.WT	sig_FAM134A.WT	p.val_FAM134A.ATG12	log2FC_FAM134A.ATG12	q.val_FAM134A.ATG12	sig_FAM134A.ATG12	p.val_FAM134A.CCPG1	log2FC_FAM134A.CCPG1	q.val_FAM134A.CCPG1	sig_FAM134A.CCPG1	p.val_FAM134A.TEX264	log2FC_FAM134A.TEX264
[truncated: 278 more rows]
[truncated: 72 more columns]
