# Supplementary material for: Combinatorial selective ER-phagy remodels the ER during neurogenesis
Source: bioRxiv. 2023 Jun 26:2023.06.26.546565. Preprint. [Version 1] doi: 10.1101/2023.06.26.546565 (PMC10326971; doi:10.1101/2023.06.26.546565)
Supplement: Supplement 5 [file media-5.xlsx]

## Sheet: ExperimentalDesign
	channel	condition	alternative_name	replicate	priority
	X126.Raw.Intensity	WTd12	WT	1	1
	X127n.Raw.Intensity	WTd12	WT	2	1
	X127c.Raw.Intensity	WTd12	WT	3	1
	X128n.Raw.Intensity	ATG12d12	ATG12-/-	1	2
	X128c.Raw.Intensity	ATG12d12	ATG12-/-	2	2
	X129n.Raw.Intensity	ATG12d12	ATG12-/-	3	2
	X129c.Raw.Intensity	Pentad12	PKO	1	3
	X130n.Raw.Intensity	Pentad12	PKO	2	3
	X130c.Raw.Intensity	Pentad12	PKO	3	3
	X131n.Raw.Intensity	WTd12torin	WT+torin	1	4
	X131c.Raw.Intensity	WTd12torin	WT+torin	2	4
	X132n.Raw.Intensity	WTd12torin	WT+torin	3	4
	X132c.Raw.Intensity	ATG12d12torin	ATG12-/- +torin	1	5
	X133n.Raw.Intensity	ATG12d12torin	ATG12-/- +torin	2	5
	X133c.Raw.Intensity	ATG12d12torin	ATG12-/- +torin	3	5
	X134n.Raw.Intensity	Pentad12torin	PKO+torin	1	6
	X134c.Raw.Intensity	Pentad12torin	PKO+torin	2	6
	X135n.Raw.Intensity	Pentad12torin	PKO+torin	3	6

## Sheet: SuppData_torin_allData
	Reference	Gene.Symbol	Annotation	p.val_ATG12d12.WTd12	log2FC_ATG12d12.WTd12	WTd12	q.val_ATG12d12.WTd12	sig_ATG12d12.WTd12	p.val_Pentad12.WTd12	log2FC_Pentad12.WTd12	ATG12d12	q.val_Pentad12.WTd12	sig_Pentad12.WTd12	Pentad12	p.val_Pentad12.ATG12d12	log2FC_Pentad12.ATG12d12	q.val_Pentad12.ATG12d12	sig_Pentad12.ATG12d12	p.val_anova	q.val_anova	anova_sig	p.val_WTd12torin.WTd12	log2FC_WTd12torin.WTd12	WTd12torin	q.val_WTd12torin.WTd12	sig_WTd12torin.WTd12	p.val_WTd12torin.ATG12d12	log2FC_WTd12torin.ATG12d12	q.val_WTd12torin.ATG12d12	sig_WTd12torin.ATG12d12	p.val_WTd12torin.Pentad12	log2FC_WTd12torin.Pentad12	q.val_WTd12torin.Pentad12	sig_WTd12torin.Pentad12	p.val_ATG12d12torin.WTd12	log2FC_ATG12d12torin.WTd12	ATG12d12torin	q.val_ATG12d12torin.WTd12	sig_ATG12d12torin.WTd12	p.val_ATG12d12torin.ATG12d12	log2FC_ATG12d12torin.ATG12d12	q.val_ATG12d12torin.ATG12d12	sig_ATG12d12torin.ATG12d12	p.val_ATG12d12torin.Pentad12	log2FC_ATG12d12torin.Pentad12	q.val_ATG12d12torin.Pentad12	sig_ATG12d12torin.Pentad12	p.val_ATG12d12torin.WTd12torin	log2FC_ATG12d12torin.WTd12torin
5033	sp|Q9NRG9|AAAS_HUMAN	AAAS	AAAS_HUMAN Aladin	0.183009	0.0456622	16.6146	0.255101	n.s.	0.938007	-0.00338182	16.6603	0.954104	n.s.	16.6112	0.266405	-0.049044	0.37074	n.s.	0.00557436	0.0084716	sig	0.172352	0.0605787	16.6752	0.329208	n.s.	0.677212	0.0149164	0.735134	n.s.	0.223092	0.0639605	0.318446	n.s.	0.0282883	0.175924	16.7905	0.0689695	n.s.	0.0602226	0.130262	0.161365	n.s.	0.036761	0.179306	0.0867824	n.s.	0.104677	0.115346
3355	sp|Q86V21|AACS_HUMAN	AACS	AACS_HUMAN Acetoacetyl-CoA synthetase	0.655678	-0.047865	19.5911	0.718602	n.s.	0.0241366	-0.357063	19.5432	0.0727288	n.s.	19.234	0.00678637	-0.309198	0.0328835	n.s.	0.00983181	0.0137762	sig	0.533384	0.06281	19.6539	0.673975	n.s.	0.0650947	0.110675	0.110763	n.s.	0.000880309	0.419873	0.0124936	n.s.	0.589395	-0.0857268	19.5054	0.67978	n.s.	0.771307	-0.0378618	0.847435	n.s.	0.0919655	0.271336	0.165076	n.s.	0.269119	-0.148537
3106	sp|Q6PD74|AAGAB_HUMAN	AAGAB	AAGAB_HUMAN Alpha- and gamma-adaptin-binding protein p34	0.0821329	-0.192647	13.7494	0.136016	n.s.	0.0630314	-0.192282	13.5567	0.138674	n.s.	13.5571	0.995265	0.00036507	0.99661	n.s.	0.00683475	0.010087	sig	0.0599109	-0.240919	13.5084	0.177053	n.s.	0.5744	-0.0482712	0.641747	n.s.	0.52756	-0.0486363	0.618269	n.s.	0.132893	-0.198479	13.5509	0.212412	n.s.	0.953392	-0.00583169	0.973429	n.s.	0.946384	-0.00619676	0.961966	n.s.	0.698684	0.0424395
2750	sp|Q2M2I8|AAK1_HUMAN	AAK1	AAK1_HUMAN AP2-associated protein kinase 1	0.000466709	-0.194124	19.724	0.00537371	n.s.	0.000103343	-0.210581	19.5299	0.0063623	n.s.	19.5134	0.304179	-0.0164571	0.412084	n.s.	6.4363e-05	0.000232185	sig	0.000638788	-0.193334	19.5307	0.0459247	n.s.	0.970687	0.000789723	0.97897	n.s.	0.338559	0.0172469	0.437821	n.s.	0.0437527	-0.179186	19.5448	0.0935168	n.s.	0.820548	0.0149384	0.885379	n.s.	0.63068	0.0313955	0.713094	n.s.	0.831058	0.0141486
4836	sp|Q9H7C9|AAMDC_HUMAN	AAMDC	AAMDC_HUMAN Mth938 domain-containing protein	0.0119133	-0.291786	16.0553	0.0325843	n.s.	0.164007	-0.0997003	15.7636	0.26764	n.s.	15.9556	0.0571531	0.192086	0.118858	n.s.	0.00571793	0.00866535	sig	0.443444	0.0438417	16.0992	0.596932	n.s.	0.00746341	0.335628	0.023476	n.s.	0.0717954	0.143542	0.136739	n.s.	0.575706	0.0592135	16.1146	0.66723	n.s.	0.0298882	0.351	0.107623	n.s.	0.192241	0.158914	0.285879	n.s.	0.882443	0.0153718
2426	sp|Q13685|AAMP_HUMAN	AAMP	AAMP_HUMAN Angio-associated migratory cell protein	0.119321	0.0855191	15.5695	0.182366	n.s.	0.822176	0.0185767	15.655	0.872991	n.s.	15.5881	0.392066	-0.0669424	0.500275	n.s.	0.0953819	0.106145	n.s.	0.10078	-0.0861395	15.4833	0.236458	n.s.	0.00170356	-0.171659	0.00987967	n.s.	0.199341	-0.104716	0.291583	n.s.	0.194316	0.119184	15.6887	0.286353	n.s.	0.65037	0.0336648	0.758658	n.s.	0.345335	0.100607	0.449549	n.s.	0.0377288	0.205323
5705	sp|Q9Y312|AAR2_HUMAN	AAR2	AAR2_HUMAN Protein AAR2 homolog	0.00910522	-0.515761	17.9122	0.0272284	n.s.	0.0623902	-0.340983	17.3964	0.137753	n.s.	17.5712	0.267267	0.174778	0.371765	n.s.	0.027808	0.0348158	sig	0.0166642	-0.50377	17.4084	0.0941505	n.s.	0.930951	0.0119916	0.947578	n.s.	0.340774	-0.162786	0.439654	n.s.	0.390239	-0.208093	17.7041	0.493376	n.s.	0.230722	0.307668	0.372715	n.s.	0.595569	0.13289	0.683038	n.s.	0.263503	0.295676
1622	sp|P49588|SYAC_HUMAN	AARS	SYAC_HUMAN Alanine--tRNA ligase, cytoplasmic	0.34953	-0.104666	21.7894	0.432106	n.s.	0.0552698	-0.264146	21.6848	0.126458	n.s.	21.5253	0.0156986	-0.15948	0.0523283	n.s.	0.000522164	0.00119724	sig	0.385975	0.0927806	21.8822	0.544341	n.s.	0.00305428	0.197447	0.0138612	n.s.	0.000280912	0.356927	0.00891644	n.s.	0.252832	-0.131592	21.6578	0.350698	n.s.	0.533156	-0.0269253	0.662755	n.s.	0.0268241	0.132555	0.070348	n.s.	0.00167498	-0.224372
2869	sp|Q5JTZ9|SYAM_HUMAN	AARS2	SYAM_HUMAN Alanine--tRNA ligase, mitochondrial	0.18388	0.0730164	17.2585	0.255948	n.s.	0.0947667	0.0928014	17.3315	0.181639	n.s.	17.3513	0.540242	0.019785	0.637852	n.s.	2.99318e-05	0.000129872	sig	0.195031	0.091094	17.3496	0.354585	n.s.	0.735802	0.0180776	0.785925	n.s.	0.972938	-0.00170746	0.980878	n.s.	0.00549383	0.236249	17.4948	0.0246122	n.s.	0.00598155	0.163233	0.0459603	n.s.	0.00533661	0.143448	0.028054	n.s.	0.0389621	0.145155
4499	sp|Q9BTE6-3|AASD1_HUMAN	AARSD1	AASD1_HUMAN Isoform 3 of Alanyl-tRNA editing protein Aarsd1	0.838507	-0.0085352	17.7726	0.869308	n.s.	0.0894793	-0.0572143	17.7641	0.174752	n.s.	17.7154	0.335587	-0.0486791	0.444971	n.s.	0.00799013	0.011489	sig	0.00579956	-0.160207	17.6124	0.0635861	n.s.	0.0321634	-0.151672	0.0646151	n.s.	0.0476344	-0.102993	0.10163	n.s.	0.221276	-0.0625082	17.7101	0.315416	n.s.	0.393281	-0.053973	0.537586	n.s.	0.917513	-0.00529383	0.941989	n.s.	0.124426	0.0976989
5038	sp|Q9NRN7|ADPPT_HUMAN	AASDHPPT	ADPPT_HUMAN L-aminoadipate-semialdehyde dehydrogenase-phosphopantetheinyl transferase	0.832242	0.00803601	18.5756	0.864022	n.s.	0.322859	-0.0817707	18.5837	0.439804	n.s.	18.4938	0.253933	-0.0898067	0.356987	n.s.	0.00256729	0.004386	sig	0.101238	-0.156544	18.4191	0.236981	n.s.	0.0749775	-0.16458	0.123924	n.s.	0.468516	-0.0747728	0.565329	n.s.	0.00375432	-0.256746	18.3189	0.0200829	n.s.	0.00129472	-0.264782	0.0216775	n.s.	0.0701696	-0.174975	0.135339	n.s.	0.239497	-0.100202
5358	sp|Q9UDR5|AASS_HUMAN	AASS	AASS_HUMAN Alpha-aminoadipic semialdehyde synthase, mitochondrial	0.000184464	0.548215	19.3057	0.00376703	n.s.	0.00141637	0.335287	19.8539	0.0168611	n.s.	19.641	0.00197249	-0.212928	0.0185571	n.s.	1.36604e-05	7.58098e-05	sig	0.0897534	0.114298	19.42	0.221653	n.s.	0.000453156	-0.433918	0.00518348	n.s.	0.00652412	-0.22099	0.0299558	n.s.	0.0301998	0.249766	19.5555	0.0719431	n.s.	0.0126399	-0.298449	0.0668899	n.s.	0.290502	-0.0855213	0.392298	n.s.	0.148519	0.135468
5195	sp|Q9NY61|AATF_HUMAN	AATF	AATF_HUMAN Protein AATF	0.0149149	0.251164	17.3936	0.0380391	n.s.	0.00989292	0.322351	17.6448	0.0437904	n.s.	17.7159	0.198184	0.0711866	0.295804	n.s.	0.000838174	0.00176388	sig	0.0236742	0.278526	17.6721	0.110704	n.s.	0.663234	0.0273621	0.724072	n.s.	0.549534	-0.0438246	0.636647	n.s.	0.0764635	0.252782	17.6464	0.139876	n.s.	0.986918	0.00161748	0.991266	n.s.	0.519079	-0.0695691	0.616641	n.s.	0.817943	-0.0257446
2057	sp|P80404|GABT_HUMAN	ABAT	GABT_HUMAN 4-aminobutyrate aminotransferase, mitochondrial	0.000220718	0.719955	18.7814	0.0039884	up	0.00125644	0.427547	19.5014	0.0159123	n.s.	19.209	0.00178426	-0.292408	0.0180159	n.s.	5.47482e-07	8.93919e-06	sig	0.259136	-0.0988043	18.6826	0.420448	n.s.	0.000251891	-0.818759	0.00409236	down	0.00114404	-0.526351	0.013768	n.s.	0.0362938	0.220647	19.0021	0.081544	n.s.	0.00129981	-0.499308	0.0217014	n.s.	0.0241508	-0.2069	0.0661164	n.s.	0.0158175	0.319451
4396	sp|Q99758|ABCA3_HUMAN	ABCA3	ABCA3_HUMAN ATP-binding cassette sub-family A member 3	0.0818018	0.156577	15.8059	0.135544	n.s.	0.835772	0.0128217	15.9625	0.882841	n.s.	15.8187	0.0773521	-0.143755	0.14718	n.s.	0.00697529	0.0102638	sig	0.0083827	0.246935	16.0528	0.0702748	n.s.	0.170883	0.0903587	0.238986	n.s.	0.00482178	0.234114	0.0257234	n.s.	0.0260893	0.326794	16.1327	0.0648895	n.s.	0.152632	0.170217	0.28466	n.s.	0.0251291	0.313972	0.0675465	n.s.	0.403883	0.0798586
3850	sp|Q8WWZ7|ABCA5_HUMAN	ABCA5	ABCA5_HUMAN ATP-binding cassette sub-family A member 5	0.152505	0.464322	12.6459	0.219979	n.s.	0.224967	0.372784	13.1102	0.336372	n.s.	13.0187	0.282351	-0.0915384	0.388012	n.s.	0.0174072	0.0228865	sig	0.266309	-0.383385	12.2625	0.427755	n.s.	0.00628228	-0.847707	0.0210654	down	0.00837241	-0.756168	0.0340819	down	0.618918	0.156098	12.802	0.704905	n.s.	0.105763	-0.308224	0.227039	n.s.	0.20239	-0.216686	0.297143	n.s.	0.0558272	0.539483
1182	sp|P21439|MDR3_HUMAN	ABCB4	MDR3_HUMAN Multidrug resistance protein 3	0.0525735	0.195138	13.8138	0.0958778	n.s.	0.711629	0.0370587	14.0089	0.786005	n.s.	13.8508	0.0877222	-0.15808	0.161702	n.s.	0.324783	0.337072	n.s.	0.530187	0.0486074	13.8624	0.670883	n.s.	0.0141604	-0.146531	0.0356992	n.s.	0.876161	0.0115487	0.908851	n.s.	0.35884	0.101004	13.9148	0.460755	n.s.	0.281807	-0.0941347	0.428825	n.s.	0.54419	0.0639449	0.638695	n.s.	0.523573	0.0523963
4960	sp|Q9NP58|ABCB6_HUMAN	ABCB6	ABCB6_HUMAN ATP-binding cassette sub-family B member 6, mitochondrial	0.000632249	0.588323	16.1211	0.00599575	up	0.100543	0.123616	16.7094	0.18918	n.s.	16.2447	0.00269656	-0.464706	0.0211088	n.s.	4.45111e-06	3.50803e-05	sig	0.000359512	0.473887	16.595	0.0349206	n.s.	0.11842	-0.114436	0.178458	n.s.	0.00312654	0.350271	0.0211059	n.s.	0.00170769	0.84195	16.963	0.0146132	up	0.100517	0.253627	0.220446	n.s.	0.00367669	0.718334	0.023158	up	0.0294911	0.368063
453	sp|O75027-2|ABCB7_HUMAN	ABCB7	ABCB7_HUMAN Isoform 2 of ATP-binding cassette sub-family B member 7, mitochondrial	0.000388362	0.497778	17.1812	0.00501216	n.s.	0.00942299	0.227896	17.679	0.0427642	n.s.	17.4091	0.00530939	-0.269882	0.0294376	n.s.	5.65942e-05	0.000210172	sig	0.000146624	0.552768	17.734	0.0349206	n.s.	0.23764	0.0549898	0.312581	n.s.	0.00171522	0.324872	0.0160602	n.s.	0.0109428	0.568984	17.7502	0.0371073	n.s.	0.604898	0.0712064	0.72322	n.s.	0.056402	0.341088	0.116438	n.s.	0.903003	0.0162166
1381	sp|P33527|MRP1_HUMAN	ABCC1	MRP1_HUMAN Multidrug resistance-associated protein 1	4.4841e-05	0.282327	16.7413	0.00241612	n.s.	0.752256	0.0319083	17.0236	0.818997	n.s.	16.7732	0.0557678	-0.250419	0.117004	n.s.	0.000187466	0.000528344	sig	0.00369427	0.486303	17.2276	0.0571695	n.s.	0.0617419	0.203976	0.106256	n.s.	0.0205758	0.454395	0.0578525	n.s.	0.00607899	0.568689	17.3099	0.0261153	n.s.	0.0550624	0.286362	0.154205	n.s.	0.0192965	0.536781	0.058056	n.s.	0.567874	0.0823865
255	sp|O15439|MRP4_HUMAN	ABCC4	MRP4_HUMAN Multidrug resistance-associated protein 4	0.00916547	0.525956	16.8655	0.0273258	n.s.	0.0631697	0.266129	17.3915	0.138926	n.s.	17.1316	0.00910385	-0.259827	0.0381709	n.s.	4.76169e-05	0.000183382	sig	0.0401724	0.323496	17.189	0.143821	n.s.	0.0305731	-0.202459	0.0624635	n.s.	0.295705	0.0573672	0.393566	n.s.	0.00423755	0.697793	17.5633	0.0213028	up	0.0969284	0.171837	0.215813	n.s.	0.00337152	0.431664	0.022228	n.s.	0.00746203	0.374296
1382	sp|P33897|ABCD1_HUMAN	ABCD1	ABCD1_HUMAN ATP-binding cassette sub-family D member 1	0.00176128	0.639836	14.7362	0.0102144	up	0.246548	-0.162906	15.3761	0.360278	n.s.	14.5733	0.00212821	-0.802742	0.0191993	down	7.71889e-06	5.18119e-05	sig	0.602967	0.0482845	14.7845	0.731733	n.s.	0.00150447	-0.591552	0.00913131	down	0.135818	0.211191	0.217096	n.s.	0.00394677	0.689864	15.4261	0.0205526	up	0.669749	0.0500276	0.774556	n.s.	0.00341783	0.85277	0.0223839	up	0.00408141	0.641579
5335	sp|Q9UBJ2|ABCD2_HUMAN	ABCD2	ABCD2_HUMAN ATP-binding cassette sub-family D member 2	2.6224e-05	0.93741	15.2612	0.002262	up	0.000963746	0.433985	16.1986	0.0144757	n.s.	15.6951	0.000725861	-0.503425	0.0136588	n.s.	8.36027e-09	5.64438e-07	sig	0.0938582	0.0876852	15.3488	0.227432	n.s.	4.55036e-05	-0.849724	0.00237756	down	0.00254122	-0.3463	0.0189696	n.s.	0.000243413	0.988281	16.2494	0.00853397	up	0.569512	0.050871	0.694119	n.s.	0.00298426	0.554296	0.0214137	n.s.	0.000366969	0.900595
1290	sp|P28288|ABCD3_HUMAN	ABCD3	ABCD3_HUMAN ATP-binding cassette sub-family D member 3	7.70299e-06	0.747802	17.1102	0.00195486	up	0.235654	0.0922909	17.858	0.348291	n.s.	17.2025	0.000601553	-0.655512	0.0133187	down	4.60011e-08	1.80562e-06	sig	0.00121897	0.141394	17.2516	0.0470361	n.s.	6.00556e-06	-0.606409	0.00119292	down	0.48661	0.0491026	0.582537	n.s.	0.000108699	0.987708	18.0979	0.00776213	up	0.0214632	0.239905	0.0891534	n.s.	0.000563224	0.895417	0.0113525	up	0.000175538	0.846314
1913	sp|P61221|ABCE1_HUMAN	ABCE1	ABCE1_HUMAN ATP-binding cassette sub-family E member 1	0.000404473	-0.156676	19.565	0.00507904	n.s.	0.00688809	-0.155719	19.4084	0.0362053	n.s.	19.4093	0.976697	0.000957263	0.983166	n.s.	0.00357082	0.00579885	sig	0.0202035	-0.15857	19.4065	0.102435	n.s.	0.966761	-0.00189447	0.975983	n.s.	0.957622	-0.00285173	0.971223	n.s.	0.074528	-0.134291	19.4307	0.137352	n.s.	0.710824	0.0223846	0.80264	n.s.	0.748113	0.0214274	0.810763	n.s.	0.742538	0.0242791
3680	sp|Q8NE71|ABCF1_HUMAN	ABCF1	ABCF1_HUMAN ATP-binding cassette sub-family F member 1	0.0847125	0.0634605	18.9444	0.139238	n.s.	0.281192	-0.0381042	19.0079	0.397099	n.s.	18.9063	0.0124217	-0.101565	0.0452273	n.s.	0.0761881	0.0864905	n.s.	0.635218	0.0209955	18.9654	0.756772	n.s.	0.302931	-0.042465	0.380397	n.s.	0.19626	0.0590997	0.288071	n.s.	0.787743	0.00792905	18.9523	0.843837	n.s.	0.0453187	-0.0555315	0.137787	n.s.	0.11781	0.0460332	0.197248	n.s.	0.733121	-0.0130665
5375	sp|Q9UG63|ABCF2_HUMAN	ABCF2	ABCF2_HUMAN ATP-binding cassette sub-family F member 2	0.22918	-0.0784114	17.8572	0.306528	n.s.	0.0569533	-0.117263	17.7788	0.129148	n.s.	17.7399	0.343359	-0.0388517	0.452947	n.s.	0.00103986	0.00209301	sig	0.248173	-0.0630896	17.7941	0.409955	n.s.	0.715565	0.0153218	0.768882	n.s.	0.0598547	0.0541735	0.119314	n.s.	0.0600169	-0.178658	17.6786	0.116706	n.s.	0.191265	-0.100247	0.328588	n.s.	0.323011	-0.061395	0.42649	n.s.	0.110394	-0.115569
5097	sp|Q9NUQ8|ABCF3_HUMAN	ABCF3	ABCF3_HUMAN ATP-binding cassette sub-family F member 3	0.485205	0.0469153	17.6719	0.563663	n.s.	0.231294	-0.0881122	17.7188	0.343253	n.s.	17.5838	0.00472173	-0.135027	0.0276657	n.s.	0.26909	0.281535	n.s.	0.962606	-0.00314992	17.6688	0.976749	n.s.	0.120422	-0.0500652	0.180877	n.s.	0.0413691	0.0849622	0.0916079	n.s.	0.892612	0.0117302	17.6836	0.922013	n.s.	0.574092	-0.0351851	0.697691	n.s.	0.166199	0.0998423	0.255859	n.s.	0.815632	0.0148801
5085	sp|Q9NUJ1|ABHDA_HUMAN	ABHD10	ABHDA_HUMAN Mycophenolic acid acyl-glucuronide esterase, mitochondrial	0.00633112	0.387674	16.6827	0.0214108	n.s.	0.0878212	0.198507	17.0704	0.172413	n.s.	16.8812	0.0250301	-0.189167	0.0688736	n.s.	0.00136308	0.00260949	sig	0.0920362	0.159366	16.8421	0.22467	n.s.	0.000264324	-0.228308	0.00415292	n.s.	0.491758	-0.0391408	0.587276	n.s.	0.158368	0.151648	16.8344	0.242984	n.s.	0.0111816	-0.236025	0.0631174	n.s.	0.548701	-0.0468585	0.64259	n.s.	0.886008	-0.00771767
3709	sp|Q8NFV4|ABHDB_HUMAN	ABHD11	ABHDB_HUMAN Alpha/beta hydrolase domain-containing protein 11	0.0168063	0.213059	14.7579	0.0412809	n.s.	0.00282054	0.177803	14.971	0.0227446	n.s.	14.9357	0.555534	-0.035256	0.650592	n.s.	0.000919304	0.00190182	sig	0.103664	0.140919	14.8988	0.240288	n.s.	0.430303	-0.0721405	0.506636	n.s.	0.615686	-0.0368845	0.697471	n.s.	0.000119467	0.362597	15.1205	0.00784653	n.s.	0.0492026	0.149537	0.143838	n.s.	0.00220179	0.184793	0.0188547	n.s.	0.0294306	0.221678
3558	sp|Q8N2K0-2|ABD12_HUMAN	ABHD12	ABD12_HUMAN Isoform 2 of Monoacylglycerol lipase ABHD12	0.0222505	0.275781	16.835	0.0503162	n.s.	0.0144786	0.277245	17.1108	0.0530298	n.s.	17.1123	0.977801	0.00146418	0.983776	n.s.	0.000357001	0.000873635	sig	0.253365	0.119957	16.955	0.414106	n.s.	0.115456	-0.155823	0.174701	n.s.	0.084741	-0.157287	0.15404	n.s.	0.00241363	0.557566	17.3926	0.01654	n.s.	0.014321	0.281785	0.0710298	n.s.	0.0083327	0.280321	0.0351515	n.s.	0.00627301	0.437608
749	sp|O95870|ABHGA_HUMAN	ABHD16A	ABHGA_HUMAN Abhydrolase domain-containing protein 16A	0.00338668	0.388231	18.2083	0.0147044	n.s.	0.00523009	0.207091	18.5966	0.0318338	n.s.	18.4154	0.0253557	-0.18114	0.0692231	n.s.	3.05128e-05	0.000131727	sig	0.598048	0.0245255	18.2329	0.726915	n.s.	0.00291591	-0.363705	0.01346	n.s.	0.00208597	-0.182565	0.0175024	n.s.	0.000586876	0.579613	18.788	0.0101033	n.s.	0.0498582	0.191382	0.144716	n.s.	0.00143029	0.372522	0.0159258	n.s.	0.000433347	0.555088
2955	sp|Q5VST6|AB17B_HUMAN	ABHD17B	AB17B_HUMAN Alpha/beta hydrolase domain-containing protein 17B	0.979675	0.0032192	13.4828	0.984492	n.s.	0.690013	0.048536	13.4861	0.766725	n.s.	13.5314	0.660337	0.0453168	0.737205	n.s.	0.434911	0.444895	n.s.	0.213105	0.166781	13.6496	0.373579	n.s.	0.160781	0.163562	0.227706	n.s.	0.250343	0.118245	0.347083	n.s.	0.468268	0.0928767	13.5757	0.567848	n.s.	0.41653	0.0896575	0.557789	n.s.	0.655733	0.0443407	0.734277	n.s.	0.465516	-0.0739041
4529	sp|Q9BV23|ABHD6_HUMAN	ABHD6	ABHD6_HUMAN Monoacylglycerol lipase ABHD6	0.000115583	0.873122	18.1047	0.0030583	up	8.62964e-05	0.530676	18.9779	0.00600584	n.s.	18.6354	0.00226646	-0.342446	0.0194686	n.s.	2.14497e-07	5.08529e-06	sig	0.0143325	0.194805	18.2996	0.0874861	n.s.	0.000342257	-0.678316	0.004669	down	0.000686071	-0.335871	0.0117524	n.s.	0.00119783	0.491525	18.5963	0.0126552	n.s.	0.00557497	-0.381597	0.0445922	n.s.	0.487162	-0.0391509	0.585919	n.s.	0.00837017	0.29672
3526	sp|Q8IZP0|ABI1_HUMAN	ABI1	ABI1_HUMAN Abl interactor 1	0.533974	-0.0511542	15.4667	0.608745	n.s.	0.173021	-0.123802	15.4155	0.278592	n.s.	15.3429	0.211017	-0.0726475	0.310089	n.s.	0.000816184	0.00172461	sig	0.00418953	-0.50217	14.9645	0.060138	n.s.	0.00214063	-0.451016	0.0112148	n.s.	0.00396594	-0.378369	0.023324	n.s.	0.105659	-0.250817	15.2158	0.178315	n.s.	0.133484	-0.199663	0.260679	n.s.	0.296644	-0.127015	0.399049	n.s.	0.0916121	0.251353
5199	sp|Q9NYB9|ABI2_HUMAN	ABI2	ABI2_HUMAN Abl interactor 2	0.0423146	-0.0994326	18.5738	0.0811908	n.s.	0.0245911	-0.114207	18.4743	0.0737328	n.s.	18.4596	0.423468	-0.0147742	0.530409	n.s.	0.0651621	0.0751117	n.s.	0.0413895	-0.105111	18.4687	0.145761	n.s.	0.807565	-0.00567817	0.847307	n.s.	0.669139	0.00909604	0.74339	n.s.	0.0970419	-0.11852	18.4553	0.16693	n.s.	0.706951	-0.0190875	0.801336	n.s.	0.930316	-0.00431332	0.951179	n.s.	0.795718	-0.0134094
783	sp|P00519-2|ABL1_HUMAN	ABL1	ABL1_HUMAN Isoform IB of Tyrosine-protein kinase ABL1	0.0176891	-0.265177	17.8987	0.0429157	n.s.	0.080123	-0.179974	17.6336	0.162633	n.s.	17.7188	0.184748	0.0852026	0.280698	n.s.	0.0206369	0.0265959	sig	0.0929899	-0.165199	17.7335	0.226345	n.s.	0.117797	0.0999775	0.177682	n.s.	0.823326	0.0147749	0.867514	n.s.	0.0855642	-0.198293	17.7005	0.151529	n.s.	0.374899	0.0668841	0.520012	n.s.	0.821837	-0.0183186	0.869671	n.s.	0.678599	-0.0330934
1512	sp|P42684|ABL2_HUMAN	ABL2	ABL2_HUMAN Abelson tyrosine-protein kinase 2	0.0016841	-0.319749	17.2855	0.00996831	n.s.	0.00566335	-0.219174	16.9658	0.0329731	n.s.	17.0664	0.0390793	0.100575	0.0919869	n.s.	0.00321389	0.00531197	sig	0.213454	-0.107224	17.1783	0.37397	n.s.	0.0365354	0.212525	0.0711852	n.s.	0.172546	0.11195	0.26102	n.s.	0.00127123	-0.296618	16.9889	0.0128039	n.s.	0.462095	0.0231306	0.600245	n.s.	0.0375645	-0.077444	0.0878629	n.s.	0.044026	-0.189394
2293	sp|Q12979|ABR_HUMAN	ABR	ABR_HUMAN Active breakpoint cluster region-related protein	0.645366	-0.026235	18.2682	0.709006	n.s.	0.0384401	-0.167819	18.2419	0.0988651	n.s.	18.1004	0.0072819	-0.141584	0.0339859	n.s.	0.000419264	0.0010011	sig	0.958917	-0.00310607	18.2651	0.974704	n.s.	0.494953	0.023129	0.569297	n.s.	0.00909886	0.164713	0.0357206	n.s.	0.37327	-0.0541137	18.2141	0.47576	n.s.	0.338674	-0.0278786	0.486151	n.s.	0.0199913	0.113705	0.0591807	n.s.	0.195997	-0.0510076
3617	sp|Q8N961|ABTB2_HUMAN	ABTB2	ABTB2_HUMAN Ankyrin repeat and BTB/POZ domain-containing protein 2	0.188432	0.109434	14.901	0.261188	n.s.	0.135356	-0.173021	15.0104	0.233724	n.s.	14.728	0.0287129	-0.282455	0.0750358	n.s.	4.48769e-05	0.000176149	sig	0.0249687	-0.241126	14.6599	0.113576	n.s.	0.00363918	-0.35056	0.0153474	n.s.	0.464624	-0.0681054	0.561547	n.s.	0.006018	0.30843	15.2094	0.0260165	n.s.	0.0103484	0.198996	0.0605476	n.s.	0.00312451	0.481451	0.0218404	n.s.	0.000224466	0.549556
931	sp|P09110|THIK_HUMAN	ACAA1	THIK_HUMAN 3-ketoacyl-CoA thiolase, peroxisomal	9.60514e-06	0.766698	19.1704	0.00195486	up	0.00173968	0.19005	19.9371	0.017898	n.s.	19.3605	9.75674e-05	-0.576649	0.00713928	n.s.	6.47393e-13	5.48157e-10	sig	0.0105439	-0.0767553	19.0937	0.0772484	n.s.	1.16018e-05	-0.843453	0.00152809	down	0.000881109	-0.266805	0.0124936	n.s.	1.71066e-07	0.83034	20.0008	0.00101391	up	0.0908787	0.0636417	0.206451	n.s.	1.87356e-05	0.64029	0.00336503	up	1.16722e-06	0.907095
1517	sp|P42765|THIM_HUMAN	ACAA2	THIM_HUMAN 3-ketoacyl-CoA thiolase, mitochondrial	0.0751718	0.129623	19.8984	0.126899	n.s.	0.0556568	0.123131	20.028	0.127023	n.s.	20.0215	0.912655	-0.00649182	0.938882	n.s.	4.70549e-05	0.000182046	sig	0.025513	0.111884	20.0103	0.114993	n.s.	0.712218	-0.0177381	0.765841	n.s.	0.760366	-0.0112463	0.81879	n.s.	0.00280092	0.365105	20.2635	0.0175854	n.s.	0.0209926	0.235482	0.0879263	n.s.	0.0132188	0.241974	0.0458712	n.s.	0.00553802	0.253221
2311	sp|Q13085-4|ACACA_HUMAN	ACACA	ACACA_HUMAN Isoform 4 of Acetyl-CoA carboxylase 1	0.018802	-0.144082	19.6775	0.0447334	n.s.	0.00256174	-0.289506	19.5334	0.0216906	n.s.	19.388	0.00262267	-0.145424	0.0208652	n.s.	5.4201e-05	0.000202425	sig	0.0179554	-0.175206	19.5023	0.0969505	n.s.	0.293278	-0.0311242	0.371343	n.s.	0.0260816	0.1143	0.0673794	n.s.	0.0638384	-0.118235	19.5592	0.122331	n.s.	0.406857	0.0258471	0.55018	n.s.	0.00796139	0.171271	0.0343112	n.s.	0.202825	0.0569713
5488	sp|Q9UKU7|ACAD8_HUMAN	ACAD8	ACAD8_HUMAN Isobutyryl-CoA dehydrogenase, mitochondrial	0.000203715	0.203142	18.1549	0.00389097	n.s.	0.115523	0.0683839	18.358	0.208302	n.s.	18.2233	0.0229208	-0.134758	0.0650318	n.s.	0.000125484	0.000391444	sig	2.32783e-05	0.214252	18.3692	0.0238986	n.s.	0.576428	0.0111094	0.643589	n.s.	0.0146078	0.145868	0.0469527	n.s.	0.00178456	0.300738	18.4556	0.0148346	n.s.	0.0886087	0.097596	0.203308	n.s.	0.0118933	0.232354	0.042995	n.s.	0.107103	0.0864866
4851	sp|Q9H845|ACAD9_HUMAN	ACAD9	ACAD9_HUMAN Acyl-CoA dehydrogenase family member 9, mitochondrial	0.100684	0.0879708	18.1352	0.15922	n.s.	0.507222	0.040564	18.2232	0.612656	n.s.	18.1758	0.395177	-0.0474068	0.503053	n.s.	0.00199255	0.00357333	sig	0.0118829	0.216323	18.3515	0.079762	n.s.	0.0393749	0.128352	0.0752822	n.s.	0.0361351	0.175759	0.0835959	n.s.	0.0191057	0.235813	18.371	0.0527432	n.s.	0.059808	0.147843	0.160472	n.s.	0.0453575	0.195249	0.0998639	n.s.	0.771998	0.0194908
997	sp|P11310-2|ACADM_HUMAN	ACADM	ACADM_HUMAN Isoform 2 of Medium-chain specific acyl-CoA dehydrogenase, mitochondrial	0.905861	-0.0042518	20.4995	0.926933	n.s.	0.296974	0.0250754	20.4952	0.413564	n.s.	20.5245	0.429755	0.0293272	0.535627	n.s.	5.5094e-06	4.07162e-05	sig	0.0891521	0.0516536	20.5511	0.220628	n.s.	0.18377	0.0559054	0.254606	n.s.	0.305049	0.0265782	0.403398	n.s.	0.00148859	0.219735	20.7192	0.0137002	n.s.	0.00434167	0.223986	0.0399022	n.s.	0.00222535	0.194659	0.0188811	n.s.	0.00474412	0.168081
1082	sp|P16219|ACADS_HUMAN	ACADS	ACADS_HUMAN Short-chain specific acyl-CoA dehydrogenase, mitochondrial	0.548461	0.0302551	17.6595	0.622149	n.s.	0.919155	-0.0062344	17.6898	0.941675	n.s.	17.6533	0.426647	-0.0364895	0.532815	n.s.	0.0107809	0.0149435	sig	0.0939481	0.11222	17.7717	0.22748	n.s.	0.061114	0.0819654	0.105328	n.s.	0.0649513	0.118455	0.127052	n.s.	0.0476114	0.134761	17.7943	0.0996795	n.s.	0.0149225	0.104506	0.0723779	n.s.	0.0304067	0.140995	0.0764293	n.s.	0.542092	0.0225404
1534	sp|P45954|ACDSB_HUMAN	ACADSB	ACDSB_HUMAN Short/branched chain specific acyl-CoA dehydrogenase, mitochondrial	0.00105718	0.436823	18.6043	0.00772715	n.s.	0.00713091	0.317802	19.0411	0.0367201	n.s.	18.9221	0.0667606	-0.119021	0.132628	n.s.	1.39081e-05	7.68968e-05	sig	0.0103548	0.220256	18.8246	0.0769161	n.s.	0.00112323	-0.216568	0.00774289	n.s.	0.0918369	-0.0975463	0.163067	n.s.	0.0161617	0.291961	18.8963	0.0471179	n.s.	0.0750925	-0.144863	0.185062	n.s.	0.732023	-0.0258413	0.797374	n.s.	0.283517	0.071705
1634	sp|P49748-3|ACADV_HUMAN	ACADVL	ACADV_HUMAN Isoform 3 of Very long-chain specific acyl-CoA dehydrogenase, mitochondrial	0.0625134	0.0796432	19.8384	0.109653	n.s.	0.256418	-0.0496419	19.918	0.371496	n.s.	19.7888	0.0520498	-0.129285	0.111452	n.s.	0.000300202	0.000764303	sig	0.0182661	0.0529876	19.8914	0.0970611	n.s.	0.449203	-0.0266556	0.52503	n.s.	0.0545478	0.102629	0.11146	n.s.	0.000302843	0.257806	20.0962	0.00885571	n.s.	0.00787625	0.178163	0.052332	n.s.	0.0018213	0.307448	0.0175811	n.s.	0.000879053	0.204819
2576	sp|Q15057|ACAP2_HUMAN	ACAP2	ACAP2_HUMAN Arf-GAP with coiled-coil, ANK repeat and PH domain-containing protein 2	0.198785	-0.0866658	16.8589	0.272983	n.s.	0.0560082	-0.0619357	16.7722	0.12758	n.s.	16.797	0.688139	0.0247301	0.759682	n.s.	0.000280484	0.000723425	sig	0.0391149	0.108644	16.9675	0.141018	n.s.	0.0371034	0.19531	0.0720673	n.s.	0.0103387	0.17058	0.0382603	n.s.	0.000180032	0.228046	17.0869	0.00819264	n.s.	0.00463224	0.314711	0.0412242	n.s.	0.000129232	0.289981	0.00650795	n.s.	0.0244288	0.119401
4262	sp|Q96P50|ACAP3_HUMAN	ACAP3	ACAP3_HUMAN Arf-GAP with coiled-coil, ANK repeat and PH domain-containing protein 3	6.62398e-05	2.02122	14.3577	0.00267266	up	0.000104901	1.68594	16.379	0.0063623	up	16.0437	0.0018929	-0.335283	0.0182922	n.s.	6.13144e-07	9.61403e-06	sig	0.455697	0.117657	14.4754	0.608588	n.s.	4.85381e-05	-1.90356	0.00237756	down	7.38637e-05	-1.56828	0.00591608	down	0.0778639	0.313423	14.6712	0.141687	n.s.	4.15388e-05	-1.7078	0.00631284	down	6.09533e-05	-1.37252	0.0051642	down	0.177573	0.195765
1235	sp|P24752|THIL_HUMAN	ACAT1	THIL_HUMAN Acetyl-CoA acetyltransferase, mitochondrial	0.182331	0.1139	21.4417	0.254516	n.s.	0.211155	0.102297	21.5556	0.321955	n.s.	21.544	0.55831	-0.0116032	0.652555	n.s.	0.000714065	0.00154519	sig	0.389778	-0.0728452	21.3689	0.547834	n.s.	0.00673611	-0.186745	0.0220458	n.s.	0.00567572	-0.175142	0.027915	n.s.	0.0395582	0.242176	21.6839	0.087031	n.s.	0.0479973	0.128276	0.141355	n.s.	0.0302904	0.13988	0.0762025	n.s.	0.00397821	0.315022
4563	sp|Q9BWD1|THIC_HUMAN	ACAT2	THIC_HUMAN Acetyl-CoA acetyltransferase, cytosolic	0.0170139	-0.15185	19.4124	0.0417045	n.s.	0.000139264	-0.455446	19.2606	0.00715735	n.s.	18.957	0.00143885	-0.303596	0.0168606	n.s.	2.00329e-07	4.90641e-06	sig	0.00115711	-0.385281	19.0272	0.0470361	n.s.	0.0105417	-0.233431	0.0291829	n.s.	0.207114	0.0701651	0.300285	n.s.	0.042476	-0.194588	19.2179	0.0915807	n.s.	0.573578	-0.0427386	0.697212	n.s.	0.0170868	0.260858	0.0537306	n.s.	0.062639	0.190692
4775	sp|Q9H3P7|GCP60_HUMAN	ACBD3	GCP60_HUMAN Golgi resident protein GCP60	0.092911	-0.277775	18.7351	0.149237	n.s.	0.0719574	-0.302281	18.4573	0.151751	n.s.	18.4328	0.833499	-0.0245062	0.877001	n.s.	0.00802913	0.0115283	sig	0.0199374	-0.499917	18.2352	0.101695	n.s.	0.13606	-0.222142	0.19897	n.s.	0.166859	-0.197636	0.2543	n.s.	0.323479	-0.243789	18.4913	0.424758	n.s.	0.878341	0.0339852	0.92339	n.s.	0.79166	0.0584914	0.846236	n.s.	0.294721	0.256128
2926	sp|Q5T8D3|ACBD5_HUMAN	ACBD5	ACBD5_HUMAN Acyl-CoA-binding domain-containing protein 5	0.00139284	0.431576	15.8718	0.00902225	n.s.	0.444084	0.0721435	16.3034	0.55459	n.s.	15.9439	0.0118922	-0.359432	0.0441162	n.s.	6.40475e-06	4.56262e-05	sig	0.0620956	0.138215	16.01	0.180501	n.s.	0.00391824	-0.293361	0.0159721	n.s.	0.463172	0.0660718	0.560158	n.s.	0.000538784	0.710436	16.5822	0.0100452	up	0.0138867	0.27886	0.0698471	n.s.	0.00238057	0.638292	0.0191634	up	0.000972118	0.57222
4447	sp|Q9BR61|ACBD6_HUMAN	ACBD6	ACBD6_HUMAN Acyl-CoA-binding domain-containing protein 6	0.0566654	0.133758	17.4245	0.101467	n.s.	0.188271	-0.0605082	17.5583	0.295315	n.s.	17.364	0.00473605	-0.194266	0.0276657	n.s.	0.000118509	0.000373222	sig	0.173299	-0.0783947	17.3461	0.329952	n.s.	0.00865782	-0.212153	0.0258383	n.s.	0.578164	-0.0178865	0.662948	n.s.	0.190497	0.067569	17.4921	0.281776	n.s.	0.168265	-0.0661888	0.303502	n.s.	0.00416115	0.128077	0.0247631	n.s.	0.0146884	0.145964
5490	sp|Q9UKV3-5|ACINU_HUMAN	ACIN1	ACINU_HUMAN Isoform 4 of Apoptotic chromatin condensation inducer in the nucleus	0.822432	-0.007648	19.8817	0.858196	n.s.	0.00452594	0.195155	19.8741	0.0294742	n.s.	20.0769	0.0013942	0.202803	0.0167489	n.s.	0.0622706	0.0720574	n.s.	0.671432	0.0375783	19.9193	0.78295	n.s.	0.59854	0.0452263	0.662845	n.s.	0.12031	-0.157577	0.198573	n.s.	0.717492	-0.0253765	19.8564	0.787952	n.s.	0.787349	-0.0177285	0.859646	n.s.	0.0242969	-0.220532	0.0663408	n.s.	0.553976	-0.0629548
5904	tr|E7EQT4|E7EQT4_HUMAN	ACIN1	E7EQT4_HUMAN Apoptotic chromatin condensation inducer in the nucleus	0.0147531	-0.178512	17.6668	0.0377717	n.s.	0.799658	-0.0127013	17.4883	0.855519	n.s.	17.6541	0.0017211	0.165811	0.0177408	n.s.	0.294105	0.306516	n.s.	0.445457	-0.0670713	17.5997	0.598418	n.s.	0.175457	0.111441	0.244839	n.s.	0.480638	-0.0543701	0.577172	n.s.	0.167782	-0.112784	17.554	0.254921	n.s.	0.281594	0.0657281	0.42861	n.s.	0.146626	-0.100083	0.232927	n.s.	0.618639	-0.0457125
1769	sp|P53396|ACLY_HUMAN	ACLY	ACLY_HUMAN ATP-citrate synthase	0.00667461	0.318319	21.0183	0.0220761	n.s.	0.233609	-0.0904382	21.3367	0.345718	n.s.	20.9279	0.000200513	-0.408757	0.00959411	n.s.	6.78476e-07	1.01549e-05	sig	0.0352449	-0.185313	20.833	0.133481	n.s.	1.01696e-05	-0.503632	0.00150688	n.s.	0.0228308	-0.0948752	0.0616484	n.s.	0.0992217	0.181872	21.2002	0.169624	n.s.	0.0987344	-0.136447	0.218113	n.s.	0.0148889	0.27231	0.0492997	n.s.	0.0039192	0.367185
1181	sp|P21399|ACOC_HUMAN	ACO1	ACOC_HUMAN Cytoplasmic aconitate hydratase	0.00295852	-0.296495	18.2958	0.0135826	n.s.	0.478199	0.0637632	17.9993	0.586323	n.s.	18.3596	0.00950223	0.360258	0.0388948	n.s.	0.107391	0.118662	n.s.	0.173359	-0.211352	18.0845	0.329962	n.s.	0.532926	0.0851426	0.604643	n.s.	0.124688	-0.275116	0.204433	n.s.	0.192068	-0.220817	18.075	0.283604	n.s.	0.613388	0.0756778	0.729591	n.s.	0.138116	-0.28458	0.221847	n.s.	0.961147	-0.00946477
4402	sp|Q99798|ACON_HUMAN	ACO2	ACON_HUMAN Aconitate hydratase, mitochondrial	0.729716	0.0171365	22.1138	0.782244	n.s.	0.0991501	0.0847209	22.1309	0.187154	n.s.	22.1985	0.100103	0.0675844	0.178064	n.s.	0.000474213	0.00110898	sig	0.0549699	0.120956	22.2347	0.168774	n.s.	0.0535502	0.10382	0.0950561	n.s.	0.29319	0.0362353	0.391294	n.s.	0.0156623	0.204453	22.3182	0.0462631	n.s.	0.0138765	0.187316	0.0698471	n.s.	0.0341522	0.119732	0.0829591	n.s.	0.127686	0.0834965
4985	sp|Q9NPJ3|ACO13_HUMAN	ACOT13	ACO13_HUMAN Acyl-coenzyme A thioesterase 13	0.0033239	0.544519	18.8216	0.0145824	n.s.	0.0546234	0.305012	19.3661	0.125583	n.s.	19.1266	0.0912453	-0.239506	0.166259	n.s.	0.0024211	0.00417511	sig	0.0851076	0.222708	19.0443	0.214927	n.s.	0.0247572	-0.321811	0.0533974	n.s.	0.520809	-0.0823044	0.612832	n.s.	0.0832605	0.278293	19.0998	0.14875	n.s.	0.0840452	-0.266226	0.19783	n.s.	0.855072	-0.0267195	0.895567	n.s.	0.67875	0.0555849
1636	sp|P49753|ACOT2_HUMAN	ACOT2	ACOT2_HUMAN Acyl-coenzyme A thioesterase 2, mitochondrial	0.00106711	0.366009	18.1315	0.0077509	n.s.	0.0127336	0.155844	18.4975	0.0499264	n.s.	18.2874	0.00840034	-0.210165	0.0364186	n.s.	1.03761e-07	3.21489e-06	sig	0.0828543	0.063725	18.1952	0.21158	n.s.	0.00116269	-0.302284	0.00785776	n.s.	0.03017	-0.0921193	0.0740752	n.s.	0.000265952	0.547047	18.6786	0.00857101	n.s.	0.0238499	0.181038	0.0949349	n.s.	0.000990242	0.391203	0.0134642	n.s.	0.000237721	0.483322
58	sp|O00154|BACH_HUMAN	ACOT7	BACH_HUMAN Cytosolic acyl coenzyme A thioester hydrolase	0.00362505	0.282745	17.9443	0.0152597	n.s.	0.0202372	0.180319	18.2271	0.0648006	n.s.	18.1247	0.0152841	-0.102427	0.0515573	n.s.	0.00700807	0.0102941	sig	0.872738	0.0092477	17.9536	0.921396	n.s.	0.00147368	-0.273498	0.00902326	n.s.	0.0106299	-0.171071	0.0387336	n.s.	0.0962062	0.144842	18.0892	0.165953	n.s.	0.0588587	-0.137903	0.159259	n.s.	0.550313	-0.0354767	0.644097	n.s.	0.0857209	0.135594
152	sp|O14734|ACOT8_HUMAN	ACOT8	ACOT8_HUMAN Acyl-coenzyme A thioesterase 8	0.00038279	0.574837	15.0902	0.00501216	n.s.	0.169936	0.0995167	15.665	0.274594	n.s.	15.1897	0.000363346	-0.475321	0.0111583	n.s.	2.57127e-08	1.18551e-06	sig	0.966516	-0.00306192	15.0871	0.977873	n.s.	0.000444698	-0.577899	0.0051479	n.s.	0.171132	-0.102579	0.259345	n.s.	0.000266127	0.62035	15.7105	0.00857101	up	0.200036	0.0455129	0.337974	n.s.	0.000229921	0.520833	0.00813527	n.s.	0.000311608	0.623412
5704	sp|Q9Y305-4|ACOT9_HUMAN	ACOT9	ACOT9_HUMAN Isoform 4 of Acyl-coenzyme A thioesterase 9, mitochondrial	0.000146626	0.226711	19.1547	0.00337681	n.s.	0.768025	-0.0131637	19.3814	0.830824	n.s.	19.1415	0.00483043	-0.239874	0.0279044	n.s.	3.57608e-05	0.000147498	sig	0.489281	0.0124013	19.1671	0.637046	n.s.	0.000293477	-0.214309	0.0042949	n.s.	0.580223	0.025565	0.664281	n.s.	0.00563853	0.202508	19.3572	0.0249789	n.s.	0.561126	-0.0242026	0.686793	n.s.	0.0164566	0.215672	0.0525245	n.s.	0.00771048	0.190107
2579	sp|Q15067|ACOX1_HUMAN	ACOX1	ACOX1_HUMAN Peroxisomal acyl-coenzyme A oxidase 1	0.00407192	0.355591	20.075	0.016332	n.s.	0.481659	0.0512057	20.4306	0.589347	n.s.	20.1262	0.0040689	-0.304386	0.0259316	n.s.	3.11719e-05	0.000133591	sig	0.508019	-0.0489567	20.026	0.651879	n.s.	0.00159443	-0.404548	0.0094313	n.s.	0.169541	-0.100162	0.257375	n.s.	0.00649215	0.30863	20.3836	0.0270788	n.s.	0.329131	-0.0469615	0.476958	n.s.	0.00699752	0.257424	0.0320728	n.s.	0.00238677	0.357586
232	sp|O15254|ACOX3_HUMAN	ACOX3	ACOX3_HUMAN Peroxisomal acyl-coenzyme A oxidase 3	2.61165e-06	0.566573	16.6695	0.00171992	n.s.	0.7952	0.00287972	17.2361	0.851979	n.s.	16.6724	2.27687e-06	-0.563693	0.00224917	n.s.	1.30652e-09	1.72083e-07	sig	0.0119466	0.0940615	16.7636	0.079762	n.s.	3.59767e-05	-0.472511	0.00231366	n.s.	0.0125047	0.0911818	0.0426442	n.s.	0.000112682	0.65502	17.3246	0.00784653	up	0.117419	0.0884471	0.241759	n.s.	0.000112734	0.65214	0.00615569	up	0.000286477	0.560958
1233	sp|P24666-2|PPAC_HUMAN	ACP1	PPAC_HUMAN Isoform 2 of Low molecular weight phosphotyrosine protein phosphatase	0.325062	-0.106073	13.9799	0.406293	n.s.	0.444639	-0.0692035	13.8738	0.555001	n.s.	13.9107	0.503135	0.0368698	0.602562	n.s.	0.125517	0.137157	n.s.	0.182139	0.13846	14.1183	0.340588	n.s.	0.0125239	0.244534	0.0327146	n.s.	0.00245386	0.207664	0.0187665	n.s.	0.956716	0.00651406	13.9864	0.969143	n.s.	0.290654	0.112587	0.437124	n.s.	0.393589	0.0757176	0.497399	n.s.	0.189489	-0.131946
1234	sp|P24666|PPAC_HUMAN	ACP1	PPAC_HUMAN Low molecular weight phosphotyrosine protein phosphatase	0.21801	-0.10335	18.5626	0.293936	n.s.	0.577731	-0.0329229	18.4592	0.674323	n.s.	18.5296	0.196401	0.0704272	0.293883	n.s.	0.640169	0.645945	n.s.	0.25311	-0.0746235	18.4879	0.414004	n.s.	0.576483	0.0287265	0.643589	n.s.	0.0385185	-0.0417006	0.0871037	n.s.	0.396985	-0.0800976	18.4825	0.499137	n.s.	0.783347	0.0232524	0.856465	n.s.	0.507154	-0.0471747	0.604566	n.s.	0.938006	-0.00547411
983	sp|P11117|PPAL_HUMAN	ACP2	PPAL_HUMAN Lysosomal acid phosphatase	0.117211	-0.0932592	15.6657	0.17979	n.s.	0.702494	0.0210974	15.5725	0.777967	n.s.	15.6868	0.0316366	0.114357	0.0798765	n.s.	0.00821523	0.0117613	sig	0.0692982	0.120077	15.7858	0.192289	n.s.	0.00240272	0.213336	0.0119974	n.s.	0.0586702	0.0989796	0.117678	n.s.	0.050641	0.128743	15.7945	0.10393	n.s.	0.00133218	0.222002	0.021774	n.s.	0.0369567	0.107645	0.0870599	n.s.	0.792829	0.00866559
4063	sp|Q96CM8|ACSF2_HUMAN	ACSF2	ACSF2_HUMAN Acyl-CoA synthetase family member 2, mitochondrial	0.000825559	0.583757	19.5507	0.00687231	n.s.	0.00466648	0.310597	20.1345	0.0298041	n.s.	19.8613	0.0161395	-0.27316	0.0531934	n.s.	3.18992e-05	0.000135629	sig	0.154895	0.124993	19.6757	0.309425	n.s.	0.00511067	-0.458764	0.0186406	n.s.	0.0682477	-0.185604	0.131589	n.s.	0.00206303	0.506438	20.0571	0.0157094	n.s.	0.400533	-0.0773196	0.543988	n.s.	0.0585975	0.19584	0.119596	n.s.	0.0122051	0.381444
2793	sp|Q4G176|ACSF3_HUMAN	ACSF3	ACSF3_HUMAN Acyl-CoA synthetase family member 3, mitochondrial	0.564054	-0.0964569	13.9477	0.636547	n.s.	0.475334	0.105633	13.8512	0.583897	n.s.	14.0533	0.0863694	0.20209	0.159872	n.s.	0.138208	0.150139	n.s.	0.578902	0.0802431	14.0279	0.711857	n.s.	0.11346	0.1767	0.172297	n.s.	0.607466	-0.0253904	0.690138	n.s.	0.836272	0.0331301	13.9808	0.878982	n.s.	0.311359	0.129587	0.458141	n.s.	0.433781	-0.0725034	0.535741	n.s.	0.593989	-0.047113
1376	sp|P33121|ACSL1_HUMAN	ACSL1	ACSL1_HUMAN Long-chain-fatty-acid--CoA ligase 1	0.00140571	0.2892	17.6071	0.00903652	n.s.	0.00867173	0.154976	17.8963	0.0408239	n.s.	17.7621	0.00877982	-0.134225	0.0374846	n.s.	0.000893802	0.00185814	sig	0.211572	0.0790195	17.6861	0.372023	n.s.	0.0143438	-0.210181	0.0359018	n.s.	0.186053	-0.0759563	0.276513	n.s.	0.112482	0.107012	17.7141	0.18685	n.s.	0.0223064	-0.182189	0.0913073	n.s.	0.366703	-0.047964	0.470881	n.s.	0.681299	0.0279924
713	sp|O95573|ACSL3_HUMAN	ACSL3	ACSL3_HUMAN Long-chain-fatty-acid--CoA ligase 3	0.589432	0.0256392	18.3113	0.658417	n.s.	0.14184	0.0651865	18.337	0.241715	n.s.	18.3765	0.393465	0.0395472	0.50152	n.s.	0.013953	0.0187911	sig	0.0259394	-0.095391	18.216	0.115806	n.s.	0.0250891	-0.12103	0.0538974	n.s.	0.00246607	-0.160577	0.0187688	n.s.	0.175835	0.0722185	18.3836	0.264042	n.s.	0.393084	0.0465792	0.537442	n.s.	0.873999	0.00703201	0.910083	n.s.	0.00865264	0.167609
406	sp|O60488|ACSL4_HUMAN	ACSL4	ACSL4_HUMAN Long-chain-fatty-acid--CoA ligase 4	0.149456	-0.110222	21.8473	0.216583	n.s.	0.00646127	-0.345449	21.737	0.0352832	n.s.	21.5018	0.00839636	-0.235227	0.0364186	n.s.	0.0134902	0.0182051	sig	0.54039	-0.0385446	21.8087	0.679559	n.s.	0.117012	0.0716775	0.176785	n.s.	0.0020541	0.306904	0.0174923	n.s.	0.174684	-0.169915	21.6773	0.262646	n.s.	0.554795	-0.0596931	0.681789	n.s.	0.1406	0.175534	0.225092	n.s.	0.218011	-0.131371
5486	sp|Q9UKU0-8|ACSL6_HUMAN	ACSL6	ACSL6_HUMAN Isoform 8 of Long-chain-fatty-acid--CoA ligase 6	0.000541838	0.223917	14.5941	0.00562895	n.s.	0.271422	0.0404277	14.818	0.386933	n.s.	14.6345	0.00818001	-0.183489	0.0359399	n.s.	0.000178076	0.000509637	sig	0.0353053	0.0764729	14.6706	0.133624	n.s.	0.00970677	-0.147444	0.0277933	n.s.	0.407806	0.0360453	0.507894	n.s.	0.0203824	0.232645	14.8267	0.0547272	n.s.	0.900655	0.00872819	0.939325	n.s.	0.0504589	0.192218	0.107044	n.s.	0.0785145	0.156172
5017	sp|Q9NR19-2|ACSA_HUMAN	ACSS2	ACSA_HUMAN Isoform 2 of Acetyl-coenzyme A synthetase, cytoplasmic	0.00445246	-0.241709	17.4282	0.0173389	n.s.	0.00539752	-0.296113	17.1865	0.0322166	n.s.	17.1321	0.28277	-0.054404	0.388407	n.s.	0.000490903	0.00114191	sig	0.0805229	-0.0966148	17.3316	0.20855	n.s.	0.00580135	0.145094	0.0199794	n.s.	0.010207	0.199498	0.0381085	n.s.	0.0746402	-0.172507	17.2557	0.137432	n.s.	0.34512	0.0692016	0.491097	n.s.	0.166544	0.123606	0.256192	n.s.	0.304673	-0.0758923
4821	sp|Q9H6R3|ACSS3_HUMAN	ACSS3	ACSS3_HUMAN Acyl-CoA synthetase short-chain family member 3, mitochondrial	0.278297	0.0605428	17.0052	0.359439	n.s.	0.200724	0.0685233	17.0658	0.310057	n.s.	17.0737	0.872501	0.00798045	0.909802	n.s.	0.000108803	0.000350096	sig	0.00541066	0.186253	17.1915	0.0631935	n.s.	0.0260739	0.12571	0.0554105	n.s.	0.0204523	0.117729	0.057587	n.s.	0.00152147	0.311492	17.3167	0.0138407	n.s.	0.00410359	0.250949	0.0386881	n.s.	0.00319733	0.242968	0.0219803	n.s.	0.00747739	0.125239
1971	sp|P62736|ACTA_HUMAN	ACTA2	ACTA_HUMAN Actin, aortic smooth muscle	0.0195822	-0.152389	22.2066	0.0460936	n.s.	0.0186837	-0.163622	22.0542	0.0616373	n.s.	22.043	0.625377	-0.0112329	0.709594	n.s.	7.1411e-05	0.00025104	sig	0.0989219	-0.08827	22.1184	0.233776	n.s.	0.0233587	0.064119	0.0511442	n.s.	0.0296941	0.0753519	0.0732995	n.s.	0.0143338	-0.172981	22.0336	0.0437919	n.s.	0.342444	-0.020592	0.489854	n.s.	0.713241	-0.00935913	0.781528	n.s.	0.0151754	-0.084711
1885	sp|P60709|ACTB_HUMAN	ACTB	ACTB_HUMAN Actin, cytoplasmic 1	0.417302	0.0520749	17.6792	0.49876	n.s.	0.0833541	-0.0991649	17.7313	0.166905	n.s.	17.5801	0.0433044	-0.15124	0.0977399	n.s.	0.00722937	0.0105558	sig	0.0470579	-0.133353	17.5459	0.155037	n.s.	0.0280793	-0.185428	0.0585592	n.s.	0.437573	-0.0341879	0.536068	n.s.	0.683346	0.0393054	17.7185	0.758889	n.s.	0.898505	-0.0127695	0.937908	n.s.	0.182308	0.13847	0.273902	n.s.	0.120952	0.172658
5951	tr|K7EM38|K7EM38_HUMAN	ACTG1	K7EM38_HUMAN Actin, cytoplasmic 2, N-terminally processed (Fragment)	7.42712e-05	0.353804	18.4614	0.00271732	n.s.	0.633852	-0.0389914	18.8152	0.720806	n.s.	18.4224	0.0059443	-0.392796	0.0309434	n.s.	0.000406938	0.000977278	sig	0.0773879	-0.196006	18.2654	0.203801	n.s.	0.00246026	-0.54981	0.0121546	n.s.	0.222716	-0.157015	0.318159	n.s.	0.0847552	-0.154943	18.3065	0.150493	n.s.	0.00148735	-0.508747	0.0231379	n.s.	0.301983	-0.115952	0.404853	n.s.	0.712075	0.0410631
769	sp|O96019|ACL6A_HUMAN	ACTL6A	ACL6A_HUMAN Actin-like protein 6A	0.000296993	0.571862	18.0303	0.00458406	n.s.	6.98297e-05	0.565163	18.6022	0.00564745	n.s.	18.5955	0.902587	-0.00669927	0.931829	n.s.	1.92466e-06	1.96472e-05	sig	0.497837	-0.0260784	18.0043	0.643271	n.s.	0.000341274	-0.597941	0.004669	down	0.000109098	-0.591241	0.00653732	down	0.55247	-0.0270526	18.0033	0.648029	n.s.	0.00047361	-0.598915	0.0137099	down	0.00019351	-0.592216	0.00739959	down	0.984258	-0.000974285
605	sp|O94805|ACL6B_HUMAN	ACTL6B	ACL6B_HUMAN Actin-like protein 6B	0.122679	-0.0926817	18.6328	0.186202	n.s.	0.346879	-0.0534016	18.5401	0.464307	n.s.	18.5794	0.253742	0.0392801	0.356804	n.s.	0.128087	0.139811	n.s.	0.0179239	-0.184413	18.4484	0.0969505	n.s.	0.0211931	-0.0917316	0.0475981	n.s.	0.011561	-0.131012	0.0405049	n.s.	0.575593	-0.0598501	18.5729	0.667229	n.s.	0.732532	0.0328315	0.818574	n.s.	0.946914	-0.00644855	0.962174	n.s.	0.236972	0.124563
1020	sp|P12814-3|ACTN1_HUMAN	ACTN1	ACTN1_HUMAN Isoform 3 of Alpha-actinin-1	0.000438799	0.300178	21.282	0.0052861	n.s.	0.0022675	0.19343	21.5821	0.0205497	n.s.	21.4754	0.000494956	-0.106748	0.012023	n.s.	4.74962e-08	1.83993e-06	sig	0.162773	0.0473267	21.3293	0.317563	n.s.	1.36119e-05	-0.252852	0.00161026	n.s.	8.45243e-05	-0.146104	0.00626219	n.s.	0.000697887	0.374232	21.6562	0.0106492	n.s.	0.0686365	0.0740535	0.174596	n.s.	0.00366674	0.180801	0.0231446	n.s.	0.000377154	0.326905
2219	sp|Q08043|ACTN3_HUMAN	ACTN3	ACTN3_HUMAN Alpha-actinin-3	0.0161856	0.283001	16.8955	0.0402212	n.s.	0.0219014	0.359299	17.1785	0.0681613	n.s.	17.2548	0.469252	0.0762982	0.570982	n.s.	0.000179144	0.00051098	sig	0.177783	0.132227	17.0277	0.3359	n.s.	0.122476	-0.150774	0.183224	n.s.	0.0928041	-0.227072	0.164243	n.s.	0.00220658	0.397025	17.2925	0.0159687	n.s.	0.0902765	0.114024	0.205766	n.s.	0.682443	0.0377256	0.755904	n.s.	0.0148442	0.264798
339	sp|O43707|ACTN4_HUMAN	ACTN4	ACTN4_HUMAN Alpha-actinin-4	0.0236886	-0.141393	22.899	0.0527035	n.s.	0.0408296	-0.115735	22.7576	0.102789	n.s.	22.7833	0.108315	0.0256576	0.18832	n.s.	0.000133729	0.000410255	sig	0.00486001	-0.287938	22.6111	0.0610222	n.s.	0.0143047	-0.146545	0.0358646	n.s.	0.00740094	-0.172202	0.0319486	n.s.	0.125116	-0.131602	22.7674	0.203026	n.s.	0.872378	0.00979081	0.920407	n.s.	0.792996	-0.0158668	0.847168	n.s.	0.0755098	0.156336
5949	tr|K7EJH8|K7EJH8_HUMAN	ACTN4	K7EJH8_HUMAN Alpha-actinin-4 (Fragment)	0.796168	-0.0206725	17.1601	0.836534	n.s.	0.118395	-0.186979	17.1395	0.212003	n.s.	16.9732	0.0906487	-0.166307	0.165519	n.s.	0.0195239	0.0253768	sig	0.0322209	-0.216145	16.944	0.129074	n.s.	0.00502885	-0.195472	0.0184557	n.s.	0.686383	-0.0291656	0.75786	n.s.	0.4519	-0.058321	17.1018	0.552136	n.s.	0.403815	-0.0376485	0.547316	n.s.	0.140335	0.128658	0.224802	n.s.	0.00231203	0.157824
5214	sp|Q9NZ32|ARP10_HUMAN	ACTR10	ARP10_HUMAN Actin-related protein 10	7.3744e-06	0.621789	17.4384	0.00195486	up	1.29201e-05	0.492062	18.0602	0.00334037	n.s.	17.9305	0.000396291	-0.129727	0.0112624	n.s.	1.04026e-05	6.36943e-05	sig	0.427565	0.0457979	17.4842	0.582472	n.s.	0.000319043	-0.575991	0.00444933	n.s.	0.000809589	-0.446264	0.0120205	n.s.	0.592082	0.0243145	17.4628	0.681809	n.s.	0.000107377	-0.597475	0.00831622	down	0.000255208	-0.467747	0.00840342	n.s.	0.744946	-0.0214834
1910	sp|P61163|ACTZ_HUMAN	ACTR1A	ACTZ_HUMAN Alpha-centractin	0.000101243	0.136007	20.1885	0.00295075	n.s.	0.00831017	-0.0939252	20.3245	0.0397213	n.s.	20.0946	0.000383939	-0.229932	0.0112624	n.s.	6.28039e-07	9.74447e-06	sig	0.0767782	-0.07743	20.1111	0.202973	n.s.	0.00313737	-0.213437	0.0140815	n.s.	0.684624	0.0164952	0.756341	n.s.	0.043874	-0.0654797	20.123	0.0937315	n.s.	0.00107275	-0.201487	0.0205103	n.s.	0.388306	0.0284454	0.492507	n.s.	0.777163	0.0119503
1495	sp|P42025|ACTY_HUMAN	ACTR1B	ACTY_HUMAN Beta-centractin	0.00105484	0.43139	16.2907	0.00772715	n.s.	0.971902	0.00361968	16.7221	0.979171	n.s.	16.2943	0.00770805	-0.42777	0.0348115	n.s.	0.00049931	0.00115692	sig	0.326769	0.0683097	16.359	0.488562	n.s.	0.00108202	-0.36308	0.00759259	n.s.	0.5239	0.06469	0.615099	n.s.	0.0914796	0.203936	16.4946	0.1598	n.s.	0.0489674	-0.227454	0.143678	n.s.	0.158142	0.200316	0.246401	n.s.	0.198865	0.135626
1909	sp|P61160|ARP2_HUMAN	ACTR2	ARP2_HUMAN Actin-related protein 2	0.966848	-0.00302	20.7979	0.974605	n.s.	0.031609	-0.175699	20.7949	0.0865742	n.s.	20.6222	0.0185207	-0.172679	0.0571136	n.s.	0.058131	0.0676767	n.s.	0.618781	-0.0293207	20.7686	0.744673	n.s.	0.592805	-0.0263007	0.657905	n.s.	0.00126275	0.146379	0.0141049	n.s.	0.843572	0.0127036	20.8106	0.882586	n.s.	0.778532	0.0157236	0.852931	n.s.	0.00401791	0.188403	0.0242859	n.s.	0.260963	0.0420243
1908	sp|P61158|ARP3_HUMAN	ACTR3	ARP3_HUMAN Actin-related protein 3	0.0175949	0.289634	21.1788	0.0427747	n.s.	0.359728	0.0821837	21.4685	0.477195	n.s.	21.261	0.00376271	-0.20745	0.0248902	n.s.	0.000764749	0.00163575	sig	0.134772	0.145028	21.3239	0.282559	n.s.	0.00794795	-0.144606	0.0244207	n.s.	0.19805	0.0628441	0.289981	n.s.	0.430953	-0.0784809	21.1004	0.530369	n.s.	0.00239091	-0.368115	0.0294556	n.s.	0.0573691	-0.160665	0.117796	n.s.	0.0184219	-0.223509
5269	sp|Q9P1U1|ARP3B_HUMAN	ACTR3B	ARP3B_HUMAN Actin-related protein 3B	0.377626	-0.0504807	18.4835	0.459399	n.s.	0.0653585	-0.110646	18.433	0.142158	n.s.	18.3728	0.121497	-0.0601655	0.204354	n.s.	0.249952	0.262671	n.s.	0.87445	-0.00946808	18.474	0.921953	n.s.	0.428897	0.0410126	0.505383	n.s.	0.0598418	0.101178	0.119314	n.s.	0.220072	0.0710544	18.5545	0.314078	n.s.	0.0316997	0.121535	0.111306	n.s.	0.00263002	0.181701	0.0200942	n.s.	0.144341	0.0805225
4879	sp|Q9H9F9|ARP5_HUMAN	ACTR5	ARP5_HUMAN Actin-related protein 5	0.321513	-0.0577233	15.6649	0.403133	n.s.	0.158402	0.0580069	15.6071	0.261155	n.s.	15.7229	0.0943335	0.11573	0.170462	n.s.	0.00593172	0.00893451	sig	0.0748566	-0.127467	15.5374	0.200297	n.s.	0.358216	-0.0697436	0.43722	n.s.	0.0281416	-0.185474	0.0708677	n.s.	0.0311095	-0.159238	15.5056	0.0731691	n.s.	0.186912	-0.101514	0.324495	n.s.	0.0129444	-0.217245	0.0451833	n.s.	0.653397	-0.0317708
4870	sp|Q9H981|ARP8_HUMAN	ACTR8	ARP8_HUMAN Actin-related protein 8	0.148262	-0.174513	15.9329	0.215117	n.s.	0.127009	-0.164731	15.7584	0.222848	n.s.	15.7682	0.916673	0.00978128	0.941615	n.s.	0.110516	0.121866	n.s.	0.448047	0.0596304	15.9925	0.600672	n.s.	0.0333291	0.234143	0.0661559	n.s.	0.0167877	0.224362	0.0508955	n.s.	0.500781	-0.0807316	15.8522	0.599501	n.s.	0.445212	0.0937809	0.58584	n.s.	0.450534	0.0839996	0.551588	n.s.	0.187225	-0.140362
1271	sp|P27037|AVR2A_HUMAN	ACVR2A	AVR2A_HUMAN Activin receptor type-2A	0.177385	0.0276355	15.3395	0.248667	n.s.	0.00721385	-0.14416	15.3672	0.0367529	n.s.	15.1954	0.00235598	-0.171795	0.0198474	n.s.	0.00161818	0.00302173	sig	0.00966763	0.126723	15.4662	0.0752616	n.s.	0.0136347	0.0990874	0.0347283	n.s.	0.00118822	0.270883	0.0138154	n.s.	0.00924345	0.247588	15.5871	0.0332458	n.s.	0.0123144	0.219953	0.0664071	n.s.	0.00215579	0.391748	0.0188409	n.s.	0.0932191	0.120865
2166	sp|Q03154|ACY1_HUMAN	ACY1	ACY1_HUMAN Aminoacylase-1	0.0120138	-0.13578	18.3146	0.0327231	n.s.	0.00419348	-0.167304	18.1788	0.028244	n.s.	18.1473	0.452837	-0.0315238	0.556588	n.s.	0.0251972	0.0318295	sig	0.110074	-0.124663	18.19	0.249105	n.s.	0.874159	0.0111168	0.90311	n.s.	0.545665	0.0426406	0.633527	n.s.	0.311352	-0.0971445	18.2175	0.412745	n.s.	0.681869	0.0386355	0.783224	n.s.	0.463634	0.0701593	0.564147	n.s.	0.800723	0.0275187
882	sp|P07311|ACYP1_HUMAN	ACYP1	ACYP1_HUMAN Acylphosphatase-1	0.00497003	-0.352447	16.6005	0.0184854	n.s.	0.0326209	-0.199078	16.248	0.088124	n.s.	16.4014	0.0566115	0.153369	0.118151	n.s.	0.000343547	0.000848446	sig	0.475812	0.0441092	16.6446	0.626116	n.s.	0.00151093	0.396556	0.00913421	n.s.	0.00844119	0.243188	0.0341275	n.s.	0.0453254	-0.22866	16.3718	0.0959441	n.s.	0.179964	0.123787	0.316982	n.s.	0.71555	-0.029582	0.783496	n.s.	0.0182857	-0.27277
1050	sp|P14621|ACYP2_HUMAN	ACYP2	ACYP2_HUMAN Acylphosphatase-2	0.0071667	-0.201075	15.8671	0.0231554	n.s.	0.038905	-0.239849	15.666	0.0996499	n.s.	15.6273	0.615488	-0.0387735	0.701808	n.s.	0.00524775	0.0080433	sig	0.171477	-0.0872709	15.7798	0.328004	n.s.	0.0447861	0.113804	0.082797	n.s.	0.126001	0.152578	0.206073	n.s.	0.0034489	-0.275664	15.5914	0.0192531	n.s.	0.0561574	-0.0745889	0.155317	n.s.	0.653984	-0.0358155	0.733289	n.s.	0.0130759	-0.188393
3021	sp|Q6DHV7|ADAL_HUMAN	ADAL	ADAL_HUMAN Adenosine deaminase-like protein	0.655492	-0.0338076	17.5882	0.718532	n.s.	0.353782	-0.066028	17.5544	0.471425	n.s.	17.5222	0.703314	-0.0322204	0.771198	n.s.	0.360605	0.372093	n.s.	0.326858	0.0617962	17.65	0.488562	n.s.	0.259136	0.0956038	0.33569	n.s.	0.123945	0.127824	0.203496	n.s.	0.300631	-0.0868433	17.5014	0.40135	n.s.	0.575183	-0.0530357	0.698445	n.s.	0.810538	-0.0208153	0.861745	n.s.	0.120435	-0.148639
144	sp|O14672|ADA10_HUMAN	ADAM10	ADA10_HUMAN Disintegrin and metalloproteinase domain-containing protein 10	0.00279088	0.466865	16.6988	0.0131491	n.s.	0.00584149	0.275074	17.1656	0.0335493	n.s.	16.9738	0.0574669	-0.191791	0.119385	n.s.	0.000181728	0.000516102	sig	0.00121044	0.32514	17.0239	0.0470361	n.s.	0.094392	-0.141724	0.148832	n.s.	0.301401	0.050066	0.399286	n.s.	0.00979095	0.381373	17.0801	0.0342468	n.s.	0.428056	-0.0854921	0.569364	n.s.	0.272354	0.106298	0.373322	n.s.	0.505686	0.0562324
145	sp|O14672|ADA10_HUMAN	ADAM10	ADA10_HUMAN Disintegrin and metalloproteinase domain-containing protein 10	0.00279088	0.466865	16.6988	0.0131491	n.s.	0.00584149	0.275074	17.1656	0.0335493	n.s.	16.9738	0.0574669	-0.191791	0.119385	n.s.	0.000181728	0.000516102	sig	0.00121044	0.32514	17.0239	0.0470361	n.s.	0.094392	-0.141724	0.148832	n.s.	0.301401	0.050066	0.399286	n.s.	0.00979095	0.381373	17.0801	0.0342468	n.s.	0.428056	-0.0854921	0.569364	n.s.	0.272354	0.106298	0.373322	n.s.	0.505686	0.0562324
278	sp|O43184|ADA12_HUMAN	ADAM12	ADA12_HUMAN Disintegrin and metalloproteinase domain-containing protein 12	0.0328458	0.298572	15.0858	0.0673624	n.s.	0.291965	0.0888546	15.3844	0.40765	n.s.	15.1747	0.0709145	-0.209717	0.138488	n.s.	8.8741e-06	5.73575e-05	sig	0.0103636	0.26458	15.3504	0.0769161	n.s.	0.66678	-0.0339917	0.727108	n.s.	0.0176716	0.175725	0.0526595	n.s.	0.000733874	0.599885	15.6857	0.0107399	up	0.0183141	0.301313	0.0816398	n.s.	0.000643028	0.51103	0.0116495	n.s.	0.000291775	0.335305
2048	sp|P78536|ADA17_HUMAN	ADAM17	ADA17_HUMAN Disintegrin and metalloproteinase domain-containing protein 17	0.00619873	0.269591	13.9271	0.0211149	n.s.	0.00851014	0.300668	14.1967	0.0403517	n.s.	14.2277	0.441181	0.0310766	0.546132	n.s.	0.00880007	0.012475	sig	0.0296468	0.205661	14.1327	0.12357	n.s.	0.150404	-0.0639305	0.215846	n.s.	0.134195	-0.0950071	0.215257	n.s.	0.191175	0.169755	14.0968	0.282497	n.s.	0.354493	-0.0998367	0.499181	n.s.	0.268157	-0.130913	0.368507	n.s.	0.741965	-0.0359062
5253	sp|Q9P0K1|ADA22_HUMAN	ADAM22	ADA22_HUMAN Disintegrin and metalloproteinase domain-containing protein 22	0.909466	0.00849778	14.3316	0.929215	n.s.	0.743063	-0.029638	14.3401	0.811822	n.s.	14.302	0.623243	-0.0381358	0.708333	n.s.	0.00527329	0.00807409	sig	0.280596	-0.0855618	14.2461	0.440715	n.s.	0.147011	-0.0940596	0.212168	n.s.	0.470564	-0.0559238	0.567108	n.s.	0.0188447	-0.278092	14.0535	0.0523701	n.s.	0.00772749	-0.28659	0.0517524	n.s.	0.0288434	-0.248454	0.0737191	n.s.	0.0262596	-0.19253
2377	sp|Q13443|ADAM9_HUMAN	ADAM9	ADAM9_HUMAN Disintegrin and metalloproteinase domain-containing protein 9	0.14975	0.234215	14.8838	0.216851	n.s.	0.103968	0.187847	15.118	0.193719	n.s.	15.0716	0.672469	-0.0463678	0.74695	n.s.	0.00877655	0.0124566	sig	0.248873	-0.136511	14.7473	0.410425	n.s.	0.0298527	-0.370726	0.0613511	n.s.	0.00484389	-0.324358	0.0257717	n.s.	0.375072	-0.0932673	14.7905	0.477358	n.s.	0.0358952	-0.327482	0.119792	n.s.	0.00267386	-0.281114	0.020176	n.s.	0.532845	0.043244
1829	sp|P55265-4|DSRAD_HUMAN	ADAR	DSRAD_HUMAN Isoform 4 of Double-stranded RNA-specific adenosine deaminase	0.581023	0.0282624	21.1838	0.652344	n.s.	0.118355	0.100625	21.212	0.211995	n.s.	21.2844	0.059909	0.0723621	0.122823	n.s.	0.0100268	0.0140222	sig	0.64504	-0.0253142	21.1585	0.762934	n.s.	0.129274	-0.0535767	0.191313	n.s.	0.0203811	-0.125939	0.0574649	n.s.	0.401928	0.0492638	21.233	0.50311	n.s.	0.536064	0.0210014	0.665253	n.s.	0.230069	-0.0513607	0.327771	n.s.	0.110759	0.074578
2054	sp|P78563|RED1_HUMAN	ADARB1	RED1_HUMAN Double-stranded RNA-specific editase 1	0.0938412	-0.0864769	17.6549	0.150364	n.s.	0.734999	-0.0200524	17.5684	0.805983	n.s.	17.6348	0.163182	0.0664245	0.254119	n.s.	0.0987746	0.109694	n.s.	0.0249621	-0.159412	17.4955	0.113576	n.s.	0.0350469	-0.0729351	0.0688509	n.s.	0.036532	-0.13936	0.0842182	n.s.	0.408537	-0.0703335	17.5845	0.508697	n.s.	0.817205	0.0161434	0.883219	n.s.	0.54417	-0.0502811	0.638695	n.s.	0.267703	0.0890785
5053	sp|Q9NS39|RED2_HUMAN	ADARB2	RED2_HUMAN Double-stranded RNA-specific editase B2	0.0530019	0.161096	15.8481	0.0965107	n.s.	0.0302146	0.146806	16.0092	0.0842341	n.s.	15.9949	0.746236	-0.0142901	0.807548	n.s.	0.00373571	0.00602	sig	0.427416	-0.05788	15.7903	0.582472	n.s.	0.0258651	-0.218976	0.0550062	n.s.	0.0148555	-0.204686	0.0473124	n.s.	0.340158	0.0545324	15.9027	0.441617	n.s.	0.0878656	-0.106563	0.20248	n.s.	0.026912	-0.0922733	0.0705147	n.s.	0.111181	0.112412
3331	sp|Q86TW2|ADCK1_HUMAN	ADCK1	ADCK1_HUMAN Uncharacterized aarF domain-containing protein kinase 1	0.0343818	0.232999	14.9996	0.0698359	n.s.	0.104101	0.171398	15.2326	0.193854	n.s.	15.171	0.301155	-0.0616014	0.408922	n.s.	0.000204842	0.000567071	sig	0.00807598	0.390478	15.3901	0.06977	n.s.	0.0319426	0.157479	0.0643958	n.s.	0.0217829	0.219081	0.0598828	n.s.	0.00514642	0.577873	15.5775	0.0238003	n.s.	0.0140313	0.344874	0.0702393	n.s.	0.0106156	0.406475	0.0403842	n.s.	0.100316	0.187395
3726	sp|Q8NI60|ADCK3_HUMAN	ADCK3	ADCK3_HUMAN Chaperone activity of bc1 complex-like, mitochondrial	0.000172722	0.511562	17.9649	0.00372263	n.s.	2.44079e-05	0.370035	18.4765	0.00393714	n.s.	18.335	0.0145589	-0.141527	0.0499655	n.s.	6.2091e-07	9.65914e-06	sig	0.00251306	0.284553	18.2495	0.0517388	n.s.	0.0118063	-0.22701	0.0314358	n.s.	0.0938393	-0.0854827	0.165679	n.s.	0.00032969	0.568051	18.533	0.009053	n.s.	0.384455	0.0564888	0.529184	n.s.	0.0134616	0.198016	0.0463068	n.s.	0.00958439	0.283498
4081	sp|Q96D53|ADCK4_HUMAN	ADCK4	ADCK4_HUMAN Uncharacterized aarF domain-containing protein kinase 4	0.706558	0.0753209	14.0153	0.763217	n.s.	0.318516	-0.145017	14.0907	0.435187	n.s.	13.8703	0.204077	-0.220338	0.302772	n.s.	0.781421	0.78513	n.s.	0.861782	0.0351431	14.0505	0.914389	n.s.	0.85193	-0.0401778	0.884013	n.s.	0.294042	0.18016	0.39199	n.s.	0.579282	0.0861186	14.1015	0.670485	n.s.	0.949153	0.0107977	0.970773	n.s.	0.0493657	0.231136	0.105476	n.s.	0.769776	0.0509755
293	sp|O43306|ADCY6_HUMAN	ADCY6	ADCY6_HUMAN Adenylate cyclase type 6	0.104257	0.112836	16.5267	0.163517	n.s.	0.320304	-0.0665699	16.6395	0.436925	n.s.	16.4601	0.0154699	-0.179406	0.0519219	n.s.	0.000891621	0.00185426	sig	0.0112859	0.219391	16.7461	0.0785111	n.s.	0.0258319	0.106555	0.0549949	n.s.	0.00178513	0.28596	0.016331	n.s.	0.0368792	0.26886	16.7955	0.0824752	n.s.	0.116988	0.156024	0.241346	n.s.	0.0147789	0.33543	0.0491277	n.s.	0.546751	0.049469
409	sp|O60503|ADCY9_HUMAN	ADCY9	ADCY9_HUMAN Adenylate cyclase type 9	0.153062	-0.191899	17.0745	0.220515	n.s.	0.384724	-0.0842666	16.8826	0.499181	n.s.	16.9902	0.255703	0.107632	0.358711	n.s.	0.000682735	0.00148716	sig	0.0436695	0.270162	17.3447	0.1496	n.s.	0.00629638	0.462061	0.0210674	n.s.	0.00357688	0.354429	0.022214	n.s.	0.731058	-0.0331928	17.0413	0.799591	n.s.	0.135455	0.158706	0.262625	n.s.	0.391023	0.0510738	0.494895	n.s.	0.00857598	-0.303355
1414	sp|P35611-3|ADDA_HUMAN	ADD1	ADDA_HUMAN Isoform 3 of Alpha-adducin	0.00018414	-0.367804	21.1558	0.00376703	n.s.	1.71812e-05	-0.312346	20.788	0.00354991	n.s.	20.8435	0.0951197	0.0554582	0.171092	n.s.	5.21763e-09	4.12332e-07	sig	0.0807687	-0.0705811	21.0852	0.20855	n.s.	0.00137015	0.297223	0.00868831	n.s.	0.00104814	0.241765	0.0135904	n.s.	3.95857e-05	-0.369102	20.7867	0.00519344	n.s.	0.966341	-0.00129831	0.978726	n.s.	0.0213266	-0.0567565	0.0615358	n.s.	0.000695335	-0.298521
1415	sp|P35612|ADDB_HUMAN	ADD2	ADDB_HUMAN Beta-adducin	0.0290901	0.118998	19.4692	0.0612348	n.s.	0.97833	-0.00120961	19.5882	0.983307	n.s.	19.468	0.00631026	-0.120208	0.0319666	n.s.	0.000150294	0.000449216	sig	0.276727	-0.0548229	19.4144	0.437489	n.s.	0.00256881	-0.173821	0.0125146	n.s.	0.18852	-0.0536132	0.279339	n.s.	0.00190933	-0.347193	19.1221	0.015308	n.s.	0.000137829	-0.466192	0.00887223	n.s.	0.000906396	-0.345984	0.0131672	n.s.	0.00204316	-0.29237
5369	sp|Q9UEY8|ADDG_HUMAN	ADD3	ADDG_HUMAN Gamma-adducin	0.112594	-0.127242	17.3335	0.173743	n.s.	0.993674	0.000540548	17.2063	0.994951	n.s.	17.3341	0.0183274	0.127783	0.0568131	n.s.	0.0863951	0.0968717	n.s.	0.959506	0.00339104	17.3369	0.974968	n.s.	0.0129284	0.130634	0.0334615	n.s.	0.935693	0.00285049	0.956119	n.s.	0.537132	-0.0410296	17.2925	0.63295	n.s.	0.031029	0.0862129	0.109993	n.s.	0.230508	-0.0415702	0.328261	n.s.	0.167975	-0.0444207
1005	sp|P11766|ADHX_HUMAN	ADH5	ADHX_HUMAN Alcohol dehydrogenase class-3	0.314755	0.0319137	19.9526	0.395831	n.s.	0.171554	-0.0499643	19.9845	0.276831	n.s.	19.9026	0.0370866	-0.081878	0.088885	n.s.	1.674e-05	8.70608e-05	sig	0.0448699	-0.127341	19.8253	0.151105	n.s.	0.0191187	-0.159255	0.044247	n.s.	0.149494	-0.077377	0.23354	n.s.	0.000986652	-0.263777	19.6888	0.0116165	n.s.	0.000404909	-0.29569	0.0128241	n.s.	0.00191651	-0.213812	0.0181091	n.s.	0.0356626	-0.136435
4531	sp|Q9BV57|MTND_HUMAN	ADI1	MTND_HUMAN 1,2-dihydroxy-3-keto-5-methylthiopentene dioxygenase	0.00626217	-0.27811	16.5508	0.0212698	n.s.	0.0512977	-0.165213	16.2727	0.119899	n.s.	16.3856	0.142671	0.112897	0.230049	n.s.	0.0620386	0.071859	n.s.	0.0426324	-0.209222	16.3416	0.147741	n.s.	0.39846	0.0688881	0.475855	n.s.	0.604037	-0.0440089	0.686901	n.s.	0.173821	-0.213426	16.3374	0.261681	n.s.	0.645113	0.0646832	0.754159	n.s.	0.735605	-0.0482138	0.800281	n.s.	0.97725	-0.00420492
1828	sp|P55263|ADK_HUMAN	ADK	ADK_HUMAN Adenosine kinase	0.0301872	0.144635	19.0413	0.063022	n.s.	0.00260903	0.273552	19.1859	0.0217727	n.s.	19.3148	0.0158898	0.128917	0.0527021	n.s.	2.09629e-05	0.000101842	sig	0.581857	-0.0437794	18.9975	0.713862	n.s.	0.0515716	-0.188415	0.0919569	n.s.	0.00893118	-0.317331	0.0353177	n.s.	0.00527552	-0.241076	18.8002	0.0241452	n.s.	0.000409489	-0.385711	0.0128241	n.s.	8.48539e-05	-0.514628	0.00545269	n.s.	0.0449181	-0.197297
4760	sp|Q9H2P0|ADNP_HUMAN	ADNP	ADNP_HUMAN Activity-dependent neuroprotector homeobox protein	0.0399993	-0.139297	19.5544	0.0780341	n.s.	0.225028	0.0642796	19.4151	0.336379	n.s.	19.6186	0.00087277	0.203576	0.0143329	n.s.	0.00455757	0.00715569	sig	0.677719	-0.0225377	19.5318	0.787663	n.s.	0.0225876	0.116759	0.0500428	n.s.	0.0443773	-0.0868174	0.0965937	n.s.	0.427145	-0.0443935	19.51	0.526776	n.s.	0.0421426	0.0949033	0.132579	n.s.	0.0219404	-0.108673	0.0625653	n.s.	0.592645	-0.0218558
3042	sp|Q6IQ32|ADNP2_HUMAN	ADNP2	ADNP2_HUMAN ADNP homeobox protein 2	0.418552	0.0995492	14.0319	0.499951	n.s.	0.00168175	0.185433	14.1315	0.0178664	n.s.	14.2173	0.476587	0.0858837	0.578364	n.s.	0.0820097	0.0923739	n.s.	0.424695	-0.0206724	14.0112	0.580114	n.s.	0.332576	-0.120222	0.410406	n.s.	0.000318816	-0.206105	0.0090446	n.s.	0.272829	0.0886081	14.1205	0.371395	n.s.	0.935707	-0.010941	0.962335	n.s.	0.228275	-0.0968247	0.325797	n.s.	0.181403	0.109281
4330	sp|Q96SZ5|AEDO_HUMAN	ADO	AEDO_HUMAN 2-aminoethanethiol dioxygenase	0.00382269	-0.294335	17.0359	0.015745	n.s.	0.0174291	-0.19028	16.7416	0.0591634	n.s.	16.8456	0.137898	0.104055	0.224169	n.s.	0.00221967	0.00390038	sig	0.0676756	-0.142531	16.8934	0.189204	n.s.	0.0761279	0.151803	0.125406	n.s.	0.495249	0.0477487	0.590374	n.s.	0.0417754	-0.15251	16.8834	0.0905642	n.s.	0.073322	0.141824	0.181875	n.s.	0.554647	0.0377699	0.647762	n.s.	0.887092	-0.00997877
4464	sp|Q9BRR6|ADPGK_HUMAN	ADPGK	ADPGK_HUMAN ADP-dependent glucokinase	0.00582195	0.33929	18.2201	0.020298	n.s.	0.0033259	0.375776	18.5594	0.025208	n.s.	18.5958	0.475361	0.0364853	0.577349	n.s.	1.81952e-05	9.17568e-05	sig	0.186966	0.0851246	18.3052	0.346513	n.s.	0.00248289	-0.254166	0.0122125	n.s.	0.000804541	-0.290651	0.0120205	n.s.	0.0102426	0.387589	18.6077	0.0353777	n.s.	0.558128	0.0482988	0.684182	n.s.	0.879387	0.0118135	0.914729	n.s.	0.0111521	0.302464
5170	sp|Q9NX46|ARHL2_HUMAN	ADPRHL2	ARHL2_HUMAN Poly(ADP-ribose) glycohydrolase ARH3	0.0102498	-0.309161	17.0683	0.0293197	n.s.	0.00663781	-0.228316	16.7591	0.0356901	n.s.	16.84	0.236323	0.0808456	0.338085	n.s.	0.000654167	0.00144029	sig	0.303731	-0.0654551	17.0028	0.465774	n.s.	0.0221594	0.243706	0.0493198	n.s.	0.0198673	0.162861	0.0566939	n.s.	0.0128029	-0.30959	16.7587	0.0409158	n.s.	0.99606	-0.000428315	0.997069	n.s.	0.269194	-0.0812739	0.36976	n.s.	0.0272706	-0.244135
1240	sp|P25098|ARBK1_HUMAN	ADRBK1	ARBK1_HUMAN Beta-adrenergic receptor kinase 1	0.0667419	-0.0935819	19.7812	0.115397	n.s.	0.236671	-0.0542426	19.6876	0.349326	n.s.	19.727	0.242985	0.0393393	0.345697	n.s.	0.000256859	0.000676023	sig	0.0502546	-0.116746	19.6645	0.16141	n.s.	0.519712	-0.0231638	0.593056	n.s.	0.145503	-0.0625031	0.228934	n.s.	0.0132081	-0.189067	19.5922	0.0415355	n.s.	0.0563969	-0.095485	0.155415	n.s.	0.0229252	-0.134824	0.0639147	n.s.	0.150763	-0.0723212
2686	sp|Q16186|ADRM1_HUMAN	ADRM1	ADRM1_HUMAN Proteasomal ubiquitin receptor ADRM1	0.0304929	-0.120118	17.5974	0.0635707	n.s.	0.0146164	-0.119778	17.4773	0.0532718	n.s.	17.4776	0.991788	0.000339502	0.994137	n.s.	0.0818979	0.0922655	n.s.	0.160956	-0.0694094	17.528	0.315595	n.s.	0.291996	0.0507082	0.369957	n.s.	0.227858	0.0503687	0.323399	n.s.	0.138353	-0.058011	17.5394	0.219022	n.s.	0.134669	0.0621067	0.262178	n.s.	0.0661585	0.0617672	0.129996	n.s.	0.775332	0.0113985
1342	sp|P30566|PUR8_HUMAN	ADSL	PUR8_HUMAN Adenylosuccinate lyase	0.441403	-0.0337965	18.7726	0.522141	n.s.	0.0425708	-0.110168	18.7388	0.10566	n.s.	18.6625	0.062082	-0.0763712	0.125841	n.s.	0.0246738	0.0312423	sig	0.401377	-0.0379605	18.7347	0.559492	n.s.	0.906728	-0.00416401	0.928985	n.s.	0.0796492	0.0722072	0.147433	n.s.	0.560077	-0.0285935	18.744	0.654029	n.s.	0.899789	0.005203	0.938751	n.s.	0.0902562	0.0815742	0.162747	n.s.	0.82504	0.00936701
1340	sp|P30520|PURA2_HUMAN	ADSS	PURA2_HUMAN Adenylosuccinate synthetase isozyme 2	0.324631	0.0369211	17.6189	0.40584	n.s.	0.346837	-0.028626	17.6559	0.464307	n.s.	17.5903	0.0919293	-0.0655471	0.167137	n.s.	1.69863e-06	1.82315e-05	sig	0.00598041	-0.173116	17.4458	0.0638665	n.s.	0.00382893	-0.210037	0.0157161	n.s.	0.00782102	-0.14449	0.032993	n.s.	0.00284482	-0.198896	17.42	0.0177281	n.s.	0.00202585	-0.235817	0.0274765	n.s.	0.00322238	-0.17027	0.0220289	n.s.	0.473131	-0.0257805
2220	sp|Q08117-2|AES_HUMAN	AES	AES_HUMAN Isoform 2 of Amino-terminal enhancer of split	0.393629	0.163165	15.2619	0.475451	n.s.	0.211361	0.256931	15.425	0.322123	n.s.	15.5188	0.57657	0.0937666	0.667674	n.s.	0.0001428	0.000431605	sig	0.00645771	0.845827	16.1077	0.0651811	n.s.	0.00870568	0.682663	0.0258899	up	0.0152942	0.588896	0.0480404	up	0.0114807	0.642616	15.9045	0.0383791	up	0.0174859	0.479452	0.0799066	n.s.	0.0372645	0.385685	0.0874026	n.s.	0.139906	-0.203211
3585	sp|Q8N556-2|AFAP1_HUMAN	AFAP1	AFAP1_HUMAN Isoform 2 of Actin filament-associated protein 1	0.00331776	-0.215173	19.7623	0.0145689	n.s.	0.0426616	-0.131218	19.5471	0.105709	n.s.	19.6311	0.0439203	0.0839547	0.0987916	n.s.	9.18615e-05	0.000307399	sig	0.0895385	-0.099221	19.6631	0.221307	n.s.	0.0152708	0.115952	0.0376028	n.s.	0.472812	0.0319969	0.569469	n.s.	0.000373385	-0.388695	19.3736	0.00929854	n.s.	2.25339e-05	-0.173522	0.00496385	n.s.	0.000967177	-0.257477	0.0133936	n.s.	0.000586215	-0.289474
1724	sp|P51826-2|AFF3_HUMAN	AFF3	AFF3_HUMAN Isoform 2 of AF4/FMR2 family member 3	0.00177411	-0.402294	15.7186	0.0102503	n.s.	0.0224401	-0.205067	15.3163	0.0690587	n.s.	15.5135	0.0193104	0.197227	0.0585578	n.s.	2.14478e-05	0.000103603	sig	0.2555	-0.0847117	15.6339	0.416487	n.s.	0.00604505	0.317582	0.0205089	n.s.	0.124123	0.120355	0.203732	n.s.	0.000841003	-0.435802	15.2828	0.011082	n.s.	0.477885	-0.0335082	0.614676	n.s.	0.00731298	-0.230735	0.0328862	n.s.	0.00297962	-0.35109
5395	sp|Q9UHB7|AFF4_HUMAN	AFF4	AFF4_HUMAN AF4/FMR2 family member 4	0.00233699	-0.255847	17.6997	0.0120067	n.s.	0.620324	0.0270663	17.4439	0.710191	n.s.	17.7268	0.0028207	0.282913	0.021572	n.s.	0.000500338	0.0011584	sig	0.0630167	-0.157661	17.5421	0.181683	n.s.	0.154136	0.0981863	0.22003	n.s.	0.0479275	-0.184727	0.102035	n.s.	0.00450181	-0.298193	17.4016	0.0221797	n.s.	0.39722	-0.0423463	0.540726	n.s.	0.00444844	-0.32526	0.0255873	n.s.	0.102232	-0.140533
5787	sp|Q9Y4W6|AFG32_HUMAN	AFG3L2	AFG32_HUMAN AFG3-like protein 2	0.0292908	0.219701	20.9033	0.0615409	n.s.	0.0667403	0.170132	21.123	0.144211	n.s.	21.0734	0.249781	-0.0495693	0.353078	n.s.	5.38887e-07	8.84759e-06	sig	0.000819088	0.586958	21.4902	0.0470361	up	0.000264719	0.367257	0.00415292	n.s.	0.000262578	0.416826	0.00873939	n.s.	0.00383315	0.644127	21.5474	0.0202327	up	0.00934474	0.424426	0.0573675	n.s.	0.00668938	0.473995	0.031184	n.s.	0.557249	0.0571691
5906	tr|E7EUN2|E7EUN2_HUMAN	AGAP1	E7EUN2_HUMAN Arf-GAP with GTPase, ANK repeat and PH domain-containing protein 1	0.266893	-0.0374588	15.8082	0.347284	n.s.	0.00694156	-0.136375	15.7708	0.036281	n.s.	15.6719	0.0319972	-0.0989164	0.0804613	n.s.	0.0523481	0.0616189	n.s.	0.462164	-0.0535821	15.7547	0.614732	n.s.	0.823326	-0.0161233	0.860492	n.s.	0.282108	0.0827931	0.380532	n.s.	0.154063	-0.0660786	15.7422	0.237856	n.s.	0.519071	-0.0286198	0.651118	n.s.	0.144804	0.0702967	0.230589	n.s.	0.870203	-0.0124965
4261	sp|Q96P47-4|AGAP3_HUMAN	AGAP3	AGAP3_HUMAN Isoform 4 of Arf-GAP with GTPase, ANK repeat and PH domain-containing protein 3	0.000839875	-0.308344	18.5042	0.00694273	n.s.	0.000281231	-0.219473	18.1959	0.00914747	n.s.	18.2847	0.0656865	0.0888711	0.130964	n.s.	2.37848e-06	2.2628e-05	sig	0.00522502	-0.26367	18.2405	0.0624453	n.s.	0.472863	0.0446735	0.549111	n.s.	0.413578	-0.0441976	0.513464	n.s.	9.55866e-05	-0.339698	18.1645	0.0071048	n.s.	0.445826	-0.0313542	0.585901	n.s.	0.00672881	-0.120225	0.0312063	n.s.	0.201572	-0.0760277
1743	sp|P52594-4|AGFG1_HUMAN	AGFG1	AGFG1_HUMAN Isoform 4 of Arf-GAP domain and FG repeat-containing protein 1	0.0252316	-0.38521	17.0796	0.0552447	n.s.	0.0973918	-0.237683	16.6944	0.185191	n.s.	16.8419	0.0395269	0.147527	0.0925991	n.s.	0.0261205	0.0328418	sig	0.0891974	-0.296841	16.7828	0.220648	n.s.	0.376217	0.0883692	0.45405	n.s.	0.540585	-0.0591583	0.629726	n.s.	0.581177	-0.0964919	16.9831	0.672256	n.s.	0.0855614	0.288718	0.199655	n.s.	0.328133	0.141191	0.431612	n.s.	0.244405	0.200349
2821	sp|Q53H12|AGK_HUMAN	AGK	AGK_HUMAN Acylglycerol kinase, mitochondrial	0.0039214	0.616428	17.1821	0.0159521	up	0.00520027	0.470541	17.7985	0.0317425	n.s.	17.6526	0.0944056	-0.145886	0.170469	n.s.	1.82058e-05	9.17568e-05	sig	0.00689775	0.623804	17.8059	0.0661537	n.s.	0.94976	0.00737605	0.962261	n.s.	0.175909	0.153262	0.264622	n.s.	0.00767123	0.643246	17.8254	0.0298634	up	0.831916	0.0268182	0.894514	n.s.	0.169197	0.172705	0.25913	n.s.	0.892569	0.0194421
1410	sp|P35573|GDE_HUMAN	AGL	GDE_HUMAN Glycogen debranching enzyme	0.0176248	0.133587	18.4169	0.0428124	n.s.	0.0796416	-0.148809	18.5504	0.162194	n.s.	18.268	0.0096828	-0.282397	0.0392203	n.s.	0.00838851	0.0119743	sig	0.0318576	-0.12413	18.2927	0.128449	n.s.	0.00150828	-0.257718	0.00913131	n.s.	0.715917	0.0246794	0.78279	n.s.	0.851621	0.012165	18.429	0.887093	n.s.	0.104176	-0.121422	0.225347	n.s.	0.111125	0.160974	0.188775	n.s.	0.0871893	0.136295
5499	sp|Q9UL18|AGO1_HUMAN	AGO1	AGO1_HUMAN Protein argonaute-1	0.00660337	-0.307993	19.285	0.0219018	n.s.	0.0753223	-0.110254	18.977	0.156514	n.s.	19.1747	0.0179747	0.197739	0.0562494	n.s.	4.08409e-05	0.000163226	sig	0.340869	0.0575785	19.3425	0.50182	n.s.	0.00315988	0.365571	0.0141135	n.s.	0.0185578	0.167832	0.0543702	n.s.	0.005227	-0.245811	19.0392	0.0240097	n.s.	0.277724	0.0621813	0.424135	n.s.	0.0139042	-0.135558	0.0471994	n.s.	0.00194251	-0.30339
5491	sp|Q9UKV8|AGO2_HUMAN	AGO2	AGO2_HUMAN Protein argonaute-2	0.510075	-0.0922844	18.003	0.586235	n.s.	0.450678	-0.105562	17.9108	0.560229	n.s.	17.8975	0.837803	-0.0132777	0.879866	n.s.	0.286259	0.298812	n.s.	0.472431	0.101214	18.1043	0.623488	n.s.	0.0380428	0.193498	0.0734062	n.s.	0.0271123	0.206776	0.0691456	n.s.	0.358697	-0.160705	17.8423	0.460671	n.s.	0.562556	-0.0684207	0.687904	n.s.	0.633236	-0.0551431	0.715389	n.s.	0.0731561	-0.261919
4880	sp|Q9H9G7|AGO3_HUMAN	AGO3	AGO3_HUMAN Protein argonaute-3	0.120345	-0.132728	15.8452	0.183376	n.s.	0.115989	-0.107501	15.7124	0.208703	n.s.	15.7377	0.688916	0.0252276	0.760103	n.s.	0.0734025	0.0836326	n.s.	0.115122	0.0981241	15.9433	0.255745	n.s.	0.013037	0.230853	0.033669	n.s.	0.00451405	0.205625	0.0249134	n.s.	0.767784	0.019466	15.8646	0.829655	n.s.	0.0819982	0.152194	0.194544	n.s.	0.0702675	0.126967	0.135483	n.s.	0.167579	-0.0786581
4413	sp|Q99943|PLCA_HUMAN	AGPAT1	PLCA_HUMAN 1-acyl-sn-glycerol-3-phosphate acyltransferase alpha	0.00491806	0.280975	17.0355	0.0183676	n.s.	0.0126154	0.16196	17.3164	0.0497154	n.s.	17.1974	0.0234612	-0.119016	0.0659738	n.s.	1.44284e-05	7.90361e-05	sig	0.0958812	0.104098	17.1396	0.230064	n.s.	0.0167453	-0.176878	0.0401331	n.s.	0.12907	-0.0578621	0.209473	n.s.	0.0023079	0.529536	17.565	0.0163369	n.s.	0.0291693	0.24856	0.106196	n.s.	0.00539887	0.367576	0.0280978	n.s.	0.00440189	0.425438
5051	sp|Q9NRZ7-3|PLCC_HUMAN	AGPAT3	PLCC_HUMAN Isoform 3 of 1-acyl-sn-glycerol-3-phosphate acyltransferase gamma	0.000244153	0.318079	14.8416	0.00418534	n.s.	0.00883975	0.175235	15.1597	0.0413196	n.s.	15.0168	0.0060829	-0.142844	0.0313504	n.s.	2.01396e-06	2.00956e-05	sig	0.00443232	0.180444	15.022	0.060544	n.s.	0.00180833	-0.137635	0.0101785	n.s.	0.87947	0.00520868	0.911615	n.s.	0.00124084	0.550786	15.3924	0.0128039	n.s.	0.0208554	0.232707	0.0876667	n.s.	0.00529873	0.375551	0.0280407	n.s.	0.00478213	0.370343
5050	sp|Q9NRZ5|PLCD_HUMAN	AGPAT4	PLCD_HUMAN 1-acyl-sn-glycerol-3-phosphate acyltransferase delta	0.000685222	0.46594	18.422	0.00621946	n.s.	0.0114397	0.237339	18.8879	0.0473942	n.s.	18.6593	0.00421189	-0.228601	0.0265195	n.s.	0.000100921	0.000330292	sig	0.00207293	0.467274	18.8892	0.049898	n.s.	0.981643	0.001334	0.98714	n.s.	0.0172203	0.229935	0.0517307	n.s.	0.00329483	0.673891	19.0959	0.0189328	up	0.108356	0.20795	0.23027	n.s.	0.0133676	0.436552	0.0461803	n.s.	0.133564	0.206616
5092	sp|Q9NUQ2|PLCE_HUMAN	AGPAT5	PLCE_HUMAN 1-acyl-sn-glycerol-3-phosphate acyltransferase epsilon	0.00153053	0.359365	15.738	0.00941045	n.s.	0.26898	0.0742731	16.0973	0.384891	n.s.	15.8122	0.00440973	-0.285092	0.0269726	n.s.	3.1714e-05	0.000135327	sig	0.00137181	0.656512	16.3945	0.0477911	up	0.0181557	0.297148	0.0424494	n.s.	0.00230362	0.582239	0.0183269	n.s.	0.00347876	0.815704	16.5537	0.0192991	up	0.0236888	0.456339	0.0946115	n.s.	0.0050559	0.741431	0.0272421	up	0.335271	0.159192
3343	sp|Q86UL3|GPAT4_HUMAN	AGPAT6	GPAT4_HUMAN Glycerol-3-phosphate acyltransferase 4	0.330041	0.114897	14.7565	0.411476	n.s.	0.175019	0.162604	14.8714	0.280818	n.s.	14.9191	0.567817	0.0477067	0.66054	n.s.	0.00498509	0.0077105	sig	0.357299	0.0996832	14.8562	0.518412	n.s.	0.845127	-0.0152139	0.879261	n.s.	0.393111	-0.0629206	0.494057	n.s.	0.0207959	0.374221	15.1307	0.055198	n.s.	0.0312644	0.259324	0.110432	n.s.	0.0444257	0.211618	0.0984467	n.s.	0.0166042	0.274538
53	sp|O00116|ADAS_HUMAN	AGPS	ADAS_HUMAN Alkyldihydroxyacetonephosphate synthase, peroxisomal	0.0008468	0.4821	19.2135	0.00694637	n.s.	0.572456	0.0298071	19.6956	0.669353	n.s.	19.2433	8.1572e-05	-0.452293	0.00668694	n.s.	4.67276e-08	1.82207e-06	sig	0.26945	-0.0655258	19.1479	0.430583	n.s.	6.83091e-05	-0.547626	0.00257878	n.s.	0.0132818	-0.0953329	0.0442502	n.s.	0.000244774	0.697555	19.911	0.00853397	up	0.00562741	0.215455	0.0448802	n.s.	3.36537e-05	0.667748	0.00378496	up	3.05614e-05	0.763081
97	sp|O00468|AGRIN_HUMAN	AGRN	AGRIN_HUMAN Agrin	0.000499111	0.756225	16.0254	0.00552941	up	0.000671751	0.894473	16.7816	0.012599	up	16.9199	0.226185	0.138248	0.326888	n.s.	8.90132e-07	1.23267e-05	sig	0.0560437	0.137219	16.1626	0.170607	n.s.	0.000404224	-0.619006	0.00495541	down	0.000743511	-0.757254	0.011975	down	0.00495855	0.432362	16.4577	0.0232694	n.s.	0.0159967	-0.323863	0.0758499	n.s.	0.009733	-0.462111	0.0384143	n.s.	0.00869762	0.295143
789	sp|P01019|ANGT_HUMAN	AGT	ANGT_HUMAN Angiotensinogen	0.0122796	0.260482	16.697	0.033188	n.s.	0.0771876	0.132828	16.9574	0.158928	n.s.	16.8298	0.086843	-0.127654	0.160549	n.s.	4.45921e-06	3.50803e-05	sig	0.00468117	-0.327688	16.3693	0.0610222	n.s.	0.000527241	-0.58817	0.00550169	down	0.0010219	-0.460516	0.0134595	n.s.	0.595214	0.0307432	16.7277	0.684484	n.s.	0.0128917	-0.229739	0.0678587	n.s.	0.107272	-0.102085	0.183917	n.s.	0.00213462	0.358431
5603	sp|Q9UPW5|CBPC1_HUMAN	AGTPBP1	CBPC1_HUMAN Cytosolic carboxypeptidase 1	0.0610484	-0.0850493	18.2058	0.107577	n.s.	0.0129327	-0.0890963	18.1207	0.0502309	n.s.	18.1167	0.900155	-0.00404703	0.930208	n.s.	0.000340859	0.000843537	sig	0.00282574	-0.11475	18.091	0.0535084	n.s.	0.350294	-0.0297007	0.428877	n.s.	0.0978196	-0.0256537	0.170072	n.s.	0.0106778	-0.15397	18.0518	0.0365151	n.s.	0.16438	-0.0689211	0.29941	n.s.	0.108977	-0.064874	0.186141	n.s.	0.254091	-0.0392203
3129	sp|Q6RW13|ATRAP_HUMAN	AGTRAP	ATRAP_HUMAN Type-1 angiotensin II receptor-associated protein	0.632886	0.0652759	14.1394	0.697493	n.s.	0.477105	-0.0847444	14.2047	0.585475	n.s.	14.0547	0.0948215	-0.15002	0.170849	n.s.	0.0341033	0.0417624	sig	0.691532	0.0644824	14.2039	0.796365	n.s.	0.995276	-0.000793528	0.996906	n.s.	0.237892	0.149227	0.334023	n.s.	0.0472727	0.332669	14.4721	0.0991619	n.s.	0.0319149	0.267393	0.11173	n.s.	0.00117467	0.417414	0.0146199	n.s.	0.083672	0.268187
3878	sp|Q8WYP5-2|ELYS_HUMAN	AHCTF1	ELYS_HUMAN Isoform 2 of Protein ELYS	0.00809856	-0.154872	19.276	0.0252234	n.s.	0.859636	0.00817047	19.1211	0.900506	n.s.	19.2841	0.00828219	0.163043	0.0361211	n.s.	3.26916e-05	0.000138402	sig	0.0648954	0.154412	19.4304	0.184654	n.s.	0.00479282	0.309284	0.0179791	n.s.	0.0781267	0.146242	0.145204	n.s.	0.0163984	0.154489	19.4305	0.047574	n.s.	0.000353808	0.309361	0.0121316	n.s.	0.0222625	0.146318	0.0630736	n.s.	0.999027	7.65875e-05
1222	sp|P23526|SAHH_HUMAN	AHCY	SAHH_HUMAN Adenosylhomocysteinase	0.000110136	0.17056	18.7678	0.00298072	n.s.	0.450992	0.0264233	18.9383	0.560502	n.s.	18.7942	0.00933085	-0.144136	0.0386088	n.s.	0.00103486	0.00208627	sig	0.00324299	0.116973	18.8847	0.0549679	n.s.	0.0334696	-0.0535863	0.0663497	n.s.	0.0564704	0.0905499	0.114374	n.s.	0.00582843	0.271499	19.0393	0.0256459	n.s.	0.113669	0.100939	0.237308	n.s.	0.0135046	0.245075	0.046401	n.s.	0.0414013	0.154525
365	sp|O43865|SAHH2_HUMAN	AHCYL1	SAHH2_HUMAN Putative adenosylhomocysteinase 2	0.00031861	-0.175653	18.4559	0.004721	n.s.	0.00570918	-0.114967	18.2802	0.0330723	n.s.	18.3409	0.0402108	0.0606855	0.0934769	n.s.	0.00273916	0.00463328	sig	0.00844094	-0.0941967	18.3617	0.0706631	n.s.	0.0113498	0.0814563	0.0305912	n.s.	0.429822	0.0207708	0.529088	n.s.	0.00034346	-0.167127	18.2887	0.0091335	n.s.	0.553055	0.00852608	0.680357	n.s.	0.0590195	-0.0521594	0.120209	n.s.	0.0153915	-0.0729302
4163	sp|Q96HN2|SAHH3_HUMAN	AHCYL2	SAHH3_HUMAN Putative adenosylhomocysteinase 3	0.283624	-0.0627337	17.1652	0.364413	n.s.	0.0869365	-0.15903	17.1025	0.171586	n.s.	17.0062	0.138452	-0.0962963	0.224761	n.s.	0.0111401	0.0153767	sig	0.0988886	-0.146819	17.0184	0.233776	n.s.	0.164836	-0.0840855	0.232394	n.s.	0.869286	0.0122108	0.903905	n.s.	0.0541189	-0.146951	17.0183	0.109124	n.s.	0.034734	-0.0842169	0.117337	n.s.	0.839132	0.0120794	0.884184	n.s.	0.998153	-0.000131412
2945	sp|Q5TGY3|AHDC1_HUMAN	AHDC1	AHDC1_HUMAN AT-hook DNA-binding motif-containing protein 1	0.000451579	0.334388	18.2501	0.0053473	n.s.	0.000443018	0.359385	18.5845	0.0109865	n.s.	18.6095	0.456832	0.0249968	0.559661	n.s.	8.9293e-05	0.000300704	sig	0.71287	0.0236862	18.2738	0.813088	n.s.	0.00588567	-0.310702	0.0201156	n.s.	0.00479946	-0.335699	0.0256827	n.s.	0.0607785	0.107021	18.3572	0.117737	n.s.	0.00415284	-0.227367	0.038946	n.s.	0.00335272	-0.252364	0.022228	n.s.	0.262166	0.0833352
2244	sp|Q09666|AHNK_HUMAN	AHNAK	AHNK_HUMAN Neuroblast differentiation-associated protein AHNAK	0.00384601	-0.441401	18.5794	0.0158191	n.s.	0.0417752	-0.194295	18.138	0.104209	n.s.	18.3851	0.001652	0.247106	0.0176131	n.s.	0.000810564	0.00171702	sig	0.513978	-0.0622479	18.5171	0.656758	n.s.	0.00448605	0.379154	0.0173384	n.s.	0.0818508	0.132047	0.150102	n.s.	0.020531	-0.298811	18.2806	0.0549129	n.s.	0.0656175	0.14259	0.169933	n.s.	0.087312	-0.104516	0.158937	n.s.	0.0323126	-0.236563
3431	sp|Q8IVF2|AHNK2_HUMAN	AHNAK2	AHNK2_HUMAN Protein AHNAK2	0.171259	0.126932	17.6755	0.241737	n.s.	0.391409	-0.0706922	17.8025	0.504761	n.s.	17.6048	0.0059293	-0.197624	0.0309357	n.s.	0.000162128	0.000475312	sig	0.0345384	-0.305634	17.3699	0.132841	n.s.	0.00411648	-0.432566	0.0164742	n.s.	0.0290928	-0.234942	0.0723704	n.s.	0.439065	-0.0619857	17.6135	0.538563	n.s.	0.00518549	-0.188918	0.0430634	n.s.	0.769686	0.00870658	0.828086	n.s.	0.0242658	0.243649
700	sp|O95433|AHSA1_HUMAN	AHSA1	AHSA1_HUMAN Activator of 90 kDa heat shock protein ATPase homolog 1	0.369755	-0.0840955	19.1262	0.452237	n.s.	0.14957	-0.163	19.0421	0.250693	n.s.	18.9632	0.338681	-0.0789047	0.448173	n.s.	0.104833	0.115987	n.s.	0.644738	-0.0359457	19.0902	0.7629	n.s.	0.354365	0.0481498	0.433146	n.s.	0.100248	0.127054	0.172823	n.s.	0.0921995	-0.19855	18.9276	0.160729	n.s.	0.181368	-0.114454	0.31832	n.s.	0.68109	-0.0355495	0.754546	n.s.	0.047161	-0.162604
4043	sp|Q96BJ3|AIDA_HUMAN	AIDA	AIDA_HUMAN Axin interactor, dorsalization-associated protein	0.209301	-0.125376	18.0243	0.284328	n.s.	0.871627	-0.0128858	17.899	0.909531	n.s.	18.0115	0.0535383	0.112491	0.113735	n.s.	0.0117497	0.0160838	sig	0.0122028	-0.404986	17.6194	0.0804519	n.s.	0.0157208	-0.279609	0.0383602	n.s.	0.00251108	-0.3921	0.0188614	n.s.	0.226906	-0.226289	17.7981	0.321343	n.s.	0.527255	-0.100912	0.65832	n.s.	0.20447	-0.213403	0.299529	n.s.	0.303474	0.178697
4441	sp|Q9BQI0-2|AIF1L_HUMAN	AIF1L	AIF1L_HUMAN Isoform 2 of Allograft inflammatory factor 1-like	0.0106408	-0.343406	16.9722	0.0301465	n.s.	0.0755599	-0.161045	16.6288	0.156808	n.s.	16.8112	0.118599	0.182361	0.200796	n.s.	0.0013392	0.00257042	sig	0.592972	0.0265473	16.9988	0.723157	n.s.	0.00881546	0.369953	0.0261246	n.s.	0.0536315	0.187592	0.11022	n.s.	0.0210479	-0.225925	16.7463	0.0554854	n.s.	0.2507	0.11748	0.394597	n.s.	0.464638	-0.0648807	0.564558	n.s.	0.0161774	-0.252473
745	sp|O95831|AIFM1_HUMAN	AIFM1	AIFM1_HUMAN Apoptosis-inducing factor 1, mitochondrial	0.0685759	0.23399	18.6835	0.117641	n.s.	0.0980287	0.177727	18.9175	0.186104	n.s.	18.8612	0.289344	-0.0562627	0.396152	n.s.	0.000784686	0.00167417	sig	0.0467027	0.253256	18.9367	0.154282	n.s.	0.751368	0.0192664	0.799526	n.s.	0.087005	0.0755291	0.157123	n.s.	0.0152371	0.390693	19.0742	0.0454363	n.s.	0.0799367	0.156703	0.192049	n.s.	0.0122484	0.212966	0.0435302	n.s.	0.0809798	0.137436
2280	sp|Q12904-2|AIMP1_HUMAN	AIMP1	AIMP1_HUMAN Isoform 2 of Aminoacyl tRNA synthase complex-interacting multifunctional protein 1	0.837602	0.0131454	19.9225	0.868521	n.s.	0.937611	0.00506294	19.9356	0.954028	n.s.	19.9275	0.819165	-0.00808244	0.865274	n.s.	0.181479	0.194227	n.s.	0.406281	-0.0520648	19.8704	0.564338	n.s.	0.0504967	-0.0652102	0.0905032	n.s.	0.0861385	-0.0571277	0.155748	n.s.	0.398927	0.0650004	19.9875	0.500835	n.s.	0.326117	0.051855	0.474098	n.s.	0.273265	0.0599374	0.374311	n.s.	0.0465092	0.117065
2328	sp|Q13155|AIMP2_HUMAN	AIMP2	AIMP2_HUMAN Aminoacyl tRNA synthase complex-interacting multifunctional protein 2	0.333476	-0.0431887	18.5714	0.414973	n.s.	0.203103	0.0592203	18.5282	0.312639	n.s.	18.6307	0.119618	0.102409	0.202161	n.s.	0.00078891	0.00167852	sig	0.0149562	-0.181979	18.3895	0.0893582	n.s.	0.0687908	-0.13879	0.115699	n.s.	0.0125008	-0.241199	0.0426442	n.s.	0.0116494	-0.0782114	18.4932	0.0387897	n.s.	0.415428	-0.0350227	0.556715	n.s.	0.0228817	-0.137432	0.0638968	n.s.	0.0771246	0.103768
60	sp|O00170|AIP_HUMAN	AIP	AIP_HUMAN AH receptor-interacting protein	0.00175197	-0.253749	15.507	0.0102003	n.s.	0.0170018	-0.155617	15.2533	0.0584512	n.s.	15.3514	0.0944563	0.0981319	0.170476	n.s.	0.000536251	0.00122104	sig	0.0510548	-0.208329	15.2987	0.162662	n.s.	0.594179	0.0454195	0.658754	n.s.	0.550904	-0.0527124	0.63786	n.s.	0.000858191	-0.226752	15.2803	0.011082	n.s.	0.461205	0.0269967	0.599861	n.s.	0.139657	-0.0711353	0.223958	n.s.	0.818391	-0.0184228
786	sp|P00568|KAD1_HUMAN	AK1	KAD1_HUMAN Adenylate kinase isoenzyme 1	0.34862	-0.132125	18.4065	0.431191	n.s.	0.389038	-0.126535	18.2744	0.50299	n.s.	18.28	0.92676	0.00558994	0.94918	n.s.	0.0622639	0.0720574	n.s.	0.237011	0.18107	18.5876	0.398628	n.s.	0.00480519	0.313195	0.0180027	n.s.	0.0110451	0.307605	0.0395962	n.s.	0.523864	0.10764	18.5141	0.621361	n.s.	0.073507	0.239765	0.182139	n.s.	0.0949378	0.234175	0.168472	n.s.	0.528696	-0.0734294
1810	sp|P54819|KAD2_HUMAN	AK2	KAD2_HUMAN Adenylate kinase 2, mitochondrial	0.338455	-0.107287	20.0996	0.420374	n.s.	0.999552	-5.57037e-05	19.9923	0.999574	n.s.	20.0996	0.100978	0.107232	0.178923	n.s.	0.071533	0.081628	n.s.	0.785704	0.0267082	20.1263	0.864817	n.s.	0.0484323	0.133996	0.0877586	n.s.	0.488597	0.0267639	0.584443	n.s.	0.419266	0.0861474	20.1858	0.51933	n.s.	0.0243512	0.193435	0.0957094	n.s.	0.123969	0.0862031	0.205299	n.s.	0.222365	0.0594391
5435	sp|Q9UIJ7|KAD3_HUMAN	AK3	KAD3_HUMAN GTP:AMP phosphotransferase AK3, mitochondrial	0.145802	0.0842851	21.2171	0.21217	n.s.	0.0189016	0.118904	21.3014	0.0619021	n.s.	21.336	0.472566	0.0346192	0.574308	n.s.	0.00549287	0.00835847	sig	0.0207282	0.104249	21.3213	0.103421	n.s.	0.656149	0.0199635	0.717791	n.s.	0.553428	-0.0146557	0.640407	n.s.	0.0169079	0.225468	21.4426	0.0486198	n.s.	0.0950558	0.141183	0.213407	n.s.	0.123212	0.106564	0.204388	n.s.	0.084177	0.121219
1273	sp|P27144|KAD4_HUMAN	AK4	KAD4_HUMAN Adenylate kinase 4, mitochondrial	0.0121411	0.44054	17.1275	0.0329338	n.s.	0.0126446	0.488004	17.568	0.0497968	n.s.	17.6155	0.449154	0.0474644	0.553405	n.s.	9.51036e-07	1.27958e-05	sig	0.0220306	0.431057	17.5585	0.106588	n.s.	0.892975	-0.00948281	0.918227	n.s.	0.533708	-0.0569472	0.623186	n.s.	0.000732845	0.936991	18.0644	0.0107399	up	1.57408e-05	0.496451	0.00419487	n.s.	0.00123132	0.448987	0.0147305	n.s.	0.0014547	0.505934
5732	sp|Q9Y3D8|KAD6_HUMAN	AK6	KAD6_HUMAN Adenylate kinase isoenzyme 6	0.0149251	-0.241156	14.0869	0.0380391	n.s.	0.0388573	-0.220179	13.8458	0.0995931	n.s.	13.8667	0.709138	0.0209775	0.775902	n.s.	0.00053777	0.00122305	sig	0.285466	-0.0771921	14.0097	0.445486	n.s.	0.0115713	0.163964	0.0310322	n.s.	0.0647734	0.142986	0.126787	n.s.	0.00861764	-0.345328	13.7416	0.0318235	n.s.	0.11151	-0.104172	0.234951	n.s.	0.133459	-0.12515	0.216656	n.s.	0.00843347	-0.268136
3930	sp|Q92667|AKAP1_HUMAN	AKAP1	AKAP1_HUMAN A-kinase anchor protein 1, mitochondrial	0.0486328	-0.209995	19.2278	0.0903878	n.s.	0.155469	-0.143713	19.0178	0.257106	n.s.	19.0841	0.201037	0.0662823	0.299083	n.s.	0.0327291	0.0401958	sig	0.418248	0.0781139	19.3059	0.574231	n.s.	0.00490967	0.288109	0.0182329	n.s.	0.0225546	0.221827	0.0611814	n.s.	0.143627	-0.16832	19.0595	0.225295	n.s.	0.531527	0.0416756	0.66198	n.s.	0.742054	-0.0246067	0.805818	n.s.	0.0301942	-0.246434
320	sp|O43572|AKA10_HUMAN	AKAP10	AKA10_HUMAN A-kinase anchor protein 10, mitochondrial	0.992985	0.000761542	15.2154	0.994043	n.s.	0.919721	0.00830372	15.2162	0.941971	n.s.	15.2237	0.935308	0.00754218	0.955207	n.s.	0.795463	0.798832	n.s.	0.427933	0.0791681	15.2946	0.582547	n.s.	0.470599	0.0784066	0.547446	n.s.	0.498013	0.0708644	0.59268	n.s.	0.253034	0.0700782	15.2855	0.350733	n.s.	0.354597	0.0693166	0.499181	n.s.	0.370295	0.0617744	0.473412	n.s.	0.910997	-0.00908996
5467	sp|Q9UKA4|AKA11_HUMAN	AKAP11	AKA11_HUMAN A-kinase anchor protein 11	2.3648e-05	1.4311	14.6983	0.002262	up	0.473699	0.0807595	16.1294	0.582371	n.s.	14.7791	0.00010296	-1.35034	0.00734491	down	2.33418e-10	4.94095e-08	sig	0.56418	0.0640822	14.7624	0.700271	n.s.	9.73169e-05	-1.36702	0.00283511	down	0.894665	-0.0166773	0.923763	n.s.	5.10871e-05	1.35896	16.0573	0.00583445	up	0.233832	-0.072143	0.375509	n.s.	0.000175872	1.2782	0.00704319	up	0.000166019	1.29488
2161	sp|Q02952|AKA12_HUMAN	AKAP12	AKA12_HUMAN A-kinase anchor protein 12	0.0226556	-0.187618	20.3872	0.0509407	n.s.	0.14768	-0.0947985	20.1996	0.248593	n.s.	20.2924	0.0543299	0.0928195	0.11482	n.s.	0.0290065	0.036118	sig	0.483759	-0.050923	20.3363	0.63169	n.s.	0.0595923	0.136695	0.103336	n.s.	0.4566	0.0438754	0.553769	n.s.	0.0286976	-0.162003	20.2252	0.0695953	n.s.	0.397098	0.0256146	0.540685	n.s.	0.0790821	-0.0672049	0.147768	n.s.	0.0853318	-0.11108
2266	sp|Q12802|AKP13_HUMAN	AKAP13	AKP13_HUMAN A-kinase anchor protein 13	0.0076766	-0.141624	18.024	0.0243311	n.s.	0.00589294	-0.117453	17.8823	0.0335694	n.s.	17.9065	0.43252	0.0241708	0.537883	n.s.	0.0003283	0.000821373	sig	0.303313	-0.0304472	17.9935	0.465439	n.s.	0.0226903	0.111176	0.0501998	n.s.	0.0250735	0.0870056	0.0656698	n.s.	0.0502546	-0.122307	17.9017	0.103445	n.s.	0.70369	0.019317	0.798713	n.s.	0.916758	-0.00485378	0.94154	n.s.	0.11463	-0.0918594
2142	sp|Q02040|AK17A_HUMAN	AKAP17A	AK17A_HUMAN A-kinase anchor protein 17A	0.0109571	0.140021	17.3815	0.0307605	n.s.	0.000661092	0.16393	17.5215	0.012599	n.s.	17.5454	0.530563	0.0239086	0.62805	n.s.	0.00348453	0.00568634	sig	0.054297	0.0313896	17.4129	0.168009	n.s.	0.0288801	-0.108631	0.0598069	n.s.	0.00239646	-0.13254	0.0185958	n.s.	0.458971	0.025971	17.4075	0.558932	n.s.	0.0602914	-0.11405	0.16146	n.s.	0.0174413	-0.137959	0.054244	n.s.	0.877604	-0.00541864
5652	sp|Q9Y2D5-6|AKAP2_HUMAN	AKAP2	AKAP2_HUMAN Isoform 4 of A-kinase anchor protein 2	0.195565	-0.0659304	18.1651	0.269186	n.s.	0.483982	0.0423889	18.0992	0.591245	n.s.	18.2075	0.0382927	0.108319	0.0910027	n.s.	0.265972	0.278667	n.s.	0.895746	0.00734583	18.1725	0.935686	n.s.	0.0824998	0.0732762	0.134003	n.s.	0.499534	-0.035043	0.59381	n.s.	0.752227	0.0155653	18.1807	0.815819	n.s.	0.0126329	0.0814956	0.0668899	n.s.	0.536952	-0.0268236	0.632447	n.s.	0.832419	0.00821944
356	sp|O43823|AKAP8_HUMAN	AKAP8	AKAP8_HUMAN A-kinase anchor protein 8	0.0152746	-0.154641	19.2115	0.0386891	n.s.	0.0641674	0.101036	19.0568	0.140495	n.s.	19.3125	0.000851152	0.255676	0.0143279	n.s.	0.0231418	0.0294586	sig	0.755883	-0.0229583	19.1885	0.844391	n.s.	0.10513	0.131682	0.16214	n.s.	0.12551	-0.123994	0.205439	n.s.	0.252728	-0.100901	19.1105	0.35067	n.s.	0.486959	0.0537391	0.622698	n.s.	0.0471215	-0.201937	0.10208	n.s.	0.439036	-0.0779431
5542	sp|Q9ULX6|AKP8L_HUMAN	AKAP8L	AKP8L_HUMAN A-kinase anchor protein 8-like	0.00100656	-0.172236	19.0289	0.00748545	n.s.	0.520835	-0.0142586	18.8567	0.624264	n.s.	19.0146	0.00109555	0.157978	0.0155548	n.s.	3.29509e-05	0.000139041	sig	0.0444453	-0.073621	18.9553	0.15035	n.s.	0.0153248	0.0986151	0.0376889	n.s.	0.0723864	-0.0593624	0.137555	n.s.	0.00376498	-0.192658	18.8362	0.0200862	n.s.	0.544944	-0.0204221	0.673735	n.s.	0.00455987	-0.1784	0.0260302	n.s.	0.0264453	-0.119037
4418	sp|Q99996-6|AKAP9_HUMAN	AKAP9	AKAP9_HUMAN Isoform 6 of A-kinase anchor protein 9	0.00142484	-0.298532	18.6713	0.00906649	n.s.	0.0344161	-0.117662	18.3728	0.0914727	n.s.	18.5536	0.000982787	0.18087	0.0148023	n.s.	1.96284e-06	1.97853e-05	sig	0.610834	0.0194027	18.6907	0.737583	n.s.	4.63982e-05	0.317935	0.00237756	n.s.	0.000822894	0.137065	0.0120205	n.s.	0.00639396	-0.307081	18.3642	0.0268392	n.s.	0.872422	-0.00854888	0.920407	n.s.	0.0185492	-0.189419	0.0565541	n.s.	0.0024071	-0.326484
1047	sp|P14550|AK1A1_HUMAN	AKR1A1	AK1A1_HUMAN Alcohol dehydrogenase [NADP(+)]	0.150524	-0.156556	21.6928	0.217652	n.s.	0.162685	-0.154314	21.5362	0.266142	n.s.	21.5385	0.950421	0.00224211	0.964745	n.s.	0.052107	0.0613627	n.s.	0.828478	0.0208839	21.7137	0.893446	n.s.	0.00636435	0.17744	0.02118	n.s.	0.0109659	0.175198	0.0394625	n.s.	0.390533	-0.0842626	21.6085	0.493537	n.s.	0.0486285	0.0722935	0.142967	n.s.	0.0959266	0.0700514	0.169769	n.s.	0.0312497	-0.105147
1062	sp|P15121|ALDR_HUMAN	AKR1B1	ALDR_HUMAN Aldose reductase	0.00102802	0.798665	16.8799	0.00759739	up	0.0106108	0.463291	17.6785	0.0456389	n.s.	17.3432	0.00945538	-0.335374	0.0388206	n.s.	0.000140723	0.000426672	sig	0.195759	0.134287	17.0141	0.355182	n.s.	0.000138063	-0.664378	0.00320901	down	0.00622341	-0.329004	0.0292263	n.s.	0.975741	-0.00301609	16.8768	0.983206	n.s.	0.000157497	-0.801681	0.00887223	down	0.00284127	-0.466307	0.0208161	n.s.	0.0404775	-0.137303
2180	sp|Q04828|AK1C1_HUMAN	AKR1C1	AK1C1_HUMAN Aldo-keto reductase family 1 member C1	0.0768095	0.190816	17.6133	0.128784	n.s.	0.217982	-0.154226	17.8041	0.328999	n.s.	17.4591	0.0130158	-0.345043	0.0468646	n.s.	0.00237118	0.00410695	sig	0.726319	-0.0284945	17.5848	0.82338	n.s.	0.00295713	-0.219311	0.0135867	n.s.	0.174805	0.125732	0.263765	n.s.	0.20919	-0.15322	17.4601	0.30285	n.s.	0.0109891	-0.344036	0.0622681	n.s.	0.992656	0.00100662	0.994032	n.s.	0.157895	-0.124725
313	sp|O43488|ARK72_HUMAN	AKR7A2	ARK72_HUMAN Aflatoxin B1 aldehyde reductase member 2	0.00101811	-0.190581	18.1887	0.00756181	n.s.	0.0649609	-0.10986	17.9981	0.141627	n.s.	18.0788	0.101096	0.0807206	0.17894	n.s.	0.0097874	0.0137237	sig	0.03328	-0.130048	18.0586	0.130329	n.s.	0.157976	0.0605327	0.224583	n.s.	0.71322	-0.0201879	0.781167	n.s.	0.0720358	-0.114235	18.0744	0.134094	n.s.	0.143429	0.0763457	0.272645	n.s.	0.941736	-0.00437492	0.959222	n.s.	0.78491	0.015813
1357	sp|P31749|AKT1_HUMAN	AKT1	AKT1_HUMAN RAC-alpha serine/threonine-protein kinase	0.445785	0.0424845	16.3314	0.525871	n.s.	0.245595	-0.063327	16.3739	0.359062	n.s.	16.268	0.0107695	-0.105811	0.0417742	n.s.	0.0681033	0.0781053	n.s.	0.193005	0.0820181	16.4134	0.352741	n.s.	0.305464	0.0395336	0.383009	n.s.	0.00641803	0.145345	0.0296859	n.s.	0.916931	0.00613754	16.3375	0.939295	n.s.	0.391842	-0.036347	0.536362	n.s.	0.101758	0.0694645	0.177218	n.s.	0.135988	-0.0758806
4039	sp|Q96B36-3|AKTS1_HUMAN	AKT1S1	AKTS1_HUMAN Isoform 3 of Proline-rich AKT1 substrate 1	0.00301234	1.01143	13.8225	0.0136918	up	0.0023205	1.12358	14.8339	0.0206821	up	14.9461	0.227102	0.112151	0.327821	n.s.	0.0001589	0.000469258	sig	0.961171	0.0147828	13.8373	0.976325	n.s.	0.0156933	-0.996649	0.0383247	down	0.0114906	-1.1088	0.0404163	down	0.605051	0.117327	13.9398	0.692973	n.s.	0.00428845	-0.894105	0.0395913	down	0.00318243	-1.00626	0.0219623	down	0.735482	0.102544
1358	sp|P31751|AKT2_HUMAN	AKT2	AKT2_HUMAN RAC-beta serine/threonine-protein kinase	0.00999856	0.194477	17.8791	0.0288658	n.s.	0.177416	0.0685665	18.0736	0.283512	n.s.	17.9477	0.0528446	-0.125911	0.112787	n.s.	0.0193614	0.0251987	sig	0.259927	0.0501684	17.9293	0.421155	n.s.	0.0282712	-0.144309	0.0588354	n.s.	0.688356	-0.0183981	0.759472	n.s.	0.901833	0.00666426	17.8858	0.928302	n.s.	0.0259165	-0.187813	0.0988462	n.s.	0.316472	-0.0619022	0.420282	n.s.	0.444286	-0.0435041
5631	sp|Q9Y243|AKT3_HUMAN	AKT3	AKT3_HUMAN RAC-gamma serine/threonine-protein kinase	0.00505096	-0.242925	18.4896	0.018664	n.s.	0.0273591	-0.244392	18.2467	0.0792559	n.s.	18.2452	0.98359	-0.00146651	0.987589	n.s.	0.000786305	0.00167581	sig	0.519315	-0.036983	18.4526	0.661504	n.s.	0.0105273	0.205942	0.0291698	n.s.	0.0469961	0.207409	0.100631	n.s.	0.00429268	-0.212121	18.2775	0.0214888	n.s.	0.288655	0.0308041	0.435505	n.s.	0.633335	0.0322706	0.715389	n.s.	0.0104897	-0.175138
1025	sp|P13196|HEM1_HUMAN	ALAS1	HEM1_HUMAN 5-aminolevulinate synthase, nonspecific, mitochondrial	0.04995	0.190565	14.6425	0.0922574	n.s.	0.167521	0.123348	14.833	0.271952	n.s.	14.7658	0.233966	-0.0672165	0.335604	n.s.	0.00997148	0.0139554	sig	0.168159	-0.160992	14.4815	0.324176	n.s.	0.0108567	-0.351556	0.0297734	n.s.	0.0259403	-0.28434	0.067227	n.s.	0.364736	0.0925409	14.735	0.466506	n.s.	0.243434	-0.0980237	0.386612	n.s.	0.70657	-0.0308072	0.776338	n.s.	0.0609469	0.253533
2428	sp|Q13740-2|CD166_HUMAN	ALCAM	CD166_HUMAN Isoform 2 of CD166 antigen	0.0337064	-0.210326	18.0608	0.0687773	n.s.	0.05333	-0.11963	17.8504	0.123762	n.s.	17.9411	0.245616	0.0906967	0.348353	n.s.	0.00140223	0.00267751	sig	0.0421878	0.167904	18.2287	0.147173	n.s.	0.00757596	0.378231	0.0236579	n.s.	0.00751544	0.287534	0.0322288	n.s.	0.0502137	-0.280779	17.78	0.103411	n.s.	0.56672	-0.0704525	0.691252	n.s.	0.187857	-0.161149	0.280627	n.s.	0.0141345	-0.448683
3519	sp|Q8IZ83|A16A1_HUMAN	ALDH16A1	A16A1_HUMAN Aldehyde dehydrogenase family 16 member A1	0.0219084	-0.10846	18.4843	0.0498276	n.s.	0.000850252	-0.189342	18.3759	0.0139676	n.s.	18.295	0.0189661	-0.0808825	0.0580145	n.s.	0.00050313	0.0011635	sig	0.0228713	-0.191412	18.2929	0.108447	n.s.	0.194718	-0.0829524	0.266657	n.s.	0.968326	-0.00206986	0.977896	n.s.	0.0960351	-0.123451	18.3609	0.165851	n.s.	0.80555	-0.0149913	0.874129	n.s.	0.281553	0.0658912	0.382461	n.s.	0.399275	0.0679611
1811	sp|P54886|P5CS_HUMAN	ALDH18A1	P5CS_HUMAN Delta-1-pyrroline-5-carboxylate synthase	0.0114004	0.184349	18.5381	0.0316785	n.s.	0.0157292	0.11598	18.7224	0.0556761	n.s.	18.6541	0.214319	-0.068369	0.313956	n.s.	0.00218937	0.00386773	sig	0.0362878	0.0868776	18.625	0.135953	n.s.	0.100988	-0.0974712	0.157184	n.s.	0.449176	-0.0291023	0.547228	n.s.	0.0122823	0.237525	18.7756	0.0399986	n.s.	0.463904	0.053176	0.601917	n.s.	0.106187	0.121545	0.182752	n.s.	0.060543	0.150647
773	sp|P00352|AL1A1_HUMAN	ALDH1A1	AL1A1_HUMAN Retinal dehydrogenase 1	0.00904252	1.01359	14.6638	0.0271346	up	0.0276151	1.1885	15.6774	0.0797029	n.s.	15.8523	0.662393	0.174919	0.73936	n.s.	0.0171022	0.0225205	sig	0.952636	0.0191297	14.6829	0.971151	n.s.	0.0381626	-0.994456	0.0735338	n.s.	0.052644	-1.16937	0.108984	n.s.	0.0286942	0.669587	15.3334	0.0695953	n.s.	0.216387	-0.343998	0.356753	n.s.	0.227034	-0.518917	0.324718	n.s.	0.109951	0.650458
1346	sp|P30837|AL1B1_HUMAN	ALDH1B1	AL1B1_HUMAN Aldehyde dehydrogenase X, mitochondrial	0.116377	0.088565	19.5417	0.17865	n.s.	0.0794523	0.0886028	19.6303	0.162049	n.s.	19.6303	0.99907	3.77088e-05	0.999693	n.s.	0.00825858	0.0118091	sig	0.402554	-0.0546836	19.487	0.560737	n.s.	0.0565984	-0.143249	0.0990723	n.s.	0.0424553	-0.143286	0.0934394	n.s.	0.0756218	0.190074	19.7318	0.138765	n.s.	0.254943	0.101509	0.39922	n.s.	0.236341	0.101471	0.334717	n.s.	0.0456894	0.244757
2777	sp|Q3SY69|AL1L2_HUMAN	ALDH1L2	AL1L2_HUMAN Mitochondrial 10-formyltetrahydrofolate dehydrogenase	0.808079	-0.00853034	18.7005	0.846202	n.s.	0.00839196	-0.145642	18.692	0.0399958	n.s.	18.5548	0.00123978	-0.137112	0.0161498	n.s.	6.73901e-05	0.000240462	sig	0.0140567	0.149692	18.8502	0.0871488	n.s.	0.0036144	0.158222	0.0153018	n.s.	0.000184652	0.295334	0.00789001	n.s.	0.0752259	0.108163	18.8087	0.13821	n.s.	0.0366505	0.116693	0.121066	n.s.	0.00200121	0.253805	0.0183507	n.s.	0.362749	-0.0415292
832	sp|P05091|ALDH2_HUMAN	ALDH2	ALDH2_HUMAN Aldehyde dehydrogenase, mitochondrial	0.000705	0.388025	19.4596	0.00634072	n.s.	0.00972467	0.188625	19.8476	0.0434677	n.s.	19.6482	0.0145827	-0.1994	0.0499894	n.s.	2.11886e-05	0.00010277	sig	0.0085436	0.137259	19.5968	0.0712133	n.s.	0.00293177	-0.250766	0.0135121	n.s.	0.249825	-0.0513659	0.346609	n.s.	0.00436766	0.350415	19.81	0.0217722	n.s.	0.598038	-0.0376093	0.71791	n.s.	0.0688132	0.161791	0.133536	n.s.	0.0221242	0.213157
1708	sp|P51648-2|AL3A2_HUMAN	ALDH3A2	AL3A2_HUMAN Isoform 2 of Fatty aldehyde dehydrogenase	0.00548878	0.3991	19.0855	0.0195505	n.s.	0.00851721	0.278904	19.4846	0.0403529	n.s.	19.3644	0.116878	-0.120196	0.198776	n.s.	0.000206602	0.000569739	sig	0.221397	-0.0850905	19.0004	0.383242	n.s.	0.0013791	-0.484191	0.00871423	n.s.	0.000946639	-0.363994	0.0129797	n.s.	0.00671438	0.479894	19.5653	0.0276472	n.s.	0.441152	0.080794	0.581952	n.s.	0.0733566	0.200991	0.139982	n.s.	0.00254172	0.564985
1319	sp|P30038|AL4A1_HUMAN	ALDH4A1	AL4A1_HUMAN Delta-1-pyrroline-5-carboxylate dehydrogenase, mitochondrial	0.232045	-0.131086	20.0341	0.309619	n.s.	0.529747	-0.0639239	19.903	0.631552	n.s.	19.9702	0.304146	0.0671619	0.412084	n.s.	0.00545415	0.00831449	sig	0.0174353	-0.416259	19.6178	0.0961643	n.s.	0.0208772	-0.285173	0.0471696	n.s.	0.0102103	-0.352335	0.0381085	n.s.	0.0853959	-0.284023	19.7501	0.151403	n.s.	0.204593	-0.152938	0.342936	n.s.	0.0946339	-0.2201	0.168185	n.s.	0.308698	0.132235
1709	sp|P51649-2|SSDH_HUMAN	ALDH5A1	SSDH_HUMAN Isoform 2 of Succinate-semialdehyde dehydrogenase, mitochondrial	0.0221176	-0.155644	18.5933	0.0500539	n.s.	0.216305	-0.0827528	18.4377	0.327553	n.s.	18.5106	0.119818	0.0728909	0.202383	n.s.	0.000234637	0.000629274	sig	0.558528	0.0284492	18.6218	0.6959	n.s.	0.000154772	0.184093	0.00328794	n.s.	0.0463518	0.111202	0.0996608	n.s.	0.110009	0.119531	18.7129	0.183668	n.s.	0.00231543	0.275175	0.029327	n.s.	0.020257	0.202284	0.0597032	n.s.	0.0948428	0.0910816
2149	sp|Q02252|MMSA_HUMAN	ALDH6A1	MMSA_HUMAN Methylmalonate-semialdehyde dehydrogenase [acylating], mitochondrial	0.0117569	0.242351	19.2841	0.0323055	n.s.	0.00730053	0.285449	19.5264	0.0369692	n.s.	19.5695	0.191041	0.0430978	0.287896	n.s.	0.000389269	0.000940562	sig	0.0385213	0.181012	19.4651	0.14054	n.s.	0.137018	-0.0613385	0.200223	n.s.	0.0423313	-0.104436	0.0932359	n.s.	0.0524094	0.205187	19.4893	0.106526	n.s.	0.546223	-0.0371641	0.674894	n.s.	0.238057	-0.0802619	0.336505	n.s.	0.71116	0.0241744
1616	sp|P49419-2|AL7A1_HUMAN	ALDH7A1	AL7A1_HUMAN Isoform 2 of Alpha-aminoadipic semialdehyde dehydrogenase	0.777292	-0.0134015	21.2263	0.821761	n.s.	0.532124	-0.0310794	21.2129	0.63319	n.s.	21.1953	0.44749	-0.017678	0.551982	n.s.	0.00170772	0.00316599	sig	0.167664	0.0724888	21.2988	0.323591	n.s.	0.00463591	0.0858903	0.0176665	n.s.	0.004805	0.103568	0.0256827	n.s.	0.0593633	0.127282	21.3536	0.115891	n.s.	0.00676117	0.140683	0.0487222	n.s.	0.00564839	0.158361	0.0288188	n.s.	0.0963853	0.0547931
1603	sp|P49189|AL9A1_HUMAN	ALDH9A1	AL9A1_HUMAN 4-trimethylaminobutyraldehyde dehydrogenase	4.26679e-07	0.571889	19.4286	0.00126446	n.s.	0.00203461	0.387225	20.0005	0.0196334	n.s.	19.8158	0.0275871	-0.184664	0.0733224	n.s.	2.0249e-06	2.01369e-05	sig	0.0174416	0.0811813	19.5098	0.0961643	n.s.	2.18299e-05	-0.490708	0.0020164	n.s.	0.00602643	-0.306044	0.0287821	n.s.	0.000573985	0.233598	19.6622	0.0101033	n.s.	0.000150104	-0.338292	0.00887223	n.s.	0.058738	-0.153628	0.119759	n.s.	0.00745301	0.152416
809	sp|P04075-2|ALDOA_HUMAN	ALDOA	ALDOA_HUMAN Isoform 2 of Fructose-bisphosphate aldolase A	0.208194	0.0425231	21.0094	0.28328	n.s.	0.529674	-0.0142489	21.0519	0.631552	n.s.	20.9951	0.173192	-0.056772	0.266834	n.s.	5.44209e-05	0.000203024	sig	0.000974851	-0.136733	20.8726	0.0470361	n.s.	0.00473546	-0.179256	0.0178529	n.s.	0.00794703	-0.122484	0.0332038	n.s.	0.335244	-0.0269567	20.9824	0.436318	n.s.	0.131923	-0.0694798	0.258926	n.s.	0.705337	-0.0127078	0.775321	n.s.	0.0177285	0.109776
830	sp|P05062|ALDOB_HUMAN	ALDOB	ALDOB_HUMAN Fructose-bisphosphate aldolase B	0.00531596	0.814091	15.1952	0.0192355	up	0.0177796	0.873279	16.0093	0.0598659	n.s.	16.0685	0.814706	0.0591878	0.861817	n.s.	0.0261032	0.0328269	sig	0.167637	0.290428	15.4856	0.323591	n.s.	0.0491607	-0.523663	0.0888069	n.s.	0.0822919	-0.582851	0.150678	n.s.	0.0198226	0.549465	15.7447	0.0539244	n.s.	0.181077	-0.264627	0.318225	n.s.	0.241031	-0.323815	0.34006	n.s.	0.236488	0.259037
957	sp|P09972|ALDOC_HUMAN	ALDOC	ALDOC_HUMAN Fructose-bisphosphate aldolase C	0.161505	0.0837085	19.6735	0.23066	n.s.	0.0422208	-0.164243	19.7572	0.104968	n.s.	19.5092	0.00303487	-0.247951	0.0223605	n.s.	1.1709e-05	6.89733e-05	sig	0.0906524	-0.115147	19.5583	0.222852	n.s.	0.00371847	-0.198855	0.0154649	n.s.	0.311908	0.049096	0.410544	n.s.	0.155373	0.0925175	19.766	0.239442	n.s.	0.810483	0.00880899	0.878036	n.s.	0.00420421	0.25676	0.0248686	n.s.	0.00578001	0.207664
4489	sp|Q9BT22|ALG1_HUMAN	ALG1	ALG1_HUMAN Chitobiosyldiphosphodolichol beta-mannosyltransferase	0.00204046	0.53301	15.6338	0.0111295	n.s.	0.00787838	0.336174	16.1668	0.0385037	n.s.	15.97	0.0319862	-0.196835	0.0804613	n.s.	1.70623e-06	1.82315e-05	sig	0.00888779	0.331991	15.9658	0.0719644	n.s.	0.0325925	-0.201018	0.0651741	n.s.	0.942724	-0.00418304	0.961377	n.s.	0.000649424	0.813697	16.4475	0.0105168	up	0.0234736	0.280687	0.0941327	n.s.	0.00276396	0.477522	0.0204992	n.s.	0.00287477	0.481706
2756	sp|Q2TAA5|ALG11_HUMAN	ALG11	ALG11_HUMAN GDP-Man:Man(3)GlcNAc(2)-PP-Dol alpha-1,2-mannosyltransferase	0.00131028	0.486266	14.9135	0.0087455	n.s.	0.804077	0.0302257	15.3998	0.859346	n.s.	14.9438	0.0102394	-0.45604	0.0406219	n.s.	1.17344e-05	6.89977e-05	sig	0.00196514	0.663975	15.5775	0.0493692	up	0.0734018	0.177709	0.121898	n.s.	0.00644293	0.63375	0.0297408	up	0.0024527	1.01077	15.9243	0.0166329	up	0.0191519	0.524508	0.0835885	n.s.	0.00434742	0.980548	0.0253141	up	0.0882794	0.346799
4965	sp|Q9NP73|ALG13_HUMAN	ALG13	ALG13_HUMAN Putative bifunctional UDP-N-acetylglucosamine transferase and deubiquitinase ALG13	0.255116	0.0632475	16.1051	0.334327	n.s.	0.209115	0.0696789	16.1683	0.319875	n.s.	16.1748	0.837103	0.00643143	0.879545	n.s.	0.293842	0.306297	n.s.	0.473833	0.0413408	16.1464	0.624368	n.s.	0.593257	-0.0219067	0.658225	n.s.	0.480309	-0.0283381	0.577032	n.s.	0.525226	0.032183	16.1373	0.622354	n.s.	0.342102	-0.0310645	0.489531	n.s.	0.238047	-0.0374959	0.336505	n.s.	0.812094	-0.00915782
4806	sp|Q9H553|ALG2_HUMAN	ALG2	ALG2_HUMAN Alpha-1,3/1,6-mannosyltransferase ALG2	0.0284241	0.386165	15.3331	0.0601892	n.s.	0.0986871	0.267467	15.7193	0.186517	n.s.	15.6006	0.079685	-0.118698	0.150412	n.s.	0.00101159	0.00204841	sig	0.325365	0.140007	15.4731	0.487533	n.s.	0.00867699	-0.246157	0.0258596	n.s.	0.144547	-0.12746	0.227853	n.s.	0.0196506	0.530834	15.864	0.0536476	n.s.	0.155776	0.14467	0.288711	n.s.	0.0515247	0.263368	0.108834	n.s.	0.015289	0.390827
5850	sp|Q9Y673|ALG5_HUMAN	ALG5	ALG5_HUMAN Dolichyl-phosphate beta-glucosyltransferase	0.0287263	0.2268	17.1237	0.0607296	n.s.	0.0128834	0.241886	17.3505	0.0501749	n.s.	17.3656	0.76823	0.0150856	0.824574	n.s.	7.53647e-07	1.08738e-05	sig	0.726308	0.0225641	17.1463	0.82338	n.s.	0.0170767	-0.204236	0.0406807	n.s.	0.00367995	-0.219322	0.0225089	n.s.	0.000963362	0.483918	17.6076	0.0114886	n.s.	0.00533182	0.257118	0.0433763	n.s.	0.000989437	0.242033	0.0134642	n.s.	0.000182616	0.461354
4826	sp|Q9H6U8-3|ALG9_HUMAN	ALG9	ALG9_HUMAN Isoform 3 of Alpha-1,2-mannosyltransferase ALG9	0.0473541	0.29294	15.5853	0.0885667	n.s.	0.00958769	0.280171	15.8783	0.0432797	n.s.	15.8655	0.897579	-0.0127691	0.928114	n.s.	4.61852e-05	0.000179314	sig	0.0190309	0.211183	15.7965	0.0995552	n.s.	0.416146	-0.0817573	0.4932	n.s.	0.0991883	-0.0689881	0.171546	n.s.	0.00152269	0.702707	16.288	0.0138407	up	0.023921	0.409767	0.0949632	n.s.	0.00593121	0.422536	0.0295018	n.s.	0.00290245	0.491524
3095	sp|Q6P6C2-1|ALKB5_HUMAN	ALKBH5	ALKB5_HUMAN Isoform 1 of RNA demethylase ALKBH5	0.133786	-0.113391	15.7714	0.198364	n.s.	0.626383	0.0373196	15.6581	0.715608	n.s.	15.8088	0.128347	0.15071	0.212295	n.s.	0.251285	0.263932	n.s.	0.708989	0.0319627	15.8034	0.810136	n.s.	0.169477	0.145353	0.237413	n.s.	0.957477	-0.00535684	0.971223	n.s.	0.88049	-0.00617895	15.7653	0.913152	n.s.	0.106739	0.107212	0.228062	n.s.	0.531621	-0.0434985	0.627798	n.s.	0.630456	-0.0381417
3759	sp|Q8TCU4|ALMS1_HUMAN	ALMS1	ALMS1_HUMAN Alstrom syndrome protein 1	0.00182643	-0.187895	17.6543	0.0103789	n.s.	0.643261	-0.0213718	17.4664	0.728848	n.s.	17.633	0.0137033	0.166523	0.0480588	n.s.	0.000148965	0.000446216	sig	0.519186	-0.0170865	17.6372	0.661483	n.s.	0.000721966	0.170808	0.00651307	n.s.	0.917352	0.00428525	0.94166	n.s.	0.0219396	-0.120908	17.5334	0.0570528	n.s.	0.0830127	0.0669863	0.196257	n.s.	0.0912209	-0.0995367	0.164037	n.s.	0.0205587	-0.103822
4280	sp|Q96Q42|ALS2_HUMAN	ALS2	ALS2_HUMAN Alsin	0.578988	-0.0569333	14.3432	0.650182	n.s.	0.183132	-0.107719	14.2862	0.28999	n.s.	14.2355	0.567205	-0.0507852	0.660112	n.s.	0.0485896	0.0575865	n.s.	0.236745	-0.120254	14.2229	0.398566	n.s.	0.554144	-0.0633206	0.623381	n.s.	0.870654	-0.0125353	0.904885	n.s.	0.326389	-0.0839476	14.2592	0.427421	n.s.	0.775048	-0.0270142	0.850372	n.s.	0.703658	0.023771	0.773906	n.s.	0.672855	0.0363064
3357	sp|Q86V81|THOC4_HUMAN	ALYREF	THOC4_HUMAN THO complex subunit 4	0.176633	-0.107528	19.1503	0.247846	n.s.	0.0663253	0.149934	19.0428	0.143628	n.s.	19.3003	0.00184593	0.257463	0.0182922	n.s.	0.005697	0.00863804	sig	0.0567168	0.216054	19.3664	0.171335	n.s.	0.00778358	0.323582	0.0240528	n.s.	0.329527	0.0661195	0.428313	n.s.	0.0658022	0.175867	19.3262	0.125098	n.s.	0.00495568	0.283396	0.0422523	n.s.	0.576454	0.0259329	0.667443	n.s.	0.595533	-0.0401866
5703	sp|Q9Y303-3|NAGA_HUMAN	AMDHD2	NAGA_HUMAN Isoform 3 of Putative N-acetylglucosamine-6-phosphate deacetylase	0.222185	-0.0622367	15.1216	0.298954	n.s.	0.0884938	-0.103659	15.0593	0.173447	n.s.	15.0179	0.0881536	-0.041422	0.16215	n.s.	0.161952	0.174272	n.s.	0.669334	0.0288477	15.1504	0.782322	n.s.	0.11983	0.0910845	0.180261	n.s.	0.0542743	0.132506	0.111079	n.s.	0.90246	-0.00942649	15.1121	0.928786	n.s.	0.417451	0.0528103	0.55877	n.s.	0.196262	0.0942322	0.290304	n.s.	0.632763	-0.0382742
2802	sp|Q4VCS5|AMOT_HUMAN	AMOT	AMOT_HUMAN Angiomotin	0.00325374	-0.31071	15.6386	0.01439	n.s.	0.00781364	-0.204964	15.3279	0.0383898	n.s.	15.4337	0.10103	0.105746	0.178923	n.s.	1.07854e-06	1.3771e-05	sig	0.323221	-0.040736	15.5979	0.485363	n.s.	0.00404261	0.269974	0.0162903	n.s.	0.0111442	0.164228	0.0396944	n.s.	0.000133487	-0.440097	15.1985	0.00814992	n.s.	0.0345596	-0.129387	0.117014	n.s.	0.00166091	-0.235133	0.0168879	n.s.	7.27335e-05	-0.399361
2123	sp|Q01433|AMPD2_HUMAN	AMPD2	AMPD2_HUMAN AMP deaminase 2	0.0620554	-0.0545267	17.4119	0.109075	n.s.	0.00174461	-0.129236	17.3574	0.017898	n.s.	17.2827	0.0417673	-0.0747095	0.0955811	n.s.	2.18793e-06	2.13639e-05	sig	0.132074	-0.0302924	17.3816	0.279673	n.s.	0.37664	0.0242343	0.454381	n.s.	0.00941819	0.0989438	0.0364138	n.s.	0.0225162	0.0382061	17.4501	0.0581245	n.s.	0.0119208	0.0927328	0.0654816	n.s.	0.000643021	0.167442	0.0116495	n.s.	0.0128506	0.0684985
1615	sp|P49418|AMPH_HUMAN	AMPH	AMPH_HUMAN Amphiphysin	0.0434806	0.102007	19.2224	0.0828381	n.s.	0.285274	0.0476124	19.3244	0.400858	n.s.	19.27	0.154777	-0.0543947	0.244174	n.s.	0.00963533	0.0135328	sig	0.089931	-0.0939672	19.1285	0.221898	n.s.	0.00520207	-0.195974	0.0188195	n.s.	0.0221415	-0.14158	0.060337	n.s.	0.775505	-0.0152176	19.2072	0.835409	n.s.	0.0571069	-0.117225	0.156353	n.s.	0.253908	-0.0628301	0.352981	n.s.	0.191484	0.0787496
1593	sp|P48728|GCST_HUMAN	AMT	GCST_HUMAN Aminomethyltransferase, mitochondrial	8.86638e-05	0.70729	17.2233	0.00289301	up	4.36156e-05	0.675962	17.9305	0.00487754	up	17.8992	0.542878	-0.031328	0.640454	n.s.	1.4748e-08	7.80457e-07	sig	0.000313917	0.330819	17.5541	0.0349206	n.s.	0.000883894	-0.376471	0.00710601	n.s.	0.000471133	-0.345143	0.0106202	n.s.	0.00112786	0.388099	17.6114	0.0122433	n.s.	0.00470667	-0.319191	0.0414928	n.s.	0.00431959	-0.287863	0.0252487	n.s.	0.270306	0.05728
4733	sp|Q9H1A4|APC1_HUMAN	ANAPC1	APC1_HUMAN Anaphase-promoting complex subunit 1	0.012091	-0.281796	17.2589	0.032858	n.s.	0.196407	-0.16549	16.9771	0.305218	n.s.	17.0934	0.291888	0.116306	0.398947	n.s.	0.0881407	0.0986796	n.s.	0.0878029	-0.171803	17.0871	0.218659	n.s.	0.141234	0.109993	0.205322	n.s.	0.954582	-0.00631267	0.969263	n.s.	0.778357	0.0416766	17.3006	0.837415	n.s.	0.0677992	0.323473	0.173659	n.s.	0.253546	0.207167	0.352597	n.s.	0.192479	0.21348
5456	sp|Q9UJX6|ANC2_HUMAN	ANAPC2	ANC2_HUMAN Anaphase-promoting complex subunit 2	0.405677	-0.0638304	14.4665	0.486829	n.s.	0.163869	-0.127339	14.4027	0.267636	n.s.	14.3392	0.406086	-0.0635089	0.51385	n.s.	0.148131	0.16036	n.s.	0.644434	0.0271535	14.4937	0.762808	n.s.	0.115647	0.0909838	0.174947	n.s.	0.0462255	0.154493	0.0994891	n.s.	0.219841	0.188876	14.6554	0.313899	n.s.	0.116294	0.252707	0.240416	n.s.	0.0715436	0.316216	0.137318	n.s.	0.246689	0.161723
5455	sp|Q9UJX4|APC5_HUMAN	ANAPC5	APC5_HUMAN Anaphase-promoting complex subunit 5	0.101432	0.0566476	17.1621	0.160103	n.s.	0.27285	0.0437911	17.2187	0.388652	n.s.	17.2059	0.604933	-0.0128565	0.691635	n.s.	0.00971874	0.0136435	sig	0.0164907	-0.130464	17.0316	0.0938843	n.s.	0.000781776	-0.187112	0.00682811	n.s.	0.00427723	-0.174255	0.024306	n.s.	0.12827	-0.0759296	17.0861	0.206985	n.s.	0.0117908	-0.132577	0.0650082	n.s.	0.0324218	-0.119721	0.0799553	n.s.	0.20154	0.0545344
5454	sp|Q9UJX3|APC7_HUMAN	ANAPC7	APC7_HUMAN Anaphase-promoting complex subunit 7	5.06053e-05	0.568524	15.486	0.00247883	n.s.	1.91057e-05	0.6392	16.0546	0.00354991	up	16.1252	0.15157	0.0706767	0.240244	n.s.	4.00693e-05	0.000161011	sig	0.572436	0.0644286	15.5505	0.706839	n.s.	0.00983644	-0.504095	0.0279612	n.s.	0.00599384	-0.574772	0.0287175	n.s.	0.665002	0.0294163	15.5155	0.744516	n.s.	0.00149137	-0.539108	0.0231397	n.s.	0.000854541	-0.609784	0.0128877	down	0.788481	-0.0350123
2962	sp|Q5VTE6|ANGE2_HUMAN	ANGEL2	ANGE2_HUMAN Protein angel homolog 2	0.0399555	-0.223718	16.4113	0.0780028	n.s.	0.467673	-0.0408787	16.1876	0.576712	n.s.	16.3704	0.0313024	0.182839	0.0793877	n.s.	0.000582911	0.00130769	sig	0.145139	0.12735	16.5387	0.296226	n.s.	0.00916393	0.351068	0.0268485	n.s.	0.0293769	0.168228	0.0727914	n.s.	0.461913	-0.0458868	16.3654	0.561592	n.s.	0.043886	0.177831	0.135516	n.s.	0.86679	-0.00500818	0.904296	n.s.	0.036764	-0.173236
5489	sp|Q9UKU9|ANGL2_HUMAN	ANGPTL2	ANGL2_HUMAN Angiopoietin-related protein 2	0.00682232	0.48536	14.5034	0.0223945	n.s.	0.0129629	0.57482	14.9887	0.0502757	n.s.	15.0782	0.595589	0.0894605	0.683771	n.s.	0.0314409	0.0388149	sig	0.245326	-0.133001	14.3703	0.407868	n.s.	0.00772519	-0.618361	0.0239598	down	0.0108347	-0.707821	0.0391567	down	0.198524	0.293899	14.7973	0.291106	n.s.	0.405358	-0.191461	0.548817	n.s.	0.284028	-0.280921	0.385226	n.s.	0.108821	0.4269
1081	sp|P16157-21|ANK1_HUMAN	ANK1	ANK1_HUMAN Isoform Br21 of Ankyrin-1	0.488715	0.0491208	14.529	0.566852	n.s.	0.584491	0.0512105	14.5781	0.680203	n.s.	14.5802	0.975802	0.00208971	0.983022	n.s.	0.0526268	0.0618764	n.s.	0.894711	-0.00924648	14.5197	0.9351	n.s.	0.147848	-0.0583673	0.212848	n.s.	0.410516	-0.060457	0.510517	n.s.	0.0500245	0.191472	14.7204	0.103102	n.s.	0.0216907	0.142351	0.0897145	n.s.	0.112679	0.140261	0.190705	n.s.	0.00789691	0.200718
2125	sp|Q01484|ANK2_HUMAN	ANK2	ANK2_HUMAN Ankyrin-2	0.00313795	-0.392045	21.1796	0.0140686	n.s.	0.00395512	-0.338755	20.7876	0.0272265	n.s.	20.8409	0.129007	0.0532895	0.21315	n.s.	3.26609e-05	0.000138371	sig	0.0640733	-0.177323	21.0023	0.183246	n.s.	0.0121764	0.214721	0.0321024	n.s.	0.019991	0.161432	0.0568555	n.s.	0.0104022	-0.367212	20.8124	0.0358035	n.s.	0.716854	0.0248324	0.806989	n.s.	0.654944	-0.028457	0.73402	n.s.	0.0571186	-0.189889
2287	sp|Q12955|ANK3_HUMAN	ANK3	ANK3_HUMAN Ankyrin-3	0.0842877	-0.0519921	19.6359	0.138732	n.s.	0.00298478	-0.0880511	19.5839	0.0234419	n.s.	19.5479	0.238402	-0.036059	0.340483	n.s.	7.89533e-06	5.26915e-05	sig	0.00171055	-0.146362	19.4896	0.0481465	n.s.	0.0331888	-0.0943701	0.0659879	n.s.	0.0667357	-0.058311	0.129601	n.s.	0.00419321	-0.175182	19.4607	0.0212058	n.s.	0.0295044	-0.12319	0.106727	n.s.	0.0547026	-0.0871307	0.113523	n.s.	0.46011	-0.0288197
5315	sp|Q9P2R3-4|ANFY1_HUMAN	ANKFY1	ANFY1_HUMAN Isoform 4 of Ankyrin repeat and FYVE domain-containing protein 1	0.873283	0.00629162	18.3594	0.899518	n.s.	0.00475802	-0.232297	18.3657	0.0300648	n.s.	18.1271	0.00126063	-0.238589	0.01623	n.s.	0.00328889	0.00541629	sig	0.561309	-0.0213052	18.3381	0.697605	n.s.	0.200633	-0.0275968	0.273117	n.s.	0.00109837	0.210992	0.013695	n.s.	0.113666	-0.118759	18.2407	0.188253	n.s.	0.0721161	-0.125051	0.17982	n.s.	0.105102	0.113538	0.181351	n.s.	0.118431	-0.0974542
3467	sp|Q8IWZ3-6|ANKH1_HUMAN	ANKHD1	ANKH1_HUMAN Isoform 6 of Ankyrin repeat and KH domain-containing protein 1	0.00604765	-0.191829	18.7827	0.0208035	n.s.	0.0410033	-0.115539	18.5908	0.103108	n.s.	18.6671	0.0831112	0.0762893	0.155003	n.s.	0.00692364	0.0101954	sig	0.0935884	-0.105857	18.6768	0.227149	n.s.	0.121733	0.0859715	0.1822	n.s.	0.844123	0.00968215	0.885351	n.s.	0.00623733	-0.217703	18.565	0.0264594	n.s.	0.513047	-0.0258747	0.646044	n.s.	0.0580875	-0.102164	0.118801	n.s.	0.0814667	-0.111846
3395	sp|Q86XL3|ANKL2_HUMAN	ANKLE2	ANKL2_HUMAN Ankyrin repeat and LEM domain-containing protein 2	0.000211861	0.267963	17.095	0.00392832	n.s.	0.247872	0.0701614	17.363	0.361767	n.s.	17.1652	0.0226109	-0.197802	0.0644179	n.s.	0.0085277	0.012147	sig	0.363294	0.0455051	17.1405	0.524158	n.s.	0.00962049	-0.222458	0.0276397	n.s.	0.733013	-0.0246562	0.798341	n.s.	0.00304636	0.343257	17.4383	0.0183117	n.s.	0.25282	0.075294	0.396839	n.s.	0.0207908	0.273096	0.0607328	n.s.	0.0122981	0.297752
3427	sp|Q8IV38|ANKY2_HUMAN	ANKMY2	ANKY2_HUMAN Ankyrin repeat and MYND domain-containing protein 2	0.304945	-0.0748975	18.0335	0.385951	n.s.	0.00226565	-0.112663	17.9586	0.0205497	n.s.	17.9208	0.590765	-0.0377659	0.679632	n.s.	0.0228412	0.029114	sig	0.0086428	-0.0761237	17.9573	0.0712687	n.s.	0.985767	-0.00122621	0.990446	n.s.	0.133786	0.0365397	0.214833	n.s.	0.074574	-0.0296767	18.0038	0.137352	n.s.	0.517854	0.0452208	0.649867	n.s.	0.00775307	0.0829867	0.0338134	n.s.	0.0471707	0.046447
3138	sp|Q6UB99|ANR11_HUMAN	ANKRD11	ANR11_HUMAN Ankyrin repeat domain-containing protein 11	0.155064	-0.174802	17.3626	0.222966	n.s.	0.971864	-0.00379699	17.1878	0.979171	n.s.	17.3588	0.0110723	0.171005	0.0423883	n.s.	0.0895867	0.100147	n.s.	0.64715	0.0523637	17.4149	0.764837	n.s.	0.0101612	0.227166	0.0285257	n.s.	0.341776	0.0561606	0.440658	n.s.	0.374566	-0.122225	17.2404	0.477021	n.s.	0.541171	0.0525773	0.670609	n.s.	0.214865	-0.118428	0.311045	n.s.	0.113353	-0.174588
3137	sp|Q6UB98|ANR12_HUMAN	ANKRD12	ANR12_HUMAN Ankyrin repeat domain-containing protein 12	0.00532355	-0.385468	15.3655	0.0192512	n.s.	0.00789165	-0.258464	14.9801	0.0385287	n.s.	15.1071	0.0841821	0.127003	0.15668	n.s.	0.000617977	0.00137697	sig	0.128342	-0.0959708	15.2696	0.274218	n.s.	0.00560834	0.289497	0.0196523	n.s.	0.00350014	0.162494	0.0221249	n.s.	0.0106758	-0.377139	14.9884	0.0365151	n.s.	0.927039	0.00832896	0.956802	n.s.	0.173343	-0.118674	0.264046	n.s.	0.0159587	-0.281168
3512	sp|Q8IZ07|AN13A_HUMAN	ANKRD13A	AN13A_HUMAN Ankyrin repeat domain-containing protein 13A	0.00887716	0.169896	16.4809	0.026817	n.s.	0.198991	0.0913559	16.6508	0.308264	n.s.	16.5723	0.192555	-0.07854	0.289369	n.s.	0.00990748	0.0138789	sig	0.77627	-0.0131889	16.4677	0.857906	n.s.	0.0034182	-0.183085	0.0147129	n.s.	0.134933	-0.104545	0.216207	n.s.	0.400252	0.03967	16.5206	0.502015	n.s.	0.00927852	-0.130226	0.0571623	n.s.	0.400573	-0.0516858	0.504397	n.s.	0.227368	0.0528589
486	sp|O75179|ANR17_HUMAN	ANKRD17	ANR17_HUMAN Ankyrin repeat domain-containing protein 17	0.0209163	-0.354901	18.3998	0.0481653	n.s.	0.264774	-0.168497	18.0449	0.380071	n.s.	18.2313	0.170978	0.186404	0.264178	n.s.	0.00175362	0.00323439	sig	0.00486583	-0.859511	17.5403	0.0610222	n.s.	0.021255	-0.50461	0.0476924	n.s.	0.0132272	-0.691014	0.0442174	down	0.0297552	-0.569106	17.8307	0.071353	n.s.	0.248779	-0.214205	0.392503	n.s.	0.0918279	-0.400609	0.164978	n.s.	0.216497	0.290406
3374	sp|Q86W74|ANR46_HUMAN	ANKRD46	ANR46_HUMAN Ankyrin repeat domain-containing protein 46	0.00024935	2.24937	13.1264	0.00420653	up	0.00280998	1.29217	15.3758	0.0227229	up	14.4186	0.00107495	-0.957196	0.0155396	down	6.46953e-06	4.58017e-05	sig	0.48355	0.134202	13.2606	0.631685	n.s.	5.20599e-06	-2.11516	0.00119292	down	0.000303884	-1.15797	0.00891644	down	0.0790607	0.409034	13.5355	0.143388	n.s.	9.89377e-06	-1.84033	0.00379609	down	0.000900721	-0.883138	0.0131492	down	0.00160808	0.274831
5524	sp|Q9ULJ7|ANR50_HUMAN	ANKRD50	ANR50_HUMAN Ankyrin repeat domain-containing protein 50	0.0277916	-0.140328	17.8118	0.0592309	n.s.	0.00363415	-0.263969	17.6715	0.0261719	n.s.	17.5478	0.0010486	-0.123641	0.015308	n.s.	8.4821e-06	5.54282e-05	sig	0.0720881	-0.10603	17.7058	0.196354	n.s.	0.0960618	0.0342985	0.150903	n.s.	0.00134815	0.15794	0.0144332	n.s.	0.00490547	-0.26912	17.5427	0.0231396	n.s.	0.00686332	-0.128792	0.0487222	n.s.	0.862193	-0.00515066	0.901273	n.s.	0.0046303	-0.16309
3631	sp|Q8NB46|ANR52_HUMAN	ANKRD52	ANR52_HUMAN Serine/threonine-protein phosphatase 6 regulatory ankyrin repeat subunit C	0.00698319	0.471872	14.8385	0.022749	n.s.	0.78623	-0.0262866	15.3104	0.844506	n.s.	14.8122	0.00246052	-0.498159	0.0203395	n.s.	9.45444e-05	0.000314282	sig	0.252909	-0.124433	14.7141	0.413857	n.s.	0.0014667	-0.596305	0.0090084	down	0.256967	-0.0981467	0.354034	n.s.	0.562193	-0.0707777	14.7677	0.655929	n.s.	0.0053388	-0.54265	0.0433763	n.s.	0.67015	-0.0444911	0.746192	n.s.	0.617932	0.0536556
3926	sp|Q92625|ANS1A_HUMAN	ANKS1A	ANS1A_HUMAN Ankyrin repeat and SAM domain-containing protein 1A	0.00447529	-0.137932	16.4929	0.0174049	n.s.	0.00653955	-0.211579	16.355	0.035475	n.s.	16.2813	0.119963	-0.0736469	0.20257	n.s.	4.30597e-05	0.00017037	sig	0.0656794	-0.101698	16.3912	0.185815	n.s.	0.383233	0.0362337	0.460641	n.s.	0.0910241	0.109881	0.161915	n.s.	0.00163264	-0.191005	16.3019	0.0142723	n.s.	0.051529	-0.0530734	0.148043	n.s.	0.618948	0.0205735	0.70224	n.s.	0.0779872	-0.0893071
3299	sp|Q7Z6G8|ANS1B_HUMAN	ANKS1B	ANS1B_HUMAN Ankyrin repeat and sterile alpha motif domain-containing protein 1B	0.578454	0.0356382	14.9246	0.649952	n.s.	0.0220865	-0.238101	14.9603	0.0684533	n.s.	14.6865	0.00296548	-0.27374	0.0222222	n.s.	0.00144245	0.00274547	sig	0.924112	-0.00803726	14.9166	0.954052	n.s.	0.517078	-0.0436754	0.590619	n.s.	0.0274667	0.230064	0.0697253	n.s.	0.0576221	-0.17479	14.7498	0.113577	n.s.	0.00840376	-0.210428	0.0536736	n.s.	0.290182	0.0633116	0.392046	n.s.	0.0716245	-0.166753
4862	sp|Q9H8Y5|ANKZ1_HUMAN	ANKZF1	ANKZ1_HUMAN Ankyrin repeat and zinc finger domain-containing protein 1	0.0246596	-0.240097	16.3359	0.054259	n.s.	0.0460799	-0.142035	16.0958	0.111339	n.s.	16.1939	0.236066	0.0980621	0.338044	n.s.	0.0115714	0.0158869	sig	0.0698208	-0.0909333	16.245	0.192389	n.s.	0.0740985	0.149164	0.122814	n.s.	0.276424	0.0511015	0.374398	n.s.	0.0483644	-0.120316	16.2156	0.1009	n.s.	0.142435	0.119781	0.271277	n.s.	0.661219	0.0217187	0.738606	n.s.	0.407419	-0.0293827
5011	sp|Q9NQW6|ANLN_HUMAN	ANLN	ANLN_HUMAN Actin-binding protein anillin	0.886438	0.013145	14.7061	0.910242	n.s.	0.00487529	0.375773	14.7192	0.0305453	n.s.	15.0818	0.0106379	0.362628	0.0413718	n.s.	0.000501173	0.00115988	sig	0.189721	0.200291	14.9064	0.349428	n.s.	0.23656	0.187146	0.311325	n.s.	0.226169	-0.175482	0.321464	n.s.	0.0042906	0.311859	15.0179	0.0214888	n.s.	0.0127015	0.298714	0.0671557	n.s.	0.208256	-0.0639139	0.303724	n.s.	0.391094	0.111568
5138	sp|Q9NW15|ANO10_HUMAN	ANO10	ANO10_HUMAN Anoctamin-10	0.000304098	0.665258	17.673	0.00465698	up	0.00363222	0.414714	18.3382	0.0261719	n.s.	18.0877	0.0242334	-0.250543	0.0673246	n.s.	2.40655e-06	2.28218e-05	sig	0.00963198	0.177391	17.8504	0.0751168	n.s.	0.000356722	-0.487867	0.00476064	n.s.	0.0142102	-0.237324	0.0461247	n.s.	0.00145286	0.738026	18.411	0.0134953	up	0.493979	0.0727686	0.629502	n.s.	0.0355764	0.323312	0.085126	n.s.	0.00300232	0.560636
5139	sp|Q9NW15|ANO10_HUMAN	ANO10	ANO10_HUMAN Anoctamin-10	0.000304098	0.665258	17.673	0.00465698	up	0.00363222	0.414714	18.3382	0.0261719	n.s.	18.0877	0.0242334	-0.250543	0.0673246	n.s.	2.40655e-06	2.28218e-05	sig	0.00963198	0.177391	17.8504	0.0751168	n.s.	0.000356722	-0.487867	0.00476064	n.s.	0.0142102	-0.237324	0.0461247	n.s.	0.00145286	0.738026	18.411	0.0134953	up	0.493979	0.0727686	0.629502	n.s.	0.0355764	0.323312	0.085126	n.s.	0.00300232	0.560636
2796	sp|Q4KMQ2-2|ANO6_HUMAN	ANO6	ANO6_HUMAN Isoform 2 of Anoctamin-6	0.509557	0.0765823	19.874	0.585867	n.s.	0.0878145	0.195937	19.9506	0.172413	n.s.	20.07	0.126703	0.119355	0.210357	n.s.	0.000343707	0.000848446	sig	0.0310308	0.29896	20.173	0.126219	n.s.	0.031096	0.222378	0.0632267	n.s.	0.0329718	0.103023	0.0783891	n.s.	0.0315008	0.354121	20.2281	0.0736943	n.s.	0.0371829	0.277538	0.12222	n.s.	0.0787165	0.158184	0.147224	n.s.	0.492575	0.0551601
4934	sp|Q9HCE9-2|ANO8_HUMAN	ANO8	ANO8_HUMAN Isoform 2 of Anoctamin-8	0.843878	0.0298374	16.9129	0.874417	n.s.	0.663593	-0.0677964	16.9427	0.745293	n.s.	16.8451	0.0354653	-0.0976338	0.0859534	n.s.	0.00478154	0.00744815	sig	0.233769	-0.201401	16.7115	0.395532	n.s.	0.00101691	-0.231239	0.00749517	n.s.	0.0250857	-0.133605	0.0656728	n.s.	0.0843645	0.342633	17.2555	0.150038	n.s.	0.00348306	0.312795	0.035538	n.s.	0.00202831	0.410429	0.0184951	n.s.	0.000594831	0.544034
1460	sp|P39687|AN32A_HUMAN	ANP32A	AN32A_HUMAN Acidic leucine-rich nuclear phosphoprotein 32 family member A	0.000451999	-0.843875	17.3405	0.0053473	down	0.0049793	-0.346823	16.4966	0.0308216	n.s.	16.9937	0.00542968	0.497052	0.0297979	n.s.	2.31786e-06	2.21937e-05	sig	0.351114	0.0649272	17.4054	0.511692	n.s.	0.000556025	0.908802	0.00560592	up	0.00545695	0.41175	0.0274193	n.s.	0.000188731	-0.642725	16.6978	0.00819264	down	0.0710405	0.201151	0.177961	n.s.	0.0105038	-0.295902	0.0400989	n.s.	0.000401315	-0.707652
3932	sp|Q92688|AN32B_HUMAN	ANP32B	AN32B_HUMAN Acidic leucine-rich nuclear phosphoprotein 32 family member B	0.000447688	-0.741383	18.7296	0.00534697	down	0.0291224	-0.236867	17.9883	0.0823434	n.s.	18.4928	0.00243428	0.504517	0.0202356	n.s.	1.58279e-06	1.75677e-05	sig	0.849425	-0.0148183	18.7148	0.906145	n.s.	0.000671538	0.726565	0.00624836	up	0.0452015	0.222048	0.0979917	n.s.	0.000949531	-0.597963	18.1317	0.0114388	down	0.115713	0.143421	0.239528	n.s.	0.00770569	-0.361096	0.0337558	n.s.	0.00146002	-0.583144
4502	sp|Q9BTT0|AN32E_HUMAN	ANP32E	AN32E_HUMAN Acidic leucine-rich nuclear phosphoprotein 32 family member E	0.0120484	-0.374073	21.1867	0.0327874	n.s.	0.165988	0.141351	20.8127	0.270203	n.s.	21.3281	0.00195964	0.515424	0.0185523	n.s.	3.02937e-06	2.68789e-05	sig	0.11134	0.152253	21.339	0.250213	n.s.	0.0009875	0.526326	0.00740875	n.s.	0.859534	0.0109017	0.896911	n.s.	0.0193298	-0.300513	20.8862	0.0530898	n.s.	0.330783	0.0735602	0.478416	n.s.	0.00226049	-0.441864	0.0189504	n.s.	0.000925218	-0.452765
4829	sp|Q9H6X2|ANTR1_HUMAN	ANTXR1	ANTR1_HUMAN Anthrax toxin receptor 1	0.248324	-0.183946	13.8869	0.327507	n.s.	0.855879	-0.0187253	13.703	0.897767	n.s.	13.8682	0.25878	0.165221	0.362255	n.s.	0.00792921	0.0114069	sig	0.231551	0.1145	14.0014	0.393689	n.s.	0.059165	0.298446	0.102685	n.s.	0.0973833	0.133225	0.169653	n.s.	0.223245	-0.154546	13.7324	0.317459	n.s.	0.837042	0.0294007	0.897458	n.s.	0.219817	-0.135821	0.316458	n.s.	0.0254166	-0.269046
1868	sp|P58335|ANTR2_HUMAN	ANTXR2	ANTR2_HUMAN Anthrax toxin receptor 2	0.0290483	0.099425	16.0065	0.0612155	n.s.	0.899211	-0.0114302	16.1059	0.927714	n.s.	15.9951	0.249899	-0.110855	0.353155	n.s.	0.00242754	0.004185	sig	0.0825221	0.271788	16.2783	0.211278	n.s.	0.212437	0.172363	0.285838	n.s.	0.114532	0.283218	0.19095	n.s.	0.000309728	0.479235	16.4857	0.00891143	n.s.	0.000463666	0.37981	0.0135377	n.s.	0.00489699	0.490665	0.0269494	n.s.	0.158073	0.207447
1686	sp|P50995|ANX11_HUMAN	ANXA11	ANX11_HUMAN Annexin A11	0.000829487	0.708965	17.0316	0.00688567	up	0.00125488	0.580889	17.7406	0.0159123	n.s.	17.6125	0.0690791	-0.128075	0.135934	n.s.	9.41002e-06	5.96505e-05	sig	0.0186451	0.285571	17.3172	0.0982308	n.s.	0.00163506	-0.423394	0.00962085	n.s.	0.00300124	-0.295319	0.0206775	n.s.	0.0146565	0.549568	17.5812	0.0442982	n.s.	0.268211	-0.159397	0.413656	n.s.	0.806756	-0.0313216	0.858463	n.s.	0.0958483	0.263997
883	sp|P07355-2|ANXA2_HUMAN	ANXA2	ANXA2_HUMAN Isoform 2 of Annexin A2	0.00055829	0.811377	18.1479	0.00567579	up	0.0293868	0.214772	18.9593	0.0827121	n.s.	18.3627	0.00141984	-0.596605	0.0168304	down	6.87642e-08	2.45521e-06	sig	0.0436431	-0.145925	18.002	0.1496	n.s.	0.00011647	-0.957302	0.00309561	down	0.000965017	-0.360697	0.0130543	n.s.	0.00191309	0.602405	18.7503	0.015308	up	0.0857007	-0.208972	0.199901	n.s.	0.00768302	0.387633	0.0337319	n.s.	0.000355682	0.74833
946	sp|P09525|ANXA4_HUMAN	ANXA4	ANXA4_HUMAN Annexin A4	0.000884802	1.18124	16.0969	0.00707661	up	0.00385174	0.738054	17.2782	0.0268455	up	16.835	0.00136526	-0.443188	0.01665	n.s.	7.71244e-06	5.18119e-05	sig	0.24644	0.181604	16.2785	0.408287	n.s.	0.000206256	-0.999638	0.0037884	down	0.000667357	-0.55645	0.0116151	n.s.	0.0206492	0.789277	16.8862	0.0550466	n.s.	0.0982297	-0.391965	0.217558	n.s.	0.784611	0.051223	0.840331	n.s.	0.0294741	0.607673
926	sp|P08758|ANXA5_HUMAN	ANXA5	ANXA5_HUMAN Annexin A5	0.14361	0.16583	20.3029	0.209753	n.s.	0.114516	-0.169029	20.4687	0.207109	n.s.	20.1338	0.00641159	-0.334859	0.0322152	n.s.	0.00195817	0.00352446	sig	0.0830873	-0.188742	20.1141	0.211901	n.s.	0.00452217	-0.354571	0.0174019	n.s.	0.714091	-0.0197122	0.781754	n.s.	0.449858	-0.0743276	20.2285	0.550094	n.s.	0.0269006	-0.240157	0.100656	n.s.	0.192525	0.0947017	0.286205	n.s.	0.119099	0.114414
906	sp|P08133|ANXA6_HUMAN	ANXA6	ANXA6_HUMAN Annexin A6	0.00125132	0.437393	18.9218	0.0084933	n.s.	0.580338	0.037126	19.3592	0.676433	n.s.	18.9589	0.00316977	-0.400267	0.0230235	n.s.	4.67658e-07	8.15849e-06	sig	0.206201	-0.0675314	18.8543	0.365805	n.s.	0.000412946	-0.504925	0.00500518	n.s.	0.132916	-0.104657	0.213957	n.s.	0.000855703	0.421651	19.3434	0.011082	n.s.	0.763045	-0.0157421	0.841565	n.s.	0.00258371	0.384525	0.0199368	n.s.	0.000221519	0.489183
1156	sp|P20073|ANXA7_HUMAN	ANXA7	ANXA7_HUMAN Annexin A7	0.0118215	0.450725	18.9645	0.032408	n.s.	0.288746	-0.114287	19.4152	0.404108	n.s.	18.8502	0.000800924	-0.565012	0.0141763	n.s.	0.000245433	0.000651448	sig	0.403002	-0.0863881	18.8781	0.561229	n.s.	0.000879237	-0.537113	0.00709999	n.s.	0.549019	0.027899	0.636175	n.s.	0.241608	0.153944	19.1184	0.337738	n.s.	0.0274881	-0.296781	0.102081	n.s.	0.024673	0.268231	0.0668289	n.s.	0.0329226	0.240332
2251	sp|Q10567|AP1B1_HUMAN	AP1B1	AP1B1_HUMAN AP-1 complex subunit beta-1	0.757313	0.0250493	19.3557	0.804552	n.s.	0.0900103	-0.168182	19.3808	0.17526	n.s.	19.1875	0.0052492	-0.193231	0.0292581	n.s.	0.000696733	0.0015121	sig	0.201515	-0.110769	19.245	0.361316	n.s.	0.00824553	-0.135818	0.0249981	n.s.	0.105332	0.057413	0.179655	n.s.	0.430663	0.0715749	19.4273	0.530123	n.s.	0.377127	0.0465256	0.521884	n.s.	0.00679199	0.239757	0.031401	n.s.	0.0118489	0.182344
343	sp|O43747-2|AP1G1_HUMAN	AP1G1	AP1G1_HUMAN Isoform 2 of AP-1 complex subunit gamma-1	0.30604	0.117422	18.6747	0.387089	n.s.	0.039651	-0.30234	18.7921	0.100907	n.s.	18.3723	0.00108094	-0.419761	0.0155548	n.s.	0.00218953	0.00386773	sig	0.106609	-0.199347	18.4753	0.245006	n.s.	0.00137155	-0.316769	0.00868831	n.s.	0.0656245	0.102993	0.128084	n.s.	0.82079	0.0305958	18.7052	0.868305	n.s.	0.396415	-0.0868257	0.5405	n.s.	0.0223251	0.332936	0.0631294	n.s.	0.0574412	0.229943
4586	sp|Q9BXS5-2|AP1M1_HUMAN	AP1M1	AP1M1_HUMAN Isoform 2 of AP-1 complex subunit mu-1	0.00589918	-0.180282	17.8025	0.020459	n.s.	0.0350179	-0.158334	17.6222	0.0924731	n.s.	17.6441	0.684761	0.0219479	0.757198	n.s.	0.00115604	0.00228167	sig	0.0224222	-0.16567	17.6368	0.106916	n.s.	0.764246	0.014612	0.810465	n.s.	0.907104	-0.00733588	0.933641	n.s.	0.833103	-0.0164785	17.786	0.876429	n.s.	0.0885355	0.163804	0.203308	n.s.	0.159484	0.141856	0.248069	n.s.	0.133442	0.149192
738	sp|O95782|AP2A1_HUMAN	AP2A1	AP2A1_HUMAN AP-2 complex subunit alpha-1	0.000338791	0.502617	18.1859	0.00483593	n.s.	0.00218547	0.295694	18.6885	0.0200826	n.s.	18.4816	0.00238138	-0.206922	0.0199182	n.s.	9.35007e-07	1.27105e-05	sig	0.608384	-0.0412734	18.1446	0.736197	n.s.	0.00134437	-0.54389	0.00858323	n.s.	0.00735156	-0.336968	0.0318281	n.s.	0.0187904	0.149933	18.3358	0.0523334	n.s.	0.000169475	-0.352684	0.00888919	n.s.	0.00293953	-0.145762	0.0211954	n.s.	0.0427422	0.191206
641	sp|O94973-2|AP2A2_HUMAN	AP2A2	AP2A2_HUMAN Isoform 2 of AP-2 complex subunit alpha-2	0.000220319	0.530678	19.8946	0.0039884	n.s.	0.00110278	0.32481	20.4252	0.0151435	n.s.	20.2194	0.0119177	-0.205867	0.0441201	n.s.	5.60334e-07	9.03763e-06	sig	0.0413637	-0.131103	19.7635	0.145761	n.s.	0.000214485	-0.66178	0.00382908	down	0.000758497	-0.455913	0.0119793	n.s.	0.748693	0.00954599	19.9041	0.813773	n.s.	0.000174068	-0.521132	0.00889398	n.s.	0.000868493	-0.315264	0.0129336	n.s.	0.0270825	0.140649
2001	sp|P63010-2|AP2B1_HUMAN	AP2B1	AP2B1_HUMAN Isoform 2 of AP-2 complex subunit beta	0.00423108	0.386751	19.6166	0.0167631	n.s.	0.166921	0.130165	20.0034	0.271349	n.s.	19.7468	0.00802887	-0.256586	0.0356992	n.s.	0.000387954	0.00093815	sig	0.630984	0.0391132	19.6557	0.754092	n.s.	0.00217823	-0.347638	0.0113548	n.s.	0.226121	-0.0910517	0.321464	n.s.	0.0618934	0.17061	19.7872	0.119415	n.s.	0.00329451	-0.216141	0.0347447	n.s.	0.4863	0.0404452	0.585261	n.s.	0.0583725	0.131497
4075	sp|Q96CW1|AP2M1_HUMAN	AP2M1	AP2M1_HUMAN AP-2 complex subunit mu	0.286874	-0.00969702	20.322	0.36757	n.s.	3.23244e-05	-0.227938	20.3123	0.00443025	n.s.	20.094	1.79991e-05	-0.21824	0.00395114	n.s.	0.000136293	0.00041661	sig	0.00485205	-0.125627	20.1963	0.0610222	n.s.	0.00560268	-0.11593	0.0196523	n.s.	0.0107895	0.102311	0.0390651	n.s.	0.0298776	0.148038	20.47	0.0715203	n.s.	0.0237446	0.157735	0.0947707	n.s.	0.00112788	0.375975	0.0142536	n.s.	0.00505398	0.273665
1781	sp|P53680|AP2S1_HUMAN	AP2S1	AP2S1_HUMAN AP-2 complex subunit sigma	0.0435422	0.14945	16.2881	0.0829021	n.s.	0.74985	0.0236764	16.4375	0.817279	n.s.	16.3118	0.157963	-0.125774	0.247554	n.s.	0.0741217	0.0843224	n.s.	0.811815	0.0147524	16.3028	0.883029	n.s.	0.0949187	-0.134698	0.149583	n.s.	0.913801	-0.008924	0.938991	n.s.	0.0187389	0.151564	16.4396	0.0523155	n.s.	0.964824	0.00211404	0.97784	n.s.	0.119778	0.127888	0.199753	n.s.	0.0598975	0.136812
66	sp|O00203|AP3B1_HUMAN	AP3B1	AP3B1_HUMAN AP-3 complex subunit beta-1	0.185396	-0.0820477	18.6458	0.257582	n.s.	0.127504	-0.0961466	18.5638	0.223525	n.s.	18.5497	0.756942	-0.014099	0.816599	n.s.	0.17541	0.187968	n.s.	0.633575	0.023334	18.6692	0.755635	n.s.	0.0454991	0.105382	0.0838015	n.s.	0.026858	0.119481	0.0688116	n.s.	0.422923	-0.0568342	18.589	0.522985	n.s.	0.686001	0.0252135	0.785953	n.s.	0.527378	0.0393125	0.624029	n.s.	0.202565	-0.0801681
2357	sp|Q13367|AP3B2_HUMAN	AP3B2	AP3B2_HUMAN AP-3 complex subunit beta-2	0.0229694	-0.0841204	19.6994	0.05149	n.s.	0.000145377	-0.240744	19.6152	0.00715735	n.s.	19.4586	0.000680549	-0.156624	0.0136588	n.s.	1.23313e-05	7.11059e-05	sig	0.0129902	-0.113375	19.586	0.0839617	n.s.	0.326909	-0.0292547	0.404592	n.s.	0.00353118	0.127369	0.0221249	n.s.	0.0474686	-0.124174	19.5752	0.0994933	n.s.	0.411222	-0.0400534	0.553485	n.s.	0.0454965	0.11657	0.100022	n.s.	0.823909	-0.0107987
134	sp|O14617-5|AP3D1_HUMAN	AP3D1	AP3D1_HUMAN Isoform 5 of AP-3 complex subunit delta-1	0.00103691	-0.188815	19.4108	0.00763398	n.s.	0.000184589	-0.212571	19.222	0.00775928	n.s.	19.1982	0.412131	-0.0237559	0.51884	n.s.	4.53216e-07	8.0667e-06	sig	0.000282182	-0.136096	19.2747	0.0349206	n.s.	0.0876946	0.0527191	0.140781	n.s.	0.0125245	0.076475	0.0426869	n.s.	0.000244379	-0.238487	19.1723	0.00853397	n.s.	0.151949	-0.049672	0.284012	n.s.	0.333203	-0.0259161	0.43673	n.s.	0.00783043	-0.102391
5687	sp|Q9Y2T2|AP3M1_HUMAN	AP3M1	AP3M1_HUMAN AP-3 complex subunit mu-1	0.95644	-0.00293613	19.2821	0.966964	n.s.	0.0339164	-0.145926	19.2792	0.0904693	n.s.	19.1362	0.00352157	-0.142989	0.0240188	n.s.	0.00372376	0.006004	sig	0.829664	-0.0105991	19.2715	0.893595	n.s.	0.759839	-0.00766295	0.807091	n.s.	0.0002369	0.135326	0.00856163	n.s.	0.277178	-0.0815396	19.2006	0.375677	n.s.	0.199813	-0.0786035	0.33779	n.s.	0.241336	0.0643859	0.340328	n.s.	0.205345	-0.0709405
1780	sp|P53677|AP3M2_HUMAN	AP3M2	AP3M2_HUMAN AP-3 complex subunit mu-2	0.00148672	0.555439	15.8329	0.00925751	n.s.	0.0171887	0.31152	16.3883	0.0588528	n.s.	16.1444	0.00805028	-0.243919	0.0357379	n.s.	4.45636e-05	0.000175384	sig	0.877212	-0.0148035	15.8181	0.923628	n.s.	0.00094623	-0.570242	0.00724587	n.s.	0.0114706	-0.326323	0.0403718	n.s.	0.458677	-0.0593402	15.7735	0.558689	n.s.	8.30715e-05	-0.614779	0.00804914	down	0.00190145	-0.37086	0.0181091	n.s.	0.538055	-0.0445367
5862	sp|Q9Y6B7|AP4B1_HUMAN	AP4B1	AP4B1_HUMAN AP-4 complex subunit beta-1	0.729995	0.041244	14.8538	0.782401	n.s.	0.10688	-0.160973	14.8951	0.196978	n.s.	14.6929	0.122062	-0.202217	0.205063	n.s.	0.401111	0.412168	n.s.	0.271546	-0.0799784	14.7739	0.432232	n.s.	0.261054	-0.121222	0.337831	n.s.	0.160117	0.080995	0.246889	n.s.	0.461307	-0.117474	14.7364	0.561195	n.s.	0.376337	-0.158718	0.521279	n.s.	0.768677	0.043499	0.827452	n.s.	0.787991	-0.0374959
5584	sp|Q9UPM8|AP4E1_HUMAN	AP4E1	AP4E1_HUMAN AP-4 complex subunit epsilon-1	0.390381	-0.124348	13.4989	0.471913	n.s.	0.387524	-0.11571	13.3746	0.501516	n.s.	13.3832	0.941005	0.00863806	0.958223	n.s.	0.75093	0.755134	n.s.	0.741926	-0.0358266	13.4631	0.835054	n.s.	0.38006	0.0885219	0.457836	n.s.	0.347177	0.0798838	0.446554	n.s.	0.783288	-0.0471537	13.4518	0.841041	n.s.	0.640778	0.0771947	0.751165	n.s.	0.661049	0.0685567	0.738555	n.s.	0.935075	-0.0113271
63	sp|O00189|AP4M1_HUMAN	AP4M1	AP4M1_HUMAN AP-4 complex subunit mu-1	0.246276	-0.0365877	15.8224	0.325168	n.s.	0.00111537	-0.103638	15.7858	0.0152304	n.s.	15.7188	0.0601126	-0.0670505	0.123028	n.s.	0.00525057	0.00804554	sig	0.0887693	-0.0834931	15.7389	0.219974	n.s.	0.342845	-0.0469053	0.420974	n.s.	0.610083	0.0201452	0.692573	n.s.	0.513521	0.0361485	15.8586	0.611419	n.s.	0.258896	0.0727363	0.404129	n.s.	0.0486624	0.139787	0.104303	n.s.	0.121509	0.119642
4715	sp|Q9H0R1|AP5M1_HUMAN	AP5M1	AP5M1_HUMAN AP-5 complex subunit mu-1	0.255057	0.0602832	15.2152	0.334327	n.s.	0.715169	0.0208094	15.2755	0.789056	n.s.	15.236	0.556807	-0.0394737	0.651284	n.s.	0.945049	0.945687	n.s.	0.77272	0.0140192	15.2292	0.855825	n.s.	0.448482	-0.0462639	0.524498	n.s.	0.917551	-0.00679019	0.941701	n.s.	0.885708	-0.00466187	15.2105	0.91744	n.s.	0.211129	-0.064945	0.350325	n.s.	0.647581	-0.0254713	0.728315	n.s.	0.690466	-0.0186811
291	sp|O43299|AP5Z1_HUMAN	AP5Z1	AP5Z1_HUMAN AP-5 complex subunit zeta-1	0.163067	-0.100137	15.985	0.232499	n.s.	0.917445	-0.00720707	15.8849	0.941331	n.s.	15.9778	0.0913631	0.0929296	0.166362	n.s.	0.5847	0.592193	n.s.	0.529175	-0.0490626	15.936	0.670174	n.s.	0.371666	0.0510741	0.449473	n.s.	0.512819	-0.0418555	0.605957	n.s.	0.472225	-0.0510463	15.934	0.571783	n.s.	0.2926	0.0490904	0.438937	n.s.	0.427249	-0.0438392	0.529812	n.s.	0.974045	-0.0019837
149	sp|O14727|APAF_HUMAN	APAF1	APAF_HUMAN Apoptotic protease-activating factor 1	0.851943	0.0122359	17.2734	0.881695	n.s.	0.0050137	-0.173375	17.2856	0.0309867	n.s.	17.1	0.0338823	-0.185611	0.0836056	n.s.	0.00580996	0.00878459	sig	0.185496	0.0530811	17.3265	0.344651	n.s.	0.531983	0.0408452	0.604035	n.s.	0.0011833	0.226457	0.0138154	n.s.	0.0645895	0.170589	17.444	0.123411	n.s.	0.131582	0.158353	0.258668	n.s.	0.00603864	0.343964	0.0297807	n.s.	0.148934	0.117508
2150	sp|Q02410|APBA1_HUMAN	APBA1	APBA1_HUMAN Amyloid beta A4 precursor protein-binding family A member 1	0.144195	-0.0885812	16.1373	0.210327	n.s.	0.0114703	-0.191133	16.0488	0.0474401	n.s.	15.9462	0.0534834	-0.102552	0.1137	n.s.	0.00192826	0.00348227	sig	0.391135	-0.0530612	16.0843	0.549096	n.s.	0.525604	0.03552	0.597937	n.s.	0.0392229	0.138072	0.0882925	n.s.	0.607742	-0.0319206	16.1054	0.695356	n.s.	0.349039	0.0566606	0.494009	n.s.	0.0300894	0.159213	0.0759539	n.s.	0.739612	0.0211406
4399	sp|Q99767|APBA2_HUMAN	APBA2	APBA2_HUMAN Amyloid beta A4 precursor protein-binding family A member 2	0.00944295	-0.256669	16.5678	0.0278851	n.s.	0.00206029	-0.250853	16.3111	0.0196764	n.s.	16.3169	0.900215	0.00581577	0.930208	n.s.	0.000192628	0.000539303	sig	0.1561	-0.0664773	16.5013	0.310575	n.s.	0.0143376	0.190191	0.0359018	n.s.	0.000570436	0.184376	0.0111027	n.s.	0.0430611	-0.189487	16.3783	0.0926399	n.s.	0.389472	0.0671819	0.533755	n.s.	0.331458	0.0613661	0.434539	n.s.	0.0989051	-0.12301
67	sp|O00213|APBB1_HUMAN	APBB1	APBB1_HUMAN Amyloid beta A4 precursor protein-binding family B member 1	0.926393	-0.010136	16.3059	0.941645	n.s.	0.605123	-0.0646151	16.2958	0.698862	n.s.	16.2413	0.65059	-0.0544791	0.729917	n.s.	0.00341351	0.00558891	sig	0.00686651	0.46177	16.7677	0.0661335	n.s.	0.00518161	0.471906	0.0188097	n.s.	0.0061502	0.526385	0.0291152	n.s.	0.141275	0.265161	16.5711	0.222874	n.s.	0.124325	0.275297	0.250809	n.s.	0.0943304	0.329776	0.167882	n.s.	0.212759	-0.196609
1239	sp|P25054|APC_HUMAN	APC	APC_HUMAN Adenomatous polyposis coli protein	0.00145047	-0.356333	17.4671	0.00916018	n.s.	0.379818	-0.0322331	17.1107	0.495527	n.s.	17.4348	0.000840286	0.3241	0.0142296	n.s.	2.64732e-06	2.43546e-05	sig	0.234842	-0.0753182	17.3917	0.396471	n.s.	0.00737571	0.281015	0.0233151	n.s.	0.402146	-0.0430851	0.501899	n.s.	0.000839581	-0.396931	17.0701	0.011082	n.s.	0.432267	-0.0405977	0.573678	n.s.	0.000425479	-0.364698	0.0103778	n.s.	0.0041754	-0.321612
761	sp|O95996|APC2_HUMAN	APC2	APC2_HUMAN Adenomatous polyposis coli protein 2	0.0128443	-0.224737	16.5055	0.0342302	n.s.	0.0138604	-0.241367	16.2808	0.0517539	n.s.	16.2641	0.546574	-0.0166305	0.643405	n.s.	1.32311e-05	7.40518e-05	sig	0.0458714	-0.189696	16.3158	0.152941	n.s.	0.444334	0.0350403	0.52069	n.s.	0.339872	0.0516707	0.438698	n.s.	0.000711724	-0.526187	15.9793	0.010689	n.s.	0.000137352	-0.30145	0.00887223	n.s.	0.000859517	-0.284819	0.0129298	n.s.	0.00179974	-0.33649
1036	sp|P13798|ACPH_HUMAN	APEH	ACPH_HUMAN Acylamino-acid-releasing enzyme	0.0254683	-0.0906911	19.604	0.0556472	n.s.	0.00674674	-0.227292	19.5133	0.0359527	n.s.	19.3767	0.0254863	-0.1366	0.0694518	n.s.	0.00244735	0.00420814	sig	0.336553	-0.0338722	19.5701	0.498064	n.s.	0.0745333	0.056819	0.123465	n.s.	0.0106326	0.193419	0.0387336	n.s.	0.34756	-0.0337601	19.5702	0.449485	n.s.	0.0817506	0.056931	0.194125	n.s.	0.0110576	0.193531	0.0412451	n.s.	0.99718	0.000112074
1279	sp|P27695|APEX1_HUMAN	APEX1	APEX1_HUMAN DNA-(apurinic or apyrimidinic site) lyase	0.00537293	-0.333532	18.4165	0.019322	n.s.	0.138484	-0.158681	18.0829	0.237087	n.s.	18.2578	0.12367	0.174851	0.207236	n.s.	1.05434e-05	6.41588e-05	sig	0.0402463	-0.212529	18.2039	0.143872	n.s.	0.185623	0.121002	0.256694	n.s.	0.608798	-0.0538488	0.691387	n.s.	0.000335693	-0.727461	17.689	0.00905437	down	0.00465213	-0.393929	0.0412313	n.s.	0.00346494	-0.56878	0.0224741	n.s.	0.00274945	-0.514932
4645	sp|Q9BZZ5-2|API5_HUMAN	API5	API5_HUMAN Isoform 2 of Apoptosis inhibitor 5	0.000394686	-0.358268	19.6896	0.0050416	n.s.	0.0119981	-0.112895	19.3314	0.048552	n.s.	19.5767	0.000824222	0.245373	0.0142296	n.s.	2.51257e-06	2.35261e-05	sig	0.404689	-0.0373837	19.6522	0.562786	n.s.	0.00143615	0.320884	0.00892485	n.s.	0.102207	0.0755111	0.175488	n.s.	0.00045613	-0.353523	19.3361	0.0096553	n.s.	0.897165	0.00474484	0.937004	n.s.	0.00101376	-0.240629	0.0135765	n.s.	0.00161053	-0.31614
1715	sp|P51693-2|APLP1_HUMAN	APLP1	APLP1_HUMAN Isoform 2 of Amyloid-like protein 1	0.00103813	-0.407687	17.8148	0.00763398	n.s.	0.00626058	-0.249049	17.4071	0.0347114	n.s.	17.5657	0.0100243	0.158638	0.0401173	n.s.	4.32724e-07	7.84866e-06	sig	0.0057385	-0.296664	17.5181	0.0635861	n.s.	0.0670152	0.111022	0.113259	n.s.	0.339886	-0.047616	0.438698	n.s.	0.000720474	-0.447142	17.3676	0.0107024	n.s.	0.321725	-0.0394551	0.468863	n.s.	0.00446306	-0.198093	0.0256323	n.s.	0.0274178	-0.150477
2204	sp|Q06481|APLP2_HUMAN	APLP2	APLP2_HUMAN Amyloid-like protein 2	0.049146	-0.261616	16.5069	0.0911701	n.s.	0.488276	-0.0696862	16.2453	0.595353	n.s.	16.4372	0.00411059	0.19193	0.0260505	n.s.	0.00070966	0.0015379	sig	0.0205449	-0.354601	16.1523	0.103282	n.s.	0.0940061	-0.0929853	0.148358	n.s.	0.00157397	-0.284915	0.0154257	n.s.	0.0211885	-0.385394	16.1215	0.0557408	n.s.	0.110357	-0.123778	0.233326	n.s.	0.00518754	-0.315707	0.0276996	n.s.	0.651767	-0.0307923
4958	sp|Q9HDC9|APMAP_HUMAN	APMAP	APMAP_HUMAN Adipocyte plasma membrane-associated protein	0.690661	0.027137	19.6759	0.748638	n.s.	0.00212275	0.27237	19.703	0.019876	n.s.	19.9482	0.0139455	0.245233	0.0486777	n.s.	1.20157e-05	7.02338e-05	sig	0.00322073	0.299397	19.9753	0.0549679	n.s.	0.0137237	0.27226	0.0349058	n.s.	0.545232	0.0270269	0.633149	n.s.	0.00396003	0.606899	20.2828	0.0205526	up	0.0063944	0.579762	0.0474338	n.s.	0.0276668	0.334529	0.0717955	n.s.	0.0400754	0.307502
3667	sp|Q8NCW5|NNRE_HUMAN	APOA1BP	NNRE_HUMAN NAD(P)H-hydrate epimerase	0.0163384	-0.237655	20.3994	0.040467	n.s.	0.101279	-0.105745	20.1618	0.190082	n.s.	20.2937	0.0319528	0.131909	0.0804178	n.s.	0.00271441	0.00459535	sig	0.932454	0.00432333	20.4037	0.960322	n.s.	0.00325139	0.241978	0.0142537	n.s.	0.00546862	0.110069	0.0274193	n.s.	0.060085	-0.154542	20.2449	0.116781	n.s.	0.18592	0.0831127	0.323436	n.s.	0.295182	-0.0487966	0.397345	n.s.	0.0140774	-0.158865
796	sp|P02649|APOE_HUMAN	APOE	APOE_HUMAN Apolipoprotein E	0.144548	0.116368	17.8052	0.210655	n.s.	0.00110376	0.475428	17.9215	0.0151435	n.s.	18.2806	0.00346553	0.35906	0.0239117	n.s.	1.31386e-06	1.55533e-05	sig	0.00371955	0.278427	18.0836	0.0573704	n.s.	0.0270484	0.162059	0.0567649	n.s.	0.00573641	-0.197001	0.0280063	n.s.	0.0297078	0.179893	17.9851	0.071353	n.s.	0.318464	0.0635258	0.465254	n.s.	0.00321639	-0.295535	0.0220133	n.s.	0.040201	-0.0985334
4526	sp|Q9BUR5|APOO_HUMAN	APOO	APOO_HUMAN Apolipoprotein O	0.00091885	0.535801	17.9147	0.00717518	n.s.	0.988842	0.00158474	18.4505	0.991183	n.s.	17.9163	0.00383291	-0.534216	0.0250471	n.s.	0.00021136	0.00057836	sig	0.00501892	0.402442	18.3171	0.0615522	n.s.	0.0320153	-0.133358	0.0644657	n.s.	0.0143033	0.400858	0.046351	n.s.	0.00535082	0.550376	18.465	0.0243141	n.s.	0.865973	0.0145752	0.915885	n.s.	0.00999572	0.548791	0.0388417	n.s.	0.174288	0.147934
3153	sp|Q6UXV4|APOOL_HUMAN	APOOL	APOOL_HUMAN Apolipoprotein O-like	0.345553	0.107352	17.7701	0.428023	n.s.	0.759938	0.0294972	17.8775	0.825647	n.s.	17.7996	0.230949	-0.0778548	0.332	n.s.	0.000386465	0.000935311	sig	0.0290922	0.301931	18.0721	0.12229	n.s.	0.0254381	0.194579	0.0544695	n.s.	0.00133316	0.272434	0.0143406	n.s.	0.0219107	0.415803	18.1859	0.0570082	n.s.	0.0257975	0.308451	0.0985681	n.s.	0.00750151	0.386306	0.0333436	n.s.	0.217503	0.113872
831	sp|P05067|A4_HUMAN	APP	A4_HUMAN Amyloid beta A4 protein	0.605438	0.0383082	19.3447	0.672827	n.s.	0.0641273	0.0897109	19.3831	0.140459	n.s.	19.4345	0.49167	0.0514028	0.592182	n.s.	0.0214997	0.027564	sig	0.170072	0.0531268	19.3979	0.326642	n.s.	0.833859	0.0148186	0.869507	n.s.	0.301128	-0.0365842	0.399192	n.s.	0.0122376	0.129448	19.4742	0.0399846	n.s.	0.235155	0.0911402	0.376591	n.s.	0.239641	0.0397374	0.338263	n.s.	0.0348081	0.0763216
3925	sp|Q92624|APBP2_HUMAN	APPBP2	APBP2_HUMAN Amyloid protein-binding protein 2	0.063895	0.20834	15.9823	0.11145	n.s.	0.617195	0.0502837	16.1906	0.707566	n.s.	16.0326	0.100415	-0.158056	0.178406	n.s.	0.0111654	0.0154079	sig	0.00652606	0.371276	16.3536	0.0651811	n.s.	0.0215619	0.162936	0.0481891	n.s.	0.00678171	0.320992	0.0304509	n.s.	0.852651	-0.0275168	15.9548	0.888009	n.s.	0.137309	-0.235857	0.264751	n.s.	0.59402	-0.0778005	0.682473	n.s.	0.0297948	-0.398793
5475	sp|Q9UKG1|DP13A_HUMAN	APPL1	DP13A_HUMAN DCC-interacting protein 13-alpha	0.596505	-0.0335362	15.914	0.665065	n.s.	0.128619	-0.0953525	15.8804	0.224808	n.s.	15.8186	0.280755	-0.0618163	0.386356	n.s.	0.326334	0.338498	n.s.	0.725047	-0.017474	15.8965	0.822303	n.s.	0.744508	0.0160622	0.793651	n.s.	0.0874015	0.0778785	0.157656	n.s.	0.780972	-0.0138644	15.9001	0.839772	n.s.	0.692848	0.0196718	0.790626	n.s.	0.0804041	0.0814881	0.149644	n.s.	0.908953	0.00360966
3687	sp|Q8NEU8-3|DP13B_HUMAN	APPL2	DP13B_HUMAN Isoform 3 of DCC-interacting protein 13-beta	0.343326	-0.0404244	18.2135	0.42562	n.s.	0.0121345	-0.191735	18.173	0.0486941	n.s.	18.0217	0.0496777	-0.151311	0.107735	n.s.	0.000940881	0.00193363	sig	0.527261	-0.018753	18.1947	0.668466	n.s.	0.631877	0.0216714	0.694573	n.s.	0.0222247	0.172982	0.0605079	n.s.	0.125009	0.134216	18.3477	0.202939	n.s.	0.0840052	0.17464	0.197814	n.s.	0.0149616	0.325951	0.0494025	n.s.	0.0998563	0.152969
890	sp|P07741|APT_HUMAN	APRT	APT_HUMAN Adenine phosphoribosyltransferase	0.485913	-0.0327707	18.835	0.564265	n.s.	0.0994512	0.078534	18.8022	0.187483	n.s.	18.9135	0.0509622	0.111305	0.109718	n.s.	0.00358359	0.00581597	sig	0.0337039	0.184839	19.0198	0.131371	n.s.	0.0228969	0.21761	0.0504805	n.s.	0.133062	0.106305	0.214019	n.s.	0.0527858	0.0793837	18.9143	0.107071	n.s.	0.0288327	0.112154	0.105423	n.s.	0.975054	0.000849671	0.981512	n.s.	0.111852	-0.105455
391	sp|O60306|AQR_HUMAN	AQR	AQR_HUMAN Intron-binding protein aquarius	0.673578	0.0351348	18.5071	0.734688	n.s.	0.496822	0.0583145	18.5423	0.603291	n.s.	18.5655	0.180763	0.0231796	0.276213	n.s.	0.00699796	0.0102844	sig	0.0493036	0.276623	18.7838	0.159423	n.s.	0.0182904	0.241488	0.0427304	n.s.	0.0263899	0.218309	0.0679466	n.s.	0.0798478	0.256035	18.7632	0.144462	n.s.	0.0477701	0.2209	0.141075	n.s.	0.0664814	0.197721	0.130389	n.s.	0.846659	-0.0205877
969	sp|P10398|ARAF_HUMAN	ARAF	ARAF_HUMAN Serine/threonine-protein kinase A-Raf	0.354319	0.0722646	15.9606	0.436238	n.s.	0.18829	-0.104596	16.0329	0.295315	n.s.	15.856	0.0189397	-0.176861	0.0580145	n.s.	0.267337	0.280048	n.s.	0.868331	0.0105748	15.9712	0.918051	n.s.	0.17187	-0.0616899	0.24014	n.s.	0.0208634	0.115171	0.0583564	n.s.	0.53288	-0.0777877	15.8828	0.629285	n.s.	0.222596	-0.150052	0.364296	n.s.	0.805726	0.0268084	0.857684	n.s.	0.41888	-0.0883624
1581	sp|P48444|COPD_HUMAN	ARCN1	COPD_HUMAN Coatomer subunit delta	0.0615905	0.238716	19.9312	0.108387	n.s.	0.295306	0.129373	20.1699	0.41183	n.s.	20.0605	0.210317	-0.109343	0.309563	n.s.	0.282452	0.294995	n.s.	0.128309	0.165256	20.0964	0.274218	n.s.	0.109154	-0.0734598	0.167081	n.s.	0.611553	0.0358833	0.69385	n.s.	0.644992	0.0730874	20.0042	0.728165	n.s.	0.252951	-0.165628	0.396939	n.s.	0.699337	-0.0562853	0.769868	n.s.	0.483564	-0.0921686
1912	sp|P61204|ARF3_HUMAN	ARF3	ARF3_HUMAN ADP-ribosylation factor 3	0.0388823	-0.466557	20.5475	0.0765994	n.s.	0.0581817	-0.411149	20.0809	0.131269	n.s.	20.1363	0.316847	0.0554077	0.42555	n.s.	0.00528388	0.00808821	sig	0.860587	0.0284939	20.576	0.913313	n.s.	0.000111304	0.495051	0.00304009	n.s.	0.000467301	0.439643	0.0106202	n.s.	0.905925	-0.0214935	20.526	0.93122	n.s.	0.00613394	0.445063	0.0467299	n.s.	0.0115023	0.389656	0.0421607	n.s.	0.568504	-0.0499874
1127	sp|P18085|ARF4_HUMAN	ARF4	ARF4_HUMAN ADP-ribosylation factor 4	0.715048	0.0473155	18.5194	0.770281	n.s.	0.145695	-0.251365	18.5667	0.246302	n.s.	18.268	0.0607647	-0.298681	0.124062	n.s.	0.0887613	0.0992994	n.s.	0.709565	0.0432834	18.5627	0.810482	n.s.	0.959562	-0.00403213	0.970037	n.s.	0.0449001	0.294649	0.0975882	n.s.	0.677376	0.0511886	18.5706	0.754521	n.s.	0.965141	0.00387307	0.977844	n.s.	0.0495562	0.302554	0.105716	n.s.	0.907414	0.0079052
2080	sp|P84085|ARF5_HUMAN	ARF5	ARF5_HUMAN ADP-ribosylation factor 5	0.782743	0.0269401	20.4538	0.826089	n.s.	0.14415	-0.171957	20.4807	0.244457	n.s.	20.2818	0.0197001	-0.198897	0.0593608	n.s.	0.00649365	0.00967031	sig	0.165108	-0.163162	20.2906	0.32064	n.s.	0.0261543	-0.190102	0.0555616	n.s.	0.89203	0.00879525	0.921894	n.s.	0.0800364	-0.221841	20.2319	0.144627	n.s.	0.00950429	-0.248781	0.0578951	n.s.	0.446128	-0.0498838	0.54768	n.s.	0.391879	-0.058679
1965	sp|P62330|ARF6_HUMAN	ARF6	ARF6_HUMAN ADP-ribosylation factor 6	0.10593	-0.133127	18.7522	0.165527	n.s.	0.182951	-0.216738	18.6191	0.28999	n.s.	18.5355	0.521247	-0.0836109	0.619622	n.s.	0.0134392	0.0181527	sig	0.0623107	0.2075	18.9597	0.180771	n.s.	0.00255574	0.340627	0.0124674	n.s.	0.0302155	0.424238	0.0741254	n.s.	0.841631	-0.0201855	18.7321	0.88164	n.s.	0.185246	0.112942	0.322832	n.s.	0.227543	0.196553	0.325289	n.s.	0.0576566	-0.227686
3607	sp|Q8N6T3-2|ARFG1_HUMAN	ARFGAP1	ARFG1_HUMAN Isoform 2 of ADP-ribosylation factor GTPase-activating protein 1	0.118262	-0.144689	17.0649	0.181027	n.s.	0.000627383	-0.232236	16.9202	0.0123859	n.s.	16.8327	0.274529	-0.0875475	0.379353	n.s.	3.1659e-05	0.000135189	sig	0.00324994	-0.23146	16.8334	0.0549679	n.s.	0.309583	-0.0867715	0.387437	n.s.	0.979699	0.000776028	0.985491	n.s.	0.0001942	-0.371814	16.6931	0.00819264	n.s.	0.0327247	-0.227126	0.113713	n.s.	0.0010709	-0.139578	0.0139194	n.s.	0.0123856	-0.140354
3602	sp|Q8N6H7|ARFG2_HUMAN	ARFGAP2	ARFG2_HUMAN ADP-ribosylation factor GTPase-activating protein 2	0.000611722	-0.349179	17.3746	0.0059147	n.s.	0.00456473	-0.234424	17.0254	0.0294742	n.s.	17.1402	0.0413465	0.114755	0.0949672	n.s.	0.00459267	0.00720126	sig	0.132625	-0.116054	17.2586	0.279922	n.s.	0.0179487	0.233125	0.0421648	n.s.	0.135215	0.118371	0.216483	n.s.	0.0700153	-0.242561	17.132	0.131116	n.s.	0.337391	0.106618	0.484663	n.s.	0.939003	-0.00813624	0.957678	n.s.	0.314301	-0.126507
4961	sp|Q9NP61|ARFG3_HUMAN	ARFGAP3	ARFG3_HUMAN ADP-ribosylation factor GTPase-activating protein 3	0.955515	0.00232379	15.4835	0.966382	n.s.	0.383855	-0.0537747	15.4858	0.498818	n.s.	15.4297	0.295371	-0.0560985	0.402544	n.s.	0.00229307	0.00399501	sig	0.252908	-0.0703503	15.4131	0.413857	n.s.	0.172966	-0.072674	0.241614	n.s.	0.790941	-0.0165755	0.841182	n.s.	0.827387	-0.00907513	15.4744	0.872584	n.s.	0.681673	-0.0113989	0.783224	n.s.	0.390917	0.0446996	0.494866	n.s.	0.233789	0.0612751
5865	sp|Q9Y6D6|BIG1_HUMAN	ARFGEF1	BIG1_HUMAN Brefeldin A-inhibited guanine nucleotide-exchange protein 1	0.000901416	0.127138	18.2202	0.00713337	n.s.	0.0464157	0.0704555	18.3473	0.111877	n.s.	18.2907	0.0514954	-0.0566827	0.110665	n.s.	0.0560926	0.0655887	n.s.	0.519827	0.0258749	18.2461	0.662015	n.s.	0.0411273	-0.101263	0.0778294	n.s.	0.323072	-0.0445806	0.422238	n.s.	0.43027	0.0372689	18.2575	0.529749	n.s.	0.0894968	-0.0898694	0.204834	n.s.	0.501972	-0.0331866	0.600078	n.s.	0.839023	0.011394
5864	sp|Q9Y6D5|BIG2_HUMAN	ARFGEF2	BIG2_HUMAN Brefeldin A-inhibited guanine nucleotide-exchange protein 2	0.516449	-0.0714015	16.231	0.591839	n.s.	0.216892	-0.15402	16.1596	0.328273	n.s.	16.077	0.525456	-0.0826189	0.62317	n.s.	0.253709	0.266242	n.s.	0.690761	-0.0275722	16.2035	0.796253	n.s.	0.633515	0.0438292	0.696115	n.s.	0.235191	0.126448	0.331755	n.s.	0.42343	0.0640287	16.2951	0.523503	n.s.	0.210217	0.13543	0.349399	n.s.	0.0856386	0.218049	0.156757	n.s.	0.12949	0.091601
1767	sp|P53367|ARFP1_HUMAN	ARFIP1	ARFP1_HUMAN Arfaptin-1	0.0051798	0.139481	16.7427	0.0189369	n.s.	0.106457	-0.0590601	16.8822	0.196693	n.s.	16.6837	0.00207108	-0.198541	0.019002	n.s.	1.18164e-06	1.45806e-05	sig	0.0156702	-0.144773	16.598	0.0915951	n.s.	0.00131657	-0.284254	0.00850135	n.s.	0.0864031	-0.085713	0.156179	n.s.	0.215883	0.0572271	16.8	0.309815	n.s.	0.100107	-0.0822541	0.219998	n.s.	0.0464377	0.116287	0.101344	n.s.	0.0120406	0.202
1766	sp|P53365|ARFP2_HUMAN	ARFIP2	ARFP2_HUMAN Arfaptin-2	0.00490745	0.312821	16.627	0.0183472	n.s.	0.998288	-0.000103979	16.9398	0.998812	n.s.	16.6269	0.00373446	-0.312925	0.024814	n.s.	4.4472e-07	7.94855e-06	sig	0.0836988	-0.0867921	16.5402	0.212546	n.s.	0.000886694	-0.399613	0.00710601	n.s.	0.052288	-0.0866881	0.108512	n.s.	0.0414707	0.105558	16.7326	0.0900024	n.s.	0.00860126	-0.207263	0.0545219	n.s.	0.0219339	0.105662	0.0625653	n.s.	0.000172372	0.19235
2051	sp|P78540|ARGI2_HUMAN	ARG2	ARGI2_HUMAN Arginase-2, mitochondrial	0.936043	0.0194859	12.0622	0.949662	n.s.	0.381145	0.257135	12.0816	0.496602	n.s.	12.3193	0.183472	0.23765	0.279189	n.s.	0.323941	0.33631	n.s.	0.66972	-0.103141	11.959	0.782398	n.s.	0.120254	-0.122627	0.180716	n.s.	0.0643701	-0.360277	0.126164	n.s.	0.940447	0.0192878	12.0814	0.95691	n.s.	0.998663	-0.000198063	0.999101	n.s.	0.232878	-0.237848	0.33092	n.s.	0.301549	0.122429
5144	sp|Q9NWB6|ARGL1_HUMAN	ARGLU1	ARGL1_HUMAN Arginine and glutamate-rich protein 1	0.019187	-0.21491	18.3287	0.0453616	n.s.	0.823697	-0.0149328	18.1138	0.873824	n.s.	18.3138	0.0419105	0.199977	0.0957977	n.s.	0.00825151	0.0118018	sig	0.250168	-0.056018	18.2727	0.411328	n.s.	0.0312979	0.158892	0.0634631	n.s.	0.502911	-0.0410851	0.596944	n.s.	0.0475792	-0.241545	18.0872	0.0996473	n.s.	0.780146	-0.0266346	0.854226	n.s.	0.0719507	-0.226612	0.137876	n.s.	0.0826592	-0.185527
2218	sp|Q07960|RHG01_HUMAN	ARHGAP1	RHG01_HUMAN Rho GTPase-activating protein 1	0.382858	-0.0402884	17.6807	0.464049	n.s.	0.767269	0.0201715	17.6405	0.83019	n.s.	17.7009	0.282576	0.0604599	0.388231	n.s.	0.00286212	0.00480928	sig	0.0119558	-0.184706	17.496	0.079762	n.s.	0.00014858	-0.144418	0.00328794	n.s.	0.014569	-0.204878	0.0469164	n.s.	0.22636	0.0809049	17.7617	0.320812	n.s.	0.0362091	0.121193	0.120163	n.s.	0.385367	0.0607334	0.489409	n.s.	0.00273554	0.265611
8	sp|A1A4S6|RHG10_HUMAN	ARHGAP10	RHG10_HUMAN Rho GTPase-activating protein 10	0.000289636	0.28735	16.6904	0.00451756	n.s.	0.000989383	0.229821	16.9778	0.0145007	n.s.	16.9202	0.0127916	-0.0575288	0.0462858	n.s.	9.52074e-07	1.27958e-05	sig	0.105258	0.0742657	16.7647	0.242843	n.s.	0.00142968	-0.213084	0.00891969	n.s.	0.00606857	-0.155555	0.0288778	n.s.	0.000812114	0.34638	17.0368	0.0109895	n.s.	0.124059	0.0590298	0.250527	n.s.	0.0226412	0.116559	0.0635692	n.s.	0.00244927	0.272114
3463	sp|Q8IWW6|RHG12_HUMAN	ARHGAP12	RHG12_HUMAN Rho GTPase-activating protein 12	0.0485521	-0.119724	17.9952	0.0902662	n.s.	0.00328296	-0.192543	17.8754	0.0249822	n.s.	17.8026	0.144613	-0.0728188	0.23203	n.s.	0.000816714	0.00172511	sig	0.192057	-0.051492	17.9437	0.351764	n.s.	0.17902	0.068232	0.249015	n.s.	0.00888274	0.141051	0.0352181	n.s.	0.0732255	-0.0742593	17.9209	0.135925	n.s.	0.32251	0.0454647	0.46966	n.s.	0.0122858	0.118284	0.0435302	n.s.	0.486276	-0.0227673
3011	sp|Q68EM7|RHG17_HUMAN	ARHGAP17	RHG17_HUMAN Rho GTPase-activating protein 17	0.0921213	0.195072	17.1412	0.14828	n.s.	0.628559	0.051426	17.3363	0.716988	n.s.	17.1927	0.0603465	-0.143646	0.12339	n.s.	0.0692198	0.0792324	n.s.	0.0917744	0.190386	17.3316	0.224493	n.s.	0.878604	-0.00468567	0.905965	n.s.	0.0546766	0.13896	0.111567	n.s.	0.0672425	0.222459	17.3637	0.127128	n.s.	0.498654	0.0273868	0.633553	n.s.	0.0390004	0.171033	0.090119	n.s.	0.359914	0.0320725
2918	sp|Q5T5U3|RHG21_HUMAN	ARHGAP21	RHG21_HUMAN Rho GTPase-activating protein 21	0.00510453	-0.217914	17.982	0.0187683	n.s.	0.0027897	-0.213499	17.7641	0.0226811	n.s.	17.7685	0.854616	0.00441494	0.894457	n.s.	3.3218e-06	2.86167e-05	sig	0.700151	-0.0138798	17.9681	0.802823	n.s.	0.00105125	0.204034	0.00755246	n.s.	3.85987e-05	0.199619	0.00582685	n.s.	0.00784507	-0.174656	17.8073	0.0302103	n.s.	0.178521	0.0432576	0.315566	n.s.	0.0626257	0.0388427	0.125357	n.s.	0.000730029	-0.160776
5559	sp|Q9UNA1|RHG26_HUMAN	ARHGAP26	RHG26_HUMAN Rho GTPase-activating protein 26	0.92615	-0.00664009	16.4572	0.941559	n.s.	0.921217	0.00631634	16.4505	0.942688	n.s.	16.4635	0.789003	0.0129564	0.842143	n.s.	0.647738	0.653471	n.s.	0.294716	-0.0772664	16.3799	0.455847	n.s.	0.235645	-0.0706263	0.31044	n.s.	0.107605	-0.0835827	0.182534	n.s.	0.840686	0.0149734	16.4722	0.881122	n.s.	0.726893	0.0216135	0.813654	n.s.	0.868239	0.00865708	0.905357	n.s.	0.16254	0.0922398
5307	sp|Q9P2N2|RHG28_HUMAN	ARHGAP28	RHG28_HUMAN Rho GTPase-activating protein 28	0.200679	-0.100217	17.8539	0.275075	n.s.	0.419853	-0.0532136	17.7537	0.531724	n.s.	17.8007	0.299901	0.0470036	0.407672	n.s.	0.0177493	0.0232743	sig	0.257638	0.0804101	17.9343	0.418821	n.s.	0.0126841	0.180627	0.0330132	n.s.	0.0131686	0.133624	0.0440463	n.s.	0.342687	0.0705756	17.9245	0.444054	n.s.	0.0244892	0.170793	0.0961241	n.s.	0.035654	0.123789	0.0851758	n.s.	0.827366	-0.00983451
42	sp|A7KAX9|RHG32_HUMAN	ARHGAP32	RHG32_HUMAN Rho GTPase-activating protein 32	0.00010623	-0.257517	18.8792	0.00295598	n.s.	0.00475685	-0.152646	18.6217	0.0300648	n.s.	18.7266	0.0203007	0.104871	0.0605896	n.s.	1.11104e-05	6.63823e-05	sig	0.760901	-0.01192	18.8673	0.848037	n.s.	0.0028078	0.245597	0.0132078	n.s.	0.030637	0.140726	0.0747573	n.s.	0.00112444	-0.189183	18.6901	0.0122414	n.s.	0.0470345	0.0683347	0.140257	n.s.	0.316612	-0.0365365	0.420282	n.s.	0.0118504	-0.177263
5048	sp|Q9NRY4|RHG35_HUMAN	ARHGAP35	RHG35_HUMAN Rho GTPase-activating protein 35	0.000424654	-0.236227	20.2002	0.00516823	n.s.	0.000664873	-0.18852	19.964	0.012599	n.s.	20.0117	0.0558222	0.0477078	0.117077	n.s.	1.8592e-06	1.9266e-05	sig	0.0561836	-0.057642	20.1425	0.170624	n.s.	0.000869782	0.178585	0.00706936	n.s.	0.00169281	0.130878	0.0159006	n.s.	0.00214306	-0.203948	19.9962	0.0157803	n.s.	0.309472	0.0322796	0.456165	n.s.	0.584589	-0.0154281	0.674423	n.s.	0.00599683	-0.146306
4665	sp|Q9C0H5-2|RHG39_HUMAN	ARHGAP39	RHG39_HUMAN Isoform 2 of Rho GTPase-activating protein 39	0.615662	-0.0334178	15.7584	0.682189	n.s.	0.00976285	-0.130704	15.725	0.0435726	n.s.	15.6277	0.216459	-0.0972864	0.315985	n.s.	0.0366527	0.0445622	sig	0.0113456	-0.191735	15.5667	0.0788339	n.s.	0.0990941	-0.158318	0.154887	n.s.	0.288227	-0.0610312	0.386498	n.s.	0.133432	-0.12577	15.6326	0.212937	n.s.	0.362495	-0.0923523	0.506978	n.s.	0.948242	0.00493408	0.96283	n.s.	0.448383	0.0659653
34	sp|A6NI28|RHG42_HUMAN	ARHGAP42	RHG42_HUMAN Rho GTPase-activating protein 42	0.0147914	0.174801	14.9471	0.0378207	n.s.	0.00675137	-0.227912	15.1219	0.0359527	n.s.	14.7192	0.000124415	-0.402713	0.00784478	n.s.	0.00225051	0.00393938	sig	0.0863922	0.176985	15.1241	0.216482	n.s.	0.976627	0.00218343	0.98343	n.s.	0.0046939	0.404896	0.0253839	n.s.	0.0524626	0.187354	15.1345	0.106568	n.s.	0.842362	0.0125533	0.900729	n.s.	0.00234425	0.415266	0.0190707	n.s.	0.912216	0.0103699
2302	sp|Q13017|RHG05_HUMAN	ARHGAP5	RHG05_HUMAN Rho GTPase-activating protein 5	0.00558463	0.132002	15.977	0.0197849	n.s.	0.188779	0.0778996	16.109	0.295846	n.s.	16.0549	0.340742	-0.0541023	0.449995	n.s.	0.144192	0.156296	n.s.	0.154854	0.0882496	16.0652	0.309425	n.s.	0.441144	-0.0437523	0.51796	n.s.	0.884301	0.01035	0.915343	n.s.	0.0302196	0.168519	16.1455	0.0719613	n.s.	0.521466	0.0365167	0.653155	n.s.	0.249855	0.090619	0.349019	n.s.	0.30469	0.080269
1742	sp|P52565|GDIR1_HUMAN	ARHGDIA	GDIR1_HUMAN Rho GDP-dissociation inhibitor 1	0.893796	-0.0205145	18.6264	0.916369	n.s.	0.517615	-0.109818	18.6059	0.621746	n.s.	18.5166	0.378098	-0.089304	0.487586	n.s.	0.00640319	0.00955963	sig	0.0969285	0.325388	18.9518	0.230906	n.s.	0.0138341	0.345903	0.0351156	n.s.	0.0121823	0.435207	0.0418576	n.s.	0.0904374	0.331311	18.9577	0.158352	n.s.	0.0115859	0.351826	0.0643401	n.s.	0.0107232	0.44113	0.0405264	n.s.	0.951132	0.00592306
3962	sp|Q92888-3|ARHG1_HUMAN	ARHGEF1	ARHG1_HUMAN Isoform 3 of Rho guanine nucleotide exchange factor 1	0.242469	-0.0657077	16.1822	0.321117	n.s.	0.513453	-0.0191478	16.1164	0.618292	n.s.	16.163	0.309262	0.0465598	0.417444	n.s.	0.0561538	0.0656327	n.s.	0.0310641	-0.105611	16.0765	0.126219	n.s.	0.415696	-0.0399031	0.492766	n.s.	0.00990957	-0.0864629	0.0374818	n.s.	0.758159	0.0136335	16.1958	0.821662	n.s.	0.19442	0.0793412	0.331422	n.s.	0.360906	0.0327814	0.465634	n.s.	0.0313631	0.119244
4933	sp|Q9HCE6|ARGAL_HUMAN	ARHGEF10L	ARGAL_HUMAN Rho guanine nucleotide exchange factor 10-like protein	0.00936005	-0.366519	17.8993	0.0276976	n.s.	0.0133101	-0.291675	17.5328	0.0507866	n.s.	17.6077	0.13509	0.0748438	0.220549	n.s.	4.2143e-05	0.000167639	sig	0.252582	0.0923827	17.9917	0.413784	n.s.	0.000348362	0.458902	0.00469259	n.s.	2.25448e-05	0.384058	0.00500614	n.s.	0.0189018	-0.277795	17.6215	0.0524243	n.s.	0.129695	0.0887235	0.257006	n.s.	0.652011	0.0138797	0.732185	n.s.	0.000224344	-0.370178
209	sp|O15085-2|ARHGB_HUMAN	ARHGEF11	ARHGB_HUMAN Isoform 2 of Rho guanine nucleotide exchange factor 11	0.00132636	0.167406	17.7711	0.00881313	n.s.	0.128517	0.0742736	17.9385	0.224762	n.s.	17.8454	0.0517426	-0.0931323	0.110931	n.s.	0.00609528	0.00915992	sig	0.693334	0.0129659	17.7841	0.797321	n.s.	0.00301789	-0.15444	0.0137698	n.s.	0.205651	-0.0613077	0.298455	n.s.	0.0376055	0.156907	17.928	0.0837296	n.s.	0.836377	-0.0104989	0.897394	n.s.	0.226062	0.0826335	0.323718	n.s.	0.0520821	0.143941
5237	sp|Q9NZN5-2|ARHGC_HUMAN	ARHGEF12	ARHGC_HUMAN Isoform 2 of Rho guanine nucleotide exchange factor 12	0.000628383	-0.170237	19.0387	0.00597821	n.s.	0.00160158	-0.130478	18.8685	0.0178097	n.s.	18.9083	0.127995	0.0397588	0.211944	n.s.	4.00462e-06	3.23304e-05	sig	0.0406069	-0.0837271	18.955	0.144517	n.s.	0.0466284	0.0865099	0.0853231	n.s.	0.196452	0.046751	0.288249	n.s.	0.000211735	-0.181237	18.8575	0.00819264	n.s.	0.580759	-0.0110004	0.702768	n.s.	0.0476295	-0.0507592	0.102853	n.s.	0.0269719	-0.0975102
4264	sp|Q96PE2|ARHGH_HUMAN	ARHGEF17	ARHGH_HUMAN Rho guanine nucleotide exchange factor 17	0.806913	-0.012669	16.1503	0.845575	n.s.	0.0182191	-0.148002	16.1376	0.0608362	n.s.	16.0023	0.0334999	-0.135333	0.0830769	n.s.	0.0363411	0.044256	sig	0.27456	-0.0644211	16.0859	0.434914	n.s.	0.393158	-0.0517521	0.470852	n.s.	0.138559	0.0835812	0.220467	n.s.	0.749186	0.0185556	16.1689	0.813946	n.s.	0.6141	0.0312246	0.730098	n.s.	0.0271007	0.166558	0.0706981	n.s.	0.233931	0.0829767
3177	sp|Q6ZSZ5|ARHGI_HUMAN	ARHGEF18	ARHGI_HUMAN Rho guanine nucleotide exchange factor 18	0.00422408	0.111873	18.1276	0.0167466	n.s.	0.0131051	0.0609619	18.2394	0.0505537	n.s.	18.1885	0.0536438	-0.0509111	0.113882	n.s.	0.00129568	0.0025031	sig	0.173	-0.0429908	18.0846	0.329808	n.s.	0.00568492	-0.154864	0.019797	n.s.	0.0156433	-0.103953	0.0486707	n.s.	0.676008	0.0145468	18.1421	0.753847	n.s.	0.0479395	-0.0973262	0.141355	n.s.	0.222432	-0.0464151	0.319369	n.s.	0.211902	0.0575376
3977	sp|Q92974|ARHG2_HUMAN	ARHGEF2	ARHG2_HUMAN Rho guanine nucleotide exchange factor 2	0.0244176	-0.126922	18.7265	0.0538806	n.s.	0.426982	-0.080961	18.5995	0.539255	n.s.	18.6455	0.627857	0.045961	0.711531	n.s.	0.342744	0.354713	n.s.	0.491956	-0.029001	18.6975	0.638112	n.s.	0.0237361	0.097921	0.051779	n.s.	0.589348	0.05196	0.672779	n.s.	0.0889327	-0.0931188	18.6333	0.156087	n.s.	0.349418	0.0338032	0.49439	n.s.	0.899204	-0.0121578	0.928823	n.s.	0.137048	-0.0641178
3795	sp|Q8TER5-4|ARH40_HUMAN	ARHGEF40	ARH40_HUMAN Isoform 4 of Rho guanine nucleotide exchange factor 40	0.0148883	0.233582	15.0227	0.0380194	n.s.	0.0541431	-0.161774	15.2563	0.124818	n.s.	14.8609	0.000949532	-0.395355	0.0146942	n.s.	3.53634e-05	0.000146368	sig	0.136884	0.0945994	15.1173	0.285875	n.s.	0.0128605	-0.138982	0.0333003	n.s.	0.00236547	0.256373	0.0185167	n.s.	0.0804015	0.118848	15.1415	0.145065	n.s.	0.0245596	-0.114734	0.0962729	n.s.	0.00170779	0.280622	0.0170119	n.s.	0.297389	0.0242486
2573	sp|Q15052|ARHG6_HUMAN	ARHGEF6	ARHG6_HUMAN Rho guanine nucleotide exchange factor 6	0.00257214	0.206333	14.0829	0.0125323	n.s.	0.203185	0.0456536	14.2892	0.312639	n.s.	14.1285	0.00446114	-0.160679	0.0269809	n.s.	0.000300498	0.000764665	sig	0.748108	0.017531	14.1004	0.83888	n.s.	0.019088	-0.188802	0.0442094	n.s.	0.598368	-0.0281226	0.681239	n.s.	0.00248151	0.182215	14.2651	0.0167135	n.s.	0.378957	-0.0241182	0.523452	n.s.	0.00435238	0.136561	0.0253141	n.s.	0.0254501	0.164684
2465	sp|Q14155-3|ARHG7_HUMAN	ARHGEF7	ARHG7_HUMAN Isoform 3 of Rho guanine nucleotide exchange factor 7	0.0220989	-0.120794	18.1592	0.0500539	n.s.	0.00493657	-0.19288	18.0384	0.0306787	n.s.	17.9663	0.0927103	-0.0720856	0.168195	n.s.	0.000925467	0.00191057	sig	0.0320887	-0.115841	18.0434	0.128855	n.s.	0.89253	0.00495267	0.917956	n.s.	0.0955873	0.0770382	0.167677	n.s.	0.51037	0.0454787	18.2047	0.608814	n.s.	0.0555511	0.166273	0.154346	n.s.	0.0191384	0.238358	0.057727	n.s.	0.06431	0.16132
124	sp|O14497|ARI1A_HUMAN	ARID1A	ARI1A_HUMAN AT-rich interactive domain-containing protein 1A	0.0191679	-0.126554	19.0983	0.0453616	n.s.	0.666511	0.0188681	18.9717	0.747352	n.s.	19.1171	0.00752537	0.145422	0.034469	n.s.	0.0220361	0.0281665	sig	0.100881	-0.080517	19.0178	0.236458	n.s.	0.141587	0.0460373	0.205733	n.s.	0.0440737	-0.099385	0.0962154	n.s.	0.0284153	-0.163316	18.935	0.0691938	n.s.	0.405478	-0.0367613	0.548817	n.s.	0.016529	-0.182184	0.0526162	n.s.	0.129664	-0.0827986
3697	sp|Q8NFD5-3|ARI1B_HUMAN	ARID1B	ARI1B_HUMAN Isoform 3 of AT-rich interactive domain-containing protein 1B	0.151983	-0.0715908	19.4876	0.219334	n.s.	0.389406	0.0401213	19.4161	0.50299	n.s.	19.5278	0.000834424	0.111712	0.0142296	n.s.	0.00627458	0.00938653	sig	0.472089	-0.0371766	19.4505	0.623179	n.s.	0.239075	0.0344141	0.314121	n.s.	0.0439507	-0.0772979	0.0960177	n.s.	0.552688	-0.0303484	19.4573	0.648073	n.s.	0.173191	0.0412424	0.309187	n.s.	0.0572349	-0.0704697	0.117675	n.s.	0.851894	0.00682824
3001	sp|Q68CP9|ARID2_HUMAN	ARID2	ARID2_HUMAN AT-rich interactive domain-containing protein 2	0.680146	-0.0181161	18.4861	0.73981	n.s.	0.0947909	0.0953461	18.468	0.181639	n.s.	18.5815	0.00616002	0.113462	0.0316292	n.s.	0.0011111	0.00221064	sig	0.714378	-0.0157164	18.4704	0.813941	n.s.	0.852821	0.00239963	0.884611	n.s.	0.00501659	-0.111063	0.0263127	n.s.	0.789127	0.016596	18.5027	0.844369	n.s.	0.472211	0.0347121	0.609892	n.s.	0.165722	-0.0787501	0.255463	n.s.	0.494241	0.0323125
4408	sp|Q99856|ARI3A_HUMAN	ARID3A	ARI3A_HUMAN AT-rich interactive domain-containing protein 3A	0.0073596	-0.225216	17.9678	0.0236297	n.s.	0.446031	0.0582073	17.7426	0.555967	n.s.	18.0261	0.0190931	0.283423	0.0582678	n.s.	0.0146192	0.0195594	sig	0.240211	-0.0632512	17.9046	0.402184	n.s.	0.039939	0.161965	0.0760664	n.s.	0.181689	-0.121459	0.271252	n.s.	0.0685995	-0.175166	17.7927	0.128922	n.s.	0.547562	0.0500496	0.675984	n.s.	0.0652146	-0.233374	0.128774	n.s.	0.219352	-0.111915
3441	sp|Q8IVW6|ARI3B_HUMAN	ARID3B	ARI3B_HUMAN AT-rich interactive domain-containing protein 3B	0.00668398	-0.304351	19.5454	0.0220835	n.s.	0.71988	0.0279804	19.2411	0.793367	n.s.	19.5734	0.0163278	0.332332	0.0534471	n.s.	0.0154278	0.0205346	sig	0.945542	0.00733287	19.5527	0.967685	n.s.	0.0457584	0.311684	0.08407	n.s.	0.868334	-0.0206475	0.903391	n.s.	0.0301325	-0.291982	19.2534	0.0718169	n.s.	0.905295	0.0123695	0.943334	n.s.	0.0397645	-0.319962	0.0915279	n.s.	0.0785828	-0.299315
1309	sp|P29374|ARI4A_HUMAN	ARID4A	ARI4A_HUMAN AT-rich interactive domain-containing protein 4A	0.182929	-0.0284195	17.2415	0.25505	n.s.	0.21524	0.0415541	17.213	0.326357	n.s.	17.283	0.0905504	0.0699736	0.16539	n.s.	0.00145117	0.00275852	sig	0.306558	0.0324162	17.2739	0.468291	n.s.	0.121239	0.0608357	0.181667	n.s.	0.821974	-0.00913786	0.866721	n.s.	0.694506	-0.0122172	17.2292	0.768978	n.s.	0.640507	0.0162023	0.751165	n.s.	0.239643	-0.0537713	0.338263	n.s.	0.311357	-0.0446334
2797	sp|Q4LE39|ARI4B_HUMAN	ARID4B	ARI4B_HUMAN AT-rich interactive domain-containing protein 4B	0.0146262	-0.210706	17.8217	0.0375606	n.s.	0.901845	0.00533492	17.611	0.929721	n.s.	17.8271	0.00396503	0.216041	0.0255443	n.s.	0.000474313	0.00110898	sig	0.144312	0.11463	17.9363	0.295146	n.s.	0.00579552	0.325335	0.019971	n.s.	0.103218	0.109295	0.176967	n.s.	0.0524078	-0.127342	17.6944	0.106526	n.s.	0.123618	0.0833633	0.250148	n.s.	0.0108212	-0.132677	0.0406683	n.s.	0.0130377	-0.241972
5788	sp|Q9Y4X5|ARI1_HUMAN	ARIH1	ARI1_HUMAN E3 ubiquitin-protein ligase ARIH1	0.404529	-0.0715893	17.4119	0.485746	n.s.	0.136912	-0.119935	17.3403	0.235416	n.s.	17.2919	0.587195	-0.0483452	0.676839	n.s.	0.354487	0.366163	n.s.	0.257017	-0.0851506	17.3267	0.418082	n.s.	0.876521	-0.0135613	0.904446	n.s.	0.647533	0.0347839	0.725233	n.s.	0.197805	-0.0693791	17.3425	0.290627	n.s.	0.975499	0.00221025	0.984739	n.s.	0.3962	0.0505555	0.499953	n.s.	0.78121	0.0157715
691	sp|O95376|ARI2_HUMAN	ARIH2	ARI2_HUMAN E3 ubiquitin-protein ligase ARIH2	0.313102	-0.0637553	17.3339	0.394254	n.s.	0.210502	-0.100303	17.2702	0.321393	n.s.	17.2336	0.485063	-0.0365478	0.58613	n.s.	0.439725	0.449742	n.s.	0.591136	-0.0423492	17.2916	0.722404	n.s.	0.716063	0.0214061	0.769139	n.s.	0.435409	0.057954	0.5343	n.s.	0.27704	-0.0735194	17.2604	0.375575	n.s.	0.787573	-0.00976411	0.859646	n.s.	0.628671	0.0267837	0.711503	n.s.	0.619611	-0.0311702
1469	sp|P40616|ARL1_HUMAN	ARL1	ARL1_HUMAN ADP-ribosylation factor-like protein 1	0.016135	0.232556	15.6935	0.0402153	n.s.	0.0653475	-0.181478	15.9261	0.142158	n.s.	15.512	0.00063305	-0.414034	0.0135616	n.s.	0.00027102	0.000705153	sig	0.359567	-0.0696436	15.6239	0.520302	n.s.	0.000912393	-0.3022	0.00716258	n.s.	0.109823	0.111835	0.185288	n.s.	0.0368891	0.256719	15.9502	0.0824752	n.s.	0.706966	0.0241629	0.801336	n.s.	0.00395008	0.438197	0.0242361	n.s.	0.00901971	0.326362
3614	sp|Q8N8L6|ARL10_HUMAN	ARL10	ARL10_HUMAN ADP-ribosylation factor-like protein 10	0.0523633	0.246729	16.5154	0.0956879	n.s.	0.0652654	0.154909	16.7621	0.142059	n.s.	16.6703	0.283072	-0.0918201	0.388733	n.s.	1.06442e-05	6.46395e-05	sig	0.00828572	0.41678	16.9322	0.0701312	n.s.	0.148795	0.170051	0.213951	n.s.	0.0187178	0.261871	0.054543	n.s.	0.000404345	0.708427	17.2238	0.00943525	up	0.00392028	0.461698	0.0382163	n.s.	0.000151982	0.553518	0.0068242	n.s.	0.015303	0.291647
1427	sp|P36404|ARL2_HUMAN	ARL2	ARL2_HUMAN ADP-ribosylation factor-like protein 2	0.0116632	0.340589	16.7437	0.0321524	n.s.	0.56152	0.0639954	17.0843	0.660082	n.s.	16.8077	0.0152917	-0.276594	0.0515573	n.s.	0.0173958	0.0228766	sig	0.0228908	0.293457	17.0372	0.108452	n.s.	0.220707	-0.0471329	0.295222	n.s.	0.0346135	0.229461	0.0809926	n.s.	0.082555	0.292461	17.0362	0.147871	n.s.	0.663005	-0.0481285	0.768707	n.s.	0.133174	0.228466	0.216343	n.s.	0.992939	-0.000995594
5699	sp|Q9Y2Y0|AR2BP_HUMAN	ARL2BP	AR2BP_HUMAN ADP-ribosylation factor-like protein 2-binding protein	0.0784412	-0.242374	17.4785	0.130964	n.s.	0.107624	-0.259639	17.2361	0.197917	n.s.	17.2189	0.890284	-0.0172651	0.923309	n.s.	0.0264799	0.0332514	sig	0.506224	0.0797961	17.5583	0.650279	n.s.	0.0321994	0.32217	0.064624	n.s.	0.0509513	0.339435	0.106681	n.s.	0.0549658	-0.2411	17.2374	0.110211	n.s.	0.987755	0.00127403	0.991655	n.s.	0.869683	0.0185391	0.906565	n.s.	0.0204253	-0.320896
1428	sp|P36405|ARL3_HUMAN	ARL3	ARL3_HUMAN ADP-ribosylation factor-like protein 3	0.000388589	-0.285704	19.5018	0.00501216	n.s.	0.000685587	-0.223424	19.2161	0.0126189	n.s.	19.2784	0.0434287	0.0622799	0.0979087	n.s.	0.00440431	0.0069482	sig	0.0763664	-0.0625979	19.4392	0.202245	n.s.	0.000799262	0.223106	0.00685561	n.s.	0.00180277	0.160826	0.0163881	n.s.	0.32658	-0.0933402	19.4085	0.427577	n.s.	0.0813108	0.192364	0.193624	n.s.	0.188903	0.130084	0.281809	n.s.	0.730186	-0.0307423
4216	sp|Q96KC2|ARL5B_HUMAN	ARL5B	ARL5B_HUMAN ADP-ribosylation factor-like protein 5B	0.676842	0.0603698	14.3968	0.73757	n.s.	0.107528	-0.223382	14.4571	0.197802	n.s.	14.1734	0.0337421	-0.283752	0.0833289	n.s.	0.0786242	0.0889982	n.s.	0.161221	0.186876	14.5836	0.315887	n.s.	0.234331	0.126506	0.30919	n.s.	0.000606507	0.410257	0.0113642	n.s.	0.379445	0.121622	14.5184	0.481682	n.s.	0.598442	0.0612524	0.718018	n.s.	0.0083858	0.345004	0.0352723	n.s.	0.419004	-0.0652534
4705	sp|Q9H0F7|ARL6_HUMAN	ARL6	ARL6_HUMAN ADP-ribosylation factor-like protein 6	0.208302	-0.0792689	15.5773	0.283296	n.s.	0.0320632	-0.122096	15.498	0.0871735	n.s.	15.4552	0.353772	-0.0428266	0.463377	n.s.	0.00802797	0.0115283	sig	0.0920296	-0.124579	15.4527	0.22467	n.s.	0.482163	-0.04531	0.558216	n.s.	0.959005	-0.00248339	0.972292	n.s.	0.0313476	-0.195071	15.3822	0.0734958	n.s.	0.134986	-0.115803	0.262212	n.s.	0.216163	-0.0729759	0.312564	n.s.	0.339425	-0.0704925
2569	sp|Q15041|AR6P1_HUMAN	ARL6IP1	AR6P1_HUMAN ADP-ribosylation factor-like protein 6-interacting protein 1	0.00558163	0.401794	15.3774	0.0197849	n.s.	0.438869	-0.0728754	15.7792	0.549932	n.s.	15.3045	0.0104747	-0.474669	0.0411236	n.s.	3.06295e-05	0.000132126	sig	0.166466	0.0766174	15.454	0.321991	n.s.	0.0128558	-0.325176	0.0333003	n.s.	0.159369	0.149493	0.246112	n.s.	0.000510086	0.546763	15.9242	0.00995833	n.s.	0.147984	0.14497	0.278858	n.s.	0.00243312	0.619639	0.0193832	up	0.00110539	0.470146
2997	sp|Q66PJ3|AR6P4_HUMAN	ARL6IP4	AR6P4_HUMAN ADP-ribosylation factor-like protein 6-interacting protein 4	0.000725234	-0.752794	18.3876	0.00647359	down	0.0648141	-0.280549	17.6348	0.141539	n.s.	18.107	0.0104769	0.472245	0.0411236	n.s.	1.10325e-05	6.60502e-05	sig	0.278677	-0.0915557	18.296	0.43889	n.s.	0.000435848	0.661238	0.0051479	up	0.127225	0.188993	0.207214	n.s.	0.0063106	-0.435419	17.9521	0.0266629	n.s.	0.0123682	0.317374	0.0664071	n.s.	0.217664	-0.154871	0.314214	n.s.	0.00620647	-0.343864
577	sp|O75915|PRAF3_HUMAN	ARL6IP5	PRAF3_HUMAN PRA1 family protein 3	0.0150457	0.21005	19.6093	0.0382895	n.s.	0.0322127	0.211177	19.8193	0.0874198	n.s.	19.8205	0.989463	0.00112724	0.99298	n.s.	0.000173503	0.000498234	sig	0.0473831	0.103686	19.713	0.155676	n.s.	0.14594	-0.106364	0.211023	n.s.	0.207998	-0.107492	0.301198	n.s.	0.00397733	0.540027	20.1493	0.0205703	n.s.	0.0315697	0.329977	0.110981	n.s.	0.0398661	0.32885	0.0915956	n.s.	0.0101284	0.436341
3606	sp|Q8N6S5|AR6P6_HUMAN	ARL6IP6	AR6P6_HUMAN ADP-ribosylation factor-like protein 6-interacting protein 6	0.903737	0.00574242	15.8571	0.92528	n.s.	0.00970912	0.210188	15.8629	0.0434677	n.s.	16.0673	0.000643594	0.204445	0.0135616	n.s.	1.61746e-05	8.52815e-05	sig	0.00684096	0.475714	16.3328	0.0661335	n.s.	0.00493722	0.469971	0.0182893	n.s.	0.0341897	0.265526	0.080318	n.s.	0.00210905	0.723818	16.5809	0.0157393	up	0.00159	0.718076	0.0240406	up	0.00556525	0.51363	0.0285834	n.s.	0.116955	0.248104
4044	sp|Q96BM9|ARL8A_HUMAN	ARL8A	ARL8A_HUMAN ADP-ribosylation factor-like protein 8A	0.080233	-0.0715758	17.2992	0.133429	n.s.	0.0254845	-0.225995	17.2276	0.0754102	n.s.	17.0732	0.089459	-0.154419	0.164189	n.s.	0.000102697	0.000334443	sig	0.010135	0.167679	17.4669	0.0769161	n.s.	0.0053361	0.239255	0.0190869	n.s.	0.00543815	0.393674	0.0274193	n.s.	0.2142	0.0582198	17.3574	0.308072	n.s.	0.0477115	0.129796	0.141075	n.s.	0.0180436	0.284215	0.0556714	n.s.	0.0941471	-0.109459
5120	sp|Q9NVJ2|ARL8B_HUMAN	ARL8B	ARL8B_HUMAN ADP-ribosylation factor-like protein 8B	0.048724	0.20536	16.6034	0.0905289	n.s.	0.846309	-0.0156014	16.8088	0.891271	n.s.	16.5878	0.00779194	-0.220961	0.0350667	n.s.	0.0146459	0.0195862	sig	0.96286	0.00363903	16.607	0.976749	n.s.	0.00806398	-0.201721	0.0246499	n.s.	0.690587	0.0192404	0.761083	n.s.	0.0972945	0.145524	16.7489	0.16722	n.s.	0.110463	-0.0598355	0.233411	n.s.	0.00936569	0.161126	0.0374564	n.s.	0.00874761	0.141885
5130	sp|Q9NVT9|ARMC1_HUMAN	ARMC1	ARMC1_HUMAN Armadillo repeat-containing protein 1	0.24306	-0.263219	16.4476	0.321638	n.s.	0.649749	-0.0898929	16.1844	0.734095	n.s.	16.3577	0.316716	0.173326	0.42555	n.s.	0.0074142	0.0107864	sig	0.0195481	-0.593949	15.8536	0.101101	n.s.	0.0496355	-0.330729	0.0894974	n.s.	0.00827362	-0.504056	0.0339048	n.s.	0.21172	-0.233013	16.2146	0.305393	n.s.	0.810832	0.0302061	0.878094	n.s.	0.236795	-0.14312	0.335041	n.s.	0.000968024	0.360936
3557	sp|Q8N2F6|ARM10_HUMAN	ARMC10	ARM10_HUMAN Armadillo repeat-containing protein 10	0.021991	0.25294	15.7526	0.0499391	n.s.	0.355038	0.0663674	16.0056	0.472773	n.s.	15.819	0.00432655	-0.186573	0.0267398	n.s.	8.2019e-05	0.000279866	sig	0.00860119	0.322361	16.075	0.0712687	n.s.	0.146327	0.0694208	0.211429	n.s.	0.000620715	0.255993	0.0113642	n.s.	0.0144523	0.384182	16.1368	0.0439501	n.s.	0.155187	0.131242	0.287975	n.s.	0.0102448	0.317815	0.0394291	n.s.	0.443391	0.0618211
3063	sp|Q6NXE6|ARMC6_HUMAN	ARMC6	ARMC6_HUMAN Armadillo repeat-containing protein 6	0.493231	-0.0229595	17.6708	0.570304	n.s.	0.687906	-0.0171919	17.6479	0.7651	n.s.	17.6536	0.833891	0.00576766	0.877103	n.s.	0.341188	0.353349	n.s.	0.10599	-0.0824781	17.5884	0.244056	n.s.	0.080424	-0.0595185	0.131168	n.s.	0.145249	-0.0652862	0.228716	n.s.	0.2282	-0.0450422	17.6258	0.322726	n.s.	0.075406	-0.0220827	0.185603	n.s.	0.363513	-0.0278503	0.467768	n.s.	0.237686	0.0374358
3422	sp|Q8IUR7|ARMC8_HUMAN	ARMC8	ARMC8_HUMAN Armadillo repeat-containing protein 8	0.412566	-0.0692802	17.6899	0.493796	n.s.	0.606259	-0.0484304	17.6206	0.699358	n.s.	17.6414	0.685383	0.0208498	0.757744	n.s.	0.0450692	0.0536719	n.s.	0.834089	0.0174657	17.7073	0.896756	n.s.	0.0427489	0.086746	0.0801559	n.s.	0.269303	0.0658961	0.367355	n.s.	0.186042	-0.133362	17.5565	0.276497	n.s.	0.201808	-0.0640818	0.339902	n.s.	0.226264	-0.0849317	0.32393	n.s.	0.0306555	-0.150828
3264	sp|Q7Z3E5|ARMC9_HUMAN	ARMC9	ARMC9_HUMAN LisH domain-containing protein ARMC9	0.688711	-0.0288546	15.8216	0.746797	n.s.	0.0920697	-0.166393	15.7928	0.178216	n.s.	15.6552	0.0205089	-0.137538	0.0610079	n.s.	0.00901537	0.0127528	sig	0.187323	0.115461	15.9371	0.346957	n.s.	0.0095898	0.144316	0.0276319	n.s.	0.00375562	0.281854	0.0228537	n.s.	0.295757	0.0897996	15.9114	0.395901	n.s.	0.0288125	0.118654	0.105415	n.s.	0.00671874	0.256193	0.031184	n.s.	0.602022	-0.0256614
5288	sp|Q9P291|ARMX1_HUMAN	ARMCX1	ARMX1_HUMAN Armadillo repeat-containing X-linked protein 1	0.00461154	0.564974	16.8202	0.0177139	n.s.	0.0203766	0.341674	17.3852	0.0649661	n.s.	17.1619	0.00988268	-0.2233	0.0397926	n.s.	3.76119e-05	0.000153108	sig	0.460612	-0.0810321	16.7392	0.613218	n.s.	0.000468924	-0.646006	0.00532435	down	0.00104738	-0.422706	0.0135904	n.s.	0.0333618	0.288521	17.1087	0.0766263	n.s.	0.00390318	-0.276453	0.0381412	n.s.	0.132881	-0.053153	0.216093	n.s.	0.00147879	0.369553
3230	sp|Q7L311|ARMX2_HUMAN	ARMCX2	ARMX2_HUMAN Armadillo repeat-containing X-linked protein 2	0.327612	0.160727	15.5745	0.409049	n.s.	0.643437	0.0711645	15.7353	0.728909	n.s.	15.6457	0.0951341	-0.0895622	0.171092	n.s.	0.0815189	0.0918735	n.s.	0.538858	-0.0956745	15.4789	0.678456	n.s.	0.00355484	-0.256401	0.0151036	n.s.	0.00859361	-0.166839	0.0345786	n.s.	0.984378	0.00295993	15.5775	0.989218	n.s.	0.0171131	-0.157767	0.0787398	n.s.	0.10604	-0.0682046	0.182651	n.s.	0.0422129	0.0986344
5389	sp|Q9UH62|ARMX3_HUMAN	ARMCX3	ARMX3_HUMAN Armadillo repeat-containing X-linked protein 3	0.160799	0.0376196	17.9191	0.229762	n.s.	0.0132332	-0.0835739	17.9567	0.0507003	n.s.	17.8355	0.00217042	-0.121194	0.0193155	n.s.	0.019729	0.0255929	sig	0.456483	-0.0276614	17.8914	0.609022	n.s.	0.112749	-0.065281	0.171526	n.s.	0.143439	0.0559125	0.226585	n.s.	0.0385714	0.078753	17.9978	0.0854307	n.s.	0.163741	0.0411334	0.298802	n.s.	0.00185578	0.162327	0.017827	n.s.	0.0387322	0.106414
3074	sp|Q6P1M9|ARMX5_HUMAN	ARMCX5	ARMX5_HUMAN Armadillo repeat-containing X-linked protein 5	0.312083	0.0945181	13.8297	0.393473	n.s.	0.379239	-0.0891641	13.9242	0.495208	n.s.	13.7405	0.0289525	-0.183682	0.0752968	n.s.	0.387178	0.398472	n.s.	0.68262	0.0586354	13.8883	0.79083	n.s.	0.765531	-0.0358827	0.811537	n.s.	0.281166	0.1478	0.379519	n.s.	0.717448	-0.0324513	13.7972	0.787952	n.s.	0.0422054	-0.126969	0.132593	n.s.	0.380904	0.0567128	0.484675	n.s.	0.467919	-0.0910867
3939	sp|Q92747|ARC1A_HUMAN	ARPC1A	ARC1A_HUMAN Actin-related protein 2/3 complex subunit 1A	0.424981	0.0387714	19.4221	0.506508	n.s.	0.00169518	-0.288543	19.4609	0.017898	n.s.	19.1336	0.00139598	-0.327315	0.0167489	n.s.	1.24117e-05	7.13922e-05	sig	0.00434535	-0.266038	19.1561	0.0604575	n.s.	0.00321716	-0.304809	0.014221	n.s.	0.633176	0.0225055	0.713195	n.s.	0.0307989	-0.182674	19.2395	0.0728142	n.s.	0.018779	-0.221445	0.0825991	n.s.	0.122321	0.105869	0.203251	n.s.	0.233944	0.0833638
215	sp|O15143|ARC1B_HUMAN	ARPC1B	ARC1B_HUMAN Actin-related protein 2/3 complex subunit 1B	0.00234115	0.434502	14.5918	0.0120067	n.s.	0.270999	0.122775	15.0263	0.386573	n.s.	14.7145	0.0411371	-0.311728	0.094724	n.s.	0.0255442	0.0321991	sig	0.1859	0.0908157	14.6826	0.345006	n.s.	0.00827326	-0.343687	0.0250565	n.s.	0.768208	-0.0319588	0.823953	n.s.	0.0572531	0.144787	14.7365	0.113188	n.s.	0.0136712	-0.289716	0.0694339	n.s.	0.836712	0.0220123	0.882418	n.s.	0.441739	0.0539711
216	sp|O15144|ARPC2_HUMAN	ARPC2	ARPC2_HUMAN Actin-related protein 2/3 complex subunit 2	0.00078629	0.186919	20.4156	0.00671726	n.s.	0.0136206	-0.0823409	20.6025	0.0513544	n.s.	20.3333	0.000488219	-0.26926	0.0119682	n.s.	5.20567e-07	8.76535e-06	sig	0.197152	-0.0909162	20.3247	0.356908	n.s.	0.010532	-0.277835	0.0291698	n.s.	0.894978	-0.00857533	0.923763	n.s.	0.000162251	-0.255795	20.1598	0.00819264	n.s.	6.20979e-05	-0.442713	0.00694442	n.s.	0.00213016	-0.173454	0.0188167	n.s.	0.0531558	-0.164878
217	sp|O15145|ARPC3_HUMAN	ARPC3	ARPC3_HUMAN Actin-related protein 2/3 complex subunit 3	0.00608123	-0.370582	19.1086	0.0208858	n.s.	0.221015	-0.13891	18.7381	0.331718	n.s.	18.9697	0.0312339	0.231672	0.0792776	n.s.	0.248987	0.26175	n.s.	0.138232	-0.270881	18.8378	0.287575	n.s.	0.491188	0.0997016	0.565896	n.s.	0.420516	-0.13197	0.520659	n.s.	0.398462	-0.22984	18.8788	0.500463	n.s.	0.581118	0.140742	0.70306	n.s.	0.728046	-0.0909299	0.793952	n.s.	0.885604	0.0410406
1875	sp|P59998-3|ARPC4_HUMAN	ARPC4	ARPC4_HUMAN Isoform 3 of Actin-related protein 2/3 complex subunit 4	0.0622013	0.270673	19.1355	0.109252	n.s.	0.010751	-0.71129	19.4062	0.0460414	down	18.4242	0.00261188	-0.981963	0.0208652	down	0.000274886	0.000712708	sig	0.823208	0.0211792	19.1567	0.891007	n.s.	0.0213064	-0.249494	0.047762	n.s.	0.00568002	0.732469	0.027915	up	0.166259	0.184784	19.3203	0.25306	n.s.	0.408699	-0.0858894	0.551539	n.s.	0.00392738	0.896074	0.0241469	up	0.0908203	0.163605
261	sp|O15511|ARPC5_HUMAN	ARPC5	ARPC5_HUMAN Actin-related protein 2/3 complex subunit 5	0.000412341	-0.213797	20.2404	0.00510717	n.s.	0.00570848	-0.156391	20.0266	0.0330723	n.s.	20.084	0.056965	0.0574062	0.118592	n.s.	0.00656952	0.00976123	sig	0.0483378	-0.14009	20.1003	0.157967	n.s.	0.184283	0.0737072	0.255078	n.s.	0.763706	0.016301	0.821481	n.s.	0.0448608	-0.182376	20.058	0.0951987	n.s.	0.629537	0.0314214	0.743132	n.s.	0.704982	-0.0259848	0.775201	n.s.	0.606101	-0.0422858
4422	sp|Q9BPX5|ARP5L_HUMAN	ARPC5L	ARP5L_HUMAN Actin-related protein 2/3 complex subunit 5-like protein	0.182708	-0.104328	16.3195	0.254863	n.s.	0.540659	-0.062458	16.2152	0.640384	n.s.	16.2571	0.588866	0.0418704	0.678106	n.s.	0.109545	0.120818	n.s.	0.898575	0.00952127	16.3291	0.937651	n.s.	0.0330896	0.11385	0.0659012	n.s.	0.39852	0.0719793	0.498634	n.s.	0.0538235	-0.18037	16.1392	0.108749	n.s.	0.0545586	-0.0760418	0.153619	n.s.	0.181877	-0.117912	0.273507	n.s.	0.00819396	-0.189891
3302	sp|Q7Z6K5-2|ARPIN_HUMAN	ARPIN	ARPIN_HUMAN Isoform C15orf38-AP3S2 of Arpin	0.00378248	-0.308547	16.8157	0.0156337	n.s.	0.101908	-0.113527	16.5072	0.19084	n.s.	16.7022	0.0169456	0.195019	0.0546146	n.s.	3.10733e-05	0.000133264	sig	0.291494	-0.0481815	16.7675	0.452156	n.s.	0.0015287	0.260365	0.00918922	n.s.	0.157541	0.0653457	0.243735	n.s.	0.00464568	-0.314094	16.5016	0.0225512	n.s.	0.918472	-0.00554713	0.95221	n.s.	0.0199998	-0.200567	0.0591807	n.s.	0.00253311	-0.265912
1369	sp|P32121-4|ARRB2_HUMAN	ARRB2	ARRB2_HUMAN Isoform 4 of Beta-arrestin-2	0.192516	0.154671	18.4914	0.266163	n.s.	0.633725	-0.0602842	18.646	0.7208	n.s.	18.4311	0.035364	-0.214956	0.0859025	n.s.	0.0865054	0.096977	n.s.	0.247272	0.1378	18.6292	0.408811	n.s.	0.674443	-0.0168712	0.733217	n.s.	0.0534096	0.198084	0.109916	n.s.	0.849882	0.0224665	18.5138	0.886215	n.s.	0.0865017	-0.132205	0.200931	n.s.	0.389358	0.0827507	0.493452	n.s.	0.14295	-0.115334
1065	sp|P15289|ARSA_HUMAN	ARSA	ARSA_HUMAN Arylsulfatase A	0.046733	0.315748	15.9212	0.0875432	n.s.	0.0063337	0.368835	16.2369	0.0348883	n.s.	16.29	0.571484	0.0530871	0.663764	n.s.	0.000526383	0.00120505	sig	0.603714	-0.0687527	15.8524	0.732476	n.s.	0.0435296	-0.3845	0.0811659	n.s.	0.0119813	-0.437587	0.0414796	n.s.	0.0299896	0.29481	16.216	0.0716465	n.s.	0.847909	-0.0209371	0.904108	n.s.	0.253941	-0.0740243	0.352981	n.s.	0.0335411	0.363563
1072	sp|P15848|ARSB_HUMAN	ARSB	ARSB_HUMAN Arylsulfatase B	0.000104532	-0.436107	20.0939	0.00295075	n.s.	0.241371	-0.068385	19.6578	0.354462	n.s.	20.0255	0.00098216	0.367722	0.0148023	n.s.	5.23222e-06	3.91064e-05	sig	0.217469	0.0800641	20.174	0.37832	n.s.	0.000432507	0.516171	0.0051479	n.s.	0.0787436	0.148449	0.14603	n.s.	0.187793	0.081751	20.1757	0.278332	n.s.	0.000313147	0.517858	0.0113584	n.s.	0.0680089	0.150136	0.132421	n.s.	0.980428	0.00168696
1714	sp|P51689|ARSD_HUMAN	ARSD	ARSD_HUMAN Arylsulfatase D	0.00374442	0.633507	14.3028	0.0155088	up	0.000933063	0.418402	14.9363	0.0143652	n.s.	14.7212	0.0908943	-0.215105	0.165865	n.s.	5.68967e-05	0.000210788	sig	0.183063	0.158483	14.4613	0.341307	n.s.	0.0215818	-0.475024	0.0482154	n.s.	0.0453978	-0.259919	0.0983453	n.s.	0.000413441	0.672862	14.9757	0.00951386	up	0.72653	0.0393551	0.813609	n.s.	0.00628677	0.25446	0.0302449	n.s.	0.00651087	0.514379
64	sp|O00192|ARVC_HUMAN	ARVCF	ARVC_HUMAN Armadillo repeat protein deleted in velo-cardio-facial syndrome	0.542843	0.0167046	17.3244	0.616956	n.s.	0.0112692	-0.126589	17.3411	0.0471647	n.s.	17.1979	0.000727248	-0.143293	0.0136588	n.s.	0.013801	0.018596	sig	0.855778	-0.00612617	17.3183	0.910098	n.s.	0.329576	-0.0228308	0.407042	n.s.	0.00797778	0.120463	0.033252	n.s.	0.684758	0.0239397	17.3484	0.760315	n.s.	0.890354	0.00723515	0.931545	n.s.	0.0420049	0.150529	0.0950604	n.s.	0.599925	0.0300659
4917	sp|Q9HBK9|AS3MT_HUMAN	AS3MT	AS3MT_HUMAN Arsenite methyltransferase	0.271833	0.119737	16.4484	0.352937	n.s.	0.921014	0.010047	16.5681	0.942688	n.s.	16.4584	0.0425184	-0.10969	0.0966283	n.s.	0.504646	0.513218	n.s.	0.663021	-0.0550099	16.3934	0.776779	n.s.	0.0879992	-0.174747	0.141118	n.s.	0.457434	-0.0650569	0.554505	n.s.	0.91774	-0.0122446	16.4361	0.939664	n.s.	0.127618	-0.131981	0.254164	n.s.	0.767322	-0.0222916	0.826744	n.s.	0.685193	0.0427653
2391	sp|Q13510-2|ASAH1_HUMAN	ASAH1	ASAH1_HUMAN Isoform 2 of Acid ceramidase	0.0573987	-0.166789	20.8224	0.102471	n.s.	0.0458398	-0.0934063	20.6556	0.110895	n.s.	20.729	0.262361	0.0733826	0.365972	n.s.	0.00261002	0.00444273	sig	0.0691648	0.0824142	20.9048	0.192099	n.s.	0.0117675	0.249203	0.0313748	n.s.	0.000540242	0.17582	0.0110508	n.s.	0.822531	0.0147858	20.8372	0.869475	n.s.	0.0776242	0.181575	0.187864	n.s.	0.119448	0.108192	0.199346	n.s.	0.287989	-0.0676283
5519	sp|Q9ULH1-2|ASAP1_HUMAN	ASAP1	ASAP1_HUMAN Isoform 1 of Arf-GAP with SH3 domain, ANK repeat and PH domain-containing protein 1	0.00144736	-0.125198	18.8139	0.00915531	n.s.	0.000108387	-0.279222	18.6887	0.0064241	n.s.	18.5346	8.3488e-05	-0.154024	0.00668694	n.s.	5.11921e-05	0.000193628	sig	0.00704141	-0.179231	18.6346	0.0669051	n.s.	0.161781	-0.0540322	0.228794	n.s.	0.0379764	0.0999915	0.0861408	n.s.	0.033895	-0.17494	18.6389	0.0775359	n.s.	0.400515	-0.0497419	0.543988	n.s.	0.123955	0.104282	0.205299	n.s.	0.947753	0.00429037
4738	sp|Q9H1I8|ASCC2_HUMAN	ASCC2	ASCC2_HUMAN Activating signal cointegrator 1 complex subunit 2	0.25524	-0.0717973	15.2643	0.334327	n.s.	0.298888	-0.0530093	15.1925	0.415528	n.s.	15.2113	0.751516	0.018788	0.812075	n.s.	0.00950724	0.0133751	sig	0.109349	-0.168071	15.0962	0.248413	n.s.	0.336844	-0.0962737	0.41455	n.s.	0.236635	-0.115062	0.332986	n.s.	0.0251965	-0.183845	15.0805	0.06336	n.s.	0.146152	-0.112048	0.276402	n.s.	0.072662	-0.130836	0.13906	n.s.	0.865635	-0.0157738
3564	sp|Q8N3C0|ASCC3_HUMAN	ASCC3	ASCC3_HUMAN Activating signal cointegrator 1 complex subunit 3	0.0621343	0.159629	19.8047	0.109182	n.s.	0.651717	0.0413417	19.9643	0.735618	n.s.	19.846	0.146598	-0.118287	0.234391	n.s.	0.163546	0.175796	n.s.	0.89078	-0.00967657	19.795	0.932307	n.s.	0.0119479	-0.169305	0.0316564	n.s.	0.504007	-0.0510183	0.597928	n.s.	0.238045	0.113837	19.9185	0.333702	n.s.	0.502532	-0.0457919	0.636923	n.s.	0.441367	0.0724951	0.543524	n.s.	0.135467	0.123513
5644	sp|Q9Y294|ASF1A_HUMAN	ASF1A	ASF1A_HUMAN Histone chaperone ASF1A	0.0102441	-0.463034	18.0349	0.0293177	n.s.	0.0319563	-0.228923	17.5719	0.0869954	n.s.	17.806	0.0546263	0.234111	0.115358	n.s.	0.00026922	0.000701702	sig	0.171266	-0.117712	17.9172	0.328004	n.s.	0.0164761	0.345322	0.0397128	n.s.	0.0818501	0.111211	0.150102	n.s.	0.00183393	-0.456481	17.5784	0.0150276	n.s.	0.938736	0.00655275	0.964446	n.s.	0.00270309	-0.227558	0.0202726	n.s.	0.000573742	-0.338769
5024	sp|Q9NR48|ASH1L_HUMAN	ASH1L	ASH1L_HUMAN Histone-lysine N-methyltransferase ASH1L	0.00742251	-0.173439	14.2693	0.0237809	n.s.	0.659799	-0.0181189	14.0958	0.742281	n.s.	14.2511	0.0137027	0.15532	0.0480588	n.s.	0.00749953	0.0108989	sig	0.52189	-0.0279009	14.2414	0.663704	n.s.	0.0196948	0.145538	0.0452422	n.s.	0.82682	-0.00978208	0.870747	n.s.	0.931464	0.00332402	14.2726	0.950712	n.s.	0.00727394	0.176763	0.0500698	n.s.	0.60809	0.0214429	0.693428	n.s.	0.480677	0.031225
5336	sp|Q9UBL3|ASH2L_HUMAN	ASH2L	ASH2L_HUMAN Set1/Ash2 histone methyltransferase complex subunit ASH2	0.0362702	0.0689815	18.7516	0.0727245	n.s.	0.00149321	0.245966	18.8206	0.0172963	n.s.	18.9975	0.0026996	0.176985	0.0211088	n.s.	2.56096e-06	2.39036e-05	sig	0.0399096	0.0691892	18.8208	0.1431	n.s.	0.989929	0.000207663	0.99328	n.s.	0.00297052	-0.176777	0.0206162	n.s.	0.100021	-0.0490322	18.7025	0.170646	n.s.	0.00155174	-0.118014	0.0236432	n.s.	0.000419154	-0.294998	0.0103084	n.s.	0.00201375	-0.118221
2038	sp|P78348-1|ASIC1_HUMAN	ASIC1	ASIC1_HUMAN Isoform 1 of Acid-sensing ion channel 1	0.601549	0.0438382	15.5544	0.669555	n.s.	0.201273	0.0840213	15.5983	0.310501	n.s.	15.6385	0.664983	0.0401831	0.741142	n.s.	0.000944347	0.00193941	sig	0.000805048	0.426686	15.9811	0.0470361	n.s.	0.00917731	0.382848	0.0268745	n.s.	0.00467212	0.342665	0.0253354	n.s.	0.0830921	0.249303	15.8037	0.148518	n.s.	0.181278	0.205465	0.318256	n.s.	0.223409	0.165282	0.320306	n.s.	0.185711	-0.177383
816	sp|P04424|ARLY_HUMAN	ASL	ARLY_HUMAN Argininosuccinate lyase	0.00361283	0.158503	18.0138	0.0152299	n.s.	0.0465008	0.0970125	18.1723	0.111991	n.s.	18.1108	0.0649316	-0.0614902	0.130105	n.s.	0.0445678	0.0531389	n.s.	0.163186	0.0753511	18.0891	0.317844	n.s.	0.088993	-0.0831516	0.142403	n.s.	0.642922	-0.0216614	0.721604	n.s.	0.468705	0.0431644	18.0569	0.568217	n.s.	0.075872	-0.115338	0.186161	n.s.	0.369078	-0.0538481	0.472673	n.s.	0.621279	-0.0321867
722	sp|O95671|ASML_HUMAN	ASMTL	ASML_HUMAN N-acetylserotonin O-methyltransferase-like protein	0.00150964	0.420004	19.7729	0.00936925	n.s.	0.00548034	0.286465	20.1929	0.0324172	n.s.	20.0593	0.0385999	-0.133538	0.0914358	n.s.	1.34705e-05	7.51783e-05	sig	0.185478	0.0853449	19.8582	0.344651	n.s.	0.00176404	-0.334659	0.0100794	n.s.	0.00937022	-0.201121	0.0363226	n.s.	0.0179227	0.234992	20.0079	0.0506088	n.s.	0.0258144	-0.185012	0.0985681	n.s.	0.374813	-0.051474	0.478215	n.s.	0.0464874	0.149647
336	sp|O43681|ASNA_HUMAN	ASNA1	ASNA_HUMAN ATPase ASNA1	0.256215	0.0531629	18.5527	0.33545	n.s.	0.883019	0.00574539	18.6059	0.917204	n.s.	18.5584	0.221252	-0.0474175	0.321175	n.s.	0.00294172	0.00491419	sig	0.0531161	-0.108727	18.444	0.166044	n.s.	0.0113462	-0.16189	0.0305912	n.s.	0.0245432	-0.114473	0.064681	n.s.	0.0452718	0.098011	18.6507	0.095865	n.s.	0.207683	0.0448481	0.346548	n.s.	0.0208568	0.0922656	0.060806	n.s.	0.00222773	0.206738
913	sp|P08243|ASNS_HUMAN	ASNS	ASNS_HUMAN Asparagine synthetase [glutamine-hydrolyzing]	0.000553046	0.289674	18.3872	0.00565156	n.s.	0.59147	0.0193141	18.6768	0.686576	n.s.	18.4065	0.000238432	-0.27036	0.00973007	n.s.	2.66773e-08	1.2086e-06	sig	0.00381372	-0.31233	18.0748	0.0573704	n.s.	0.000185798	-0.602004	0.00365865	down	0.00233545	-0.331645	0.018423	n.s.	0.00844048	-0.177578	18.2096	0.0315015	n.s.	6.40477e-05	-0.467251	0.00702983	n.s.	0.00331573	-0.196892	0.0222221	n.s.	0.0565756	0.134753
5960	tr|U3KQP1|U3KQP1_HUMAN	ASNSD1	U3KQP1_HUMAN Asparagine synthetase domain-containing protein 1 (Fragment)	0.00713604	-0.483594	15.3776	0.0231122	n.s.	0.143041	-0.275561	14.894	0.243062	n.s.	15.1021	0.212491	0.208034	0.311741	n.s.	0.00625432	0.00936094	sig	0.182333	-0.155918	15.2217	0.340588	n.s.	0.013813	0.327676	0.035077	n.s.	0.444821	0.119642	0.542704	n.s.	0.00951387	-0.421091	14.9565	0.0336552	n.s.	0.421774	0.0625038	0.563245	n.s.	0.347585	-0.14553	0.451982	n.s.	0.0208851	-0.265172
2265	sp|Q12797|ASPH_HUMAN	ASPH	ASPH_HUMAN Aspartyl/asparaginyl beta-hydroxylase	0.0132158	0.267333	18.5721	0.0348755	n.s.	0.00350218	0.334808	18.8395	0.0257217	n.s.	18.907	0.113094	0.0674748	0.194568	n.s.	6.62626e-07	1.00213e-05	sig	0.0339828	0.187849	18.76	0.131903	n.s.	0.125201	-0.0794839	0.186309	n.s.	0.00469223	-0.146959	0.0253839	n.s.	0.00137916	0.493142	19.0653	0.0132483	n.s.	0.00756462	0.225809	0.0512992	n.s.	0.00782512	0.158334	0.0340275	n.s.	0.00159052	0.305293
4631	sp|Q9BZE9-2|ASPC1_HUMAN	ASPSCR1	ASPC1_HUMAN Isoform 2 of Tether containing UBX domain for GLUT4	0.0180228	-0.106277	15.9445	0.0434056	n.s.	0.0468219	-0.114304	15.8382	0.11249	n.s.	15.8301	0.852237	-0.00802738	0.892598	n.s.	0.0312651	0.0386059	sig	0.0309337	-0.106171	15.8383	0.125977	n.s.	0.997585	0.000105425	0.998596	n.s.	0.862341	0.00813281	0.899077	n.s.	0.0231951	-0.161804	15.7826	0.0592576	n.s.	0.288183	-0.0555271	0.435505	n.s.	0.429213	-0.0474997	0.531428	n.s.	0.316104	-0.0556325
3226	sp|Q7L266|ASGL1_HUMAN	ASRGL1	ASGL1_HUMAN Isoaspartyl peptidase/L-asparaginase	0.913139	0.00714246	19.2373	0.931848	n.s.	0.803036	0.0146247	19.2444	0.858667	n.s.	19.2519	0.909036	0.00748221	0.936301	n.s.	0.941221	0.942016	n.s.	0.474929	-0.0420211	19.1953	0.625256	n.s.	0.459535	-0.0491636	0.535417	n.s.	0.348191	-0.0566458	0.447469	n.s.	0.9005	-0.00889764	19.2284	0.927732	n.s.	0.835425	-0.0160401	0.896697	n.s.	0.742596	-0.0235223	0.806259	n.s.	0.640015	0.0331234
788	sp|P00966|ASSY_HUMAN	ASS1	ASSY_HUMAN Argininosuccinate synthase	0.0396298	-0.0974838	16.7525	0.0774944	n.s.	0.0332014	-0.0759312	16.6551	0.0892256	n.s.	16.6766	0.465586	0.0215525	0.567571	n.s.	0.000150509	0.000449632	sig	0.00733049	0.142174	16.8947	0.0676838	n.s.	0.00146884	0.239658	0.00901226	n.s.	0.000535538	0.218105	0.0110508	n.s.	0.514859	0.0319138	16.7845	0.612887	n.s.	0.0492403	0.129398	0.143838	n.s.	0.0573976	0.107845	0.117796	n.s.	0.0645695	-0.11026
126	sp|O14525|ASTN1_HUMAN	ASTN1	ASTN1_HUMAN Astrotactin-1	0.209251	0.146028	14.3676	0.284328	n.s.	0.14662	0.145891	14.5136	0.247301	n.s.	14.5135	0.998383	-0.000136499	0.999395	n.s.	0.0945054	0.105268	n.s.	0.377755	0.0803212	14.4479	0.537177	n.s.	0.357171	-0.0657066	0.436126	n.s.	0.111463	-0.0655701	0.187416	n.s.	0.103503	0.19387	14.5615	0.175275	n.s.	0.568306	0.0478424	0.692791	n.s.	0.429175	0.0479789	0.531428	n.s.	0.105351	0.113549
5123	sp|Q9NVM9|ASUN_HUMAN	ASUN	ASUN_HUMAN Protein asunder homolog	0.0802856	0.0594235	19.129	0.133479	n.s.	0.0068372	0.146994	19.1884	0.0361226	n.s.	19.2759	0.0204349	0.087571	0.0609245	n.s.	1.69264e-05	8.76946e-05	sig	0.0215735	0.0875052	19.2165	0.10567	n.s.	0.182583	0.0280817	0.253316	n.s.	0.0523669	-0.0594892	0.1086	n.s.	0.0422795	-0.0823282	19.0466	0.0912897	n.s.	0.00335233	-0.141752	0.0348974	n.s.	0.000936905	-0.229323	0.0132525	n.s.	0.00124395	-0.169833
3212	sp|Q76L83|ASXL2_HUMAN	ASXL2	ASXL2_HUMAN Putative Polycomb group protein ASXL2	0.617805	-0.0828316	13.1821	0.68418	n.s.	0.838357	-0.0262163	13.0993	0.884941	n.s.	13.1559	0.589272	0.0566152	0.67831	n.s.	0.282664	0.295164	n.s.	0.792384	-0.0341893	13.1479	0.869554	n.s.	0.645383	0.0486422	0.707974	n.s.	0.755871	-0.00797296	0.815463	n.s.	0.237558	-0.232078	12.95	0.333177	n.s.	0.37885	-0.149246	0.523452	n.s.	0.154367	-0.205862	0.242046	n.s.	0.170191	-0.197889
3649	sp|Q8NBU5|ATAD1_HUMAN	ATAD1	ATAD1_HUMAN ATPase family AAA domain-containing protein 1	9.50116e-05	0.819526	14.8715	0.00295075	up	0.000675418	0.516946	15.691	0.012599	n.s.	15.3885	5.84398e-05	-0.30258	0.00620773	n.s.	5.12915e-07	8.66227e-06	sig	0.00177089	0.56181	15.4333	0.0485	n.s.	0.00981717	-0.257716	0.0279473	n.s.	0.480347	0.0448635	0.577032	n.s.	0.00142307	0.636868	15.5084	0.0134094	up	0.0435637	-0.182658	0.135255	n.s.	0.136627	0.119922	0.220171	n.s.	0.4196	0.0750583
3121	sp|Q6PL18|ATAD2_HUMAN	ATAD2	ATAD2_HUMAN ATPase family AAA domain-containing protein 2	0.000871189	0.357902	17.2597	0.00705843	n.s.	0.00388198	0.420948	17.6176	0.0269105	n.s.	17.6807	0.370964	0.0630459	0.480548	n.s.	3.66356e-07	7.00449e-06	sig	0.567498	0.0309628	17.2907	0.702895	n.s.	0.00104471	-0.326939	0.00753283	n.s.	0.00487937	-0.389985	0.0258676	n.s.	0.000644296	0.373717	17.6334	0.0104679	n.s.	0.517612	0.015815	0.649838	n.s.	0.486914	-0.0472309	0.585739	n.s.	0.000752086	0.342755
5521	sp|Q9ULI0|ATD2B_HUMAN	ATAD2B	ATD2B_HUMAN ATPase family AAA domain-containing protein 2B	0.734547	0.00999989	18.8251	0.786427	n.s.	0.187729	0.0716369	18.8351	0.294904	n.s.	18.8967	0.165795	0.061637	0.257647	n.s.	0.0568766	0.0663467	n.s.	0.087635	-0.0678259	18.7573	0.218424	n.s.	0.005168	-0.0778258	0.0187904	n.s.	0.0222183	-0.139463	0.0605079	n.s.	0.570819	-0.0296916	18.7954	0.663275	n.s.	0.378093	-0.0396915	0.522611	n.s.	0.132437	-0.101329	0.215647	n.s.	0.414625	0.0381343
5119	sp|Q9NVI7-2|ATD3A_HUMAN	ATAD3A	ATD3A_HUMAN Isoform 2 of ATPase family AAA domain-containing protein 3A	0.0314606	0.271811	18.3947	0.0651754	n.s.	0.0446259	0.227544	18.6665	0.109161	n.s.	18.6222	0.48659	-0.0442667	0.587137	n.s.	0.000117543	0.000370968	sig	0.00231753	0.514571	18.9092	0.0517388	n.s.	0.00953255	0.24276	0.0275496	n.s.	0.00276166	0.287027	0.0198177	n.s.	0.015613	0.529691	18.9244	0.0461965	n.s.	0.0975497	0.25788	0.216786	n.s.	0.0602153	0.302147	0.122057	n.s.	0.9005	0.01512
2929	sp|Q5T9A4|ATD3B_HUMAN	ATAD3B	ATD3B_HUMAN ATPase family AAA domain-containing protein 3B	0.378227	0.112013	16.0724	0.460035	n.s.	0.338734	0.124895	16.1844	0.456705	n.s.	16.1973	0.786751	0.0128812	0.840551	n.s.	0.000541898	0.00123059	sig	0.075651	0.282119	16.3545	0.201249	n.s.	0.0315283	0.170105	0.0637558	n.s.	0.0494823	0.157224	0.104352	n.s.	0.0272511	0.413952	16.4864	0.0670418	n.s.	0.00717613	0.301938	0.0498331	n.s.	0.0102339	0.289057	0.039413	n.s.	0.128618	0.131833
2889	sp|Q5SQI0|ATAT_HUMAN	ATAT1	ATAT_HUMAN Alpha-tubulin N-acetyltransferase	0.462309	-0.04868	18.9972	0.542136	n.s.	0.0228773	-0.268585	18.9485	0.070038	n.s.	18.7286	0.00856489	-0.219905	0.0369731	n.s.	2.52082e-05	0.00011516	sig	0.138426	-0.111908	18.8853	0.287777	n.s.	0.00859202	-0.0632275	0.0256807	n.s.	0.0280914	0.156678	0.0707898	n.s.	0.0434915	-0.213891	18.7833	0.0931264	n.s.	0.0190943	-0.165211	0.0835215	n.s.	0.429522	0.0546942	0.531699	n.s.	0.0829429	-0.101983
3380	sp|Q86WG3|ATCAY_HUMAN	ATCAY	ATCAY_HUMAN Caytaxin	0.475572	-0.0541172	17.9586	0.554102	n.s.	0.0451325	-0.214892	17.9044	0.109992	n.s.	17.7437	0.052655	-0.160775	0.112545	n.s.	0.00110167	0.00219335	sig	0.450058	-0.0522344	17.9063	0.602278	n.s.	0.966749	0.00188285	0.975983	n.s.	0.0340914	0.162658	0.0801507	n.s.	0.395929	-0.0562809	17.9023	0.498232	n.s.	0.956824	-0.0021637	0.975583	n.s.	0.0288013	0.158611	0.0736751	n.s.	0.874427	-0.00404655
674	sp|O95260-2|ATE1_HUMAN	ATE1	ATE1_HUMAN Isoform ATE1-2 of Arginyl-tRNA--protein transferase 1	0.00113674	-0.293321	16.5268	0.00802783	n.s.	0.00586741	-0.20378	16.2335	0.033552	n.s.	16.323	0.0276471	0.0895416	0.0734159	n.s.	0.000273735	0.000710655	sig	0.228959	-0.0706646	16.4561	0.390628	n.s.	0.00588492	0.222656	0.0201156	n.s.	0.0390562	0.133115	0.0881515	n.s.	0.0356053	-0.197596	16.3292	0.0804548	n.s.	0.169347	0.0957256	0.304483	n.s.	0.921507	0.00618396	0.944249	n.s.	0.131668	-0.126931
1067	sp|P15336|ATF2_HUMAN	ATF2	ATF2_HUMAN Cyclic AMP-dependent transcription factor ATF-2	0.0208578	-0.303523	15.5888	0.0481043	n.s.	0.334061	-0.0935809	15.2853	0.451844	n.s.	15.4953	0.0346264	0.209942	0.0848062	n.s.	0.00464113	0.00726571	sig	0.933259	0.00689156	15.5957	0.96065	n.s.	0.00524707	0.310415	0.0188825	n.s.	0.173713	0.100472	0.262385	n.s.	0.247037	0.138583	15.7274	0.344029	n.s.	0.00720544	0.442107	0.0499163	n.s.	0.0622383	0.232164	0.125089	n.s.	0.187874	0.131692
4412	sp|Q99941|ATF6B_HUMAN	ATF6B	ATF6B_HUMAN Cyclic AMP-dependent transcription factor ATF-6 beta	0.13733	0.126261	14.871	0.202728	n.s.	0.0827214	0.166227	14.9973	0.166256	n.s.	15.0372	0.239772	0.039966	0.342193	n.s.	8.74536e-05	0.000295181	sig	0.0159383	0.270191	15.1412	0.0925236	n.s.	0.000326235	0.143931	0.00449931	n.s.	0.0184139	0.103965	0.0541023	n.s.	0.00369388	0.451874	15.3229	0.0199214	n.s.	0.000653831	0.325613	0.0162145	n.s.	0.00233389	0.285647	0.0190275	n.s.	0.00487991	0.181682
1108	sp|P17544-6|ATF7_HUMAN	ATF7	ATF7_HUMAN Isoform 6 of Cyclic AMP-dependent transcription factor ATF-7	0.0975047	-0.193138	13.7315	0.154936	n.s.	0.499509	0.049546	13.5384	0.605314	n.s.	13.7811	0.0528964	0.242684	0.112857	n.s.	0.00153886	0.00290389	sig	0.0257056	-0.180107	13.5514	0.115422	n.s.	0.876487	0.0130301	0.904446	n.s.	0.0109045	-0.229653	0.0393431	n.s.	0.00960439	-0.401816	13.3297	0.0338331	n.s.	0.116631	-0.208679	0.240946	n.s.	0.00624232	-0.451362	0.0301043	n.s.	0.0413779	-0.221709
3155	sp|Q6VMQ6|MCAF1_HUMAN	ATF7IP	MCAF1_HUMAN Activating transcription factor 7-interacting protein 1	0.000693436	-0.261042	18.3912	0.00626524	n.s.	0.129701	-0.0301834	18.1302	0.226432	n.s.	18.361	0.00152412	0.230859	0.0172066	n.s.	8.48525e-08	2.84136e-06	sig	0.722478	-0.00766457	18.3835	0.820681	n.s.	0.0014435	0.253378	0.00893108	n.s.	0.388009	0.0225189	0.488888	n.s.	2.97324e-06	-0.402788	17.9884	0.00160204	n.s.	0.00678269	-0.141745	0.0487222	n.s.	1.94751e-05	-0.372604	0.00339497	n.s.	3.96133e-05	-0.395123
4473	sp|Q9BSB4|ATGA1_HUMAN	ATG101	ATGA1_HUMAN Autophagy-related protein 101	0.0236429	0.20332	16.1597	0.0526216	n.s.	0.281054	-0.0715033	16.363	0.397094	n.s.	16.0882	0.0102917	-0.274823	0.0406658	n.s.	0.000296001	0.000755879	sig	0.912999	-0.00584728	16.1539	0.947364	n.s.	0.0172892	-0.209167	0.0410878	n.s.	0.288491	0.065656	0.386676	n.s.	0.00878934	0.234994	16.3947	0.0322167	n.s.	0.578017	0.0316739	0.700737	n.s.	0.0043445	0.306497	0.0253141	n.s.	0.00576682	0.240841
2999	sp|Q676U5|A16L1_HUMAN	ATG16L1	A16L1_HUMAN Autophagy-related protein 16-1	2.97688e-05	-1.70439	14.782	0.00233064	down	0.23148	-0.132295	13.0776	0.343253	n.s.	14.6497	3.95998e-05	1.5721	0.00521574	up	1.74137e-09	2.14214e-07	sig	0.110834	-0.187483	14.5945	0.250213	n.s.	4.05457e-05	1.51691	0.0023435	up	0.577895	-0.0551877	0.662768	n.s.	0.000619771	-1.22085	13.5611	0.0102323	down	0.0137276	0.483543	0.0695463	n.s.	0.000950279	-1.08856	0.0132525	down	0.00110741	-1.03337
4052	sp|Q96BY7|ATG2B_HUMAN	ATG2B	ATG2B_HUMAN Autophagy-related protein 2 homolog B	0.0115992	0.220315	17.1696	0.0320803	n.s.	0.0346113	-0.183876	17.3899	0.0917036	n.s.	16.9857	0.000232261	-0.404192	0.00964494	n.s.	1.05365e-05	6.41588e-05	sig	0.0815222	-0.142725	17.0269	0.209507	n.s.	0.000651714	-0.36304	0.00611188	n.s.	0.442959	0.0411515	0.5411	n.s.	0.117754	0.132228	17.3018	0.193439	n.s.	0.123538	-0.0880879	0.250072	n.s.	0.00438682	0.316104	0.025441	n.s.	0.00897902	0.274953
5068	sp|Q9NT62|ATG3_HUMAN	ATG3	ATG3_HUMAN Ubiquitin-like-conjugating enzyme ATG3	0.334579	-0.0544231	15.0615	0.415996	n.s.	0.0807477	-0.145235	15.007	0.163509	n.s.	14.9162	0.115857	-0.090812	0.197665	n.s.	0.001092	0.00217775	sig	0.0293841	-0.220617	14.8408	0.122907	n.s.	0.0305455	-0.166194	0.0624502	n.s.	0.299647	-0.0753818	0.397584	n.s.	0.113248	-0.126814	14.9346	0.18779	n.s.	0.188248	-0.0723909	0.325535	n.s.	0.771892	0.0184211	0.829556	n.s.	0.213961	0.0938029
3876	sp|Q8WYN0|ATG4A_HUMAN	ATG4A	ATG4A_HUMAN Cysteine protease ATG4A	0.000130834	0.989828	15.6249	0.00323839	up	0.738115	0.0390225	16.6147	0.808204	n.s.	15.6639	0.000715026	-0.950806	0.0136588	down	2.98461e-08	1.29122e-06	sig	0.0693581	-0.190293	15.4346	0.192316	n.s.	5.73897e-05	-1.18012	0.00242963	down	0.099841	-0.229316	0.172352	n.s.	0.00014163	1.13015	16.755	0.00814992	up	0.110022	0.140319	0.233135	n.s.	0.000561551	1.09112	0.0113525	up	6.97283e-05	1.32044
4742	sp|Q9H1Y0|ATG5_HUMAN	ATG5	ATG5_HUMAN Autophagy protein 5	5.98687e-05	-0.973161	15.6862	0.00264808	down	0.0336764	-0.145333	14.713	0.089991	n.s.	15.5408	5.08844e-05	0.827828	0.00569041	up	3.03114e-11	9.06497e-09	sig	0.0830839	-0.100353	15.5858	0.211901	n.s.	3.39707e-05	0.872808	0.00231366	up	0.207807	0.0449803	0.300995	n.s.	2.1275e-05	-1.00391	14.6823	0.00394054	down	0.512106	-0.0307467	0.645662	n.s.	8.90451e-06	-0.858574	0.00244345	down	4.55686e-06	-0.903555
686	sp|O95352|ATG7_HUMAN	ATG7	ATG7_HUMAN Ubiquitin-like modifier-activating enzyme ATG7	0.0761147	0.151948	18.2614	0.128056	n.s.	0.353656	-0.0741634	18.4134	0.471425	n.s.	18.1873	0.00769848	-0.226111	0.0348047	n.s.	0.0153481	0.0204423	sig	0.766744	-0.0201986	18.2412	0.851826	n.s.	0.0067643	-0.172147	0.0221014	n.s.	0.298458	0.0539648	0.396321	n.s.	0.910296	0.00795096	18.2694	0.934417	n.s.	0.0197354	-0.143997	0.0846233	n.s.	0.168223	0.0821143	0.257904	n.s.	0.498095	0.0281495
3261	sp|Q7Z3C6|ATG9A_HUMAN	ATG9A	ATG9A_HUMAN Autophagy-related protein 9A	0.000170755	0.69029	15.6416	0.00370719	up	0.358513	-0.0423156	16.3319	0.476116	n.s.	15.5993	0.00031373	-0.732605	0.0105248	down	5.38247e-07	8.84759e-06	sig	0.149816	0.0873942	15.729	0.302644	n.s.	0.000930756	-0.602896	0.00723013	down	0.103211	0.12971	0.176967	n.s.	0.000944923	0.827744	16.4693	0.0114064	up	0.265302	0.137454	0.410667	n.s.	0.00102837	0.870059	0.0136055	up	0.00216323	0.74035
1361	sp|P31939|PUR9_HUMAN	ATIC	PUR9_HUMAN Bifunctional purine biosynthesis protein PURH	0.324132	0.0374284	19.5004	0.405486	n.s.	0.177003	0.0494181	19.5378	0.283081	n.s.	19.5498	0.641675	0.0119897	0.723242	n.s.	0.0363555	0.0442644	sig	0.756724	-0.016774	19.4836	0.844971	n.s.	0.31351	-0.0542024	0.391606	n.s.	0.214385	-0.0661921	0.308488	n.s.	0.150572	-0.0578518	19.4425	0.233807	n.s.	0.0237802	-0.0952803	0.0948486	n.s.	0.00932589	-0.10727	0.0373578	n.s.	0.42732	-0.0410779
3863	sp|Q8WXF7|ATLA1_HUMAN	ATL1	ATLA1_HUMAN Atlastin-1	0.00251126	0.45192	18.0757	0.0123928	n.s.	0.0162096	0.201348	18.5276	0.0565476	n.s.	18.277	0.0175949	-0.250572	0.0556187	n.s.	1.3548e-05	7.5469e-05	sig	0.932858	-0.00499438	18.0707	0.960409	n.s.	0.00262927	-0.456914	0.0126697	n.s.	0.0170881	-0.206343	0.0515243	n.s.	0.00138921	0.489057	18.5648	0.013259	n.s.	0.640692	0.037137	0.751165	n.s.	0.0082037	0.287709	0.0348554	n.s.	0.00148178	0.494051
3717	sp|Q8NHH9-4|ATLA2_HUMAN	ATL2	ATLA2_HUMAN Isoform 4 of Atlastin-2	0.00116807	0.340516	18.6986	0.00813531	n.s.	0.0550776	0.10326	19.0391	0.126334	n.s.	18.8019	0.00589479	-0.237256	0.0309165	n.s.	3.3986e-05	0.000142156	sig	0.111016	0.0930107	18.7916	0.250213	n.s.	0.00812877	-0.247505	0.0247143	n.s.	0.842944	-0.0102496	0.884404	n.s.	0.00287152	0.413999	19.1126	0.0177656	n.s.	0.336253	0.0734825	0.483496	n.s.	0.00909933	0.310738	0.0369396	n.s.	0.010187	0.320988
3020	sp|Q6DD88|ATLA3_HUMAN	ATL3	ATLA3_HUMAN Atlastin-3	1.67869e-05	0.668527	15.3243	0.00221102	up	0.000316471	0.451688	15.9928	0.00952144	n.s.	15.776	0.00824392	-0.216839	0.0360603	n.s.	3.05916e-06	2.71026e-05	sig	0.023318	0.181326	15.5056	0.109774	n.s.	0.00090729	-0.487201	0.0071568	n.s.	0.0118734	-0.270362	0.041286	n.s.	0.0030888	0.655665	15.98	0.018371	up	0.908373	-0.0128617	0.945332	n.s.	0.133395	0.203977	0.216611	n.s.	0.0138476	0.474339
2349	sp|Q13315|ATM_HUMAN	ATM	ATM_HUMAN Serine-protein kinase ATM	0.0146625	-0.319018	19.4559	0.0376211	n.s.	0.242688	-0.0946462	19.1369	0.355866	n.s.	19.3613	0.041363	0.224372	0.0949672	n.s.	0.0005193	0.00119358	sig	0.208576	0.0892637	19.5452	0.368475	n.s.	0.00369063	0.408282	0.015406	n.s.	0.0324359	0.18391	0.0775192	n.s.	0.00792018	-0.323788	19.1321	0.0303641	n.s.	0.950809	-0.00477012	0.971829	n.s.	0.0227287	-0.229142	0.0636039	n.s.	0.00147756	-0.413052
73	sp|O00244|ATOX1_HUMAN	ATOX1	ATOX1_HUMAN Copper transport protein ATOX1	0.00333999	-0.833384	16.7416	0.0146313	down	0.00585288	-0.711201	15.9082	0.0335493	down	16.0304	0.301469	0.122183	0.409161	n.s.	1.79535e-05	9.09335e-05	sig	0.209844	0.234922	16.9765	0.370069	n.s.	0.00131673	1.06831	0.00850135	up	0.00204898	0.946124	0.0174738	up	0.0187197	-0.49188	16.2497	0.0522863	n.s.	0.0250436	0.341503	0.0972698	n.s.	0.0864396	0.219321	0.157736	n.s.	0.00483742	-0.726803
2094	sp|P98196|AT11A_HUMAN	ATP11A	AT11A_HUMAN Probable phospholipid-transporting ATPase IH	0.112229	0.174476	16.3281	0.173404	n.s.	0.468323	0.0804607	16.5026	0.57732	n.s.	16.4086	0.410958	-0.0940154	0.518261	n.s.	0.000161793	0.000475144	sig	0.00300125	0.44183	16.7699	0.0549338	n.s.	0.0201708	0.267354	0.045964	n.s.	0.0150679	0.361369	0.047606	n.s.	0.00999454	0.512832	16.8409	0.0347231	n.s.	0.0403358	0.338356	0.129195	n.s.	0.0255755	0.432372	0.0682205	n.s.	0.519494	0.0710027
5656	sp|Q9Y2G3|AT11B_HUMAN	ATP11B	AT11B_HUMAN Probable phospholipid-transporting ATPase IF	0.0260181	0.241889	17.405	0.0565163	n.s.	0.0858976	-0.178102	17.6469	0.170444	n.s.	17.2269	0.00834092	-0.419991	0.0362971	n.s.	0.00091709	0.0018979	sig	0.00740657	0.276916	17.6819	0.0676838	n.s.	0.624712	0.0350271	0.687717	n.s.	0.00374121	0.455018	0.0228364	n.s.	0.0461991	0.299504	17.7045	0.097411	n.s.	0.631445	0.0576149	0.744643	n.s.	0.0149076	0.477606	0.0493064	n.s.	0.836187	0.0225879
3632	sp|Q8NB49|AT11C_HUMAN	ATP11C	AT11C_HUMAN Probable phospholipid-transporting ATPase IG	0.125761	0.123115	17.7235	0.189695	n.s.	0.679696	-0.027795	17.8466	0.758673	n.s.	17.6957	0.0498033	-0.15091	0.107891	n.s.	7.97812e-05	0.000274761	sig	0.00169195	0.398336	18.1218	0.0481465	n.s.	0.0030852	0.275221	0.0139149	n.s.	0.000494764	0.426131	0.0107811	n.s.	0.0305828	0.336401	18.0599	0.0725348	n.s.	0.0947491	0.213286	0.213168	n.s.	0.0198907	0.364196	0.0590643	n.s.	0.534552	-0.0619343
4951	sp|Q9HD20|AT131_HUMAN	ATP13A1	AT131_HUMAN Probable cation-transporting ATPase 13A1	0.000659549	0.354478	18.4102	0.00612791	n.s.	0.00468048	0.228598	18.7647	0.0298613	n.s.	18.6388	0.06506	-0.12588	0.130233	n.s.	0.000180757	0.000513685	sig	0.00326573	0.3122	18.7224	0.0549679	n.s.	0.505178	-0.0422783	0.579259	n.s.	0.2352	0.0836019	0.331755	n.s.	0.00852062	0.512043	18.9222	0.0316031	n.s.	0.226281	0.157565	0.368655	n.s.	0.063652	0.283445	0.126799	n.s.	0.157691	0.199843
4988	sp|Q9NQ11|AT132_HUMAN	ATP13A2	AT132_HUMAN Probable cation-transporting ATPase 13A2	0.208295	0.390085	12.1834	0.283296	n.s.	0.235759	0.367252	12.5735	0.348291	n.s.	12.5506	0.639595	-0.0228333	0.721523	n.s.	0.0797317	0.0900991	n.s.	0.246543	0.367254	12.5506	0.408287	n.s.	0.782254	-0.0228313	0.825574	n.s.	0.999982	2.04724e-06	0.999982	n.s.	0.148046	0.502771	12.6862	0.23073	n.s.	0.354028	0.112686	0.499007	n.s.	0.304193	0.135519	0.407071	n.s.	0.359451	0.135517
4839	sp|Q9H7F0|AT133_HUMAN	ATP13A3	AT133_HUMAN Probable cation-transporting ATPase 13A3	0.000265878	0.718317	15.1313	0.00431742	up	0.141522	0.171892	15.8496	0.241243	n.s.	15.3031	0.00526715	-0.546425	0.0292581	n.s.	0.000404559	0.000972747	sig	0.00616455	0.268372	15.3996	0.0646678	n.s.	0.00164718	-0.449945	0.00964706	n.s.	0.363724	0.0964795	0.464166	n.s.	0.0314706	0.429863	15.5611	0.0736943	n.s.	0.10123	-0.288453	0.22091	n.s.	0.169972	0.257971	0.259914	n.s.	0.289991	0.161492
827	sp|P05023|AT1A1_HUMAN	ATP1A1	AT1A1_HUMAN Sodium/potassium-transporting ATPase subunit alpha-1	0.0136049	0.474927	18.6035	0.0356302	n.s.	0.028013	0.35023	19.0784	0.0803257	n.s.	18.9537	0.150754	-0.124697	0.239228	n.s.	1.14419e-05	6.80544e-05	sig	0.06819	0.248406	18.8519	0.190284	n.s.	0.0248039	-0.226521	0.0534237	n.s.	0.0975948	-0.101824	0.169791	n.s.	0.00453281	0.568252	19.1717	0.0222585	n.s.	0.209955	0.0933244	0.34906	n.s.	0.00796561	0.218022	0.0343112	n.s.	0.000772382	0.319846
1030	sp|P13637-3|AT1A3_HUMAN	ATP1A3	AT1A3_HUMAN Isoform 3 of Sodium/potassium-transporting ATPase subunit alpha-3	0.0249695	0.358548	20.6048	0.0547518	n.s.	0.123891	0.152785	20.9633	0.219195	n.s.	20.7576	0.0605287	-0.205763	0.123708	n.s.	0.00182416	0.00333232	sig	0.14981	0.134061	20.7389	0.302644	n.s.	0.0420254	-0.224487	0.079175	n.s.	0.65008	-0.0187238	0.727672	n.s.	0.0161509	0.365795	20.9706	0.0471179	n.s.	0.941084	0.00724677	0.965914	n.s.	0.0298073	0.21301	0.0754346	n.s.	0.0185402	0.231734
828	sp|P05026|AT1B1_HUMAN	ATP1B1	AT1B1_HUMAN Sodium/potassium-transporting ATPase subunit beta-1	0.00564239	0.41661	19.0495	0.0198826	n.s.	0.120003	0.155421	19.4661	0.214234	n.s.	19.2049	0.00357643	-0.261189	0.0242257	n.s.	3.79673e-05	0.000154132	sig	0.119748	0.180036	19.2295	0.2624	n.s.	0.0194715	-0.236574	0.0448707	n.s.	0.723853	0.0246145	0.789494	n.s.	0.0051376	0.590755	19.6402	0.0237993	up	0.104106	0.174145	0.225328	n.s.	0.00682895	0.435334	0.0314982	n.s.	0.0130761	0.410719
1804	sp|P54709|AT1B3_HUMAN	ATP1B3	AT1B3_HUMAN Sodium/potassium-transporting ATPase subunit beta-3	0.0972067	0.192384	17.4651	0.154545	n.s.	0.0704083	0.1643	17.6574	0.14952	n.s.	17.6294	0.758401	-0.028084	0.817471	n.s.	0.00363243	0.00588235	sig	0.00445815	0.325479	17.7905	0.0606043	n.s.	0.159499	0.133095	0.226214	n.s.	0.0319726	0.161179	0.0768145	n.s.	0.0326203	0.402443	17.8675	0.0753765	n.s.	0.197406	0.210059	0.334954	n.s.	0.12415	0.238143	0.205541	n.s.	0.547056	0.0769639
189	sp|O14983|AT2A1_HUMAN	ATP2A1	AT2A1_HUMAN Sarcoplasmic/endoplasmic reticulum calcium ATPase 1	0.000403174	0.822248	15.6973	0.00507349	up	0.00206265	0.638742	16.5196	0.0196764	up	16.3361	0.159629	-0.183506	0.249504	n.s.	1.92171e-07	4.76569e-06	sig	0.0536906	0.11081	15.8082	0.167215	n.s.	0.000534661	-0.711438	0.00555295	down	0.00348133	-0.527932	0.0221156	n.s.	0.000354285	0.811436	16.5088	0.00924176	up	0.91204	-0.0108117	0.948195	n.s.	0.172094	0.172694	0.262387	n.s.	0.000460103	0.700626
1091	sp|P16615|AT2A2_HUMAN	ATP2A2	AT2A2_HUMAN Sarcoplasmic/endoplasmic reticulum calcium ATPase 2	0.00051376	0.549078	20.6825	0.00554001	n.s.	0.000728558	0.425532	21.2316	0.0128436	n.s.	21.108	0.134389	-0.123547	0.219731	n.s.	1.38229e-06	1.60026e-05	sig	0.000951225	0.375757	21.0582	0.0470361	n.s.	0.0543726	-0.173322	0.0961128	n.s.	0.436947	-0.049775	0.535446	n.s.	0.00154808	0.84964	21.5321	0.0138801	up	0.0672308	0.300562	0.172725	n.s.	0.0223475	0.424108	0.0631294	n.s.	0.0151282	0.473883
1154	sp|P20020|AT2B1_HUMAN	ATP2B1	AT2B1_HUMAN Plasma membrane calcium-transporting ATPase 1	0.00046752	0.92742	18.614	0.00537371	up	0.000819813	0.639117	19.5414	0.0135727	up	19.2531	0.00836427	-0.288303	0.0363187	n.s.	6.44082e-06	4.56636e-05	sig	0.0259475	0.347208	18.9612	0.115806	n.s.	0.00338133	-0.580212	0.0146393	n.s.	0.0186738	-0.291909	0.0544976	n.s.	0.00549305	0.489186	19.1032	0.0246122	n.s.	0.00574143	-0.438234	0.0451574	n.s.	0.0708997	-0.149931	0.136259	n.s.	0.206734	0.141978
2133	sp|Q01814|AT2B2_HUMAN	ATP2B2	AT2B2_HUMAN Plasma membrane calcium-transporting ATPase 2	0.0474821	0.187416	15.9819	0.0886862	n.s.	0.649383	0.0328273	16.1693	0.734095	n.s.	16.0147	0.0600249	-0.154589	0.122941	n.s.	0.0004492	0.00106241	sig	0.0112161	0.235533	16.2174	0.0784396	n.s.	0.326426	0.0481172	0.404162	n.s.	0.009984	0.202706	0.0376035	n.s.	0.0187744	0.374965	16.3569	0.0523234	n.s.	0.114571	0.187549	0.238352	n.s.	0.0217193	0.342137	0.0622488	n.s.	0.17317	0.139432
1226	sp|P23634|AT2B4_HUMAN	ATP2B4	AT2B4_HUMAN Plasma membrane calcium-transporting ATPase 4	0.018157	0.338822	15.3108	0.0436577	n.s.	0.0829738	0.209129	15.6496	0.166594	n.s.	15.5199	0.0587668	-0.129693	0.121472	n.s.	0.00106183	0.00212978	sig	0.0263357	0.331765	15.6426	0.116182	n.s.	0.910679	-0.00705645	0.932066	n.s.	0.126338	0.122636	0.206292	n.s.	0.0154803	0.544146	15.855	0.0459448	n.s.	0.136983	0.205324	0.264751	n.s.	0.0414922	0.335017	0.0942599	n.s.	0.145314	0.21238
2093	sp|P98194-7|AT2C1_HUMAN	ATP2C1	AT2C1_HUMAN Isoform 7 of Calcium-transporting ATPase type 2C member 1	0.000648314	0.578446	15.6565	0.00605128	n.s.	0.0838414	0.151084	16.235	0.167598	n.s.	15.8076	0.00136491	-0.427362	0.01665	n.s.	7.51238e-06	5.07707e-05	sig	0.48997	-0.0676916	15.5888	0.637046	n.s.	0.00131333	-0.646138	0.00850135	down	0.0619657	-0.218776	0.122505	n.s.	0.010572	0.337255	15.9938	0.0362408	n.s.	0.0195717	-0.241192	0.0845506	n.s.	0.0554317	0.18617	0.114635	n.s.	0.0116068	0.404946
1249	sp|P25705|ATPA_HUMAN	ATP5A1	ATPA_HUMAN ATP synthase subunit alpha, mitochondrial	0.00158953	0.290092	20.0168	0.00963308	n.s.	0.00707144	0.192597	20.3069	0.0365494	n.s.	20.2094	0.137046	-0.0974947	0.223152	n.s.	8.67036e-05	0.000293485	sig	0.00509252	0.0752417	20.0921	0.0619751	n.s.	0.00520157	-0.21485	0.0188195	n.s.	0.0385524	-0.117355	0.0871472	n.s.	0.00120427	0.284563	20.3014	0.0126709	n.s.	0.917726	-0.00552849	0.951603	n.s.	0.14063	0.0919662	0.225092	n.s.	0.00414683	0.209321
860	sp|P06576|ATPB_HUMAN	ATP5B	ATPB_HUMAN ATP synthase subunit beta, mitochondrial	0.489683	-0.0590762	21.8197	0.567753	n.s.	0.911078	-0.0114569	21.7606	0.93733	n.s.	21.8082	0.4654	0.0476193	0.56746	n.s.	0.0510589	0.0602121	n.s.	0.572306	-0.0594378	21.7602	0.706825	n.s.	0.995463	-0.000361566	0.996906	n.s.	0.592149	-0.0479809	0.675326	n.s.	0.161135	0.261118	22.0808	0.246592	n.s.	0.0718458	0.320194	0.179448	n.s.	0.130202	0.272575	0.213156	n.s.	0.0895826	0.320555
5923	tr|F8W0P7|F8W0P7_HUMAN	ATP5B	F8W0P7_HUMAN ATP synthase subunit beta, mitochondrial (Fragment)	0.00337756	0.382194	15.986	0.0147044	n.s.	0.0606605	0.22535	16.3682	0.135137	n.s.	16.2113	0.124129	-0.156844	0.207675	n.s.	0.0036948	0.0059638	sig	0.0125767	0.327514	16.3135	0.0819146	n.s.	0.471489	-0.0546795	0.548341	n.s.	0.331095	0.102164	0.430163	n.s.	0.0325346	0.284885	16.2708	0.0752371	n.s.	0.304112	-0.0973087	0.451182	n.s.	0.594606	0.0595349	0.682646	n.s.	0.673862	-0.0426292
1430	sp|P36542|ATPG_HUMAN	ATP5C1	ATPG_HUMAN ATP synthase subunit gamma, mitochondrial	0.000141891	0.950897	18.2765	0.00334012	up	0.000322841	0.742103	19.2274	0.00952672	up	19.0186	0.0654033	-0.208794	0.130696	n.s.	2.7097e-06	2.47845e-05	sig	0.00245064	0.20147	18.478	0.0517388	n.s.	0.000237231	-0.749427	0.00399452	down	0.000701531	-0.540633	0.0118461	n.s.	0.0101492	0.327138	18.6037	0.0351355	n.s.	0.00213018	-0.623759	0.0282031	down	0.00868324	-0.414964	0.0359899	n.s.	0.125481	0.125668
1327	sp|P30049|ATPD_HUMAN	ATP5D	ATPD_HUMAN ATP synthase subunit delta, mitochondrial	0.778953	-0.0199207	17.8934	0.823263	n.s.	0.873319	0.0113939	17.8734	0.910327	n.s.	17.9048	0.251552	0.0313147	0.354819	n.s.	0.0405532	0.0488535	sig	0.149776	0.140484	18.0338	0.302644	n.s.	0.0283853	0.160405	0.0590052	n.s.	0.0571182	0.12909	0.115385	n.s.	0.208036	0.155835	18.0492	0.301771	n.s.	0.100863	0.175755	0.220629	n.s.	0.157963	0.144441	0.246187	n.s.	0.877094	0.0153504
1232	sp|P24539|AT5F1_HUMAN	ATP5F1	AT5F1_HUMAN ATP synthase F(0) complex subunit B1, mitochondrial	0.0116857	0.27917	19.7552	0.0321846	n.s.	0.466184	0.0582957	20.0344	0.575359	n.s.	19.8135	0.0180779	-0.220874	0.0563889	n.s.	2.24127e-06	2.16705e-05	sig	0.00148713	0.453123	20.2084	0.0477911	n.s.	0.00999498	0.173953	0.0282689	n.s.	0.00155675	0.394827	0.0153704	n.s.	0.00224233	0.546711	20.302	0.0161057	n.s.	0.0144589	0.267542	0.071354	n.s.	0.00267514	0.488416	0.020176	n.s.	0.192659	0.0935885
2195	sp|Q06055-2|AT5G2_HUMAN	ATP5G2	AT5G2_HUMAN Isoform 2 of ATP synthase F(0) complex subunit C2, mitochondrial	0.146169	0.279493	13.8504	0.212495	n.s.	0.597956	-0.0987234	14.1299	0.69234	n.s.	13.7517	0.0912785	-0.378217	0.166259	n.s.	0.00569362	0.00863513	sig	0.0201017	0.552023	14.4025	0.102181	n.s.	0.134412	0.27253	0.197047	n.s.	0.0165422	0.650746	0.050383	n.s.	0.0406489	0.426046	14.2765	0.0887388	n.s.	0.356612	0.146553	0.501457	n.s.	0.030338	0.52477	0.0762891	n.s.	0.394738	-0.125976
583	sp|O75947|ATP5H_HUMAN	ATP5H	ATP5H_HUMAN ATP synthase subunit d, mitochondrial	0.786939	0.0525647	18.1541	0.829176	n.s.	0.828513	0.0329008	18.2066	0.877676	n.s.	18.187	0.871965	-0.0196639	0.909563	n.s.	0.0278197	0.034823	sig	0.179787	0.231874	18.3859	0.337697	n.s.	0.194296	0.179309	0.266154	n.s.	0.000633872	0.198973	0.0114541	n.s.	0.0686007	0.36089	18.5149	0.128922	n.s.	0.0603882	0.308325	0.16146	n.s.	0.000800276	0.327989	0.0125549	n.s.	0.0271541	0.129016
1849	sp|P56385|ATP5I_HUMAN	ATP5I	ATP5I_HUMAN ATP synthase subunit e, mitochondrial	0.27359	0.106038	18.6996	0.354752	n.s.	0.305611	0.0936678	18.8057	0.421639	n.s.	18.7933	0.647667	-0.0123701	0.72772	n.s.	3.77092e-06	3.13459e-05	sig	0.00526471	0.486562	19.1862	0.0624453	n.s.	0.00108165	0.380524	0.00759259	n.s.	0.000471252	0.392894	0.0106202	n.s.	0.0078379	0.524132	19.2238	0.0302103	n.s.	0.0049287	0.418094	0.0421973	n.s.	0.00355971	0.430464	0.0227744	n.s.	0.661028	0.0375702
5931	tr|G3V325|G3V325_HUMAN	ATP5J2-PTCD1	G3V325_HUMAN Pentatricopeptide repeat-containing protein 1, mitochondrial	0.183962	-0.0568633	16.9438	0.255948	n.s.	0.979962	-0.00134667	16.887	0.984781	n.s.	16.9425	0.326795	0.0555166	0.435586	n.s.	0.000163921	0.000479783	sig	0.389284	0.0311299	16.975	0.547269	n.s.	0.0478622	0.0879932	0.0870181	n.s.	0.53181	0.0324765	0.621459	n.s.	0.0094057	0.203434	17.1473	0.033468	n.s.	0.00364247	0.260297	0.0364678	n.s.	0.0212538	0.20478	0.0614193	n.s.	0.0125992	0.172304
587	sp|O75964|ATP5L_HUMAN	ATP5L	ATP5L_HUMAN ATP synthase subunit g, mitochondrial	0.0540289	0.286948	19.8061	0.0978347	n.s.	0.446391	0.0780633	20.0931	0.556182	n.s.	19.8842	0.0283506	-0.208885	0.0745979	n.s.	6.81126e-05	0.000242028	sig	0.00698516	0.461728	20.2678	0.0667759	n.s.	0.0418616	0.17478	0.0789417	n.s.	0.000163545	0.383665	0.00777621	n.s.	0.0121484	0.578367	20.3845	0.0397589	n.s.	0.062754	0.291419	0.165427	n.s.	0.00781328	0.500304	0.034001	n.s.	0.305919	0.116639
1575	sp|P48047|ATPO_HUMAN	ATP5O	ATPO_HUMAN ATP synthase subunit O, mitochondrial	0.00057518	0.412497	20.0157	0.00577107	n.s.	0.0104488	0.234405	20.4282	0.0452045	n.s.	20.2501	0.0271485	-0.178092	0.0723838	n.s.	1.05966e-06	1.36239e-05	sig	0.00291597	0.186326	20.2021	0.0544644	n.s.	0.00166648	-0.226171	0.00973126	n.s.	0.324986	-0.048079	0.424343	n.s.	0.000772082	0.301093	20.3168	0.0108212	n.s.	0.0301686	-0.111404	0.108304	n.s.	0.217676	0.0666888	0.314214	n.s.	0.0018997	0.114768
4398	sp|Q99766|ATP5S_HUMAN	ATP5S	ATP5S_HUMAN ATP synthase subunit s, mitochondrial	0.678042	0.0246327	15.9221	0.738334	n.s.	0.0138091	0.111194	15.9468	0.0517035	n.s.	16.0333	0.148248	0.0865614	0.236263	n.s.	0.0205474	0.0265193	sig	0.0127228	0.174389	16.0965	0.0825938	n.s.	0.0593485	0.149757	0.102974	n.s.	0.110498	0.0631952	0.186216	n.s.	0.130278	0.16832	16.0904	0.209598	n.s.	0.214222	0.143687	0.353873	n.s.	0.536507	0.057126	0.632427	n.s.	0.949478	-0.00606923
5142	sp|Q9NW81-4|AT5SL_HUMAN	ATP5SL	AT5SL_HUMAN Isoform 4 of ATP synthase subunit s-like protein	0.0082817	0.296289	17.0838	0.0255921	n.s.	0.0103259	0.3066	17.3801	0.0449682	n.s.	17.3904	0.804303	0.0103109	0.853398	n.s.	0.000112814	0.000359357	sig	0.695826	-0.0253432	17.0585	0.799566	n.s.	0.000216757	-0.321632	0.00383473	n.s.	0.000934561	-0.331943	0.0129138	n.s.	0.0672909	0.192532	17.2763	0.127179	n.s.	0.129438	-0.103757	0.256668	n.s.	0.136582	-0.114068	0.220157	n.s.	0.015377	0.217875
2679	sp|Q15904|VAS1_HUMAN	ATP6AP1	VAS1_HUMAN V-type proton ATPase subunit S1	0.00217011	0.801406	12.3	0.0114944	up	0.0185724	0.463629	13.1014	0.0614279	n.s.	12.7636	0.0118142	-0.337777	0.0439288	n.s.	0.000922229	0.00190588	sig	0.0403116	0.33129	12.6312	0.143932	n.s.	0.00140928	-0.470116	0.00884556	n.s.	0.139329	-0.132339	0.221394	n.s.	0.0430917	0.543949	12.8439	0.0926666	n.s.	0.185009	-0.257457	0.322515	n.s.	0.653525	0.0803203	0.733155	n.s.	0.251019	0.212659
559	sp|O75787|RENR_HUMAN	ATP6AP2	RENR_HUMAN Renin receptor	0.00791381	0.248877	15.8757	0.0248175	n.s.	0.018141	0.134505	16.1246	0.0607125	n.s.	16.0102	0.0743133	-0.114372	0.142912	n.s.	0.00156532	0.00294435	sig	0.331224	0.0998294	15.9756	0.492638	n.s.	0.195569	-0.149048	0.267452	n.s.	0.715962	-0.0346758	0.78279	n.s.	0.00841902	0.453756	16.3295	0.0314625	n.s.	0.108006	0.204879	0.229774	n.s.	0.0258227	0.319251	0.0686019	n.s.	0.046584	0.353927
560	sp|O75787|RENR_HUMAN	ATP6AP2	RENR_HUMAN Renin receptor	0.00791381	0.248877	15.8757	0.0248175	n.s.	0.018141	0.134505	16.1246	0.0607125	n.s.	16.0102	0.0743133	-0.114372	0.142912	n.s.	0.00156532	0.00294435	sig	0.331224	0.0998294	15.9756	0.492638	n.s.	0.195569	-0.149048	0.267452	n.s.	0.715962	-0.0346758	0.78279	n.s.	0.00841902	0.453756	16.3295	0.0314625	n.s.	0.108006	0.204879	0.229774	n.s.	0.0258227	0.319251	0.0686019	n.s.	0.046584	0.353927
3986	sp|Q93050-3|VPP1_HUMAN	ATP6V0A1	VPP1_HUMAN Isoform 3 of V-type proton ATPase 116 kDa subunit a isoform 1	0.000184172	0.294525	19.0417	0.00376703	n.s.	0.034519	-0.0711345	19.3362	0.091582	n.s.	18.9706	9.40992e-05	-0.36566	0.00705982	n.s.	2.47729e-08	1.17463e-06	sig	0.000819072	0.165334	19.2071	0.0470361	n.s.	0.0024167	-0.129192	0.0120368	n.s.	0.000263937	0.236468	0.00873939	n.s.	0.000435211	0.539945	19.5817	0.00953934	n.s.	0.00846208	0.245419	0.0539298	n.s.	0.000278337	0.611079	0.00859899	up	0.00160202	0.374611
1924	sp|P61421|VA0D1_HUMAN	ATP6V0D1	VA0D1_HUMAN V-type proton ATPase subunit d 1	0.000514082	0.343094	19.6414	0.00554001	n.s.	0.00664183	0.157358	19.9845	0.0356901	n.s.	19.7988	0.00205797	-0.185735	0.0189569	n.s.	1.06689e-07	3.2428e-06	sig	0.956788	-0.00241582	19.639	0.973374	n.s.	0.000884925	-0.34551	0.00710601	n.s.	0.0115934	-0.159774	0.0405873	n.s.	0.00027207	0.341934	19.9833	0.00866966	n.s.	0.963276	-0.0011598	0.976946	n.s.	0.000631601	0.184575	0.0116152	n.s.	0.000567636	0.34435
1454	sp|P38606|VATA_HUMAN	ATP6V1A	VATA_HUMAN V-type proton ATPase catalytic subunit A	0.000642362	0.332318	19.1035	0.006018	n.s.	0.138123	0.104573	19.4358	0.236754	n.s.	19.2081	0.00864941	-0.227744	0.0370948	n.s.	3.87129e-05	0.000156408	sig	0.675526	-0.017124	19.0864	0.785838	n.s.	9.65864e-05	-0.349442	0.00283511	n.s.	0.0720993	-0.121697	0.137141	n.s.	0.83523	0.00953049	19.113	0.8782	n.s.	0.000420528	-0.322787	0.0128926	n.s.	0.15299	-0.0950429	0.240395	n.s.	0.477093	0.0266545
1177	sp|P21281|VATB2_HUMAN	ATP6V1B2	VATB2_HUMAN V-type proton ATPase subunit B, brain isoform	0.067684	0.0580644	20.4705	0.116578	n.s.	0.882611	0.00364838	20.5286	0.916982	n.s.	20.4742	0.0252047	-0.0544161	0.0690617	n.s.	0.000382317	0.000926408	sig	0.0263043	-0.11318	20.3573	0.116174	n.s.	0.0036583	-0.171244	0.0153474	n.s.	0.0139249	-0.116828	0.045548	n.s.	0.253034	-0.0529119	20.4176	0.350733	n.s.	0.036097	-0.110976	0.119993	n.s.	0.187873	-0.0565603	0.280627	n.s.	0.230232	0.0602678
1178	sp|P21283|VATC1_HUMAN	ATP6V1C1	VATC1_HUMAN V-type proton ATPase subunit C 1	0.785221	0.0288085	17.1667	0.828262	n.s.	0.174285	-0.166485	17.1955	0.279866	n.s.	17.0002	0.00281612	-0.195294	0.0215648	n.s.	0.0134497	0.0181628	sig	0.280503	0.133839	17.3006	0.440715	n.s.	0.0903543	0.10503	0.14396	n.s.	0.00427574	0.300324	0.024306	n.s.	0.277839	0.123094	17.2898	0.376228	n.s.	0.00661574	0.0942852	0.0482426	n.s.	0.000440441	0.289579	0.0104495	n.s.	0.825414	-0.0107452
5817	sp|Q9Y5K8|VATD_HUMAN	ATP6V1D	VATD_HUMAN V-type proton ATPase subunit D	0.0177303	0.160724	17.9197	0.0429453	n.s.	0.830392	-0.0107038	18.0804	0.878613	n.s.	17.909	0.00471369	-0.171427	0.0276657	n.s.	4.91362e-05	0.000187648	sig	0.696473	-0.0165695	17.9031	0.800154	n.s.	0.000437791	-0.177293	0.0051479	n.s.	0.841845	-0.00586572	0.883587	n.s.	0.441768	0.0398145	17.9595	0.541176	n.s.	0.01557	-0.120909	0.0744924	n.s.	0.24511	0.0505183	0.344503	n.s.	0.107917	0.0563841
1431	sp|P36543|VATE1_HUMAN	ATP6V1E1	VATE1_HUMAN V-type proton ATPase subunit E 1	0.163492	-0.0407698	19.9619	0.232713	n.s.	0.129606	-0.0525646	19.9211	0.226399	n.s.	19.9093	0.617419	-0.0117948	0.703239	n.s.	0.0115952	0.0159121	sig	0.649272	0.0124479	19.9744	0.766275	n.s.	0.0480153	0.0532178	0.087243	n.s.	0.0498291	0.0650126	0.104915	n.s.	0.287115	0.0510928	20.013	0.387109	n.s.	0.0732224	0.0918626	0.181814	n.s.	0.0625464	0.103657	0.125325	n.s.	0.377549	0.0386448
498	sp|O75348|VATG1_HUMAN	ATP6V1G1	VATG1_HUMAN V-type proton ATPase subunit G 1	0.00769665	0.421159	14.8961	0.0243816	n.s.	0.0135601	0.320373	15.3173	0.0512634	n.s.	15.2165	0.150486	-0.100786	0.238874	n.s.	0.0018393	0.00335123	sig	0.380807	-0.0982035	14.7979	0.539704	n.s.	0.00379255	-0.519363	0.0155801	n.s.	0.00563867	-0.418576	0.0277578	n.s.	0.626984	-0.0545159	14.8416	0.711494	n.s.	0.00628206	-0.475675	0.0470351	n.s.	0.0103885	-0.374889	0.0398644	n.s.	0.697785	0.0436876
721	sp|O95670|VATG2_HUMAN	ATP6V1G2	VATG2_HUMAN V-type proton ATPase subunit G 2	0.599653	-0.0328704	17.586	0.667947	n.s.	0.0468444	-0.15088	17.5531	0.112499	n.s.	17.4351	0.0112138	-0.118009	0.0426417	n.s.	0.000724486	0.00156317	sig	0.0254996	-0.226669	17.3593	0.114993	n.s.	0.0138004	-0.193799	0.03506	n.s.	0.133304	-0.0757897	0.214301	n.s.	0.277818	-0.0971765	17.4888	0.376228	n.s.	0.360047	-0.064306	0.50497	n.s.	0.406861	0.0537031	0.510255	n.s.	0.134981	0.129493
5423	sp|Q9UI12|VATH_HUMAN	ATP6V1H	VATH_HUMAN V-type proton ATPase subunit H	0.108364	0.0982548	17.1016	0.168575	n.s.	0.181047	-0.0859891	17.1998	0.287839	n.s.	17.0156	0.00190673	-0.184244	0.0182922	n.s.	0.000807426	0.00171282	sig	0.230607	-0.0926494	17.0089	0.39231	n.s.	0.0142886	-0.190904	0.0358393	n.s.	0.903677	-0.00666027	0.931171	n.s.	0.0218382	-0.19709	16.9045	0.0568945	n.s.	0.000407149	-0.295345	0.0128241	n.s.	0.0365029	-0.111101	0.0865604	n.s.	0.118034	-0.104441
2177	sp|Q04656-3|ATP7A_HUMAN	ATP7A	ATP7A_HUMAN Isoform 2 of Copper-transporting ATPase 1	0.00128573	0.226402	16.2757	0.00864006	n.s.	0.912237	-0.00757609	16.5021	0.938197	n.s.	16.2682	0.0163811	-0.233978	0.053582	n.s.	0.00142381	0.00271523	sig	0.00737801	0.229405	16.5052	0.0676838	n.s.	0.939305	0.00300266	0.953298	n.s.	0.0263478	0.236981	0.0678677	n.s.	0.0173557	0.360004	16.6357	0.049408	n.s.	0.203761	0.133602	0.341848	n.s.	0.0252587	0.36758	0.067772	n.s.	0.241749	0.130599
5676	sp|Q9Y2Q0|AT8A1_HUMAN	ATP8A1	AT8A1_HUMAN Probable phospholipid-transporting ATPase IA	0.00107472	0.536793	20.1459	0.00778711	n.s.	0.600761	0.0563437	20.6827	0.695044	n.s.	20.2023	0.00338756	-0.48045	0.0238164	n.s.	0.000328564	0.000821686	sig	0.00985354	0.386585	20.5325	0.0760442	n.s.	0.0538199	-0.150208	0.0954204	n.s.	0.0249196	0.330241	0.0653822	n.s.	0.0152036	0.599931	20.7459	0.0454191	up	0.660754	0.0631373	0.767129	n.s.	0.0240936	0.543587	0.0659901	n.s.	0.212787	0.213346
5070	sp|Q9NTI2|AT8A2_HUMAN	ATP8A2	AT8A2_HUMAN Probable phospholipid-transporting ATPase IB	0.00182499	0.275399	15.3628	0.0103789	n.s.	0.171297	-0.131602	15.6382	0.276568	n.s.	15.2312	0.00459212	-0.407001	0.0274309	n.s.	0.000352369	0.000863369	sig	0.00244946	0.344508	15.7073	0.0517388	n.s.	0.134786	0.0691098	0.197411	n.s.	0.00378597	0.476111	0.0229441	n.s.	0.0202876	0.520765	15.8836	0.0545821	n.s.	0.143761	0.245367	0.2731	n.s.	0.012749	0.652368	0.0447313	up	0.274911	0.176257
466	sp|O75110|ATP9A_HUMAN	ATP9A	ATP9A_HUMAN Probable phospholipid-transporting ATPase IIA	0.0131196	0.323406	15.2019	0.0347297	n.s.	0.177222	0.085728	15.5253	0.283354	n.s.	15.2876	0.0328071	-0.237678	0.0819416	n.s.	0.0101774	0.0142201	sig	0.0238405	0.21779	15.4197	0.111087	n.s.	0.261218	-0.105616	0.337896	n.s.	0.0891884	0.132062	0.159704	n.s.	0.0383231	0.400066	15.6019	0.0849961	n.s.	0.617022	0.0766597	0.732574	n.s.	0.0736023	0.314338	0.14027	n.s.	0.246299	0.182276
364	sp|O43861|ATP9B_HUMAN	ATP9B	ATP9B_HUMAN Probable phospholipid-transporting ATPase IIB	0.000187022	0.370735	16.5639	0.0037832	n.s.	0.903248	-0.00468168	16.9347	0.930567	n.s.	16.5592	0.000753005	-0.375417	0.0138406	n.s.	0.00519321	0.00798034	sig	0.000589011	0.257014	16.8209	0.0454746	n.s.	0.0231586	-0.113721	0.0508186	n.s.	0.0026112	0.261695	0.0193138	n.s.	0.0827904	0.345757	16.9097	0.148115	n.s.	0.8769	-0.024978	0.922668	n.s.	0.0838874	0.350438	0.15423	n.s.	0.58825	0.0887432
2934	sp|Q5TC12|ATPF1_HUMAN	ATPAF1	ATPF1_HUMAN ATP synthase mitochondrial F1 complex assembly factor 1	0.566523	-0.0370628	18.1774	0.638608	n.s.	0.531221	0.0480249	18.1403	0.632619	n.s.	18.2254	0.218777	0.0850877	0.318598	n.s.	0.00269878	0.0045728	sig	0.0289664	0.17999	18.3574	0.122237	n.s.	0.0043936	0.217053	0.0171175	n.s.	0.0669642	0.131965	0.129917	n.s.	0.100227	0.145759	18.3231	0.170948	n.s.	0.0314823	0.182822	0.110856	n.s.	0.221514	0.0977344	0.31836	n.s.	0.535392	-0.034231
3595	sp|Q8N5M1|ATPF2_HUMAN	ATPAF2	ATPF2_HUMAN ATP synthase mitochondrial F1 complex assembly factor 2	0.00118085	0.738705	15.2586	0.00815724	up	0.147115	-0.296862	15.9973	0.247925	n.s.	14.9617	0.00210648	-1.03557	0.0191196	down	0.00255743	0.00437078	sig	0.0358477	0.272554	15.5312	0.135229	n.s.	0.00036775	-0.466151	0.00480367	n.s.	0.0172107	0.569416	0.0517282	n.s.	0.330109	0.2299	15.4885	0.431244	n.s.	0.0575802	-0.508805	0.157126	n.s.	0.0909475	0.526762	0.16371	n.s.	0.834915	-0.0426542
5434	sp|Q9UII2|ATIF1_HUMAN	ATPIF1	ATIF1_HUMAN ATPase inhibitor, mitochondrial	0.00279531	-0.43695	17.7994	0.0131595	n.s.	0.0816936	-0.199213	17.3624	0.16503	n.s.	17.6001	0.0155656	0.237737	0.0520933	n.s.	0.0106124	0.0147548	sig	0.866041	0.0241051	17.8235	0.916955	n.s.	0.0176245	0.461056	0.0416509	n.s.	0.161822	0.223318	0.248578	n.s.	0.0738449	-0.23282	17.5665	0.136647	n.s.	0.0500014	0.20413	0.1449	n.s.	0.732126	-0.0336073	0.797374	n.s.	0.135305	-0.256925
2394	sp|Q13535|ATR_HUMAN	ATR	ATR_HUMAN Serine/threonine-protein kinase ATR	0.320765	-0.130823	14.8129	0.402365	n.s.	0.269579	0.135358	14.6821	0.385196	n.s.	14.9483	0.0382501	0.266181	0.0909381	n.s.	0.000656084	0.00144241	sig	0.00681957	0.829896	15.6428	0.0661335	n.s.	0.00307816	0.960719	0.0139069	up	0.00828313	0.694538	0.0339048	up	0.304793	0.242333	15.0552	0.405683	n.s.	0.131569	0.373156	0.258668	n.s.	0.606625	0.106975	0.692561	n.s.	0.0610857	-0.587563
572	sp|O75882|ATRN_HUMAN	ATRN	ATRN_HUMAN Attractin	0.0537307	0.198415	17.1966	0.0975381	n.s.	0.608466	-0.0690426	17.395	0.700835	n.s.	17.1276	0.074961	-0.267458	0.143645	n.s.	0.00660271	0.00980563	sig	0.038791	0.243022	17.4396	0.140578	n.s.	0.49019	0.0446064	0.564915	n.s.	0.0552148	0.312064	0.112194	n.s.	0.0422183	0.330906	17.5275	0.0912242	n.s.	0.248818	0.13249	0.392503	n.s.	0.0466072	0.399948	0.101411	n.s.	0.44368	0.0878838
1545	sp|P46100|ATRX_HUMAN	ATRX	ATRX_HUMAN Transcriptional regulator ATRX	0.0659121	-0.0470359	19.4992	0.114463	n.s.	0.000124029	0.118897	19.4521	0.00691444	n.s.	19.6181	0.000914633	0.165933	0.0144952	n.s.	0.000950582	0.00195037	sig	0.730089	-0.0105314	19.4886	0.826598	n.s.	0.332649	0.0365045	0.41041	n.s.	0.0105195	-0.129428	0.038511	n.s.	0.413551	-0.0382765	19.4609	0.513001	n.s.	0.856102	0.0087594	0.909829	n.s.	0.0201367	-0.157173	0.0595263	n.s.	0.609321	-0.0277451
5323	sp|Q9UBB4|ATX10_HUMAN	ATXN10	ATX10_HUMAN Ataxin-10	0.0386732	-0.265166	19.5732	0.076329	n.s.	0.177772	-0.142347	19.308	0.283775	n.s.	19.4308	0.046259	0.122819	0.102267	n.s.	0.00957188	0.0134565	sig	0.602035	-0.046958	19.5262	0.730752	n.s.	0.00302577	0.218208	0.0137952	n.s.	0.0456533	0.0953888	0.0986464	n.s.	0.0921587	-0.193376	19.3798	0.160729	n.s.	0.179247	0.0717897	0.316002	n.s.	0.306874	-0.0510296	0.409561	n.s.	0.0134698	-0.146418
4385	sp|Q99700|ATX2_HUMAN	ATXN2	ATX2_HUMAN Ataxin-2	0.00205279	-0.479914	18.2207	0.011169	n.s.	0.0211967	-0.227062	17.7408	0.0666649	n.s.	17.9937	0.00158684	0.252852	0.0173565	n.s.	1.07261e-05	6.48005e-05	sig	0.00794128	-0.378032	17.8427	0.0692027	n.s.	0.146136	0.101882	0.211205	n.s.	0.0384708	-0.15097	0.0870624	n.s.	0.000991551	-0.662264	17.5585	0.0116165	down	0.0319049	-0.18235	0.11173	n.s.	0.000923093	-0.435201	0.0131836	n.s.	0.0135592	-0.284231
3845	sp|Q8WWM7|ATX2L_HUMAN	ATXN2L	ATX2L_HUMAN Ataxin-2-like protein	0.0117199	-0.196422	19.4871	0.0322488	n.s.	0.0367192	-0.0511057	19.2907	0.0955797	n.s.	19.436	0.0323616	0.145317	0.0812054	n.s.	0.00032703	0.000819008	sig	0.0115703	-0.119815	19.3673	0.0794343	n.s.	0.200448	0.0766079	0.273021	n.s.	0.0698331	-0.0687089	0.133905	n.s.	0.000802227	-0.266522	19.2206	0.0108973	n.s.	0.242688	-0.0700995	0.38584	n.s.	0.00198602	-0.215416	0.0183266	n.s.	0.0164512	-0.146707
1794	sp|P54252|ATX3_HUMAN	ATXN3	ATX3_HUMAN Ataxin-3	0.00393017	-0.339572	16.8817	0.0159559	n.s.	0.00970907	-0.332502	16.5421	0.0434677	n.s.	16.5492	0.917183	0.00706957	0.941797	n.s.	0.00021284	0.000581337	sig	0.246723	-0.0855817	16.7961	0.408471	n.s.	0.00939714	0.25399	0.0272756	n.s.	0.0238109	0.246921	0.0633555	n.s.	0.0247061	-0.199512	16.6822	0.0623384	n.s.	0.0400666	0.140059	0.128937	n.s.	0.106004	0.13299	0.182642	n.s.	0.103748	-0.113931
2434	sp|Q13825|AUHM_HUMAN	AUH	AUHM_HUMAN Methylglutaconyl-CoA hydratase, mitochondrial	0.00227076	0.19179	17.8636	0.0117853	n.s.	0.0278227	0.0906109	18.0554	0.0800121	n.s.	17.9542	0.000578624	-0.101179	0.0130399	n.s.	1.78461e-06	1.86222e-05	sig	0.00926712	0.180616	18.0442	0.0731374	n.s.	0.722201	-0.0111739	0.774386	n.s.	0.0342318	0.090005	0.0803532	n.s.	0.00121766	0.260563	18.1242	0.0127285	n.s.	0.0263125	0.0687727	0.0995242	n.s.	0.000833043	0.169952	0.0127254	n.s.	0.0742097	0.0799465
5853	sp|Q9Y679|AUP1_HUMAN	AUP1	AUP1_HUMAN Ancient ubiquitous protein 1	0.0626521	0.276604	17.8679	0.109831	n.s.	0.0560085	0.254617	18.1445	0.12758	n.s.	18.1225	0.774502	-0.0219873	0.830254	n.s.	6.64875e-05	0.00023811	sig	0.802025	0.0238252	17.8917	0.876401	n.s.	0.0157518	-0.252779	0.0383886	n.s.	0.00340841	-0.230792	0.0219822	n.s.	0.00676893	0.460777	18.3287	0.0277013	n.s.	0.0443726	0.184173	0.135986	n.s.	0.00592569	0.20616	0.0295018	n.s.	1.29696e-05	0.436952
4144	sp|Q96GD4|AURKB_HUMAN	AURKB	AURKB_HUMAN Aurora kinase B	0.013463	0.656434	13.736	0.0353702	up	0.0104789	0.699769	14.3924	0.0453016	up	14.4357	0.574463	0.043335	0.666049	n.s.	1.10218e-05	6.60502e-05	sig	0.457483	0.123277	13.8593	0.609987	n.s.	0.000993086	-0.533157	0.00742247	n.s.	0.000578193	-0.576492	0.0111027	n.s.	0.0109437	0.698664	14.4346	0.0371073	up	0.601584	0.0422306	0.720442	n.s.	0.988422	-0.00110443	0.991936	n.s.	0.000771319	0.575388
3869	sp|Q8WXX7|AUTS2_HUMAN	AUTS2	AUTS2_HUMAN Autism susceptibility gene 2 protein	0.000237655	-0.715808	17.603	0.00414785	down	0.00129937	-0.233575	16.8872	0.0162021	n.s.	17.3694	0.00157807	0.482232	0.0173355	n.s.	3.14174e-07	6.44329e-06	sig	0.76746	-0.012593	17.5904	0.852131	n.s.	0.00051457	0.703215	0.00548808	up	0.00978847	0.220982	0.0372138	n.s.	8.5459e-05	-0.474092	17.1289	0.00708964	n.s.	0.0187553	0.241716	0.0825991	n.s.	0.0036397	-0.240517	0.0230229	n.s.	0.000646828	-0.461499
5006	sp|Q9NQS1|AVEN_HUMAN	AVEN	AVEN_HUMAN Cell death regulator Aven	0.363027	-0.0896756	16.765	0.445248	n.s.	0.304285	-0.100208	16.6753	0.420823	n.s.	16.6648	0.874012	-0.0105328	0.910417	n.s.	0.189011	0.20185	n.s.	0.441098	-0.0792117	16.6858	0.594855	n.s.	0.892054	0.010464	0.917758	n.s.	0.777807	0.0209968	0.831541	n.s.	0.912876	0.00884655	16.7738	0.936416	n.s.	0.11516	0.0985222	0.239157	n.s.	0.0716783	0.109055	0.137488	n.s.	0.203483	0.0880582
5586	sp|Q9UPN4|AZI1_HUMAN	AZI1	AZI1_HUMAN 5-azacytidine-induced protein 1	1.21173e-05	1.60029	16.6451	0.00195486	up	0.0775747	0.155363	18.2454	0.159371	n.s.	16.8005	8.26391e-05	-1.44493	0.00668694	down	3.63773e-12	1.65852e-09	sig	0.867684	0.0113739	16.6565	0.917998	n.s.	5.35439e-05	-1.58892	0.00242617	down	0.188958	-0.14399	0.279893	n.s.	1.45878e-06	1.70766	18.3528	0.00139795	up	0.201882	0.107373	0.33993	n.s.	3.22374e-05	1.5523	0.00375846	up	2.088e-05	1.69629
3162	sp|Q6Y288|B3GLT_HUMAN	B3GALTL	B3GLT_HUMAN Beta-1,3-glucosyltransferase	0.0115386	0.422682	15.314	0.0319278	n.s.	0.151817	0.233607	15.7366	0.252756	n.s.	15.5476	0.167447	-0.189074	0.259602	n.s.	0.001874	0.00340712	sig	0.52726	0.0582082	15.3722	0.668466	n.s.	0.0015143	-0.364473	0.00913421	n.s.	0.162598	-0.175399	0.249345	n.s.	0.0160773	0.40782	15.7218	0.0470126	n.s.	0.851181	-0.0148618	0.906225	n.s.	0.212506	0.174212	0.308253	n.s.	0.00398615	0.349612
602	sp|O94766|B3GA3_HUMAN	B3GAT3	B3GA3_HUMAN Galactosylgalactosylxylosylprotein 3-beta-glucuronosyltransferase 3	0.0389006	0.261762	15.9213	0.0765994	n.s.	0.253711	0.0818363	16.1831	0.368384	n.s.	16.0032	0.0958776	-0.179926	0.171878	n.s.	0.000343792	0.000848446	sig	0.300733	0.0598705	15.9812	0.462491	n.s.	0.0548316	-0.201891	0.096751	n.s.	0.644335	-0.0219658	0.722606	n.s.	0.00743261	0.462487	16.3838	0.0292324	n.s.	0.136099	0.200725	0.263613	n.s.	0.0128716	0.380651	0.0450088	n.s.	0.00790584	0.402617
5157	sp|Q9NWV8|BABA1_HUMAN	BABAM1	BABA1_HUMAN BRISC and BRCA1-A complex member 1	0.140106	-0.139402	15.1582	0.205597	n.s.	0.0969946	-0.1746	15.0188	0.184673	n.s.	14.9836	0.299931	-0.0351981	0.407672	n.s.	0.00177168	0.00326095	sig	0.627014	-0.0423443	15.1159	0.751378	n.s.	0.0279724	0.0970577	0.0584187	n.s.	0.0300024	0.132256	0.0737828	n.s.	0.157257	-0.132087	15.0261	0.241655	n.s.	0.529323	0.00731527	0.660067	n.s.	0.228035	0.0425134	0.325678	n.s.	0.0367679	-0.0897424
4622	sp|Q9BYV9|BACH2_HUMAN	BACH2	BACH2_HUMAN Transcription regulator protein BACH2	0.00122654	-0.341849	15.719	0.00837522	n.s.	0.000917529	-0.285671	15.3771	0.0143652	n.s.	15.4333	0.242518	0.0561787	0.345115	n.s.	0.000160535	0.000472672	sig	0.722368	-0.0180225	15.701	0.820681	n.s.	0.00376115	0.323827	0.0155284	n.s.	0.00451442	0.267648	0.0249134	n.s.	0.0292934	-0.231616	15.4874	0.0706355	n.s.	0.210925	0.110233	0.350235	n.s.	0.478213	0.0540545	0.577853	n.s.	0.0505802	-0.213594
4411	sp|Q99933|BAG1_HUMAN	BAG1	BAG1_HUMAN BAG family molecular chaperone regulator 1	0.0130405	-0.257642	15.9727	0.0345512	n.s.	0.0894841	-0.157528	15.7151	0.174752	n.s.	15.8152	0.126052	0.100114	0.20945	n.s.	0.0348076	0.0425545	sig	0.16581	-0.104639	15.8681	0.321582	n.s.	0.0174321	0.153003	0.0413776	n.s.	0.378814	0.0528899	0.479898	n.s.	0.215145	-0.12049	15.8522	0.309131	n.s.	0.107982	0.137153	0.229774	n.s.	0.650661	0.037039	0.730945	n.s.	0.826372	-0.015851
741	sp|O95816|BAG2_HUMAN	BAG2	BAG2_HUMAN BAG family molecular chaperone regulator 2	0.139595	0.179315	13.4442	0.205158	n.s.	0.344446	-0.0833637	13.6235	0.462304	n.s.	13.3608	0.0671265	-0.262678	0.133152	n.s.	0.0993383	0.110299	n.s.	0.660308	-0.0305048	13.4137	0.774826	n.s.	0.0935945	-0.20982	0.14785	n.s.	0.523517	0.0528589	0.61492	n.s.	0.0644189	0.270135	13.7143	0.123131	n.s.	0.5173	0.0908207	0.649584	n.s.	0.0360224	0.353499	0.0858137	n.s.	0.0458852	0.30064
742	sp|O95817|BAG3_HUMAN	BAG3	BAG3_HUMAN BAG family molecular chaperone regulator 3	0.000538155	-0.440731	17.9966	0.00562895	n.s.	0.000697831	-0.434254	17.5558	0.0126414	n.s.	17.5623	0.909074	0.0064773	0.936301	n.s.	2.07399e-05	0.00010109	sig	0.589847	-0.0435673	17.953	0.721574	n.s.	0.00740905	0.397163	0.0233955	n.s.	0.00832065	0.390686	0.0339645	n.s.	0.00130426	-0.377598	17.619	0.0129487	n.s.	0.308861	0.0631327	0.455504	n.s.	0.369726	0.0566554	0.472991	n.s.	0.014644	-0.334031
699	sp|O95429|BAG4_HUMAN	BAG4	BAG4_HUMAN BAG family molecular chaperone regulator 4	0.00215403	-0.833739	17.8694	0.0114502	down	0.0236351	-0.342294	17.0356	0.071625	n.s.	17.5271	0.00340704	0.491445	0.0238412	n.s.	2.41633e-06	2.28779e-05	sig	0.762442	-0.0314093	17.838	0.849148	n.s.	0.000557688	0.80233	0.00560592	up	0.00150305	0.310885	0.0150738	n.s.	0.011962	-0.497434	17.3719	0.0393882	n.s.	0.0279828	0.336305	0.10319	n.s.	0.0966386	-0.15514	0.170622	n.s.	0.00307028	-0.466025
5498	sp|Q9UL15-2|BAG5_HUMAN	BAG5	BAG5_HUMAN Isoform 2 of BAG family molecular chaperone regulator 5	0.625704	-0.0642425	17.1549	0.69112	n.s.	0.36193	-0.134463	17.0906	0.479388	n.s.	17.0204	0.369198	-0.0702206	0.478512	n.s.	0.252931	0.265519	n.s.	0.498477	0.0895736	17.2444	0.643957	n.s.	0.0313561	0.153816	0.0635376	n.s.	0.0289474	0.224037	0.0721192	n.s.	0.374782	-0.151047	17.0038	0.477091	n.s.	0.447294	-0.0868043	0.587308	n.s.	0.890996	-0.0165838	0.923244	n.s.	0.0769387	-0.24062
1549	sp|P46379-3|BAG6_HUMAN	BAG6	BAG6_HUMAN Isoform 3 of Large proline-rich protein BAG6	0.00833402	-0.186549	17.1298	0.0257269	n.s.	0.0148025	-0.190139	16.9433	0.0535294	n.s.	16.9397	0.924993	-0.00359024	0.948518	n.s.	0.0133065	0.0179919	sig	0.0408224	-0.18734	16.9425	0.144786	n.s.	0.989334	-0.00079118	0.99302	n.s.	0.965788	0.00279906	0.976664	n.s.	0.0776084	-0.142836	16.987	0.141403	n.s.	0.455045	0.0437124	0.594255	n.s.	0.466709	0.0473026	0.566261	n.s.	0.573232	0.0445036
5616	sp|Q9UQB8|BAIP2_HUMAN	BAIAP2	BAIP2_HUMAN Brain-specific angiogenesis inhibitor 1-associated protein 2	0.0013349	-0.326726	18.0598	0.00885998	n.s.	0.0150993	-0.164515	17.7331	0.0542051	n.s.	17.8953	0.000564419	0.162211	0.0128666	n.s.	8.36834e-06	5.5049e-05	sig	0.00158804	-0.342815	17.717	0.0477911	n.s.	0.564768	-0.0160895	0.632656	n.s.	0.00194984	-0.1783	0.0170957	n.s.	0.00331983	-0.42679	17.633	0.0189836	n.s.	0.155741	-0.100064	0.288711	n.s.	0.00994725	-0.262275	0.0388388	n.s.	0.235845	-0.0839749
3623	sp|Q8N9N5|BANP_HUMAN	BANP	BANP_HUMAN Protein BANP	0.0941956	0.0654486	15.1566	0.15085	n.s.	0.510458	0.0346817	15.2221	0.615812	n.s.	15.1913	0.459077	-0.0307669	0.561715	n.s.	0.0596122	0.0692652	n.s.	0.176623	0.0670492	15.2237	0.334308	n.s.	0.95698	0.00160059	0.968087	n.s.	0.527241	0.0323675	0.618269	n.s.	0.0240542	0.124098	15.2807	0.0610052	n.s.	0.0325611	0.0586495	0.113257	n.s.	0.0991292	0.0894165	0.173777	n.s.	0.16211	0.0570489
3904	sp|Q92560|BAP1_HUMAN	BAP1	BAP1_HUMAN Ubiquitin carboxyl-terminal hydrolase BAP1	0.331995	0.0830651	18.3916	0.41365	n.s.	0.802128	0.0136954	18.4747	0.857851	n.s.	18.4053	0.449745	-0.0693698	0.553842	n.s.	0.328606	0.340736	n.s.	0.141311	-0.115672	18.2759	0.291018	n.s.	0.0939306	-0.198738	0.148342	n.s.	0.147122	-0.129368	0.230807	n.s.	0.0405795	-0.141976	18.2496	0.0886527	n.s.	0.0494473	-0.225041	0.144119	n.s.	0.0572252	-0.155671	0.117675	n.s.	0.724652	-0.0263035
3479	sp|Q8IXM2-3|BAP18_HUMAN	BAP18	BAP18_HUMAN Isoform 3 of Chromatin complexes subunit BAP18	6.86084e-05	-0.564611	19.2227	0.00268523	n.s.	0.00181424	-0.23323	18.6581	0.0183186	n.s.	18.9895	0.00113169	0.331382	0.0157904	n.s.	2.31129e-06	2.21937e-05	sig	0.277487	-0.062873	19.1599	0.438048	n.s.	0.000830574	0.501738	0.00696911	n.s.	0.0357897	0.170357	0.0830109	n.s.	0.000871456	-0.472841	18.7499	0.0111558	n.s.	0.189766	0.0917706	0.32715	n.s.	0.0139965	-0.239611	0.0474222	n.s.	0.00408325	-0.409968
2058	sp|P80723|BASP1_HUMAN	BASP1	BASP1_HUMAN Brain acid soluble protein 1	0.00905096	-0.858286	20.6298	0.0271346	down	0.0400119	-0.84307	19.7715	0.101433	n.s.	19.7867	0.951201	0.0152158	0.965206	n.s.	0.00136783	0.0026169	sig	0.360982	0.207617	20.8374	0.521839	n.s.	0.00110041	1.0659	0.00767309	up	0.0136149	1.05069	0.0449842	up	0.0464925	-0.671734	19.958	0.0978207	n.s.	0.350178	0.186552	0.494992	n.s.	0.571329	0.171336	0.663047	n.s.	0.0111872	-0.87935
2212	sp|Q07812-2|BAX_HUMAN	BAX	BAX_HUMAN Isoform Beta of Apoptosis regulator BAX	0.238371	0.102158	17.5318	0.316706	n.s.	0.231451	0.0989463	17.634	0.343253	n.s.	17.6308	0.90804	-0.00321146	0.935991	n.s.	2.06221e-05	0.000100681	sig	0.083271	0.16238	17.6942	0.21207	n.s.	0.0934744	0.0602219	0.1477	n.s.	0.0148097	0.0634334	0.0472362	n.s.	0.00460521	0.437911	17.9697	0.0224466	n.s.	0.00110709	0.335753	0.0208236	n.s.	0.000505539	0.338965	0.0111444	n.s.	0.00127066	0.275531
5035	sp|Q9NRL2|BAZ1A_HUMAN	BAZ1A	BAZ1A_HUMAN Bromodomain adjacent to zinc finger domain protein 1A	0.0599953	-0.0716487	17.2896	0.106274	n.s.	0.130281	0.134967	17.218	0.227043	n.s.	17.4246	0.0369453	0.206616	0.0886897	n.s.	0.0140342	0.018879	sig	0.923719	0.00428555	17.2939	0.953824	n.s.	0.0955286	0.0759342	0.150305	n.s.	0.153129	-0.130682	0.238151	n.s.	0.637304	-0.0154202	17.2742	0.721134	n.s.	0.0431387	0.0562285	0.134429	n.s.	0.0923117	-0.150387	0.165573	n.s.	0.623761	-0.0197058
5433	sp|Q9UIG0|BAZ1B_HUMAN	BAZ1B	BAZ1B_HUMAN Tyrosine-protein kinase BAZ1B	0.0555367	-0.177475	18.9056	0.100081	n.s.	0.401909	0.058224	18.7281	0.514766	n.s.	18.9638	0.0025252	0.235699	0.0205025	n.s.	0.000425835	0.00101441	sig	0.0700176	0.202919	19.1085	0.192662	n.s.	0.00418574	0.380395	0.0166279	n.s.	0.0747125	0.144695	0.140567	n.s.	0.175197	0.102436	19.008	0.26315	n.s.	0.00134575	0.279911	0.0219128	n.s.	0.168824	0.0442121	0.258669	n.s.	0.17207	-0.100483
5432	sp|Q9UIF9|BAZ2A_HUMAN	BAZ2A	BAZ2A_HUMAN Bromodomain adjacent to zinc finger domain protein 2A	0.164209	0.0395182	18.1482	0.233566	n.s.	0.0225908	0.109149	18.1877	0.0693759	n.s.	18.2573	0.0730718	0.0696305	0.141074	n.s.	0.00100269	0.00203385	sig	0.613221	0.0126722	18.1609	0.739396	n.s.	0.275045	-0.0268461	0.352398	n.s.	0.0284201	-0.0964766	0.0712848	n.s.	0.10532	0.0372046	18.1854	0.177894	n.s.	0.887025	-0.00231364	0.929197	n.s.	0.0434259	-0.0719442	0.0968706	n.s.	0.180841	0.0245324
5431	sp|Q9UIF8|BAZ2B_HUMAN	BAZ2B	BAZ2B_HUMAN Bromodomain adjacent to zinc finger domain protein 2B	0.040832	-0.116692	19.2659	0.0791133	n.s.	0.473811	0.0334125	19.1493	0.582388	n.s.	19.2994	0.00863723	0.150105	0.0370948	n.s.	0.00879812	0.012475	sig	0.517496	-0.0391855	19.2268	0.660217	n.s.	0.177055	0.0775068	0.246628	n.s.	0.219896	-0.0725979	0.314906	n.s.	0.0206235	-0.161391	19.1046	0.0550363	n.s.	0.245089	-0.0446987	0.388199	n.s.	0.00593589	-0.194803	0.0295018	n.s.	0.074542	-0.122205
3870	sp|Q8WY36|BBX_HUMAN	BBX	BBX_HUMAN HMG box transcription factor BBX	0.0971101	-0.195792	15.5112	0.154474	n.s.	0.973866	0.00325199	15.3154	0.98029	n.s.	15.5145	0.00922824	0.199044	0.038356	n.s.	0.131866	0.143618	n.s.	0.40195	-0.0844055	15.4268	0.56016	n.s.	0.032388	0.111387	0.0648089	n.s.	0.0987191	-0.0876575	0.171034	n.s.	0.714826	-0.0434693	15.4677	0.786043	n.s.	0.105854	0.152323	0.227154	n.s.	0.573649	-0.0467213	0.664975	n.s.	0.602063	0.0409363
1681	sp|P50895|BCAM_HUMAN	BCAM	BCAM_HUMAN Basal cell adhesion molecule	0.0190404	0.441005	16.5121	0.0451589	n.s.	0.0189038	0.366872	16.9531	0.0619021	n.s.	16.879	0.362278	-0.074133	0.472124	n.s.	0.0001035	0.000336504	sig	0.265212	-0.122394	16.3897	0.426339	n.s.	0.0012869	-0.563399	0.0083726	n.s.	5.12297e-05	-0.489266	0.00582685	n.s.	0.210255	0.142559	16.6547	0.303947	n.s.	0.0138744	-0.298446	0.0698471	n.s.	0.00174025	-0.224313	0.0171972	n.s.	0.000399186	0.264953
5410	sp|Q9UHQ4|BAP29_HUMAN	BCAP29	BAP29_HUMAN B-cell receptor-associated protein 29	0.0539906	0.259547	16.0466	0.0978002	n.s.	0.0212019	0.299036	16.3062	0.0666649	n.s.	16.3457	0.570563	0.0394884	0.662954	n.s.	0.000969798	0.00197729	sig	0.199151	0.124046	16.1707	0.358993	n.s.	0.0990288	-0.135501	0.154826	n.s.	0.00925822	-0.17499	0.0360772	n.s.	0.0155388	0.474289	16.5209	0.0460723	n.s.	0.112787	0.214742	0.236131	n.s.	0.132024	0.175253	0.215329	n.s.	0.0192208	0.350243
1705	sp|P51572-2|BAP31_HUMAN	BCAP31	BAP31_HUMAN Isoform 2 of B-cell receptor-associated protein 31	0.193435	0.169996	18.3334	0.267185	n.s.	0.0723094	0.22902	18.5034	0.152163	n.s.	18.5625	0.377789	0.0590232	0.487303	n.s.	0.000549164	0.00124423	sig	0.572886	-0.0615912	18.2719	0.706987	n.s.	0.0280406	-0.231588	0.05852	n.s.	0.00233617	-0.290611	0.018423	n.s.	0.0188557	0.366735	18.7002	0.0523701	n.s.	0.0341551	0.196739	0.116276	n.s.	0.0107921	0.137715	0.0406127	n.s.	0.000736108	0.428326
1856	sp|P56945-6|BCAR1_HUMAN	BCAR1	BCAR1_HUMAN Isoform 6 of Breast cancer anti-estrogen resistance protein 1	0.000661313	-0.389319	17.4424	0.00612791	n.s.	3.30089e-05	-0.28766	17.0531	0.00443025	n.s.	17.1547	0.0745989	0.101659	0.143338	n.s.	6.43055e-07	9.87406e-06	sig	0.0182781	-0.177701	17.2647	0.0970611	n.s.	0.0257205	0.211618	0.054797	n.s.	0.0826161	0.109958	0.151144	n.s.	0.000478961	-0.489479	16.9529	0.00985324	n.s.	0.179946	-0.10016	0.316982	n.s.	0.0141701	-0.20182	0.0478008	n.s.	0.00890139	-0.311778
579	sp|O75934|SPF27_HUMAN	BCAS2	SPF27_HUMAN Pre-mRNA-splicing factor SPF27	0.137148	0.0750154	19.1692	0.202514	n.s.	0.00696879	0.172249	19.2442	0.0362953	n.s.	19.3414	0.0281595	0.0972332	0.0742115	n.s.	0.00185338	0.00337376	sig	0.823824	-0.00773577	19.1615	0.891361	n.s.	0.0394687	-0.0827512	0.0754129	n.s.	0.000364798	-0.179984	0.00982799	n.s.	0.602683	0.0408063	19.21	0.691463	n.s.	0.651417	-0.0342091	0.759203	n.s.	0.119467	-0.131442	0.199346	n.s.	0.502511	0.0485421
4825	sp|Q9H6U6|BCAS3_HUMAN	BCAS3	BCAS3_HUMAN Breast carcinoma-amplified sequence 3	0.099545	-0.0342551	16.6915	0.157682	n.s.	0.00724434	-0.231193	16.6572	0.0368243	n.s.	16.4603	0.0106263	-0.196938	0.0413539	n.s.	1.14476e-05	6.80544e-05	sig	0.000298024	-0.195582	16.4959	0.0349206	n.s.	4.6438e-05	-0.161327	0.00237756	n.s.	0.46133	0.0356108	0.558135	n.s.	0.00410761	-0.135889	16.5556	0.0210422	n.s.	0.00489951	-0.101634	0.0421472	n.s.	0.110016	0.0953043	0.187376	n.s.	0.0324502	0.0596935
1803	sp|P54687-5|BCAT1_HUMAN	BCAT1	BCAT1_HUMAN Isoform 5 of Branched-chain-amino-acid aminotransferase, cytosolic	0.0321954	0.17999	19.5646	0.0663498	n.s.	0.898373	-0.00816909	19.7446	0.927479	n.s.	19.5564	0.00344552	-0.188159	0.0238684	n.s.	1.08532e-05	6.52402e-05	sig	0.0751118	-0.141546	19.423	0.200625	n.s.	0.000358581	-0.321536	0.00476064	n.s.	0.0210556	-0.133377	0.0585095	n.s.	0.23328	0.0768669	19.6414	0.328499	n.s.	0.00440809	-0.103123	0.0400409	n.s.	0.0399984	0.085036	0.09171	n.s.	0.00118427	0.218413
249	sp|O15382|BCAT2_HUMAN	BCAT2	BCAT2_HUMAN Branched-chain-amino-acid aminotransferase, mitochondrial	0.000316725	0.492286	18.92	0.00470484	n.s.	0.361981	0.0478017	19.4123	0.479388	n.s.	18.9678	0.00117621	-0.444484	0.0159895	n.s.	2.93377e-07	6.16611e-06	sig	0.0422698	0.0855013	19.0055	0.147286	n.s.	0.000516192	-0.406785	0.00548808	n.s.	0.440376	0.0376996	0.538611	n.s.	0.000541728	0.381493	19.3015	0.0100452	n.s.	0.0760123	-0.110793	0.186161	n.s.	0.00266836	0.333692	0.020176	n.s.	0.00104181	0.295992
5285	sp|Q9P287-2|BCCIP_HUMAN	BCCIP	BCCIP_HUMAN Isoform 2 of BRCA2 and CDKN1A-interacting protein	0.0043701	-0.29685	17.4391	0.0170855	n.s.	0.448586	0.0295304	17.1423	0.558213	n.s.	17.4687	0.0047073	0.326381	0.0276657	n.s.	0.00198613	0.00356505	sig	0.97297	0.00268046	17.4418	0.982418	n.s.	0.0262792	0.299531	0.0556712	n.s.	0.750378	-0.0268499	0.811205	n.s.	0.0194071	-0.194662	17.2445	0.0532437	n.s.	0.210326	0.102188	0.349483	n.s.	0.0177357	-0.224192	0.0548981	n.s.	0.0865735	-0.197342
5286	sp|Q9P287|BCCIP_HUMAN	BCCIP	BCCIP_HUMAN BRCA2 and CDKN1A-interacting protein	0.000362178	0.586561	14.0594	0.00496905	up	0.000510956	0.643207	14.6459	0.0118762	up	14.7026	0.395978	0.0566458	0.503965	n.s.	5.79602e-06	4.2151e-05	sig	0.455392	0.107952	14.1673	0.608452	n.s.	0.020795	-0.478609	0.0470427	n.s.	0.0161315	-0.535255	0.0495439	n.s.	0.212274	-0.0731091	13.9863	0.305895	n.s.	0.000128931	-0.659671	0.00887223	down	0.000229981	-0.716316	0.00813527	down	0.23029	-0.181061
853	sp|P06276|CHLE_HUMAN	BCHE	CHLE_HUMAN Cholinesterase	0.00173161	0.331267	16.8262	0.0101516	n.s.	0.00691951	0.267762	17.1575	0.0362296	n.s.	17.094	0.303079	-0.0635046	0.41097	n.s.	2.25206e-06	2.17393e-05	sig	0.00333759	-0.299619	16.5266	0.0549679	n.s.	0.000217682	-0.630886	0.00383473	down	0.000559985	-0.567382	0.0110508	n.s.	0.255369	0.0570091	16.8832	0.352978	n.s.	0.00357313	-0.274258	0.0360782	n.s.	0.0160116	-0.210753	0.051702	n.s.	0.00177228	0.356629
1019	sp|P12694|ODBA_HUMAN	BCKDHA	ODBA_HUMAN 2-oxoisovalerate dehydrogenase subunit alpha, mitochondrial	0.0163585	0.149147	17.7109	0.0405	n.s.	0.0529128	0.105033	17.86	0.122978	n.s.	17.8159	0.0686125	-0.0441137	0.135105	n.s.	0.00220866	0.0038868	sig	0.377056	0.0381161	17.749	0.536632	n.s.	0.00308981	-0.111031	0.0139149	n.s.	0.0275728	-0.0669173	0.0698579	n.s.	0.113403	0.104439	17.8153	0.187958	n.s.	0.312538	-0.0447079	0.459428	n.s.	0.988814	-0.000594185	0.992162	n.s.	0.169644	0.0663231
1187	sp|P21953|ODBB_HUMAN	BCKDHB	ODBB_HUMAN 2-oxoisovalerate dehydrogenase subunit beta, mitochondrial	8.26278e-06	2.91654	15.4616	0.00195486	up	1.23578e-05	2.57575	18.3781	0.00334037	up	18.0373	0.00334749	-0.34079	0.0237044	n.s.	1.28041e-07	3.72008e-06	sig	0.266771	0.251865	15.7134	0.428146	n.s.	0.000115146	-2.66467	0.00308811	down	0.00019171	-2.32388	0.00795324	down	0.0253241	0.644168	16.1057	0.0635192	n.s.	0.000166057	-2.27237	0.00887223	down	0.000303856	-1.93158	0.00891563	down	0.172055	0.392303
167	sp|O14874|BCKD_HUMAN	BCKDK	BCKD_HUMAN [3-methyl-2-oxobutanoate dehydrogenase [lipoamide]] kinase, mitochondrial	0.0997402	0.132924	17.6309	0.157853	n.s.	0.0821625	0.145177	17.7639	0.165582	n.s.	17.7761	0.867133	0.0122522	0.905159	n.s.	0.000977476	0.00199089	sig	0.381804	0.0388089	17.6697	0.540342	n.s.	0.122897	-0.0941155	0.183664	n.s.	0.0958636	-0.106368	0.167903	n.s.	0.00293505	0.35961	17.9905	0.0178631	n.s.	0.0217273	0.226686	0.0897407	n.s.	0.0267412	0.214434	0.070197	n.s.	0.00121264	0.320802
4582	sp|Q9BXK5|B2L13_HUMAN	BCL2L13	B2L13_HUMAN Bcl-2-like protein 13	0.451846	0.0599353	17.5185	0.531684	n.s.	0.591473	0.0386339	17.5784	0.686576	n.s.	17.5571	0.646559	-0.0213013	0.727026	n.s.	0.000212135	0.000579946	sig	0.0143649	0.257969	17.7765	0.0875034	n.s.	0.0056102	0.198033	0.0196523	n.s.	0.000732783	0.219335	0.011975	n.s.	0.0153132	0.271209	17.7897	0.0456083	n.s.	0.00843019	0.211273	0.0537844	n.s.	0.00227951	0.232575	0.0189896	n.s.	0.620163	0.0132402
3955	sp|Q92843-2|B2CL2_HUMAN	BCL2L2	B2CL2_HUMAN Isoform 3 of Bcl-2-like protein 2	0.432855	0.0448258	20.0619	0.513826	n.s.	0.00689044	0.19043	20.1067	0.0362053	n.s.	20.2523	0.0699128	0.145604	0.137073	n.s.	0.00500497	0.00773317	sig	0.0448187	0.152195	20.2141	0.151018	n.s.	0.200299	0.107369	0.273021	n.s.	0.561097	-0.0382349	0.647259	n.s.	0.391083	0.0626531	20.1246	0.494022	n.s.	0.834329	0.0178273	0.89617	n.s.	0.14858	-0.127777	0.234772	n.s.	0.329541	-0.0895421
2799	sp|Q4VC05-2|BCL7A_HUMAN	BCL7A	BCL7A_HUMAN Isoform 2 of B-cell CLL/lymphoma 7 protein family member A	0.00698553	-0.281983	16.601	0.022749	n.s.	0.188707	-0.0645121	16.319	0.295813	n.s.	16.5365	0.00915863	0.217471	0.0382454	n.s.	0.00168768	0.00313569	sig	0.92309	-0.00412782	16.5969	0.953495	n.s.	0.00364624	0.277855	0.0153474	n.s.	0.080999	0.0603843	0.149116	n.s.	0.0075543	-0.226415	16.3746	0.0295735	n.s.	0.330368	0.0555684	0.477933	n.s.	0.00846315	-0.161902	0.0354746	n.s.	0.00247073	-0.222287
2800	sp|Q4VC05|BCL7A_HUMAN	BCL7A	BCL7A_HUMAN B-cell CLL/lymphoma 7 protein family member A	0.0109625	-0.237602	16.5288	0.0307605	n.s.	0.0292707	-0.198797	16.2912	0.0826042	n.s.	16.33	0.443392	0.0388045	0.547954	n.s.	0.00358733	0.00581886	sig	0.505507	-0.0495874	16.4792	0.64978	n.s.	0.0280836	0.188015	0.0585592	n.s.	0.0748176	0.14921	0.140686	n.s.	0.00845529	-0.228096	16.3007	0.0315104	n.s.	0.744084	0.00950622	0.827737	n.s.	0.492344	-0.0292983	0.590594	n.s.	0.0239106	-0.178508
106	sp|O00512|BCL9_HUMAN	BCL9	BCL9_HUMAN B-cell CLL/lymphoma 9 protein	0.000627453	-0.798072	16.9946	0.00597821	down	0.015335	-0.41089	16.1965	0.0546873	n.s.	16.5837	0.0156027	0.387182	0.0521882	n.s.	1.51913e-07	4.11137e-06	sig	0.682446	0.0311092	17.0257	0.790783	n.s.	0.000189615	0.829181	0.00365865	up	0.00685431	0.441999	0.0305685	n.s.	0.000681426	-0.735413	16.2592	0.0106315	down	0.4223	0.062659	0.563606	n.s.	0.0240733	-0.324523	0.065965	n.s.	0.00016871	-0.766522
3350	sp|Q86UU0|BCL9L_HUMAN	BCL9L	BCL9L_HUMAN B-cell CLL/lymphoma 9-like protein	0.000237569	-0.888771	15.7044	0.00414785	down	0.000585194	-0.419087	14.8156	0.0122697	n.s.	15.2853	0.00132786	0.469683	0.0164027	n.s.	3.34002e-07	6.73343e-06	sig	0.996892	0.000243533	15.7046	0.997228	n.s.	0.000240527	0.889014	0.00402712	up	0.000606106	0.419331	0.0113642	n.s.	0.000682722	-0.675035	15.0293	0.0106315	down	0.0593248	0.213736	0.159991	n.s.	0.0118762	-0.255948	0.042995	n.s.	0.000690932	-0.675278
5200	sp|Q9NYF8|BCLF1_HUMAN	BCLAF1	BCLF1_HUMAN Bcl-2-associated transcription factor 1	0.0199741	-0.231167	19.1131	0.0465732	n.s.	0.778888	-0.019708	18.8819	0.838717	n.s.	19.0934	0.001896	0.211459	0.0182922	n.s.	0.131756	0.143552	n.s.	0.211225	-0.132687	18.9804	0.371603	n.s.	0.216045	0.0984801	0.289902	n.s.	0.185474	-0.112979	0.27593	n.s.	0.217926	-0.140382	18.9727	0.311993	n.s.	0.298281	0.0907852	0.445201	n.s.	0.202471	-0.120674	0.297188	n.s.	0.942174	-0.00769491
3157	sp|Q6W2J9|BCOR_HUMAN	BCOR	BCOR_HUMAN BCL-6 corepressor	0.0935949	-0.160465	13.97	0.150051	n.s.	0.30542	-0.0632161	13.8096	0.4216	n.s.	13.9068	0.150434	0.0972491	0.238874	n.s.	0.00333826	0.00548237	sig	0.506839	0.0650167	14.0351	0.650788	n.s.	0.0660922	0.225482	0.111986	n.s.	0.161966	0.128233	0.248633	n.s.	0.171587	-0.100867	13.8692	0.259819	n.s.	0.387189	0.0595983	0.531585	n.s.	0.357406	-0.0376509	0.462	n.s.	0.106538	-0.165884
2850	sp|Q5H9F3-3|BCORL_HUMAN	BCORL1	BCORL_HUMAN Isoform 3 of BCL-6 corepressor-like protein 1	0.00929331	-0.221413	14.3996	0.0275545	n.s.	0.93041	-0.00443725	14.1782	0.94882	n.s.	14.3952	0.00212677	0.216976	0.0191993	n.s.	7.34848e-05	0.000256539	sig	0.925583	0.00463367	14.4043	0.954967	n.s.	0.00145317	0.226047	0.00895317	n.s.	0.777453	0.00907092	0.831463	n.s.	0.0126812	-0.210848	14.1888	0.0406889	n.s.	0.76342	0.0105649	0.841608	n.s.	0.00360456	-0.206411	0.0228996	n.s.	0.00256028	-0.215482
995	sp|P11274|BCR_HUMAN	BCR	BCR_HUMAN Breakpoint cluster region protein	3.11894e-05	-0.3967	19.5502	0.00234	n.s.	0.000285334	-0.243835	19.1535	0.00917006	n.s.	19.3064	0.000106574	0.152865	0.00734491	n.s.	4.94496e-09	4.07066e-07	sig	0.24576	-0.0408438	19.5094	0.407999	n.s.	0.00012364	0.355856	0.00315107	n.s.	0.0013158	0.202991	0.0142573	n.s.	8.74829e-05	-0.352046	19.1982	0.00708964	n.s.	0.024126	0.0446542	0.0953933	n.s.	0.00183952	-0.108211	0.0177062	n.s.	0.000300126	-0.311202
5637	sp|Q9Y276|BCS1_HUMAN	BCS1L	BCS1_HUMAN Mitochondrial chaperone BCS1	0.0859542	0.183792	18.1888	0.140693	n.s.	0.201353	0.0841476	18.3726	0.310544	n.s.	18.2729	0.209428	-0.0996446	0.309053	n.s.	0.00303012	0.00504481	sig	0.00669449	0.30127	18.4901	0.0660203	n.s.	0.165889	0.117478	0.233324	n.s.	0.00375455	0.217123	0.0228537	n.s.	0.0123527	0.258038	18.4468	0.0400947	n.s.	0.351435	0.0742454	0.496533	n.s.	0.0100398	0.17389	0.0388673	n.s.	0.366162	-0.0432324
4527	sp|Q9BUT1|BDH2_HUMAN	BDH2	BDH2_HUMAN 3-hydroxybutyrate dehydrogenase type 2	0.0425531	0.219782	15.9419	0.0815166	n.s.	0.97581	0.00337507	16.1617	0.981261	n.s.	15.9453	0.0470653	-0.216407	0.10347	n.s.	0.0279336	0.0349583	sig	0.913924	-0.0101357	15.9318	0.947826	n.s.	0.0109941	-0.229918	0.0299569	n.s.	0.887082	-0.0135107	0.91774	n.s.	0.257688	-0.142271	15.7996	0.355603	n.s.	0.0109481	-0.362053	0.0622681	n.s.	0.252063	-0.145646	0.351277	n.s.	0.228878	-0.132135
2919	sp|Q5T5X7|BEND3_HUMAN	BEND3	BEND3_HUMAN BEN domain-containing protein 3	0.588484	-0.0700067	12.8066	0.657658	n.s.	0.687894	0.0523343	12.7366	0.7651	n.s.	12.8589	0.460341	0.122341	0.562913	n.s.	0.598584	0.605428	n.s.	0.674429	0.0256386	12.8322	0.785293	n.s.	0.413966	0.0956453	0.490981	n.s.	0.815595	-0.0266957	0.861198	n.s.	0.489216	-0.096545	12.71	0.588628	n.s.	0.872107	-0.0265383	0.920407	n.s.	0.394397	-0.148879	0.498102	n.s.	0.343165	-0.122184
4133	sp|Q96G01|BICD1_HUMAN	BICD1	BICD1_HUMAN Protein bicaudal D homolog 1	0.000572052	-0.297371	20.0914	0.00577107	n.s.	0.000504289	-0.252546	19.7941	0.0118139	n.s.	19.8389	0.0608237	0.0448248	0.12414	n.s.	6.07908e-07	9.55722e-06	sig	0.0114566	-0.172062	19.9194	0.0790757	n.s.	0.0226544	0.125309	0.0501393	n.s.	0.0566749	0.0804841	0.114654	n.s.	0.00111988	-0.323641	19.7678	0.0122239	n.s.	0.489779	-0.0262701	0.625225	n.s.	0.0775653	-0.0710949	0.145761	n.s.	0.023624	-0.151579
3763	sp|Q8TD16-2|BICD2_HUMAN	BICD2	BICD2_HUMAN Isoform 2 of Protein bicaudal D homolog 2	0.0146756	-0.242944	17.8463	0.0376384	n.s.	0.0335785	-0.153099	17.6033	0.0897699	n.s.	17.6932	0.104933	0.089845	0.183517	n.s.	0.00141994	0.00270871	sig	0.0263452	-0.172609	17.6737	0.116182	n.s.	0.195332	0.0703342	0.267375	n.s.	0.547587	-0.0195109	0.63464	n.s.	0.0188783	-0.247859	17.5984	0.0523871	n.s.	0.939903	-0.00491565	0.965478	n.s.	0.135925	-0.0947607	0.219502	n.s.	0.227257	-0.0752498
1842	sp|P55957-2|BID_HUMAN	BID	BID_HUMAN Isoform 2 of BH3-interacting domain death agonist	4.5822e-05	-0.30057	14.1383	0.002422	n.s.	0.0080892	-0.21378	13.8378	0.0390747	n.s.	13.9246	0.133968	0.08679	0.219163	n.s.	0.00127912	0.00247955	sig	0.0032362	-0.130439	14.0079	0.0549679	n.s.	0.00269569	0.17013	0.0128229	n.s.	0.158455	0.0833405	0.24499	n.s.	0.118526	-0.123931	14.0144	0.194599	n.s.	0.0516498	0.176639	0.148246	n.s.	0.303426	0.0898489	0.406236	n.s.	0.925864	0.00650838
103	sp|O00499|BIN1_HUMAN	BIN1	BIN1_HUMAN Myc box-dependent-interacting protein 1	0.00353447	-0.190296	20.0567	0.0150602	n.s.	0.00092599	-0.227484	19.8664	0.0143652	n.s.	19.8292	0.371656	-0.0371878	0.480962	n.s.	0.00244662	0.00420814	sig	0.00293359	-0.186818	19.8699	0.0544837	n.s.	0.93344	0.00347788	0.948971	n.s.	0.313395	0.0406656	0.411861	n.s.	0.0095246	-0.25529	19.8014	0.0336552	n.s.	0.34477	-0.0649934	0.491097	n.s.	0.658447	-0.0278057	0.736484	n.s.	0.315376	-0.0684713
2386	sp|Q13490|BIRC2_HUMAN	BIRC2	BIRC2_HUMAN Baculoviral IAP repeat-containing protein 2	0.0438132	-0.115292	15.9941	0.0832845	n.s.	0.249319	-0.0580622	15.8788	0.363404	n.s.	15.936	0.321787	0.0572298	0.431207	n.s.	0.0428829	0.0513883	n.s.	0.380449	0.0539915	16.0481	0.539532	n.s.	0.0499189	0.169284	0.0898479	n.s.	0.151099	0.112054	0.235551	n.s.	0.248921	0.0582782	16.0524	0.346246	n.s.	0.026798	0.17357	0.100399	n.s.	0.0953352	0.11634	0.168975	n.s.	0.949273	0.00428669
5016	sp|Q9NR09|BIRC6_HUMAN	BIRC6	BIRC6_HUMAN Baculoviral IAP repeat-containing protein 6	0.0374834	-0.0753716	18.7229	0.0744767	n.s.	0.00058792	-0.185731	18.6476	0.0122697	n.s.	18.5372	0.00668366	-0.11036	0.0327539	n.s.	0.00128225	0.00248444	sig	0.00341526	-0.155924	18.567	0.0557096	n.s.	0.0409802	-0.0805521	0.0776502	n.s.	0.246059	0.0298074	0.343312	n.s.	0.628393	-0.0269442	18.696	0.712957	n.s.	0.408375	0.0484275	0.551333	n.s.	0.0337297	0.158787	0.0821955	n.s.	0.0707159	0.12898
1791	sp|P54132|BLM_HUMAN	BLM	BLM_HUMAN Bloom syndrome protein	0.00866484	0.310773	15.0082	0.0264452	n.s.	0.0034932	0.46919	15.319	0.0257195	n.s.	15.4774	0.0594023	0.158417	0.122207	n.s.	4.04644e-05	0.000162268	sig	0.476784	0.0690446	15.0773	0.626733	n.s.	0.0325192	-0.241728	0.0650495	n.s.	0.0092887	-0.400145	0.036165	n.s.	0.00277182	0.412645	15.4209	0.0175707	n.s.	0.0769849	0.101872	0.187349	n.s.	0.388809	-0.056545	0.493031	n.s.	0.00949863	0.3436
2436	sp|Q13867|BLMH_HUMAN	BLMH	BLMH_HUMAN Bleomycin hydrolase	0.00395095	0.256357	20.3422	0.0160173	n.s.	0.0291938	0.204133	20.5985	0.0824746	n.s.	20.5463	0.352948	-0.0522246	0.462961	n.s.	9.35519e-05	0.000311857	sig	0.713807	0.0196562	20.3618	0.813447	n.s.	0.00239819	-0.236701	0.0119974	n.s.	0.0298855	-0.184476	0.0736274	n.s.	0.895674	0.00775503	20.3499	0.924132	n.s.	0.00419768	-0.248602	0.0391716	n.s.	0.0322051	-0.196378	0.0795663	n.s.	0.821445	-0.0119011
2049	sp|P78537|BL1S1_HUMAN	BLOC1S1	BL1S1_HUMAN Biogenesis of lysosome-related organelles complex 1 subunit 1	0.194279	0.0798481	19.3376	0.2681	n.s.	0.744938	-0.0078286	19.4174	0.812705	n.s.	19.3297	0.182718	-0.0876767	0.278327	n.s.	0.0315552	0.0389236	sig	0.0960141	-0.0591809	19.2784	0.230064	n.s.	0.0700671	-0.139029	0.117412	n.s.	0.193839	-0.0513523	0.285366	n.s.	0.0740939	0.100038	19.4376	0.136979	n.s.	0.770817	0.0201898	0.847298	n.s.	0.076829	0.107866	0.144731	n.s.	0.0296278	0.159219
3125	sp|Q6QNY0|BL1S3_HUMAN	BLOC1S3	BL1S3_HUMAN Biogenesis of lysosome-related organelles complex 1 subunit 3	0.709202	-0.027002	14.457	0.765375	n.s.	0.0766249	-0.198889	14.43	0.158242	n.s.	14.2581	0.129653	-0.171887	0.214053	n.s.	0.000516334	0.00118847	sig	0.0603594	-0.130314	14.3267	0.177985	n.s.	0.162154	-0.103312	0.229267	n.s.	0.430505	0.0685744	0.529708	n.s.	0.102005	0.163549	14.6205	0.173482	n.s.	0.0866387	0.190551	0.20106	n.s.	0.0208201	0.362438	0.0607884	n.s.	0.0145967	0.293864
5090	sp|Q9NUP1|BL1S4_HUMAN	BLOC1S4	BL1S4_HUMAN Biogenesis of lysosome-related organelles complex 1 subunit 4	0.0377077	0.252426	13.8993	0.0747971	n.s.	0.550744	-0.0702448	14.1517	0.650381	n.s.	13.8291	0.0151223	-0.322671	0.0511587	n.s.	0.0018812	0.00341686	sig	0.162757	0.138954	14.0383	0.317563	n.s.	0.0314786	-0.113472	0.0636987	n.s.	0.0548793	0.209199	0.111797	n.s.	0.31583	0.0946992	13.994	0.417135	n.s.	0.0141614	-0.157727	0.0705068	n.s.	0.105904	0.164944	0.182575	n.s.	0.277822	-0.0442549
1762	sp|P53004|BIEA_HUMAN	BLVRA	BIEA_HUMAN Biliverdin reductase A	0.472607	-0.036036	18.1357	0.551841	n.s.	0.0131506	-0.183586	18.0997	0.0505537	n.s.	17.9521	0.00370542	-0.14755	0.0246805	n.s.	0.000932985	0.00192122	sig	0.170758	-0.0854375	18.0503	0.32764	n.s.	0.249913	-0.0494015	0.32576	n.s.	0.0441224	0.0981487	0.0962508	n.s.	0.825963	-0.011938	18.1238	0.871548	n.s.	0.542169	0.024098	0.671424	n.s.	0.0067048	0.171648	0.031184	n.s.	0.164186	0.0734995
1323	sp|P30043|BLVRB_HUMAN	BLVRB	BLVRB_HUMAN Flavin reductase (NADPH)	0.742037	-0.0241806	17.0863	0.792299	n.s.	0.766756	0.0220109	17.0621	0.829914	n.s.	17.1083	0.238836	0.0461915	0.341021	n.s.	0.927392	0.928488	n.s.	0.987279	0.00121219	17.0875	0.991293	n.s.	0.536791	0.0253928	0.607748	n.s.	0.622534	-0.0207987	0.703481	n.s.	0.915164	-0.00756645	17.0787	0.938114	n.s.	0.579148	0.0166141	0.701679	n.s.	0.372408	-0.0295774	0.475703	n.s.	0.810058	-0.00877864
1027	sp|P13497|BMP1_HUMAN	BMP1	BMP1_HUMAN Bone morphogenetic protein 1	0.0996532	-0.0774298	17.6113	0.157758	n.s.	0.00410925	0.247972	17.5339	0.0279488	n.s.	17.8593	0.000741902	0.325402	0.0137695	n.s.	4.49118e-06	3.51641e-05	sig	0.00266245	0.208022	17.8193	0.0524263	n.s.	0.00016941	0.285452	0.0034624	n.s.	0.250945	-0.0399503	0.347674	n.s.	0.06554	-0.234508	17.3768	0.124745	n.s.	0.156628	-0.157078	0.289561	n.s.	0.00648413	-0.48248	0.0306471	n.s.	0.00743991	-0.44253
5067	sp|Q9NSY1|BMP2K_HUMAN	BMP2K	BMP2K_HUMAN BMP-2-inducible protein kinase	0.159551	-0.0842525	15.7209	0.22831	n.s.	0.693603	0.0274266	15.6366	0.769848	n.s.	15.7483	0.0904921	0.111679	0.165335	n.s.	0.0140719	0.0189211	sig	0.0195468	-0.169797	15.5511	0.101101	n.s.	0.0108485	-0.0855445	0.0297734	n.s.	0.0133108	-0.197224	0.044322	n.s.	0.206246	-0.0756737	15.6452	0.299907	n.s.	0.784181	0.00857883	0.857061	n.s.	0.11646	-0.1031	0.195375	n.s.	0.013512	0.0941233
2521	sp|Q14692|BMS1_HUMAN	BMS1	BMS1_HUMAN Ribosome biogenesis protein BMS1 homolog	0.866392	0.0121932	18.6727	0.893772	n.s.	0.597632	0.03877	18.6849	0.692099	n.s.	18.7115	0.437265	0.0265769	0.541919	n.s.	0.0904833	0.101054	n.s.	0.811021	-0.0172081	18.6555	0.882424	n.s.	0.383611	-0.0294013	0.461002	n.s.	0.130222	-0.0559781	0.210709	n.s.	0.190826	-0.11711	18.5556	0.282052	n.s.	0.0415149	-0.129303	0.131306	n.s.	0.0226726	-0.15588	0.0635995	n.s.	0.0794783	-0.0999018
2295	sp|Q12981-1|SEC20_HUMAN	BNIP1	SEC20_HUMAN Isoform 3 of Vesicle transport protein SEC20	0.00106142	0.381172	15.509	0.00773807	n.s.	0.000157784	0.368022	15.8902	0.00719374	n.s.	15.877	0.7598	-0.0131501	0.818193	n.s.	5.582e-07	9.03763e-06	sig	0.041506	0.093593	15.6026	0.146084	n.s.	0.00275016	-0.287579	0.0130018	n.s.	0.000350549	-0.274429	0.00961901	n.s.	0.000183184	0.387108	15.8961	0.00819264	n.s.	0.894045	0.00593532	0.934404	n.s.	0.412026	0.0190854	0.51499	n.s.	0.000404878	0.293515
2296	sp|Q12982-2|BNIP2_HUMAN	BNIP2	BNIP2_HUMAN Isoform 2 of BCL2/adenovirus E1B 19 kDa protein-interacting protein 2	0.00901285	-0.30845	13.9987	0.0270888	n.s.	0.901956	-0.00908924	13.6902	0.929721	n.s.	13.9896	0.000366837	0.299361	0.0112074	n.s.	0.00936765	0.0131913	sig	0.996199	-0.000413	13.9983	0.997228	n.s.	0.00368327	0.308037	0.015406	n.s.	0.884322	0.00867624	0.915343	n.s.	0.487389	0.079852	14.0785	0.586668	n.s.	0.00934389	0.388302	0.0573675	n.s.	0.359942	0.0889412	0.464788	n.s.	0.451003	0.080265
373	sp|O60238|BNI3L_HUMAN	BNIP3L	BNI3L_HUMAN BCL2/adenovirus E1B 19 kDa protein-interacting protein 3-like	0.140258	0.402365	12.5819	0.205769	n.s.	0.177313	0.320739	12.9842	0.283424	n.s.	12.9026	0.52157	-0.0816252	0.619757	n.s.	0.0101966	0.0142435	sig	0.274542	0.254751	12.8366	0.434914	n.s.	0.303013	-0.147614	0.38042	n.s.	0.444235	-0.0659887	0.542101	n.s.	0.0212351	0.784041	13.3659	0.0557804	n.s.	0.0560564	0.381676	0.15511	n.s.	0.0114184	0.463302	0.0419755	n.s.	0.00974922	0.52929
3696	sp|Q8NFC6|BD1L1_HUMAN	BOD1L1	BD1L1_HUMAN Biorientation of chromosomes in cell division protein 1-like 1	0.0054691	-0.311605	19.5238	0.0195004	n.s.	0.651327	-0.0319131	19.2122	0.735317	n.s.	19.4919	0.00132838	0.279692	0.0164027	n.s.	0.000448003	0.00106128	sig	0.55772	0.0425251	19.5663	0.695185	n.s.	0.000670198	0.35413	0.0062457	n.s.	0.20327	0.0744382	0.295724	n.s.	0.016923	-0.26763	19.2561	0.0486198	n.s.	0.326494	0.0439751	0.474297	n.s.	0.00970135	-0.235716	0.0383588	n.s.	0.00402428	-0.310155
4772	sp|Q9H3K6|BOLA2_HUMAN	BOLA2	BOLA2_HUMAN BolA-like protein 2	0.00493011	0.250795	17.3056	0.0183782	n.s.	0.000180698	0.254151	17.5564	0.00775928	n.s.	17.5598	0.946355	0.00335636	0.962101	n.s.	2.10394e-07	5.06914e-06	sig	0.560726	-0.0265525	17.2791	0.697087	n.s.	0.00982525	-0.277347	0.0279569	n.s.	0.00317246	-0.280704	0.0212466	n.s.	3.97744e-06	-0.42617	16.8795	0.00167139	n.s.	0.00010933	-0.676965	0.00831622	down	3.48533e-06	-0.680321	0.00201689	down	0.00066964	-0.399617
2456	sp|Q14137|BOP1_HUMAN	BOP1	BOP1_HUMAN Ribosome biogenesis protein BOP1	0.781006	0.00799275	17.1385	0.825138	n.s.	0.00597368	0.137978	17.1465	0.0337521	n.s.	17.2765	0.00178058	0.129985	0.0180159	n.s.	1.26949e-06	1.54489e-05	sig	0.28403	-0.0339694	17.1046	0.444299	n.s.	0.101781	-0.0419622	0.15819	n.s.	0.000741597	-0.171947	0.011975	n.s.	0.057414	-0.0786716	17.0598	0.113318	n.s.	0.0193497	-0.0866644	0.0840805	n.s.	0.00056889	-0.216649	0.0113525	n.s.	0.131083	-0.0447022
3376	sp|Q86WA6|BPHL_HUMAN	BPHL	BPHL_HUMAN Valacyclovir hydrolase	0.0212734	0.117949	18.8186	0.0487012	n.s.	0.0248715	0.113628	18.9365	0.0742264	n.s.	18.9322	0.897232	-0.00432147	0.927944	n.s.	0.00477737	0.0074436	sig	0.0652248	0.068781	18.8874	0.184815	n.s.	0.131879	-0.0491684	0.193898	n.s.	0.165624	-0.0448469	0.252882	n.s.	0.0176305	0.164062	18.9827	0.0499741	n.s.	0.327102	0.0461128	0.474714	n.s.	0.292325	0.0504342	0.394313	n.s.	0.0649582	0.0952811
746	sp|O95861|BPNT1_HUMAN	BPNT1	BPNT1_HUMAN 3'(2'),5'-bisphosphate nucleotidase 1	0.811828	-0.0255313	21.0765	0.849374	n.s.	0.58179	-0.0579091	21.051	0.677726	n.s.	21.0186	0.408217	-0.0323779	0.515665	n.s.	0.0813151	0.0916612	n.s.	0.85237	0.0195268	21.096	0.907888	n.s.	0.315997	0.0450581	0.393918	n.s.	0.0547397	0.077436	0.111607	n.s.	0.12016	-0.198279	20.8782	0.1969	n.s.	0.018042	-0.172747	0.0808887	n.s.	0.0171361	-0.140369	0.0537668	n.s.	0.00549287	-0.217805
2269	sp|Q12830|BPTF_HUMAN	BPTF	BPTF_HUMAN Nucleosome-remodeling factor subunit BPTF	0.396433	-0.0337815	18.7785	0.477962	n.s.	0.338313	0.0416111	18.7447	0.456345	n.s.	18.8201	0.047108	0.0753926	0.103526	n.s.	0.00805423	0.0115615	sig	0.85984	0.00875125	18.7872	0.912984	n.s.	0.319379	0.0425328	0.397001	n.s.	0.457581	-0.0328599	0.554505	n.s.	0.751199	-0.016806	18.7617	0.815315	n.s.	0.700741	0.0169755	0.796719	n.s.	0.249972	-0.0584171	0.349101	n.s.	0.641438	-0.0255573
1060	sp|P15056|BRAF_HUMAN	BRAF	BRAF_HUMAN Serine/threonine-protein kinase B-raf	0.036051	0.136859	17.9743	0.0724319	n.s.	0.00359749	-0.235624	18.1112	0.0260983	n.s.	17.7387	0.000342902	-0.372484	0.0109864	n.s.	0.0023225	0.00404035	sig	0.864425	0.00771044	17.9821	0.916131	n.s.	0.0257535	-0.129149	0.0548476	n.s.	0.00133027	0.243335	0.0143355	n.s.	0.333028	0.0699497	18.0443	0.43391	n.s.	0.329561	-0.0669096	0.477348	n.s.	0.00560778	0.305574	0.0287304	n.s.	0.351574	0.0622393
3287	sp|Q7Z569|BRAP_HUMAN	BRAP	BRAP_HUMAN BRCA1-associated protein	0.0899516	-0.125891	16.9907	0.145588	n.s.	0.0129148	-0.149949	16.8648	0.0501942	n.s.	16.8407	0.650488	-0.0240578	0.729917	n.s.	0.191447	0.204231	n.s.	0.793075	-0.0216291	16.969	0.870151	n.s.	0.284784	0.104262	0.362447	n.s.	0.14901	0.12832	0.232907	n.s.	0.452113	-0.0508477	16.9398	0.552282	n.s.	0.345094	0.0750435	0.491097	n.s.	0.14252	0.0991013	0.227624	n.s.	0.75552	-0.0292186
1553	sp|P46736|BRCC3_HUMAN	BRCC3	BRCC3_HUMAN Lys-63-specific deubiquitinase BRCC36	0.0267768	0.466863	14.6721	0.0577953	n.s.	0.576817	0.125858	15.1389	0.673654	n.s.	14.7979	0.111139	-0.341005	0.192214	n.s.	0.108937	0.120213	n.s.	0.0774011	0.310014	14.9821	0.203801	n.s.	0.027859	-0.156849	0.0582641	n.s.	0.321668	0.184156	0.420805	n.s.	0.519976	-0.26249	14.4096	0.617281	n.s.	0.106849	-0.729353	0.228213	n.s.	0.370111	-0.388348	0.473279	n.s.	0.177025	-0.572504
726	sp|O95696-2|BRD1_HUMAN	BRD1	BRD1_HUMAN Isoform 2 of Bromodomain-containing protein 1	0.986582	0.00116673	17.907	0.989922	n.s.	0.108497	0.145649	17.9081	0.199029	n.s.	18.0526	0.04044	0.144482	0.0938114	n.s.	0.00472101	0.00736741	sig	0.433807	0.0553551	17.9623	0.5881	n.s.	0.220376	0.0541884	0.294846	n.s.	0.122884	-0.090294	0.202091	n.s.	0.664311	0.0338385	17.9408	0.744023	n.s.	0.554497	0.0326717	0.681651	n.s.	0.124318	-0.111811	0.205761	n.s.	0.681708	-0.0215166
727	sp|O95696|BRD1_HUMAN	BRD1	BRD1_HUMAN Bromodomain-containing protein 1	0.217745	-0.188979	14.9782	0.293646	n.s.	0.361696	-0.126241	14.7892	0.479269	n.s.	14.8519	0.207069	0.062738	0.30606	n.s.	0.0807438	0.0910866	n.s.	0.998767	0.000206479	14.9784	0.998935	n.s.	0.0188166	0.189185	0.0436959	n.s.	0.0107465	0.126447	0.0389457	n.s.	0.791014	-0.0440814	14.9341	0.845225	n.s.	0.237453	0.144898	0.379043	n.s.	0.440626	0.0821596	0.542838	n.s.	0.679924	-0.0442879
1245	sp|P25440-2|BRD2_HUMAN	BRD2	BRD2_HUMAN Isoform 2 of Bromodomain-containing protein 2	0.204592	-0.117991	16.2633	0.279405	n.s.	0.596389	0.0182206	16.1453	0.690795	n.s.	16.2815	0.161648	0.136212	0.252261	n.s.	0.135532	0.147419	n.s.	0.315054	0.0443964	16.3077	0.476869	n.s.	0.120366	0.162387	0.180839	n.s.	0.564009	0.0261758	0.649482	n.s.	0.127593	-0.132956	16.1303	0.206035	n.s.	0.88891	-0.0149652	0.930678	n.s.	0.100428	-0.151177	0.175578	n.s.	0.075709	-0.177352
2577	sp|Q15059|BRD3_HUMAN	BRD3	BRD3_HUMAN Bromodomain-containing protein 3	0.0197127	-0.201279	17.4376	0.0462172	n.s.	0.608424	0.0296968	17.2363	0.700835	n.s.	17.4673	2.63398e-08	0.230976	0.000156116	n.s.	0.00176493	0.00325272	sig	0.326917	0.0756516	17.5132	0.488562	n.s.	0.00266004	0.276931	0.0127043	n.s.	0.332215	0.0459548	0.431144	n.s.	0.477518	-0.0605557	17.377	0.577248	n.s.	0.0655726	0.140723	0.169933	n.s.	0.181907	-0.0902525	0.273507	n.s.	0.122442	-0.136207
445	sp|O60885|BRD4_HUMAN	BRD4	BRD4_HUMAN Bromodomain-containing protein 4	0.0289502	-0.160795	19.4012	0.0610474	n.s.	0.703464	0.0209783	19.2404	0.778896	n.s.	19.4222	0.000639097	0.181773	0.0135616	n.s.	0.0146403	0.0195831	sig	0.167812	-0.101601	19.2996	0.32377	n.s.	0.185069	0.0591943	0.256107	n.s.	0.0402141	-0.122579	0.0899429	n.s.	0.0963218	-0.1477	19.2535	0.166007	n.s.	0.801491	0.0130947	0.870291	n.s.	0.031179	-0.168679	0.0777769	n.s.	0.490727	-0.0460996
4983	sp|Q9NPI1-2|BRD7_HUMAN	BRD7	BRD7_HUMAN Isoform 2 of Bromodomain-containing protein 7	0.125125	-0.126558	18.1655	0.188898	n.s.	0.668264	0.0304123	18.039	0.748593	n.s.	18.1959	0.0252783	0.15697	0.069171	n.s.	0.0152707	0.0203438	sig	0.268285	-0.0819999	18.0835	0.429068	n.s.	0.34896	0.0445578	0.427508	n.s.	0.0581862	-0.112412	0.116945	n.s.	0.798346	0.0232663	18.1888	0.851195	n.s.	0.100366	0.149824	0.22024	n.s.	0.924469	-0.00714603	0.946506	n.s.	0.201395	0.105266
4704	sp|Q9H0E9-2|BRD8_HUMAN	BRD8	BRD8_HUMAN Isoform 2 of Bromodomain-containing protein 8	0.00220469	0.258029	16.6482	0.0115871	n.s.	0.00155275	0.403265	16.9063	0.0175968	n.s.	17.0515	0.0619054	0.145235	0.125612	n.s.	0.00178805	0.00328511	sig	0.132485	0.186	16.8342	0.279922	n.s.	0.514376	-0.0720297	0.587985	n.s.	0.11343	-0.217265	0.189593	n.s.	0.0859493	0.137305	16.7855	0.151975	n.s.	0.132219	-0.120724	0.259147	n.s.	0.0230004	-0.265959	0.0639416	n.s.	0.685237	-0.0486943
4859	sp|Q9H8M2|BRD9_HUMAN	BRD9	BRD9_HUMAN Bromodomain-containing protein 9	0.511044	-0.0383107	16.1232	0.587121	n.s.	0.000521935	0.121474	16.0849	0.012037	n.s.	16.2446	0.0397546	0.159784	0.0928343	n.s.	0.00191113	0.0034566	sig	0.0523578	0.0721804	16.1954	0.164861	n.s.	0.130332	0.110491	0.192303	n.s.	0.135739	-0.0492934	0.217028	n.s.	0.669921	0.0137641	16.1369	0.748989	n.s.	0.433475	0.0520748	0.574766	n.s.	0.022926	-0.10771	0.0639147	n.s.	0.200478	-0.0584163
3774	sp|Q8TDN6|BRX1_HUMAN	BRIX1	BRX1_HUMAN Ribosome biogenesis protein BRX1 homolog	0.000602025	0.680112	16.0717	0.00587834	up	0.00112182	0.632216	16.7519	0.0152415	up	16.704	0.373986	-0.0478956	0.483238	n.s.	2.15545e-06	2.10975e-05	sig	0.0411774	0.254714	16.3265	0.145437	n.s.	0.00246087	-0.425398	0.0121546	n.s.	0.00563796	-0.377502	0.0277578	n.s.	0.083981	0.178249	16.25	0.149534	n.s.	0.000613469	-0.501863	0.0156053	n.s.	0.00160815	-0.453967	0.0166982	n.s.	0.348822	-0.076465
2878	sp|Q5PSV4|BRM1L_HUMAN	BRMS1L	BRM1L_HUMAN Breast cancer metastasis-suppressor 1-like protein	0.769696	0.0129396	17.4337	0.815369	n.s.	0.0188572	0.112842	17.4466	0.0619021	n.s.	17.5465	0.0575456	0.0999021	0.119507	n.s.	0.00530908	0.0081163	sig	0.0213117	0.151934	17.5856	0.104963	n.s.	0.0432609	0.138994	0.0807958	n.s.	0.360504	0.0390922	0.460894	n.s.	0.978085	-0.00164526	17.4321	0.984229	n.s.	0.822891	-0.0145849	0.887422	n.s.	0.100453	-0.114487	0.175578	n.s.	0.0657311	-0.153579
2970	sp|Q5VW32|BROX_HUMAN	BROX	BROX_HUMAN BRO1 domain-containing protein BROX	0.000403017	-0.678546	17.589	0.00507349	down	0.00179878	-0.447763	16.9105	0.0182558	n.s.	17.1413	0.00337662	0.230783	0.0238164	n.s.	1.31902e-05	7.40326e-05	sig	0.488881	-0.061965	17.5271	0.636974	n.s.	0.000717083	0.616581	0.0064987	up	0.00385199	0.385798	0.0230613	n.s.	0.00941304	-0.282908	17.3061	0.033468	n.s.	0.000412531	0.395638	0.0128241	n.s.	0.00812712	0.164855	0.0347794	n.s.	0.0258428	-0.220943
1825	sp|P55201-2|BRPF1_HUMAN	BRPF1	BRPF1_HUMAN Isoform 2 of Peregrin	0.327485	-0.0560962	16.7037	0.409049	n.s.	0.0749647	0.118318	16.6476	0.156137	n.s.	16.822	8.19876e-05	0.174414	0.00668694	n.s.	1.05955e-05	6.44098e-05	sig	0.0463128	0.169635	16.8733	0.153436	n.s.	0.00289231	0.225731	0.0133927	n.s.	0.199805	0.0513175	0.292054	n.s.	0.320505	0.0613416	16.765	0.422141	n.s.	0.00866313	0.117438	0.054682	n.s.	0.0654495	-0.0569759	0.129134	n.s.	0.0538928	-0.108293
5511	sp|Q9ULD4|BRPF3_HUMAN	BRPF3	BRPF3_HUMAN Bromodomain and PHD finger-containing protein 3	0.514714	-0.0365903	16.186	0.589993	n.s.	0.146966	0.0806383	16.1494	0.247744	n.s.	16.2667	0.0583939	0.117229	0.120954	n.s.	0.000733767	0.00158147	sig	0.156827	0.0973462	16.2834	0.311394	n.s.	0.0740701	0.133937	0.122802	n.s.	0.754809	0.016708	0.814892	n.s.	0.00653893	0.190175	16.3762	0.0271786	n.s.	0.0033375	0.226765	0.0348878	n.s.	0.0145612	0.109536	0.048732	n.s.	0.095088	0.0928284
3769	sp|Q8TDC3-2|BRSK1_HUMAN	BRSK1	BRSK1_HUMAN Isoform 2 of Serine/threonine-protein kinase BRSK1	0.507132	-0.0364209	16.6175	0.583872	n.s.	0.0142138	-0.337854	16.5811	0.0525171	n.s.	16.2797	0.0113074	-0.301433	0.0428237	n.s.	0.000245332	0.000651448	sig	0.513933	-0.0352145	16.5823	0.656758	n.s.	0.955419	0.00120642	0.967002	n.s.	0.0108139	0.30264	0.0391294	n.s.	0.0481661	-0.216664	16.4009	0.100557	n.s.	0.0450679	-0.180243	0.137406	n.s.	0.247636	0.12119	0.346984	n.s.	0.0428643	-0.18145
3454	sp|Q8IWQ3|BRSK2_HUMAN	BRSK2	BRSK2_HUMAN Serine/threonine-protein kinase BRSK2	0.00471168	-0.271859	18.6473	0.0179226	n.s.	0.00760374	-0.236452	18.3755	0.0377233	n.s.	18.4109	0.0886552	0.0354071	0.162883	n.s.	8.1054e-05	0.000277692	sig	0.919963	-0.00713813	18.6402	0.951758	n.s.	0.00588141	0.264721	0.0201156	n.s.	0.00957926	0.229314	0.0368647	n.s.	0.0182688	-0.217913	18.4294	0.0514383	n.s.	0.193576	0.0539463	0.330923	n.s.	0.616193	0.0185392	0.700053	n.s.	0.0220871	-0.210775
3128	sp|Q6RI45|BRWD3_HUMAN	BRWD3	BRWD3_HUMAN Bromodomain and WD repeat-containing protein 3	0.29541	-0.0847946	16.6152	0.375971	n.s.	0.363669	-0.0473562	16.5304	0.480809	n.s.	16.5678	0.561973	0.0374384	0.655285	n.s.	0.0344932	0.0422138	sig	0.310455	-0.0532074	16.562	0.471871	n.s.	0.620659	0.0315872	0.68389	n.s.	0.829254	-0.00585124	0.872845	n.s.	0.301407	-0.0556642	16.5595	0.40217	n.s.	0.651847	0.0291304	0.759485	n.s.	0.776434	-0.00830807	0.833531	n.s.	0.93109	-0.00245683
4139	sp|Q96G97-4|BSCL2_HUMAN	BSCL2	BSCL2_HUMAN Isoform 3 of Seipin	0.591748	0.111774	15.9188	0.660506	n.s.	0.366013	0.189153	16.0305	0.483153	n.s.	16.1079	0.575312	0.0773789	0.666773	n.s.	0.0061105	0.00917814	sig	0.0757788	0.531599	16.4504	0.201369	n.s.	0.0769831	0.419825	0.126533	n.s.	0.114877	0.342446	0.191371	n.s.	0.0333571	1.09534	17.0141	0.0766263	n.s.	0.0357941	0.983563	0.119657	n.s.	0.044017	0.906184	0.0978211	n.s.	0.168526	0.563739
5141	sp|Q9NW68|BSDC1_HUMAN	BSDC1	BSDC1_HUMAN BSD domain-containing protein 1	0.626099	-0.0430797	16.2998	0.691395	n.s.	0.0174486	-0.382027	16.2567	0.0591634	n.s.	15.9177	0.0211399	-0.338947	0.0619051	n.s.	2.62561e-05	0.000117756	sig	0.0103092	-0.413816	15.886	0.0769161	n.s.	0.0117626	-0.370736	0.0313748	n.s.	0.766539	-0.0317886	0.823485	n.s.	0.726377	0.066651	16.3664	0.79594	n.s.	0.563368	0.109731	0.688471	n.s.	0.0697749	0.448678	0.134709	n.s.	0.0547799	0.480467
1416	sp|P35613|BASI_HUMAN	BSG	BASI_HUMAN Basigin	0.571576	0.0472701	18.3362	0.643443	n.s.	0.0713942	0.134565	18.3835	0.150964	n.s.	18.4708	0.204749	0.0872953	0.303647	n.s.	0.00331973	0.00545648	sig	0.0119636	0.238266	18.5745	0.079762	n.s.	0.0285891	0.190996	0.0593097	n.s.	0.00657214	0.1037	0.0300578	n.s.	0.0750196	0.23369	18.5699	0.137953	n.s.	0.133184	0.18642	0.260264	n.s.	0.300901	0.0991243	0.403676	n.s.	0.958703	-0.00457613
5583	sp|Q9UPA5|BSN_HUMAN	BSN	BSN_HUMAN Protein bassoon	0.00867777	-0.434656	17.1639	0.0264635	n.s.	0.0823344	-0.193714	16.7293	0.165597	n.s.	16.9702	0.0282357	0.240942	0.0743791	n.s.	0.00154521	0.00291207	sig	0.473079	-0.067997	17.0959	0.623652	n.s.	0.00771103	0.366659	0.023941	n.s.	0.127799	0.125717	0.207881	n.s.	0.0203808	-0.319695	16.8442	0.0547272	n.s.	0.194282	0.114961	0.331422	n.s.	0.126539	-0.125981	0.20839	n.s.	0.0207468	-0.251698
188	sp|O14981|BTAF1_HUMAN	BTAF1	BTAF1_HUMAN TATA-binding protein-associated factor 172	0.0262228	-0.302459	18.2578	0.0567235	n.s.	0.111236	-0.142219	17.9553	0.202612	n.s.	18.1156	0.0419924	0.16024	0.0959109	n.s.	0.000636569	0.00140939	sig	0.0438597	0.206496	18.4643	0.149658	n.s.	0.000809781	0.508955	0.00691581	n.s.	3.22304e-05	0.348715	0.00582685	n.s.	0.112358	-0.212765	18.045	0.186749	n.s.	0.399806	0.0896937	0.543249	n.s.	0.422018	-0.0705459	0.524932	n.s.	0.00635521	-0.419261
39	sp|A6QL63|BTBDB_HUMAN	BTBD11	BTBDB_HUMAN Ankyrin repeat and BTB/POZ domain-containing protein BTBD11	0.0144683	0.221326	15.9404	0.0372519	n.s.	0.681107	-0.0136826	16.1618	0.759713	n.s.	15.9268	0.00690643	-0.235009	0.0330116	n.s.	0.000161222	0.000474247	sig	0.0279972	-0.31892	15.6215	0.1204	n.s.	0.0057852	-0.540246	0.0199516	n.s.	0.0279579	-0.305237	0.0705735	n.s.	0.0114194	0.23579	16.1762	0.0382388	n.s.	0.830037	0.0144637	0.893261	n.s.	0.00540612	0.249473	0.0281071	n.s.	0.00522598	0.55471
31	sp|A6NE02|BTBDH_HUMAN	BTBD17	BTBDH_HUMAN BTB/POZ domain-containing protein 17	0.246805	0.0838288	18.4009	0.325721	n.s.	0.084408	-0.146633	18.4847	0.168356	n.s.	18.2543	0.0075498	-0.230462	0.034479	n.s.	1.83137e-05	9.20938e-05	sig	0.422058	-0.0507298	18.3502	0.57839	n.s.	0.0186512	-0.134559	0.0434024	n.s.	0.0703857	0.0959036	0.13479	n.s.	0.0225337	-0.196947	18.2039	0.0581443	n.s.	0.000866904	-0.280776	0.0187418	n.s.	0.232762	-0.0503141	0.330835	n.s.	0.00172661	-0.146218
1159	sp|P20290|BTF3_HUMAN	BTF3	BTF3_HUMAN Transcription factor BTF3	0.0346378	-0.209854	17.2221	0.0701875	n.s.	0.781361	-0.0236329	17.0122	0.840038	n.s.	17.1984	0.0400917	0.186221	0.0933895	n.s.	0.000602522	0.0013468	sig	0.00553189	-0.41122	16.8108	0.0634654	n.s.	0.0239734	-0.201366	0.0521536	n.s.	0.00563309	-0.387587	0.0277578	n.s.	0.0795896	-0.294771	16.9273	0.144082	n.s.	0.504276	-0.0849173	0.637961	n.s.	0.0935982	-0.271138	0.167218	n.s.	0.391	0.116449
4212	sp|Q96K17|BT3L4_HUMAN	BTF3L4	BT3L4_HUMAN Transcription factor BTF3 homolog 4	0.00453609	-0.290279	18.3574	0.0175544	n.s.	0.00916804	-0.188913	18.0671	0.0420221	n.s.	18.1685	0.0653963	0.101366	0.130696	n.s.	0.000448942	0.00106223	sig	0.0261492	-0.222325	18.1351	0.116174	n.s.	0.352508	0.0679547	0.431053	n.s.	0.588322	-0.0334117	0.671866	n.s.	0.0108636	-0.213377	18.144	0.0368988	n.s.	0.181851	0.0769019	0.318696	n.s.	0.538105	-0.0244645	0.633411	n.s.	0.892788	0.00894721
3215	sp|Q7KYR7-1|BT2A1_HUMAN	BTN2A1	BT2A1_HUMAN Isoform 2 of Butyrophilin subfamily 2 member A1	0.121171	0.171712	17.6119	0.184303	n.s.	0.323699	0.0690883	17.7836	0.440745	n.s.	17.681	0.187659	-0.102624	0.283955	n.s.	0.0505289	0.0596603	n.s.	0.0805878	0.140732	17.7526	0.20855	n.s.	0.652491	-0.0309809	0.714977	n.s.	0.00634507	0.0716433	0.0295422	n.s.	0.20018	0.120156	17.732	0.293099	n.s.	0.558854	-0.051556	0.68479	n.s.	0.379332	0.0510681	0.483089	n.s.	0.705103	-0.0205752
337	sp|O43683|BUB1_HUMAN	BUB1	BUB1_HUMAN Mitotic checkpoint serine/threonine-protein kinase BUB1	0.157994	0.128776	15.0987	0.226519	n.s.	0.0619613	0.244777	15.2275	0.137032	n.s.	15.3435	0.156965	0.116001	0.246904	n.s.	0.00390266	0.00625333	sig	0.368998	0.092848	15.1916	0.529296	n.s.	0.5915	-0.0359281	0.656766	n.s.	0.151211	-0.151929	0.235664	n.s.	0.00912951	0.349714	15.4485	0.033075	n.s.	0.00163937	0.220938	0.0245367	n.s.	0.189062	0.104937	0.281975	n.s.	0.0138338	0.256866
338	sp|O43684|BUB3_HUMAN	BUB3	BUB3_HUMAN Mitotic checkpoint protein BUB3	0.0459441	0.136674	19.2711	0.0862155	n.s.	0.000789002	0.366395	19.4078	0.0134034	n.s.	19.6375	0.00113493	0.229721	0.0157904	n.s.	1.26821e-06	1.54489e-05	sig	0.232622	0.0839162	19.3551	0.39438	n.s.	0.369391	-0.0527582	0.447269	n.s.	0.00333846	-0.282479	0.0216489	n.s.	0.0142088	-0.284206	18.9869	0.0435672	n.s.	0.00245405	-0.42088	0.0297446	n.s.	0.000317642	-0.650601	0.00909499	down	0.00677232	-0.368122
4450	sp|Q9BRD0|BUD13_HUMAN	BUD13	BUD13_HUMAN BUD13 homolog	0.0792034	-0.245783	18.4574	0.132021	n.s.	0.895324	-0.0160862	18.2117	0.92546	n.s.	18.4414	0.0462417	0.229697	0.102267	n.s.	0.19659	0.209529	n.s.	0.375123	-0.0971609	18.3603	0.534845	n.s.	0.0483419	0.148622	0.0876484	n.s.	0.313843	-0.0810747	0.412267	n.s.	0.837072	-0.0338914	18.4236	0.879285	n.s.	0.181109	0.211892	0.318225	n.s.	0.90427	-0.0178052	0.931944	n.s.	0.639573	0.0632695
1484	sp|P41223|BUD31_HUMAN	BUD31	BUD31_HUMAN Protein BUD31 homolog	0.619315	-0.0533867	15.2342	0.685468	n.s.	0.505978	-0.0884347	15.1808	0.611527	n.s.	15.1458	0.716778	-0.035048	0.781664	n.s.	0.0335116	0.0410718	sig	0.131566	0.223335	15.4575	0.279095	n.s.	0.0320979	0.276722	0.0645551	n.s.	0.0476172	0.31177	0.10163	n.s.	0.661555	0.0548656	15.2891	0.742059	n.s.	0.263255	0.108252	0.408291	n.s.	0.256778	0.1433	0.356017	n.s.	0.183708	-0.16847
2439	sp|Q13895|BYST_HUMAN	BYSL	BYST_HUMAN Bystin	0.00259522	-0.315966	17.3758	0.0125772	n.s.	0.00182909	-0.136391	17.0598	0.0184371	n.s.	17.2394	0.0229649	0.179575	0.0650637	n.s.	0.000237579	0.000634579	sig	0.00138248	-0.128193	17.2476	0.0477911	n.s.	0.018829	0.187773	0.0436959	n.s.	0.740892	0.00819795	0.804261	n.s.	1.28782e-05	-0.213433	17.1624	0.00293574	n.s.	0.0953927	0.102533	0.214002	n.s.	0.0138892	-0.0770416	0.0471994	n.s.	0.00602551	-0.0852395
3223	sp|Q7L1Q6-3|BZW1_HUMAN	BZW1	BZW1_HUMAN Isoform 3 of Basic leucine zipper and W2 domain-containing protein 1	0.0522156	-0.222476	19.1817	0.0954601	n.s.	0.0507427	-0.18965	18.9592	0.118874	n.s.	18.992	0.51519	0.0328255	0.61392	n.s.	0.00735629	0.0107127	sig	0.207775	-0.109151	19.0725	0.367717	n.s.	0.0943553	0.113324	0.148814	n.s.	0.0455038	0.0804988	0.0984511	n.s.	0.183309	-0.11553	19.0661	0.272984	n.s.	0.102643	0.106946	0.223047	n.s.	0.0453888	0.0741208	0.0998958	n.s.	0.865092	-0.00637805
5868	sp|Q9Y6E2|BZW2_HUMAN	BZW2	BZW2_HUMAN Basic leucine zipper and W2 domain-containing protein 2	0.00109054	-0.224307	18.4281	0.00786344	n.s.	0.00214593	-0.150599	18.2038	0.0198811	n.s.	18.2775	0.0693155	0.0737076	0.136263	n.s.	0.000242383	0.000646247	sig	0.0327012	-0.131258	18.2969	0.129596	n.s.	0.112906	0.0930486	0.171632	n.s.	0.677024	0.019341	0.749569	n.s.	0.00412769	-0.169345	18.2588	0.0210771	n.s.	0.196473	0.054962	0.334145	n.s.	0.586588	-0.0187456	0.6762	n.s.	0.46477	-0.0380866
3263	sp|Q7Z3E2|CJ118_HUMAN	C10orf118	CJ118_HUMAN Uncharacterized protein C10orf118	0.525839	-0.0429113	15.0986	0.600741	n.s.	0.106874	-0.109688	15.0557	0.196978	n.s.	14.9889	0.198718	-0.0667763	0.29644	n.s.	0.108462	0.119734	n.s.	0.770627	0.0217269	15.1203	0.854378	n.s.	0.360924	0.0646381	0.439531	n.s.	0.0715226	0.131414	0.136307	n.s.	0.556068	-0.0316715	15.0669	0.651119	n.s.	0.787481	0.0112397	0.859646	n.s.	0.0249918	0.078016	0.067269	n.s.	0.349731	-0.0533984
2909	sp|Q5T2E6|CJ076_HUMAN	C10orf76	CJ076_HUMAN UPF0668 protein C10orf76	0.0651081	0.179744	16.3378	0.113232	n.s.	0.348255	-0.0786413	16.5175	0.465617	n.s.	16.2591	0.00493732	-0.258385	0.0282739	n.s.	0.000985719	0.00200355	sig	0.288953	-0.095563	16.2422	0.449745	n.s.	0.00629307	-0.275307	0.0210674	n.s.	0.778502	-0.0169217	0.831875	n.s.	0.714034	-0.0346515	16.3031	0.785464	n.s.	0.0317302	-0.214395	0.111347	n.s.	0.559894	0.0439898	0.652989	n.s.	0.45495	0.0609115
5914	tr|E9PRG8|E9PRG8_HUMAN	C11orf48	E9PRG8_HUMAN Uncharacterized protein C11orf48	0.422927	-0.0602164	17.0106	0.504364	n.s.	0.135453	0.128482	16.9504	0.233788	n.s.	17.1391	0.00862528	0.188699	0.0370948	n.s.	0.000117717	0.00037132	sig	0.939422	-0.00525638	17.0054	0.964629	n.s.	0.161318	0.05496	0.228302	n.s.	0.0183056	-0.133738	0.0539636	n.s.	0.0115176	-0.479178	16.5314	0.0384591	n.s.	0.0105895	-0.418962	0.0611096	n.s.	0.00289038	-0.607661	0.0209892	down	0.00640005	-0.473922
4726	sp|Q9H0W9|CK054_HUMAN	C11orf54	CK054_HUMAN Ester hydrolase C11orf54	0.00138932	-0.492099	16.7381	0.00902225	n.s.	0.0255018	-0.269485	16.246	0.0754236	n.s.	16.4687	0.0404149	0.222614	0.0937899	n.s.	0.00118536	0.00232869	sig	0.0748877	-0.180944	16.5572	0.200297	n.s.	0.0126884	0.311155	0.0330132	n.s.	0.36107	0.0885417	0.461414	n.s.	0.0231668	-0.402236	16.3359	0.0592106	n.s.	0.460768	0.0898633	0.599554	n.s.	0.329082	-0.13275	0.432381	n.s.	0.134678	-0.221292
4515	sp|Q9BUA3|CK084_HUMAN	C11orf84	CK084_HUMAN Uncharacterized protein C11orf84	0.0138654	-0.246936	15.1904	0.0360598	n.s.	0.435023	-0.0656018	14.9435	0.546817	n.s.	15.1248	0.0451356	0.181334	0.100732	n.s.	0.0242171	0.0307223	sig	0.0497455	-0.193919	14.9965	0.160318	n.s.	0.395108	0.0530164	0.472806	n.s.	0.154251	-0.128318	0.239582	n.s.	0.0452574	-0.271154	14.9193	0.095865	n.s.	0.788636	-0.0242184	0.860027	n.s.	0.101166	-0.205552	0.17646	n.s.	0.449771	-0.0772348
51	sp|C9JLR9|CK095_HUMAN	C11orf95	CK095_HUMAN Uncharacterized protein C11orf95	0.101061	-0.163049	14.4464	0.159688	n.s.	0.339674	0.062271	14.2834	0.457332	n.s.	14.5087	0.0425136	0.22532	0.0966283	n.s.	0.00443832	0.00699254	sig	0.0267955	0.192831	14.6393	0.11692	n.s.	0.00938483	0.355879	0.0272533	n.s.	0.0810479	0.13056	0.149116	n.s.	0.736881	0.0267387	14.4732	0.804409	n.s.	0.102474	0.189787	0.222967	n.s.	0.656677	-0.0355323	0.734918	n.s.	0.0860198	-0.166092
4906	sp|Q9HB07|MYG1_HUMAN	C12orf10	MYG1_HUMAN UPF0160 protein MYG1, mitochondrial	0.00563823	-0.310732	18.7886	0.0198797	n.s.	0.0313652	-0.186353	18.4778	0.0860258	n.s.	18.6022	0.0362794	0.124379	0.087552	n.s.	0.011263	0.0155187	sig	0.309007	-0.101869	18.6867	0.470093	n.s.	0.0540355	0.208863	0.095661	n.s.	0.33574	0.0844844	0.434577	n.s.	0.0322632	-0.248563	18.54	0.0748723	n.s.	0.395841	0.0621687	0.540214	n.s.	0.395226	-0.0622101	0.498936	n.s.	0.189714	-0.146694
3818	sp|Q8WUH6|CL023_HUMAN	C12orf23	CL023_HUMAN UPF0444 transmembrane protein C12orf23	0.00317445	-0.44675	16.4303	0.0141893	n.s.	0.0505023	-0.186545	15.9836	0.118639	n.s.	16.2438	0.0344353	0.260205	0.0845805	n.s.	9.74199e-05	0.000322394	sig	0.319157	-0.046411	16.3839	0.48109	n.s.	0.00309194	0.400339	0.0139149	n.s.	0.0772384	0.140134	0.144203	n.s.	0.00544535	-0.360279	16.07	0.0244504	n.s.	0.347468	0.086471	0.492484	n.s.	0.09175	-0.173734	0.164888	n.s.	0.00547975	-0.313868
4059	sp|Q96C57|CL043_HUMAN	C12orf43	CL043_HUMAN Uncharacterized protein C12orf43	0.0399706	-0.148955	14.9026	0.0780065	n.s.	0.209162	0.0993513	14.7537	0.319875	n.s.	15.002	0.0116126	0.248307	0.0435621	n.s.	6.20781e-05	0.0002259	sig	0.0220135	-0.223056	14.6796	0.106588	n.s.	0.213795	-0.0741005	0.28747	n.s.	0.00849574	-0.322407	0.0342546	n.s.	0.00161094	-0.346522	14.5561	0.0141452	n.s.	0.00241158	-0.197566	0.0294556	n.s.	0.00107615	-0.445873	0.013957	n.s.	0.0555799	-0.123466
4378	sp|Q99622|C10_HUMAN	C12orf57	C10_HUMAN Protein C10	4.63397e-05	-1.51814	16.5484	0.002422	down	0.154733	-0.316838	15.0303	0.256313	n.s.	16.2316	0.00191074	1.2013	0.0182922	up	0.000154222	0.000458413	sig	0.461208	-0.16925	16.3792	0.613736	n.s.	0.00227334	1.34889	0.0116558	up	0.591264	0.147588	0.674446	n.s.	0.0380705	-0.50331	16.0451	0.0845607	n.s.	0.00236846	1.01483	0.029422	up	0.443357	-0.186472	0.544843	n.s.	0.239864	-0.33406
3016	sp|Q69YU5|CL073_HUMAN	C12orf73	CL073_HUMAN Uncharacterized protein C12orf73	0.00267319	0.347779	15.2506	0.0127774	n.s.	0.0126955	0.26252	15.5984	0.0498719	n.s.	15.5131	0.136379	-0.0852584	0.22237	n.s.	0.000606487	0.00135392	sig	0.0443229	0.200186	15.4508	0.150201	n.s.	0.0580817	-0.147593	0.101161	n.s.	0.38731	-0.0623342	0.488318	n.s.	0.00458439	0.426508	15.6771	0.0224004	n.s.	0.275922	0.0787289	0.422254	n.s.	0.0789457	0.163987	0.147606	n.s.	0.0424812	0.226321
3262	sp|Q7Z3D6-2|CN159_HUMAN	C14orf159	CN159_HUMAN Isoform 2 of UPF0317 protein C14orf159, mitochondrial	0.908232	0.0068841	17.1411	0.92876	n.s.	0.854042	0.0118031	17.148	0.896546	n.s.	17.1529	0.902547	0.00491901	0.931829	n.s.	0.000933217	0.00192122	sig	0.00726636	0.318781	17.4599	0.0676838	n.s.	0.00182058	0.311897	0.010228	n.s.	0.00299323	0.306978	0.0206529	n.s.	0.262917	0.137861	17.279	0.361305	n.s.	0.239938	0.130977	0.382342	n.s.	0.265396	0.126058	0.365474	n.s.	0.142681	-0.180921
5627	sp|Q9Y224|CN166_HUMAN	C14orf166	CN166_HUMAN UPF0568 protein C14orf166	0.00163732	-0.435363	20.3753	0.00979255	n.s.	0.0176791	-0.235509	19.94	0.0597061	n.s.	20.1398	0.00391345	0.199853	0.0253775	n.s.	9.49829e-07	1.27958e-05	sig	0.411693	0.0508048	20.4261	0.569453	n.s.	2.96644e-05	0.486167	0.00230267	n.s.	0.000645544	0.286314	0.0115784	n.s.	0.00350979	-0.348014	20.0273	0.0193692	n.s.	0.0256531	0.0873491	0.0985393	n.s.	0.0231066	-0.112504	0.0640864	n.s.	3.75273e-05	-0.398818
4311	sp|Q96S19|CP013_HUMAN	C16orf13	CP013_HUMAN UPF0585 protein C16orf13	0.0100418	-0.387254	14.9009	0.0289384	n.s.	0.0725089	-0.212305	14.5137	0.152289	n.s.	14.6886	0.0265977	0.174949	0.0713106	n.s.	0.000651393	0.00143631	sig	0.858447	-0.0183923	14.8826	0.911994	n.s.	0.0048805	0.368861	0.0181587	n.s.	0.0498703	0.193912	0.104965	n.s.	0.0586068	-0.212751	14.6882	0.11483	n.s.	0.0108721	0.174502	0.0619605	n.s.	0.992675	-0.00044672	0.994032	n.s.	0.0340239	-0.194359
4236	sp|Q96MC5|CP045_HUMAN	C16orf45	CP045_HUMAN Uncharacterized protein C16orf45	0.0115339	0.225901	16.4261	0.0319278	n.s.	0.616479	-0.02855	16.652	0.707156	n.s.	16.3975	0.00589953	-0.254452	0.0309165	n.s.	1.36468e-05	7.58058e-05	sig	0.0636702	-0.154245	16.2718	0.182571	n.s.	0.00250405	-0.380147	0.0122758	n.s.	0.0947376	-0.125695	0.166719	n.s.	0.186921	-0.0668047	16.3593	0.277436	n.s.	0.0011732	-0.292706	0.0215281	n.s.	0.366522	-0.0382547	0.470881	n.s.	0.143362	0.0874406
4150	sp|Q96GQ5|CP058_HUMAN	C16orf58	CP058_HUMAN UPF0420 protein C16orf58	0.114772	0.269122	14.4408	0.176506	n.s.	0.943677	-0.0117155	14.71	0.958227	n.s.	14.4291	0.111912	-0.280837	0.193327	n.s.	0.0669264	0.0768894	n.s.	0.345837	0.121233	14.5621	0.506868	n.s.	0.167386	-0.147889	0.234983	n.s.	0.325041	0.132948	0.424343	n.s.	0.206122	0.238558	14.6794	0.2998	n.s.	0.838881	-0.0305634	0.899104	n.s.	0.19701	0.250274	0.291119	n.s.	0.389769	0.117326
3265	sp|Q7Z3J2|CP062_HUMAN	C16orf62	CP062_HUMAN UPF0505 protein C16orf62	0.824548	0.0236616	17.5053	0.859647	n.s.	0.303319	-0.110952	17.529	0.42004	n.s.	17.3944	0.0372787	-0.134614	0.089201	n.s.	0.331779	0.343785	n.s.	0.192114	0.144903	17.6503	0.351764	n.s.	0.0398769	0.121241	0.0759725	n.s.	0.000299203	0.255855	0.00891644	n.s.	0.954032	0.00910181	17.5145	0.966755	n.s.	0.911401	-0.0145598	0.947697	n.s.	0.366805	0.120054	0.470881	n.s.	0.309773	-0.135801
4484	sp|Q9BSU1|CP070_HUMAN	C16orf70	CP070_HUMAN UPF0183 protein C16orf70	0.0801398	-0.157678	14.1699	0.133311	n.s.	0.0182815	-0.20861	14.0122	0.0608391	n.s.	13.9613	0.524652	-0.0509317	0.622919	n.s.	0.00250645	0.00429108	sig	0.0652325	-0.162241	14.0077	0.184815	n.s.	0.957769	-0.00456271	0.96872	n.s.	0.544578	0.046369	0.632699	n.s.	0.335922	-0.0527937	14.1171	0.437008	n.s.	0.202811	0.104884	0.340914	n.s.	0.0491544	0.155816	0.105125	n.s.	0.171098	0.109447
5858	sp|Q9Y6A4|CP080_HUMAN	C16orf80	CP080_HUMAN UPF0468 protein C16orf80	0.0179567	-0.414	16.0684	0.0433227	n.s.	0.0498613	-0.276581	15.6544	0.117553	n.s.	15.7918	0.0548461	0.137419	0.115602	n.s.	0.001442	0.00274547	sig	0.30368	0.144824	16.2132	0.465774	n.s.	0.0031902	0.558824	0.0141772	n.s.	0.00599944	0.421405	0.0287175	n.s.	0.94093	0.0103665	16.0788	0.957077	n.s.	0.0132047	0.424367	0.068358	n.s.	0.0355699	0.286948	0.085126	n.s.	0.313845	-0.134458
4152	sp|Q96GS4|CQ059_HUMAN	C17orf59	CQ059_HUMAN Uncharacterized protein C17orf59	0.0170368	-0.484502	15.3722	0.0417297	n.s.	0.0800019	-0.367304	14.8877	0.16261	n.s.	15.0049	0.525343	0.117198	0.62317	n.s.	0.0673132	0.0772739	n.s.	0.0390345	-0.326471	15.0457	0.140892	n.s.	0.270643	0.15803	0.347811	n.s.	0.808727	0.0408324	0.855645	n.s.	0.500254	-0.128408	15.2438	0.599111	n.s.	0.124583	0.356094	0.251158	n.s.	0.31527	0.238896	0.419158	n.s.	0.318289	0.198064
4899	sp|Q9HAS0|NJMU_HUMAN	C17orf75	NJMU_HUMAN Protein Njmu-R1	0.215108	0.161201	16.3618	0.290811	n.s.	0.0358756	-0.34642	16.523	0.0939614	n.s.	16.0154	0.00801943	-0.507621	0.0356922	n.s.	0.000260926	0.000685205	sig	0.417746	-0.0753448	16.2865	0.574074	n.s.	0.0311472	-0.236546	0.0632875	n.s.	0.0228284	0.271075	0.0616484	n.s.	0.343414	0.121181	16.483	0.444802	n.s.	0.722694	-0.0400199	0.810637	n.s.	0.0119721	0.467601	0.0430053	n.s.	0.0643278	0.196526
4480	sp|Q9BSJ5|CQ080_HUMAN	C17orf80	CQ080_HUMAN Uncharacterized protein C17orf80	0.000401225	-0.179376	16.4087	0.00507349	n.s.	0.078739	-0.0395008	16.2293	0.160938	n.s.	16.3692	3.39328e-05	0.139875	0.00490536	n.s.	1.44133e-05	7.90265e-05	sig	0.0114069	0.274942	16.6836	0.0789824	n.s.	0.00164178	0.454318	0.00963451	n.s.	0.00641714	0.314442	0.0296859	n.s.	0.190489	0.073775	16.4824	0.281776	n.s.	0.0046248	0.253151	0.0412198	n.s.	0.0632454	0.113276	0.126311	n.s.	0.0539105	-0.201167
2812	sp|Q53F19|CQ085_HUMAN	C17orf85	CQ085_HUMAN Uncharacterized protein C17orf85	0.0377992	-0.112211	17.6549	0.0749534	n.s.	0.525033	0.0226287	17.5427	0.627393	n.s.	17.6775	0.00439672	0.13484	0.0269714	n.s.	0.000520281	0.00119524	sig	0.688182	-0.0221071	17.6328	0.794479	n.s.	0.120944	0.0901039	0.181401	n.s.	0.352875	-0.0447358	0.452409	n.s.	0.826172	-0.00908548	17.6458	0.871613	n.s.	0.0302957	0.103126	0.108431	n.s.	0.295231	-0.0317142	0.397345	n.s.	0.79763	0.0130216
3753	sp|Q8TCD1|CR032_HUMAN	C18orf32	CR032_HUMAN UPF0729 protein C18orf32	0.179594	0.176786	16.443	0.251525	n.s.	0.337351	0.098279	16.6198	0.455359	n.s.	16.5413	0.342689	-0.078507	0.452265	n.s.	0.000170982	0.000492903	sig	0.0742139	-0.252908	16.1901	0.199349	n.s.	0.00914252	-0.429694	0.0267991	n.s.	0.00654801	-0.351187	0.0299923	n.s.	0.0156275	0.352387	16.7954	0.0461965	n.s.	0.0643385	0.175601	0.168211	n.s.	0.00156058	0.254108	0.0164681	n.s.	0.000680389	0.605295
3995	sp|Q969H8|CS010_HUMAN	C19orf10	CS010_HUMAN UPF0556 protein C19orf10	0.00475018	0.475704	15.8862	0.0180123	n.s.	0.101131	0.277449	16.3619	0.189865	n.s.	16.1636	0.148804	-0.198254	0.236763	n.s.	0.00040951	0.000982301	sig	0.624128	0.0425363	15.9287	0.748827	n.s.	0.000452032	-0.433167	0.00518348	n.s.	0.0961543	-0.234913	0.168114	n.s.	0.0194704	0.475298	16.3615	0.0532783	n.s.	0.997104	-0.000406146	0.997946	n.s.	0.245233	0.197848	0.344594	n.s.	0.013407	0.432761
5066	sp|Q9NSK7|CS012_HUMAN	C19orf12	CS012_HUMAN Protein C19orf12	0.0187639	-0.401865	15.8456	0.0447228	n.s.	0.0404233	-0.302448	15.4437	0.102214	n.s.	15.5431	0.103061	0.0994175	0.181044	n.s.	0.00196001	0.00352581	sig	0.446619	-0.0882409	15.7573	0.599572	n.s.	0.00443092	0.313624	0.0171985	n.s.	0.00965924	0.214207	0.0370372	n.s.	0.0296627	-0.331568	15.514	0.071323	n.s.	0.192844	0.070297	0.330223	n.s.	0.448686	-0.0291205	0.550137	n.s.	0.00510453	-0.243327
4432	sp|Q9BQ61|CS043_HUMAN	C19orf43	CS043_HUMAN Uncharacterized protein C19orf43	0.00322288	-0.625816	19.3305	0.0143175	down	0.0158758	-0.200452	18.7047	0.0558827	n.s.	19.1301	0.0105148	0.425363	0.0411633	n.s.	1.02342e-06	1.33059e-05	sig	0.163083	0.0752906	19.4058	0.317821	n.s.	0.00151492	0.701106	0.00913421	up	0.000780097	0.275743	0.0120205	n.s.	0.000699888	-0.533742	18.7968	0.0106492	n.s.	0.398116	0.0920735	0.541697	n.s.	0.00197816	-0.33329	0.0183196	n.s.	0.00010918	-0.609033
3622	sp|Q8N9M1|CS047_HUMAN	C19orf47	CS047_HUMAN Uncharacterized protein C19orf47	0.675651	0.0410071	16.9027	0.736507	n.s.	0.493381	0.0659246	16.9437	0.600219	n.s.	16.9686	0.795482	0.0249175	0.846315	n.s.	0.0644156	0.0743943	n.s.	0.790327	-0.0281513	16.8745	0.868019	n.s.	0.531715	-0.0691585	0.603963	n.s.	0.391676	-0.0940759	0.492536	n.s.	0.603103	-0.0414451	16.8613	0.691812	n.s.	0.340989	-0.0824523	0.488882	n.s.	0.211207	-0.10737	0.307046	n.s.	0.884324	-0.0132938
4475	sp|Q9BSF4|CS052_HUMAN	C19orf52	CS052_HUMAN Uncharacterized protein C19orf52	0.41283	-0.228462	17.014	0.494013	n.s.	0.743498	-0.0898849	16.7856	0.811849	n.s.	16.9241	0.366579	0.138577	0.476263	n.s.	0.747749	0.752064	n.s.	0.365851	-0.262173	16.7519	0.526311	n.s.	0.819183	-0.0337109	0.857675	n.s.	0.311593	-0.172288	0.410388	n.s.	0.933877	-0.027009	16.987	0.952192	n.s.	0.402704	0.201453	0.546434	n.s.	0.791516	0.0628759	0.846236	n.s.	0.35239	0.235164
5579	sp|Q9UNZ5|L10K_HUMAN	C19orf53	L10K_HUMAN Leydig cell tumor 10 kDa protein homolog	0.104118	-0.28653	17.6107	0.163342	n.s.	0.609834	-0.0580751	17.3242	0.702115	n.s.	17.5526	0.088027	0.228455	0.162022	n.s.	0.0381711	0.0462375	sig	0.828471	-0.029886	17.5808	0.893446	n.s.	0.112441	0.256644	0.171189	n.s.	0.773255	0.0281891	0.828169	n.s.	0.0780326	-0.278192	17.3325	0.141914	n.s.	0.945743	0.00833818	0.96879	n.s.	0.0423847	-0.220117	0.0956277	n.s.	0.0794783	-0.248306
5156	sp|Q9NWV4|CA123_HUMAN	C1orf123	CA123_HUMAN UPF0587 protein C1orf123	0.000476665	-0.533597	20.1891	0.0054301	n.s.	0.00175713	-0.290924	19.6555	0.0179871	n.s.	19.8982	0.00649576	0.242673	0.032299	n.s.	1.55855e-05	8.35973e-05	sig	0.176658	-0.062643	20.1265	0.334308	n.s.	0.000505588	0.470954	0.00548808	n.s.	0.00202834	0.228281	0.0173769	n.s.	0.00349793	-0.340954	19.8482	0.0193515	n.s.	0.0338054	0.192643	0.115885	n.s.	0.38286	-0.0500291	0.486747	n.s.	0.00523499	-0.27831
3674	sp|Q8NDD1|CA131_HUMAN	C1orf131	CA131_HUMAN Uncharacterized protein C1orf131	0.0523724	-0.0612802	15.9195	0.0956879	n.s.	0.0474625	0.133649	15.8582	0.113615	n.s.	16.0532	0.00965616	0.194929	0.0392	n.s.	0.0206102	0.0265745	sig	0.0208889	0.124039	16.0435	0.103658	n.s.	0.00189326	0.185319	0.0103992	n.s.	0.853413	-0.00961	0.89241	n.s.	0.394566	-0.0661145	15.8534	0.496938	n.s.	0.944998	-0.0048343	0.968362	n.s.	0.0623231	-0.199763	0.125108	n.s.	0.0540641	-0.190153
3505	sp|Q8IYL3|CA174_HUMAN	C1orf174	CA174_HUMAN UPF0688 protein C1orf174	0.00819292	-0.25658	15.6498	0.0254238	n.s.	0.583966	-0.032288	15.3932	0.679726	n.s.	15.6175	0.00014299	0.224292	0.00839109	n.s.	6.80352e-06	4.71631e-05	sig	0.422614	0.0562814	15.7061	0.579019	n.s.	0.000943574	0.312861	0.00724587	n.s.	0.081072	0.0885694	0.149116	n.s.	0.00791873	-0.443222	15.2066	0.0303641	n.s.	0.0641901	-0.186642	0.168045	n.s.	0.00533825	-0.410934	0.028054	n.s.	0.00356848	-0.499503
4785	sp|Q9H425|CA198_HUMAN	C1orf198	CA198_HUMAN Uncharacterized protein C1orf198	0.00330113	-0.300751	15.3627	0.0145362	n.s.	0.0435537	-0.185003	15.062	0.107515	n.s.	15.1777	0.127253	0.115748	0.210973	n.s.	0.00449499	0.00707055	sig	0.458958	-0.0713167	15.2914	0.611428	n.s.	0.0537624	0.229434	0.0953756	n.s.	0.295122	0.113686	0.393076	n.s.	0.808673	0.0128692	15.3756	0.859196	n.s.	0.00233402	0.31362	0.029327	n.s.	0.0327117	0.197872	0.0805494	n.s.	0.382137	0.0841859
4528	sp|Q9BV19|CA050_HUMAN	C1orf50	CA050_HUMAN Uncharacterized protein C1orf50	0.00719699	-0.534128	15.9123	0.0232208	n.s.	0.00188432	-0.382652	15.3781	0.0187268	n.s.	15.5296	0.219404	0.151476	0.319197	n.s.	0.000141164	0.000427248	sig	0.042037	-0.124291	15.788	0.146993	n.s.	0.0145272	0.409837	0.0361777	n.s.	0.00249778	0.258361	0.0188614	n.s.	0.0178357	-0.259883	15.6524	0.0504593	n.s.	0.0707377	0.274245	0.177586	n.s.	0.130035	0.122769	0.21314	n.s.	0.0742783	-0.135592
2209	sp|Q07021|C1QBP_HUMAN	C1QBP	C1QBP_HUMAN Complement component 1 Q subcomponent-binding protein, mitochondrial	0.701371	-0.0050083	17.8275	0.758443	n.s.	0.396852	-0.0265803	17.8224	0.510146	n.s.	17.8009	0.458164	-0.021572	0.560946	n.s.	0.0113531	0.0156307	sig	0.65327	-0.0187442	17.8087	0.769615	n.s.	0.732251	-0.0137359	0.783261	n.s.	0.870687	0.00783605	0.904885	n.s.	0.0102366	0.0966726	17.9241	0.0353774	n.s.	0.00562723	0.101681	0.0448802	n.s.	0.0173148	0.123253	0.0540701	n.s.	0.0488674	0.115417
5957	tr|Q5W149|Q5W149_HUMAN	C20orf112	Q5W149_HUMAN Uncharacterized protein C20orf112	0.204576	-0.139794	17.0898	0.279405	n.s.	0.53711	-0.0570184	16.95	0.637556	n.s.	17.0328	0.170281	0.0827759	0.263169	n.s.	0.0849475	0.095411	n.s.	0.656656	0.0451761	17.135	0.772223	n.s.	0.0459568	0.18497	0.0843396	n.s.	0.126166	0.102195	0.206213	n.s.	0.403483	0.12361	17.2134	0.504285	n.s.	0.080781	0.263404	0.19306	n.s.	0.166997	0.180628	0.256755	n.s.	0.532291	0.0784335
2939	sp|Q5TEA3|CT194_HUMAN	C20orf194	CT194_HUMAN Uncharacterized protein C20orf194	0.103274	-0.273395	13.0682	0.162431	n.s.	0.0887579	-0.31424	12.7948	0.173804	n.s.	12.754	0.598592	-0.0408456	0.686504	n.s.	0.00353806	0.00575786	sig	0.414111	-0.120108	12.9481	0.571729	n.s.	0.0446972	0.153287	0.0827879	n.s.	0.0608132	0.194132	0.12071	n.s.	0.0276348	-0.489068	12.5792	0.0676265	n.s.	0.0528744	-0.215673	0.150594	n.s.	0.140549	-0.174827	0.225083	n.s.	0.011	-0.36896
4674	sp|Q9GZN8-2|CT027_HUMAN	C20orf27	CT027_HUMAN Isoform 2 of UPF0687 protein C20orf27	0.00250438	-0.243254	17.3003	0.012382	n.s.	0.00575079	-0.237183	17.0571	0.0332161	n.s.	17.0631	0.829132	0.00607075	0.873337	n.s.	0.000346956	0.000854345	sig	0.513456	-0.0292155	17.2711	0.656551	n.s.	0.000471463	0.214038	0.00533275	n.s.	0.00309317	0.207967	0.0210003	n.s.	0.278831	-0.0667541	17.2336	0.3774	n.s.	0.0115522	0.1765	0.0643022	n.s.	0.022761	0.170429	0.0636642	n.s.	0.444798	-0.0375386
355	sp|O43822-4|CU002_HUMAN	C21orf2	CU002_HUMAN Isoform 4 of Protein C21orf2	0.860268	0.0161248	16.1512	0.888759	n.s.	0.263812	-0.147903	16.1673	0.378966	n.s.	16.0033	0.167654	-0.164028	0.259855	n.s.	0.163516	0.175796	n.s.	0.875219	-0.017092	16.1341	0.922027	n.s.	0.710911	-0.0332168	0.764574	n.s.	0.307758	0.130811	0.406485	n.s.	0.393089	0.0808222	16.232	0.49571	n.s.	0.345968	0.0646974	0.49174	n.s.	0.0762408	0.228726	0.143865	n.s.	0.298426	0.0979142
1322	sp|P30042|ES1_HUMAN	C21orf33	ES1_HUMAN ES1 protein homolog, mitochondrial	0.0834993	0.0445078	18.8704	0.137877	n.s.	0.00560095	0.102243	18.9149	0.0327708	n.s.	18.9726	0.00678828	0.0577357	0.0328835	n.s.	0.00152521	0.00288356	sig	0.0388146	0.104884	18.9753	0.140578	n.s.	0.12455	0.0603764	0.185666	n.s.	0.935793	0.00264073	0.956119	n.s.	0.273128	0.0668646	18.9372	0.371464	n.s.	0.680584	0.0223568	0.782203	n.s.	0.52016	-0.0353789	0.617462	n.s.	0.548145	-0.0380196
125	sp|O14523|C2C2L_HUMAN	C2CD2L	C2C2L_HUMAN C2 domain-containing protein 2-like	0.428534	0.0505587	15.7553	0.509921	n.s.	0.557307	-0.0451054	15.8058	0.65591	n.s.	15.7102	0.330357	-0.0956641	0.439387	n.s.	0.00441357	0.00696095	sig	0.014813	0.208776	15.9641	0.0887732	n.s.	0.0906383	0.158218	0.144342	n.s.	0.0366124	0.253882	0.0843343	n.s.	0.00159312	0.252618	16.0079	0.0140932	n.s.	0.0279956	0.202059	0.10319	n.s.	0.0148194	0.297723	0.049176	n.s.	0.459773	0.0438415
3803	sp|Q8TF44|C2C4C_HUMAN	C2CD4C	C2C4C_HUMAN C2 calcium-dependent domain-containing protein 4C	0.00978937	-0.320054	13.1031	0.0285259	n.s.	0.00804	-0.311359	12.783	0.0390011	n.s.	12.7917	0.90913	0.00869544	0.936301	n.s.	0.0012008	0.0023566	sig	0.0110661	-0.23195	12.8711	0.0783671	n.s.	0.224834	0.0881044	0.299324	n.s.	0.223044	0.079409	0.318446	n.s.	0.0112676	-0.313184	12.7899	0.0378374	n.s.	0.933812	0.00687043	0.961219	n.s.	0.981208	-0.00182501	0.9862	n.s.	0.266247	-0.081234
3406	sp|Q86YS7-2|C2CD5_HUMAN	C2CD5	C2CD5_HUMAN Isoform 2 of C2 domain-containing protein 5	0.0772834	-0.227485	15.7264	0.129359	n.s.	0.0738047	-0.196175	15.499	0.154247	n.s.	15.5303	0.578993	0.0313102	0.669544	n.s.	0.00310239	0.0051449	sig	0.42446	0.0764606	15.8029	0.580114	n.s.	0.00665591	0.303946	0.0218321	n.s.	0.000719255	0.272635	0.0119211	n.s.	0.851082	0.0169155	15.7434	0.886843	n.s.	0.012381	0.244401	0.0664071	n.s.	0.000894069	0.21309	0.0131492	n.s.	0.179086	-0.0595451
4827	sp|Q9H6V9-2|CB043_HUMAN	C2orf43	CB043_HUMAN Isoform 2 of UPF0554 protein C2orf43	0.0198666	0.139023	18.4876	0.0463945	n.s.	0.000471525	0.179487	18.6266	0.0113783	n.s.	18.6671	0.328943	0.0404644	0.437976	n.s.	1.05914e-07	3.23584e-06	sig	0.000635903	-0.232871	18.2548	0.0459247	n.s.	0.000754454	-0.371894	0.00667287	n.s.	5.80008e-05	-0.412358	0.00582685	n.s.	0.000744656	0.159288	18.6469	0.0107911	n.s.	0.607582	0.0202646	0.724721	n.s.	0.270257	-0.0201997	0.370962	n.s.	7.0559e-05	0.392159
3842	sp|Q8WWC4|CB047_HUMAN	C2orf47	CB047_HUMAN Uncharacterized protein C2orf47, mitochondrial	0.830139	0.00827899	15.3112	0.862422	n.s.	0.300613	0.0691573	15.3195	0.41717	n.s.	15.3803	0.254759	0.0608783	0.357641	n.s.	2.36543e-05	0.000110672	sig	0.0166944	0.144837	15.456	0.0941505	n.s.	4.05786e-05	0.136558	0.0023435	n.s.	0.176475	0.0756799	0.26534	n.s.	0.00346536	0.25926	15.5704	0.0192531	n.s.	0.000312062	0.250981	0.0113584	n.s.	0.0196662	0.190102	0.0586622	n.s.	0.00681109	0.114422
4538	sp|Q9BVC5|ASHWN_HUMAN	C2orf49	ASHWN_HUMAN Ashwin	0.00460396	-0.199142	16.4212	0.0177078	n.s.	0.076056	-0.0691854	16.2221	0.157397	n.s.	16.352	0.00880907	0.129957	0.0374846	n.s.	0.00370063	0.00597159	sig	0.130598	-0.0859611	16.3352	0.277439	n.s.	0.0623158	0.113181	0.107057	n.s.	0.694999	-0.0167757	0.765093	n.s.	0.00653896	-0.328918	16.0923	0.0271786	n.s.	0.106383	-0.129776	0.227711	n.s.	0.0120124	-0.259733	0.0430332	n.s.	0.0243087	-0.242957
3061	sp|Q6NW34|CC017_HUMAN	C3orf17	CC017_HUMAN Uncharacterized protein C3orf17	0.79613	0.00909952	14.4146	0.836534	n.s.	0.185347	0.0469201	14.4237	0.292509	n.s.	14.4615	0.209403	0.0378206	0.309053	n.s.	0.4092	0.419825	n.s.	0.347308	-0.0493873	14.3652	0.508019	n.s.	0.254182	-0.0584868	0.330581	n.s.	0.0802977	-0.0963074	0.148309	n.s.	0.745779	0.018356	14.4329	0.811201	n.s.	0.863988	0.00925652	0.914275	n.s.	0.587071	-0.0285641	0.676433	n.s.	0.324241	0.0677433
2785	sp|Q49AR2|CE022_HUMAN	C5orf22	CE022_HUMAN UPF0489 protein C5orf22	0.232966	-0.170505	17.5963	0.310639	n.s.	0.577374	-0.0597014	17.4258	0.674039	n.s.	17.5366	0.207433	0.110803	0.306444	n.s.	0.0466412	0.0554437	n.s.	0.625224	0.0527656	17.6491	0.749692	n.s.	0.0416726	0.22327	0.078637	n.s.	0.0121562	0.112467	0.0418408	n.s.	0.136675	-0.195606	17.4007	0.217087	n.s.	0.776105	-0.0251012	0.851059	n.s.	0.0320813	-0.135905	0.0792935	n.s.	0.00530757	-0.248372
3300	sp|Q7Z6I8|CE024_HUMAN	C5orf24	CE024_HUMAN UPF0461 protein C5orf24	0.043774	-0.335051	16.0918	0.0832367	n.s.	0.895537	-0.0178509	15.7568	0.925518	n.s.	16.074	0.0141253	0.3172	0.0491031	n.s.	0.00574436	0.00869615	sig	0.448951	0.102268	16.1941	0.601309	n.s.	0.00273428	0.437319	0.0129545	n.s.	0.235359	0.120119	0.331822	n.s.	0.900652	-0.0163815	16.0754	0.927732	n.s.	0.00966857	0.318669	0.058356	n.s.	0.987453	0.00146945	0.991468	n.s.	0.209233	-0.11865
30	sp|A6NDU8|CE051_HUMAN	C5orf51	CE051_HUMAN UPF0600 protein C5orf51	0.00114569	-0.241973	15.8746	0.00804559	n.s.	0.00299386	-0.257689	15.6326	0.0234419	n.s.	15.6169	0.613867	-0.0157156	0.700095	n.s.	0.0044465	0.0070017	sig	0.460924	-0.0524123	15.8222	0.613496	n.s.	0.03083	0.189561	0.0628152	n.s.	0.0329275	0.205276	0.0783781	n.s.	0.0561275	-0.193981	15.6806	0.111596	n.s.	0.515019	0.0479919	0.647543	n.s.	0.430109	0.0637074	0.532315	n.s.	0.184555	-0.141569
5260	sp|Q9P0P8|CF203_HUMAN	C6orf203	CF203_HUMAN Uncharacterized protein C6orf203	0.173297	0.129843	16.1786	0.24409	n.s.	0.327023	0.115141	16.3084	0.444149	n.s.	16.2937	0.912903	-0.0147021	0.938882	n.s.	0.0173085	0.0227719	sig	0.00643599	0.294284	16.4729	0.0651811	n.s.	0.148497	0.164441	0.213627	n.s.	0.190717	0.179143	0.282171	n.s.	0.00170125	0.26876	16.4473	0.0146132	n.s.	0.161883	0.138917	0.296772	n.s.	0.218048	0.153619	0.314637	n.s.	0.692491	-0.0255236
4871	sp|Q9H993|CF211_HUMAN	C6orf211	CF211_HUMAN UPF0364 protein C6orf211	0.198083	-0.200261	17.5794	0.272209	n.s.	0.106195	-0.225395	17.3792	0.196448	n.s.	17.354	0.756077	-0.0251339	0.815963	n.s.	0.0800304	0.0903849	n.s.	0.765307	0.0344979	17.6139	0.851076	n.s.	0.0349838	0.234759	0.0687496	n.s.	0.000292094	0.259893	0.00891644	n.s.	0.253462	-0.15015	17.4293	0.350998	n.s.	0.571877	0.0501115	0.696292	n.s.	0.125797	0.0752453	0.207457	n.s.	0.00800714	-0.184648
750	sp|O95873|CF047_HUMAN	C6orf47	CF047_HUMAN Uncharacterized protein C6orf47	1.06994e-05	1.03335	15.8212	0.00195486	up	0.000975992	0.490706	16.8546	0.014498	n.s.	16.3119	0.00114856	-0.542648	0.0159279	n.s.	2.85277e-10	5.63612e-08	sig	0.0141995	-0.152736	15.6685	0.0874771	n.s.	1.74738e-05	-1.18609	0.00181697	down	0.000574949	-0.643441	0.0111027	down	8.23203e-06	1.19368	17.0149	0.00243956	up	0.0375327	0.160325	0.12295	n.s.	0.000471469	0.702973	0.0108072	up	1.2771e-05	1.34641
3148	sp|Q6UWU4-2|CF089_HUMAN	C6orf89	CF089_HUMAN Isoform 2 of Bombesin receptor-activated protein C6orf89	0.0607611	0.244719	15.3818	0.107374	n.s.	0.0784066	0.19468	15.6265	0.160524	n.s.	15.5765	0.501786	-0.0500384	0.601433	n.s.	0.000761678	0.00162977	sig	0.157528	0.148847	15.5306	0.312318	n.s.	0.250507	-0.095872	0.326248	n.s.	0.451038	-0.0458336	0.548595	n.s.	0.00476471	0.457934	15.8397	0.0228113	n.s.	0.0309525	0.213216	0.109838	n.s.	0.00489361	0.263254	0.0269494	n.s.	0.0039523	0.309088
4454	sp|Q9BRJ6|CG050_HUMAN	C7orf50	CG050_HUMAN Uncharacterized protein C7orf50	0.649107	0.0390455	17.0153	0.712323	n.s.	0.0101124	0.374672	17.0543	0.0442924	n.s.	17.3899	0.00455484	0.335627	0.0273245	n.s.	0.000335418	0.000835478	sig	0.0740684	0.18716	17.2024	0.199193	n.s.	0.0491832	0.148115	0.0888205	n.s.	0.0288965	-0.187512	0.072038	n.s.	0.0953453	0.184167	17.1994	0.1649	n.s.	0.0814293	0.145121	0.193828	n.s.	0.0433977	-0.190505	0.0968562	n.s.	0.962935	-0.00299334
3531	sp|Q8N0T1|CH059_HUMAN	C8orf59	CH059_HUMAN Uncharacterized protein C8orf59	0.275282	-0.0414274	18.366	0.356322	n.s.	0.0146689	0.126452	18.3246	0.0532718	n.s.	18.4925	0.00436404	0.16788	0.0268675	n.s.	9.97299e-05	0.000327116	sig	0.0037291	-0.244707	18.1213	0.0573704	n.s.	0.00643583	-0.20328	0.021334	n.s.	0.00056823	-0.371159	0.0111027	n.s.	0.000754556	-0.335409	18.0306	0.0108025	n.s.	0.00105841	-0.293982	0.0205068	n.s.	0.000145692	-0.461862	0.00680903	n.s.	0.0961181	-0.0907022
3082	sp|Q6P1X6|CH082_HUMAN	C8orf82	CH082_HUMAN UPF0598 protein C8orf82	0.00229826	0.427502	16.8635	0.0118968	n.s.	0.0145246	0.244861	17.291	0.0531075	n.s.	17.1083	0.013316	-0.182641	0.0473611	n.s.	0.00102076	0.00206204	sig	0.184296	0.146534	17.01	0.342959	n.s.	0.0264814	-0.280968	0.0558759	n.s.	0.286261	-0.0983268	0.384391	n.s.	0.00884783	0.478685	17.3421	0.0323269	n.s.	0.606651	0.051183	0.723756	n.s.	0.0602788	0.233824	0.122144	n.s.	0.0433062	0.332151
2908	sp|Q5T280|CI114_HUMAN	C9orf114	CI114_HUMAN Uncharacterized protein C9orf114	0.0361736	0.335111	15.2564	0.0725843	n.s.	0.0330842	0.258712	15.5916	0.0890677	n.s.	15.5152	0.416226	-0.0763993	0.522996	n.s.	0.0400861	0.0483399	sig	0.638112	0.0574045	15.3139	0.759304	n.s.	0.0738271	-0.277707	0.122501	n.s.	0.090311	-0.201307	0.161033	n.s.	0.279198	0.101105	15.3576	0.377809	n.s.	0.0498331	-0.234006	0.144714	n.s.	0.0238089	-0.157607	0.0654524	n.s.	0.654126	0.0437004
5219	sp|Q9NZ63|CI078_HUMAN	C9orf78	CI078_HUMAN Uncharacterized protein C9orf78	0.00174935	-0.486849	17.5158	0.0102003	n.s.	0.409117	-0.047273	17.029	0.522256	n.s.	17.4685	0.000703615	0.439576	0.0136588	n.s.	3.28685e-06	2.84117e-05	sig	0.840956	-0.0144136	17.5014	0.901923	n.s.	0.00177382	0.472435	0.01008	n.s.	0.540204	0.0328594	0.62953	n.s.	0.00102118	-0.446421	17.0694	0.0116845	n.s.	0.442495	0.0404276	0.583334	n.s.	8.24744e-05	-0.399148	0.00545269	n.s.	0.000984814	-0.432008
4233	sp|Q96LW7|BINCA_HUMAN	C9orf89	BINCA_HUMAN Bcl10-interacting CARD protein	0.546371	0.0860137	15.6791	0.62061	n.s.	0.952425	0.00898943	15.7651	0.964632	n.s.	15.6881	0.504432	-0.0770242	0.603872	n.s.	0.155009	0.167439	n.s.	0.88861	-0.0184655	15.6606	0.931023	n.s.	0.259098	-0.104479	0.33569	n.s.	0.789931	-0.027455	0.840648	n.s.	0.106764	0.245218	15.9243	0.179821	n.s.	0.0872071	0.159204	0.201905	n.s.	0.0570994	0.236228	0.117673	n.s.	0.00970818	0.263683
787	sp|P00918|CAH2_HUMAN	CA2	CAH2_HUMAN Carbonic anhydrase 2	0.0533647	-0.134006	13.6192	0.0970818	n.s.	0.17361	-0.106263	13.4852	0.279088	n.s.	13.513	0.688326	0.0277428	0.759722	n.s.	0.201603	0.21464	n.s.	0.710916	-0.0301205	13.5891	0.811556	n.s.	0.241793	0.103885	0.316779	n.s.	0.426635	0.0761426	0.526367	n.s.	0.0931693	-0.0901767	13.529	0.161892	n.s.	0.346427	0.0438291	0.491802	n.s.	0.795765	0.0160864	0.849208	n.s.	0.442535	-0.0600562
4856	sp|Q9H8G2|CAAP1_HUMAN	CAAP1	CAAP1_HUMAN Caspase activity and apoptosis inhibitor 1	6.71885e-05	1.36692	15.7535	0.00267266	up	0.00171803	0.710994	17.1204	0.017898	up	16.4645	0.00248868	-0.655921	0.0204299	down	1.77083e-06	1.85437e-05	sig	0.895084	0.0114547	15.7649	0.93516	n.s.	8.45473e-05	-1.35546	0.00269141	down	0.00208524	-0.699539	0.0175024	down	0.660396	0.0279614	15.7814	0.741179	n.s.	2.68255e-05	-1.33895	0.00528198	down	0.00108206	-0.683033	0.014003	down	0.810299	0.0165067
5712	sp|Q9Y376|CAB39_HUMAN	CAB39	CAB39_HUMAN Calcium-binding protein 39	0.00336423	-0.372913	18.2684	0.0147044	n.s.	0.0230614	-0.255619	17.8955	0.0704197	n.s.	18.0128	0.0764343	0.117294	0.145761	n.s.	0.000325045	0.000814951	sig	0.289515	-0.0883877	18.18	0.450263	n.s.	0.00507885	0.284525	0.0185588	n.s.	0.0596406	0.167231	0.119249	n.s.	0.0131317	-0.268935	17.9994	0.0414217	n.s.	0.0476368	0.103978	0.141075	n.s.	0.815813	-0.0133163	0.86484	n.s.	0.0305385	-0.180547
5875	sp|Q9Y6J0|CABIN_HUMAN	CABIN1	CABIN_HUMAN Calcineurin-binding protein cabin-1	0.205485	-0.0784508	16.8395	0.280367	n.s.	0.83467	0.0134019	16.7611	0.881834	n.s.	16.8529	0.0593887	0.0918527	0.122207	n.s.	0.04161	0.0500147	n.s.	0.539874	0.0353304	16.8749	0.679132	n.s.	0.00476215	0.113781	0.0179107	n.s.	0.579405	0.0219285	0.663762	n.s.	0.858941	0.0114985	16.851	0.89359	n.s.	0.0671011	0.0899493	0.172617	n.s.	0.969729	-0.00190339	0.977453	n.s.	0.556982	-0.0238319
2966	sp|Q5VU97|CAHD1_HUMAN	CACHD1	CAHD1_HUMAN VWFA and cache domain-containing protein 1	0.0484364	-0.167734	15.5758	0.0900793	n.s.	0.409053	-0.0732955	15.4081	0.522256	n.s.	15.5025	0.199161	0.0944388	0.296888	n.s.	0.00697906	0.0102642	sig	0.105203	0.12537	15.7012	0.242843	n.s.	0.000836312	0.293105	0.00696911	n.s.	0.0324066	0.198666	0.0775117	n.s.	0.0778836	-0.138567	15.4372	0.141687	n.s.	0.386362	0.0291675	0.531069	n.s.	0.341476	-0.0652714	0.446193	n.s.	0.00100366	-0.263937
2113	sp|Q00975|CAC1B_HUMAN	CACNA1B	CAC1B_HUMAN Voltage-dependent N-type calcium channel subunit alpha-1B	0.496914	-0.0826765	16.3867	0.574003	n.s.	0.115097	-0.229963	16.304	0.207665	n.s.	16.1567	0.0677538	-0.147286	0.134082	n.s.	0.0376178	0.0456046	sig	0.481191	0.0945282	16.4812	0.629307	n.s.	0.0705518	0.177205	0.118004	n.s.	0.014154	0.324491	0.0460431	n.s.	0.500732	0.0807244	16.4674	0.599501	n.s.	0.0273025	0.163401	0.101632	n.s.	0.00523605	0.310687	0.0278724	n.s.	0.853116	-0.0138039
660	sp|O95180|CAC1H_HUMAN	CACNA1H	CAC1H_HUMAN Voltage-dependent T-type calcium channel subunit alpha-1H	0.359315	-0.12429	16.1894	0.441381	n.s.	0.419327	-0.104873	16.0652	0.531399	n.s.	16.0846	0.722965	0.0194172	0.787108	n.s.	0.189415	0.202245	n.s.	0.738415	-0.0467876	16.1427	0.833328	n.s.	0.376645	0.0775023	0.454381	n.s.	0.467659	0.0580851	0.56464	n.s.	0.11403	-0.267853	15.9216	0.188743	n.s.	0.153393	-0.143563	0.285571	n.s.	0.0996346	-0.16298	0.174456	n.s.	0.083705	-0.221065
1797	sp|P54289|CA2D1_HUMAN	CACNA2D1	CA2D1_HUMAN Voltage-dependent calcium channel subunit alpha-2/delta-1	0.0156808	0.349159	18.8897	0.0393145	n.s.	0.087122	0.162601	19.2388	0.171723	n.s.	19.0523	0.0501088	-0.186558	0.108432	n.s.	0.0013442	0.00257834	sig	0.0182695	0.270765	19.1604	0.0970611	n.s.	0.296208	-0.0783947	0.374005	n.s.	0.0714939	0.108163	0.136296	n.s.	0.0309613	0.271823	19.1615	0.0730246	n.s.	0.383666	-0.0773366	0.528499	n.s.	0.15786	0.109221	0.24609	n.s.	0.98697	0.00105811
5193	sp|Q9NY47-5|CA2D2_HUMAN	CACNA2D2	CA2D2_HUMAN Isoform 5 of Voltage-dependent calcium channel subunit alpha-2/delta-2	0.171602	-0.168269	17.0554	0.242105	n.s.	0.637238	-0.0569757	16.8871	0.723739	n.s.	16.9984	0.0833626	0.111293	0.155423	n.s.	0.103791	0.115006	n.s.	0.765427	0.0374377	17.0928	0.851076	n.s.	0.0264078	0.205707	0.0558597	n.s.	0.284842	0.0944135	0.383174	n.s.	0.321454	0.142008	17.1974	0.423014	n.s.	0.0144047	0.310277	0.0713312	n.s.	0.0886648	0.198984	0.160481	n.s.	0.33524	0.10457
2154	sp|Q02641|CACB1_HUMAN	CACNB1	CACB1_HUMAN Voltage-dependent L-type calcium channel subunit beta-1	0.089821	-0.0917617	17.932	0.145456	n.s.	0.00381854	-0.220906	17.8402	0.0268158	n.s.	17.7111	0.0551816	-0.129144	0.11602	n.s.	0.00216031	0.00382784	sig	0.0286894	-0.0697853	17.8622	0.121978	n.s.	0.590116	0.0219764	0.655476	n.s.	0.00971222	0.151121	0.0370904	n.s.	0.00378034	-0.165761	17.7662	0.0201312	n.s.	0.149802	-0.0739993	0.280973	n.s.	0.211381	0.055145	0.307073	n.s.	0.0113771	-0.0959757
1796	sp|P54284|CACB3_HUMAN	CACNB3	CACB3_HUMAN Voltage-dependent L-type calcium channel subunit beta-3	0.569455	-0.0377734	15.8854	0.641421	n.s.	0.588832	0.0460808	15.8476	0.684316	n.s.	15.9315	0.197709	0.0838542	0.295256	n.s.	0.0648309	0.0747573	n.s.	0.14919	-0.182268	15.7031	0.301965	n.s.	0.164697	-0.144495	0.232343	n.s.	0.081066	-0.228349	0.149116	n.s.	0.0643652	-0.400366	15.485	0.123102	n.s.	0.0697689	-0.362592	0.176684	n.s.	0.0454344	-0.446447	0.0999591	n.s.	0.265777	-0.218097
3822	sp|Q8WUQ7-2|CATIN_HUMAN	CACTIN	CATIN_HUMAN Isoform 2 of Cactin	0.000498042	-0.152605	16.0294	0.00552789	n.s.	0.135911	-0.0363427	15.8768	0.234369	n.s.	15.993	0.00723086	0.116262	0.0338793	n.s.	2.97381e-06	2.65848e-05	sig	0.0696647	0.0273042	16.0567	0.192323	n.s.	0.000402902	0.179909	0.00495436	n.s.	0.037885	0.063647	0.0860585	n.s.	0.00229437	-0.155686	15.8737	0.0163054	n.s.	0.910085	-0.00308068	0.94666	n.s.	0.0140018	-0.119343	0.0474222	n.s.	0.00150982	-0.18299
4909	sp|Q9HB71|CYBP_HUMAN	CACYBP	CYBP_HUMAN Calcyclin-binding protein	0.055058	-0.120136	18.7109	0.0993088	n.s.	0.0833303	-0.0947951	18.5907	0.166905	n.s.	18.6161	0.290609	0.0253412	0.3977	n.s.	0.128401	0.140076	n.s.	0.26811	-0.0531151	18.6578	0.42902	n.s.	0.0327093	0.0670212	0.0653415	n.s.	0.0235701	0.04168	0.0629847	n.s.	0.708674	-0.01828	18.6926	0.781017	n.s.	0.0228784	0.101856	0.0924448	n.s.	0.0270026	0.0765152	0.0706598	n.s.	0.196522	0.0348351
1280	sp|P27708|PYR1_HUMAN	CAD	PYR1_HUMAN CAD protein	0.00429707	0.220089	19.9611	0.0169003	n.s.	0.614845	-0.0227704	20.1812	0.70572	n.s.	19.9384	0.000777681	-0.242859	0.0140528	n.s.	0.00161059	0.00301421	sig	0.0116807	0.157831	20.119	0.0795767	n.s.	0.0155522	-0.0622576	0.0381372	n.s.	0.00159179	0.180601	0.0154412	n.s.	0.0306772	0.249015	20.2101	0.0726423	n.s.	0.695852	0.0289265	0.79268	n.s.	0.0187716	0.271785	0.05691	n.s.	0.249991	0.0911841
4600	sp|Q9BY67-5|CADM1_HUMAN	CADM1	CADM1_HUMAN Isoform 5 of Cell adhesion molecule 1	0.0509617	-0.283282	18.0538	0.0937171	n.s.	0.467733	-0.0714777	17.7706	0.576712	n.s.	17.9824	0.0153648	0.211804	0.0517134	n.s.	0.00288187	0.00483539	sig	0.815243	0.0233359	18.0772	0.885312	n.s.	0.0066509	0.306618	0.0218321	n.s.	0.0352277	0.0948136	0.0820447	n.s.	0.0806578	-0.215371	17.8385	0.145395	n.s.	0.30569	0.0679108	0.452504	n.s.	0.00628068	-0.143894	0.0302401	n.s.	0.00370908	-0.238707
3541	sp|Q8N126-2|CADM3_HUMAN	CADM3	CADM3_HUMAN Isoform 2 of Cell adhesion molecule 3	0.0292323	-0.459968	20.0301	0.0614615	n.s.	0.114579	-0.248714	19.5701	0.207109	n.s.	19.7813	0.100281	0.211255	0.178328	n.s.	1.29884e-05	7.32467e-05	sig	0.0106233	-0.536118	19.4939	0.0774472	n.s.	0.457655	-0.07615	0.533646	n.s.	0.0140371	-0.287405	0.0457383	n.s.	0.0016637	-0.902833	19.1272	0.0143566	down	0.00939201	-0.442865	0.057517	n.s.	0.000781857	-0.65412	0.0125549	down	0.00406992	-0.366715
3713	sp|Q8NFZ8|CADM4_HUMAN	CADM4	CADM4_HUMAN Cell adhesion molecule 4	0.227339	0.195145	13.8298	0.304506	n.s.	0.151419	0.188126	14.0249	0.252453	n.s.	14.0179	0.951452	-0.00701857	0.965295	n.s.	0.205911	0.219029	n.s.	0.931373	-0.0107149	13.8191	0.959582	n.s.	0.158061	-0.20586	0.224605	n.s.	0.0712069	-0.198841	0.135924	n.s.	0.230244	0.191883	14.0217	0.325228	n.s.	0.982186	-0.00326185	0.988691	n.s.	0.973607	0.00375671	0.980222	n.s.	0.159209	0.202598
5537	sp|Q9ULU8-4|CAPS1_HUMAN	CADPS	CAPS1_HUMAN Isoform 4 of Calcium-dependent secretion activator 1	0.00393041	-0.201005	18.5617	0.0159559	n.s.	0.00113489	-0.324274	18.3607	0.0152415	n.s.	18.2375	0.00362111	-0.123268	0.0244168	n.s.	2.55226e-05	0.000116006	sig	0.00591473	-0.233231	18.3285	0.0635861	n.s.	0.317272	-0.0322254	0.395099	n.s.	0.057109	0.0910429	0.115385	n.s.	0.00826592	-0.255334	18.3064	0.0311456	n.s.	0.251884	-0.0543291	0.395579	n.s.	0.201112	0.0689392	0.295706	n.s.	0.676748	-0.0221037
849	sp|P05937|CALB1_HUMAN	CALB1	CALB1_HUMAN Calbindin	0.0943896	-0.149375	16.3173	0.151077	n.s.	0.00721787	-0.511608	16.1679	0.0367529	n.s.	15.8057	0.0382098	-0.362232	0.0909381	n.s.	3.33715e-05	0.000140279	sig	0.0685839	-0.0752048	16.2421	0.191113	n.s.	0.345588	0.0741705	0.423903	n.s.	0.01284	0.436403	0.0431912	n.s.	0.950676	-0.00912354	16.3082	0.964243	n.s.	0.40842	0.140252	0.551333	n.s.	0.0412639	0.502484	0.0939833	n.s.	0.659538	0.0660813
5272	sp|Q9P1Z2|CACO1_HUMAN	CALCOCO1	CACO1_HUMAN Calcium-binding and coiled-coil domain-containing protein 1	4.51994e-06	2.23366	17.3326	0.00189114	up	0.299732	-0.109491	19.5662	0.41624	n.s.	17.2231	1.32676e-05	-2.34315	0.00351532	down	2.42044e-13	2.39099e-10	sig	0.0547105	0.246252	17.5788	0.168584	n.s.	2.50757e-05	-1.98741	0.00221826	down	0.0324521	0.355743	0.0775268	n.s.	1.85683e-06	2.28639	19.6189	0.00139795	up	0.364169	0.0527333	0.508943	n.s.	8.29415e-06	2.39588	0.00244345	up	1.53849e-05	2.04014
2323	sp|Q13137-4|CACO2_HUMAN	CALCOCO2	CACO2_HUMAN Isoform 4 of Calcium-binding and coiled-coil domain-containing protein 2	3.61686e-06	1.09273	17.5338	0.00178643	up	0.262838	0.0445652	18.6265	0.377933	n.s.	17.5783	1.351e-05	-1.04816	0.00351532	down	1.94077e-13	2.30058e-10	sig	0.00028827	-0.179828	17.3539	0.0349206	n.s.	1.16521e-06	-1.27256	0.000887155	down	0.00191721	-0.224394	0.0169153	n.s.	1.14862e-06	1.10978	18.6435	0.00139795	up	0.622413	0.0170564	0.736777	n.s.	7.42604e-06	1.06522	0.00244345	up	2.28662e-07	1.28961
2192	sp|Q05682|CALD1_HUMAN	CALD1	CALD1_HUMAN Caldesmon	0.0579539	-0.269503	16.0925	0.103306	n.s.	0.339219	0.0855099	15.823	0.45706	n.s.	16.178	0.00569077	0.355013	0.0304141	n.s.	0.00235036	0.00408042	sig	0.255029	0.126352	16.2188	0.416064	n.s.	0.0094629	0.395855	0.0273994	n.s.	0.491148	0.0408419	0.586753	n.s.	0.181777	-0.129932	15.9625	0.271247	n.s.	0.108195	0.139571	0.230094	n.s.	0.000289836	-0.215442	0.00867604	n.s.	0.0104016	-0.256284
1945	sp|P62158|CALM_HUMAN	CALM1	CALM_HUMAN Calmodulin	0.0350544	-0.683951	17.1753	0.0708724	n.s.	0.0478478	-0.9069	16.4913	0.114186	n.s.	16.2684	0.43398	-0.222949	0.539006	n.s.	0.00750072	0.0108989	sig	0.722639	-0.105283	17.07	0.820681	n.s.	0.0424791	0.578668	0.0798015	n.s.	0.0596691	0.801617	0.119249	n.s.	0.0266929	-0.852004	16.3233	0.0660304	n.s.	0.341972	-0.168053	0.489511	n.s.	0.855705	0.0548958	0.896071	n.s.	0.0316586	-0.746721
1281	sp|P27797|CALR_HUMAN	CALR	CALR_HUMAN Calreticulin	0.0221175	0.168767	22.5093	0.0500539	n.s.	0.310515	0.131782	22.6781	0.427211	n.s.	22.6411	0.7605	-0.0369849	0.818645	n.s.	0.213907	0.227046	n.s.	0.379758	0.039678	22.549	0.539119	n.s.	0.0307235	-0.129089	0.0626845	n.s.	0.452966	-0.0921039	0.550447	n.s.	0.329745	0.140221	22.6496	0.43096	n.s.	0.832183	-0.0285457	0.894514	n.s.	0.961271	0.00843915	0.97193	n.s.	0.463192	0.100543
361	sp|O43852-3|CALU_HUMAN	CALU	CALU_HUMAN Isoform 3 of Calumenin	0.565281	0.0590704	18.4356	0.637447	n.s.	0.0346618	0.215503	18.4947	0.0917965	n.s.	18.6511	0.118607	0.156432	0.200796	n.s.	0.0123785	0.0168621	sig	0.220456	-0.11656	18.319	0.38213	n.s.	0.120954	-0.17563	0.181401	n.s.	0.00569606	-0.332062	0.0279706	n.s.	0.0652892	0.172977	18.6086	0.124512	n.s.	0.222992	0.113907	0.364801	n.s.	0.399322	-0.0425257	0.503143	n.s.	0.00931793	0.289537
362	sp|O43852-4|CALU_HUMAN	CALU	CALU_HUMAN Isoform 4 of Calumenin	0.771436	-0.0277237	15.3491	0.81692	n.s.	0.150897	0.152283	15.3214	0.252148	n.s.	15.5014	0.0251523	0.180007	0.0690493	n.s.	0.0442985	0.052862	n.s.	0.348581	-0.100788	15.2483	0.509756	n.s.	0.328247	-0.0730643	0.405739	n.s.	0.0143672	-0.253071	0.0465071	n.s.	0.314771	0.10656	15.4557	0.416206	n.s.	0.0977776	0.134284	0.217013	n.s.	0.471681	-0.0457225	0.571241	n.s.	0.0423044	0.207348
3411	sp|Q8IU85|KCC1D_HUMAN	CAMK1D	KCC1D_HUMAN Calcium/calmodulin-dependent protein kinase type 1D	0.0163059	-0.265178	17.6047	0.0404035	n.s.	0.0133465	-0.237196	17.3395	0.0508384	n.s.	17.3675	0.561058	0.0279816	0.654562	n.s.	0.00117683	0.00231457	sig	0.713164	-0.0279393	17.5767	0.813088	n.s.	0.0184961	0.237238	0.0430753	n.s.	0.014226	0.209257	0.0461255	n.s.	0.0226081	-0.267721	17.337	0.05826	n.s.	0.970987	-0.0025434	0.981439	n.s.	0.609175	-0.030525	0.693942	n.s.	0.026693	-0.239782
2397	sp|Q13554|KCC2B_HUMAN	CAMK2B	KCC2B_HUMAN Calcium/calmodulin-dependent protein kinase type II subunit beta	0.00636207	0.26929	14.9826	0.021425	n.s.	0.018245	0.200335	15.2519	0.0608391	n.s.	15.1829	0.0147061	-0.0689553	0.0502962	n.s.	2.95813e-05	0.000128634	sig	0.0287434	-0.209309	14.7733	0.121978	n.s.	0.000245751	-0.478599	0.0040656	n.s.	0.000484352	-0.409644	0.0107191	n.s.	0.633551	0.0367246	15.0193	0.717846	n.s.	0.0107398	-0.232565	0.0616809	n.s.	0.0348563	-0.16361	0.0839973	n.s.	0.0171953	0.246034
2398	sp|Q13557-6|KCC2D_HUMAN	CAMK2D	KCC2D_HUMAN Isoform Delta 9 of Calcium/calmodulin-dependent protein kinase type II subunit delta	0.260006	0.0778067	17.1657	0.339889	n.s.	0.345776	-0.0464954	17.2435	0.463668	n.s.	17.1192	0.0410695	-0.124302	0.0946419	n.s.	0.0473867	0.0562623	n.s.	0.760709	-0.0210024	17.1447	0.847982	n.s.	0.19333	-0.0988091	0.265062	n.s.	0.62864	0.025493	0.709705	n.s.	0.141019	0.0799187	17.2456	0.222588	n.s.	0.962241	0.002112	0.976639	n.s.	0.000390893	0.126414	0.00990095	n.s.	0.107651	0.100921
2701	sp|Q16566|KCC4_HUMAN	CAMK4	KCC4_HUMAN Calcium/calmodulin-dependent protein kinase type IV	0.00407485	-0.216273	17.252	0.016332	n.s.	0.0117475	-0.141676	17.0357	0.0478601	n.s.	17.1103	0.0482576	0.0745968	0.105388	n.s.	0.0113874	0.015671	sig	0.0840847	-0.155594	17.0964	0.213198	n.s.	0.406703	0.0606793	0.483847	n.s.	0.836533	-0.0139175	0.879569	n.s.	0.0210483	-0.170953	17.081	0.0554854	n.s.	0.347105	0.0453201	0.492411	n.s.	0.494231	-0.0292766	0.592377	n.s.	0.84031	-0.0153591
4303	sp|Q96RR4-3|KKCC2_HUMAN	CAMKK2	KKCC2_HUMAN Isoform 3 of Calcium/calmodulin-dependent protein kinase kinase 2	0.0131786	-0.194322	16.9711	0.0348393	n.s.	0.00282592	-0.241352	16.7767	0.0227571	n.s.	16.7297	0.269965	-0.0470297	0.374814	n.s.	1.70136e-05	8.79929e-05	sig	0.39685	-0.0381389	16.9329	0.554878	n.s.	0.0176208	0.156183	0.0416509	n.s.	0.00236579	0.203213	0.0185167	n.s.	0.00666872	-0.182062	16.789	0.0275247	n.s.	0.744401	0.0122601	0.827935	n.s.	0.0570213	0.0592898	0.117563	n.s.	0.00638698	-0.143923
3659	sp|Q8NCB2|CAMKV_HUMAN	CAMKV	CAMKV_HUMAN CaM kinase-like vesicle-associated protein	0.0452028	-0.194317	19.5062	0.0852424	n.s.	0.0462627	-0.15859	19.3119	0.111554	n.s.	19.3476	0.450525	0.0357267	0.554456	n.s.	0.009254	0.0130561	sig	0.685323	0.0303717	19.5366	0.793341	n.s.	0.0199564	0.224688	0.0456332	n.s.	0.0147549	0.188962	0.0471716	n.s.	0.120929	-0.142225	19.364	0.19805	n.s.	0.455389	0.0520918	0.594382	n.s.	0.760084	0.0163651	0.820736	n.s.	0.0574435	-0.172596
1600	sp|P49069|CAMLG_HUMAN	CAMLG	CAMLG_HUMAN Calcium signal-modulating cyclophilin ligand	0.000589061	0.255683	15.021	0.00580352	n.s.	0.0103536	0.238044	15.2767	0.0449897	n.s.	15.2591	0.749188	-0.0176396	0.810299	n.s.	1.44083e-07	3.99056e-06	sig	0.000426085	0.208872	15.2299	0.0376926	n.s.	0.0546505	-0.0468116	0.0964965	n.s.	0.580568	-0.0291719	0.664548	n.s.	0.000182006	0.6444	15.6654	0.00819264	up	0.0012124	0.388717	0.0215537	n.s.	0.00346572	0.406357	0.0224741	n.s.	0.000600396	0.435528
2920	sp|Q5T5Y3-3|CAMP1_HUMAN	CAMSAP1	CAMP1_HUMAN Isoform 3 of Calmodulin-regulated spectrin-associated protein 1	0.00543961	-0.24742	19.7979	0.0194337	n.s.	0.00740078	-0.211197	19.5505	0.0372048	n.s.	19.5867	0.324109	0.0362224	0.433664	n.s.	0.000206129	0.000568773	sig	0.0585035	-0.107681	19.6902	0.174284	n.s.	0.0105565	0.139738	0.0292006	n.s.	0.0163615	0.103516	0.0499097	n.s.	0.0207091	-0.210469	19.5874	0.0550911	n.s.	0.500197	0.0369506	0.634697	n.s.	0.988399	0.000728219	0.991936	n.s.	0.0897386	-0.102788
2236	sp|Q08AD1|CAMP2_HUMAN	CAMSAP2	CAMP2_HUMAN Calmodulin-regulated spectrin-associated protein 2	0.00116641	-0.331018	17.4513	0.00813328	n.s.	0.00358459	-0.219887	17.1203	0.0260633	n.s.	17.2314	0.00469658	0.111131	0.0276657	n.s.	4.23415e-06	3.37763e-05	sig	0.0296156	-0.117894	17.3334	0.123561	n.s.	0.000362468	0.213124	0.00478474	n.s.	0.000115812	0.101993	0.00653732	n.s.	0.00563688	-0.269158	17.1822	0.0249789	n.s.	0.193026	0.0618602	0.330292	n.s.	0.235855	-0.0492706	0.334189	n.s.	0.0125411	-0.151264
5270	sp|Q9P1Y5-2|CAMP3_HUMAN	CAMSAP3	CAMP3_HUMAN Isoform 2 of Calmodulin-regulated spectrin-associated protein 3	0.119987	-0.1395	14.523	0.1831	n.s.	0.208651	-0.0975822	14.3835	0.319471	n.s.	14.4254	0.252642	0.0419174	0.355933	n.s.	0.000279056	0.000720664	sig	0.299287	-0.100398	14.4226	0.460627	n.s.	0.56216	0.0391012	0.629972	n.s.	0.96194	-0.00281628	0.973935	n.s.	0.00536736	-0.414435	14.1085	0.0243214	n.s.	0.00510032	-0.274936	0.0428788	n.s.	0.00150557	-0.316853	0.0164035	n.s.	0.00954963	-0.314037
3365	sp|Q86VP6|CAND1_HUMAN	CAND1	CAND1_HUMAN Cullin-associated NEDD8-dissociated protein 1	0.037136	-0.155913	21.455	0.0739965	n.s.	0.0283964	-0.176484	21.299	0.0808771	n.s.	21.2785	0.597905	-0.0205713	0.685927	n.s.	0.00486342	0.00754594	sig	0.904019	0.0078355	21.4628	0.941214	n.s.	0.0260364	0.163748	0.0553508	n.s.	0.0203311	0.184319	0.057378	n.s.	0.075058	-0.136869	21.3181	0.137953	n.s.	0.677136	0.019044	0.779153	n.s.	0.425446	0.0396153	0.528088	n.s.	0.0562926	-0.144704
479	sp|O75155|CAND2_HUMAN	CAND2	CAND2_HUMAN Cullin-associated NEDD8-dissociated protein 2	0.00620371	-0.270556	16.3331	0.0211197	n.s.	0.0197908	-0.185199	16.0625	0.0638108	n.s.	16.1479	0.0306289	0.0853567	0.0783372	n.s.	0.00121524	0.0023795	sig	0.220855	-0.0778632	16.2552	0.382639	n.s.	0.004648	0.192693	0.0176934	n.s.	0.024535	0.107336	0.064681	n.s.	0.0662217	-0.171175	16.1619	0.125565	n.s.	0.139297	0.0993806	0.267541	n.s.	0.800772	0.0140239	0.853629	n.s.	0.172482	-0.0933121
3834	sp|Q8WVQ1|CANT1_HUMAN	CANT1	CANT1_HUMAN Soluble calcium-activated nucleotidase 1	0.000898764	0.600994	16.0254	0.00713337	up	0.0390761	0.189478	16.6264	0.099832	n.s.	16.2149	0.000899783	-0.411517	0.0144526	n.s.	1.22547e-05	7.10004e-05	sig	0.30737	0.0727761	16.0982	0.468953	n.s.	0.000325872	-0.528218	0.00449931	n.s.	0.0367279	-0.116702	0.0844618	n.s.	0.00384404	0.558099	16.5835	0.0202521	n.s.	0.631282	-0.0428955	0.744643	n.s.	0.00932841	0.368621	0.0373578	n.s.	0.00341862	0.485323
1283	sp|P27824|CALX_HUMAN	CANX	CALX_HUMAN Calnexin	0.0761612	0.160866	20.6922	0.128095	n.s.	0.00563317	0.25577	20.8531	0.032862	n.s.	20.948	0.130912	0.094904	0.215831	n.s.	1.35386e-07	3.82111e-06	sig	0.0196132	0.228176	20.9204	0.101115	n.s.	0.343982	0.0673095	0.422108	n.s.	0.527529	-0.0275945	0.618269	n.s.	0.000259677	0.719051	21.4113	0.00857101	up	0.000805161	0.558184	0.0178734	n.s.	0.000247216	0.46328	0.0082787	n.s.	0.000772603	0.490875
2126	sp|Q01518|CAP1_HUMAN	CAP1	CAP1_HUMAN Adenylyl cyclase-associated protein 1	0.916673	0.00512849	23.3495	0.934168	n.s.	0.0137568	-0.126398	23.3546	0.0515946	n.s.	23.2231	0.0250527	-0.131526	0.0689037	n.s.	0.00703674	0.0103235	sig	0.271922	-0.0442432	23.3052	0.432465	n.s.	0.29936	-0.0493717	0.377272	n.s.	0.0217016	0.0821546	0.0597661	n.s.	0.609383	-0.0164574	23.333	0.696857	n.s.	0.594112	-0.0215859	0.714273	n.s.	0.0012334	0.10994	0.0147305	n.s.	0.274139	0.0277858
1463	sp|P40123|CAP2_HUMAN	CAP2	CAP2_HUMAN Adenylyl cyclase-associated protein 2	0.0669101	0.139541	17.5255	0.11562	n.s.	0.298585	-0.0712445	17.6651	0.415231	n.s.	17.4543	0.00298847	-0.210785	0.0222357	n.s.	0.000584889	0.00131113	sig	0.186765	-0.110525	17.415	0.346249	n.s.	0.00661623	-0.250066	0.0217391	n.s.	0.497282	-0.0392806	0.592202	n.s.	0.949785	0.00376892	17.5293	0.963857	n.s.	0.00633174	-0.135772	0.0471952	n.s.	0.087806	0.0750134	0.159347	n.s.	0.0789152	0.114294
884	sp|P07384|CAN1_HUMAN	CAPN1	CAN1_HUMAN Calpain-1 catalytic subunit	0.588009	0.114748	18.7887	0.657447	n.s.	0.11814	-0.372657	18.9034	0.211738	n.s.	18.416	0.0161521	-0.487405	0.0531934	n.s.	0.00146278	0.00277793	sig	0.242542	0.266308	19.055	0.404715	n.s.	0.314534	0.15156	0.392637	n.s.	0.00612532	0.638965	0.0290904	up	0.0345036	0.562364	19.3511	0.078655	n.s.	0.0139375	0.447615	0.0699469	n.s.	0.000552679	0.935021	0.0113525	up	0.0489503	0.296056
1112	sp|P17655|CAN2_HUMAN	CAPN2	CAN2_HUMAN Calpain-2 catalytic subunit	0.368761	0.0405225	16.7747	0.451393	n.s.	0.336475	-0.0382287	16.8152	0.454384	n.s.	16.7365	0.0465897	-0.0787512	0.102844	n.s.	0.00142927	0.00272389	sig	0.0114373	-0.177946	16.5968	0.0790757	n.s.	0.00300328	-0.218469	0.0137455	n.s.	0.00743029	-0.139717	0.0319732	n.s.	0.540617	-0.0349001	16.7398	0.636267	n.s.	0.188349	-0.0754226	0.325535	n.s.	0.94266	0.00332863	0.959661	n.s.	0.0400707	0.143046
258	sp|O15484|CAN5_HUMAN	CAPN5	CAN5_HUMAN Calpain-5	0.000184951	0.376444	16.9778	0.00376703	n.s.	0.149012	0.0987382	17.3542	0.249985	n.s.	17.0765	0.00938132	-0.277706	0.038677	n.s.	0.000721209	0.00155817	sig	0.000198685	0.370902	17.3487	0.0349206	n.s.	0.883039	-0.00554238	0.909746	n.s.	0.0100893	0.272164	0.0378477	n.s.	0.0162492	0.374454	17.3522	0.0472118	n.s.	0.984473	-0.00199087	0.989649	n.s.	0.061965	0.275715	0.124709	n.s.	0.972314	0.0035515
5889	sp|Q9Y6W3|CAN7_HUMAN	CAPN7	CAN7_HUMAN Calpain-7	0.0923324	-0.0703989	16.988	0.148509	n.s.	0.0604969	-0.0962773	16.9176	0.1349	n.s.	16.8917	0.401468	-0.0258783	0.509311	n.s.	0.051769	0.0609767	n.s.	0.0627195	-0.15373	16.8343	0.181424	n.s.	0.202345	-0.0833308	0.275069	n.s.	0.377079	-0.0574525	0.477961	n.s.	0.820454	-0.0180947	16.9699	0.868283	n.s.	0.498894	0.0523042	0.633585	n.s.	0.344001	0.0781825	0.448503	n.s.	0.193494	0.135635
819	sp|P04632|CPNS1_HUMAN	CAPNS1	CPNS1_HUMAN Calpain small subunit 1	0.937138	0.00482222	19.1001	0.950448	n.s.	0.233888	-0.120761	19.1049	0.346044	n.s.	18.9793	0.231271	-0.125583	0.332377	n.s.	0.0361951	0.0441053	sig	0.596079	-0.0282344	19.0719	0.725156	n.s.	0.573039	-0.0330566	0.640588	n.s.	0.332023	0.0925267	0.431085	n.s.	0.906621	0.00752209	19.1076	0.931672	n.s.	0.968479	0.00269987	0.980061	n.s.	0.230838	0.128283	0.328573	n.s.	0.563649	0.0357565
2494	sp|Q14444|CAPR1_HUMAN	CAPRIN1	CAPR1_HUMAN Caprin-1	0.00287429	-0.236332	22.0645	0.0133825	n.s.	0.0182668	-0.139468	21.8282	0.0608391	n.s.	21.9251	0.0206136	0.0968635	0.0610402	n.s.	1.13152e-07	3.3701e-06	sig	0.00819543	-0.181556	21.883	0.0699918	n.s.	0.117448	0.0547753	0.177219	n.s.	0.199208	-0.0420882	0.291461	n.s.	0.00054573	-0.375375	21.6892	0.0100452	n.s.	0.00722904	-0.139043	0.0499377	n.s.	0.000999864	-0.235907	0.0135611	n.s.	0.00252795	-0.193819
1758	sp|P52907|CAZA1_HUMAN	CAPZA1	CAZA1_HUMAN F-actin-capping protein subunit alpha-1	0.00313322	0.44458	19.8804	0.0140686	n.s.	0.015745	0.319422	20.325	0.0556761	n.s.	20.1998	0.0772448	-0.125158	0.14707	n.s.	0.000128412	0.000397856	sig	0.0488367	0.186027	20.0664	0.158696	n.s.	0.0010637	-0.258553	0.00759259	n.s.	0.0506546	-0.133395	0.106314	n.s.	0.913766	-0.00888975	19.8715	0.937168	n.s.	0.000794629	-0.453469	0.0177059	n.s.	0.00614888	-0.328312	0.0300945	n.s.	0.0119684	-0.194916
1568	sp|P47755|CAZA2_HUMAN	CAPZA2	CAZA2_HUMAN F-actin-capping protein subunit alpha-2	9.42382e-05	0.650098	18.2397	0.00295075	up	0.000734193	0.411627	18.8898	0.0128436	n.s.	18.6513	0.00036968	-0.238472	0.0112364	n.s.	1.94954e-05	9.69373e-05	sig	0.229592	-0.0804914	18.1592	0.39137	n.s.	6.2522e-05	-0.73059	0.00247045	down	0.000383938	-0.492118	0.00999331	n.s.	0.0651694	-0.159025	18.0806	0.124359	n.s.	8.43877e-05	-0.809124	0.00804914	down	0.000400483	-0.570652	0.0100155	n.s.	0.283107	-0.078534
1569	sp|P47756-2|CAPZB_HUMAN	CAPZB	CAPZB_HUMAN Isoform 2 of F-actin-capping protein subunit beta	0.404084	-0.0518193	19.2885	0.485423	n.s.	0.727955	-0.0222527	19.2367	0.799739	n.s.	19.2663	0.308222	0.0295667	0.41623	n.s.	0.150846	0.16318	n.s.	0.46746	-0.0441169	19.2444	0.619552	n.s.	0.507121	0.00770244	0.580925	n.s.	0.414092	-0.0218642	0.513994	n.s.	0.626402	-0.0316161	19.2569	0.711039	n.s.	0.485575	0.0202033	0.621465	n.s.	0.796789	-0.0093634	0.850147	n.s.	0.643865	0.0125008
5690	sp|Q9Y2V2|CHSP1_HUMAN	CARHSP1	CHSP1_HUMAN Calcium-regulated heat stable protein 1	0.00188803	-0.364106	15.7518	0.0106121	n.s.	0.0071457	-0.297307	15.3876	0.0367325	n.s.	15.4544	0.108207	0.0667996	0.188187	n.s.	3.03055e-05	0.00013111	sig	0.604921	0.0362379	15.788	0.733354	n.s.	0.000690983	0.400344	0.00634955	n.s.	0.00308507	0.333544	0.0209693	n.s.	0.266072	-0.0732394	15.6785	0.364626	n.s.	0.000531457	0.290867	0.0144493	n.s.	0.00595767	0.224067	0.0295738	n.s.	0.093747	-0.109477
3443	sp|Q8IW45-2|NNRD_HUMAN	CARKD	NNRD_HUMAN Isoform 2 of ATP-dependent (S)-NAD(P)H-hydrate dehydratase	0.0450703	-0.103247	16.0117	0.0850738	n.s.	0.0780447	-0.135541	15.9084	0.159983	n.s.	15.8761	0.538224	-0.0322934	0.635722	n.s.	0.00585235	0.00883292	sig	0.309325	0.0574381	16.0691	0.470336	n.s.	0.0132207	0.160685	0.0339907	n.s.	0.0304557	0.192979	0.0744682	n.s.	0.844154	0.0096253	16.0213	0.882883	n.s.	0.0273156	0.112873	0.101632	n.s.	0.0603251	0.145166	0.12218	n.s.	0.370879	-0.0478128
3389	sp|Q86X55|CARM1_HUMAN	CARM1	CARM1_HUMAN Histone-arginine methyltransferase CARM1	0.95562	0.00435172	21.5093	0.966382	n.s.	0.485995	-0.0485436	21.5136	0.593169	n.s.	21.4607	0.265702	-0.0528953	0.369849	n.s.	0.26027	0.272934	n.s.	0.227155	0.0964303	21.6057	0.38886	n.s.	0.123701	0.0920786	0.184691	n.s.	0.00763294	0.144974	0.0324537	n.s.	0.390232	-0.0681422	21.4411	0.493376	n.s.	0.233723	-0.072494	0.375509	n.s.	0.613501	-0.0195986	0.697664	n.s.	0.0187064	-0.164573
1623	sp|P49589-3|SYCC_HUMAN	CARS	SYCC_HUMAN Isoform 3 of Cysteine--tRNA ligase, cytoplasmic	0.46665	-0.0300601	18.9045	0.546329	n.s.	0.0189603	-0.12276	18.8744	0.0620527	n.s.	18.7817	0.0396957	-0.0927004	0.0928343	n.s.	0.00678121	0.010023	sig	0.173584	0.0947526	18.9992	0.330283	n.s.	0.091853	0.124813	0.145701	n.s.	0.0150408	0.217513	0.047606	n.s.	0.316605	0.0632217	18.9677	0.418026	n.s.	0.162047	0.0932818	0.296802	n.s.	0.0219332	0.185982	0.0625653	n.s.	0.6743	-0.0315309
4892	sp|Q9HA77|SYCM_HUMAN	CARS2	SYCM_HUMAN Probable cysteine--tRNA ligase, mitochondrial	0.00840018	-0.227399	17.2274	0.0258514	n.s.	0.125017	-0.0635336	17	0.220652	n.s.	17.1639	0.0165885	0.163865	0.054039	n.s.	0.0020449	0.00365615	sig	0.629426	0.0193831	17.2468	0.753049	n.s.	0.00531089	0.246782	0.0190235	n.s.	0.0490299	0.0829167	0.103823	n.s.	0.243271	-0.0679497	17.1595	0.339743	n.s.	0.0457191	0.159449	0.138204	n.s.	0.925501	-0.00441611	0.9474	n.s.	0.140817	-0.0873328
229	sp|O15234|CASC3_HUMAN	CASC3	CASC3_HUMAN Protein CASC3	0.0186036	-0.366033	15.7895	0.0444432	n.s.	0.278344	-0.0724919	15.4235	0.39411	n.s.	15.717	0.0310283	0.293542	0.0790136	n.s.	0.000679612	0.00148145	sig	0.42308	-0.0448092	15.7447	0.579389	n.s.	0.0196944	0.321224	0.0452422	n.s.	0.513779	0.0276826	0.606486	n.s.	0.00476363	-0.278628	15.5109	0.0228113	n.s.	0.360161	0.0874057	0.505009	n.s.	0.0051737	-0.206136	0.0276506	n.s.	0.00059575	-0.233818
3091	sp|Q6P4E1-4|CASC4_HUMAN	CASC4	CASC4_HUMAN Isoform 4 of Protein CASC4	0.0143313	0.39482	17.3142	0.0370116	n.s.	0.818683	-0.0253493	17.709	0.870534	n.s.	17.2888	0.00224464	-0.420169	0.0194444	n.s.	1.28279e-06	1.54765e-05	sig	0.591505	-0.06479	17.2494	0.722409	n.s.	0.00321447	-0.45961	0.014221	n.s.	0.660665	-0.0394407	0.737154	n.s.	0.00203261	0.653223	17.9674	0.0156866	up	0.00196944	0.258403	0.0269581	n.s.	0.000233798	0.678572	0.00813527	up	0.000447151	0.718013
178	sp|O14936|CSKP_HUMAN	CASK	CSKP_HUMAN Peripheral plasma membrane protein CASK	0.836129	-0.0123137	19.6098	0.867431	n.s.	0.827661	0.00961589	19.5974	0.877087	n.s.	19.6194	0.601604	0.0219296	0.689292	n.s.	0.339401	0.351561	n.s.	0.218246	-0.0724655	19.5373	0.379339	n.s.	0.273921	-0.0601518	0.35111	n.s.	0.0483722	-0.0820814	0.102834	n.s.	0.360304	-0.0553439	19.5544	0.462235	n.s.	0.451284	-0.0430302	0.590859	n.s.	0.14158	-0.0649598	0.226407	n.s.	0.722368	0.0171216
3858	sp|Q8WXD9|CSKI1_HUMAN	CASKIN1	CSKI1_HUMAN Caskin-1	0.236068	0.0762007	14.5154	0.314139	n.s.	0.478679	-0.0447181	14.5916	0.586669	n.s.	14.4707	0.094612	-0.120919	0.170705	n.s.	0.0562552	0.0657244	n.s.	0.0780461	-0.129536	14.3859	0.205021	n.s.	0.0178775	-0.205736	0.0420834	n.s.	0.202608	-0.0848176	0.295123	n.s.	0.276773	-0.112503	14.4029	0.3753	n.s.	0.099259	-0.188704	0.218997	n.s.	0.492658	-0.0677851	0.590758	n.s.	0.856635	0.0170324
3859	sp|Q8WXE0|CSKI2_HUMAN	CASKIN2	CSKI2_HUMAN Caskin-2	0.000959707	-0.674773	21.525	0.00735858	down	0.00669998	-0.384908	20.8503	0.0358029	n.s.	21.1401	0.0174828	0.289865	0.0554122	n.s.	2.48529e-06	2.33444e-05	sig	0.936504	0.00493407	21.53	0.962987	n.s.	0.000297992	0.679707	0.00430781	up	0.00191757	0.389842	0.0169153	n.s.	0.00318748	-0.483543	21.0415	0.0186497	n.s.	0.065721	0.19123	0.170055	n.s.	0.248288	-0.0986356	0.347486	n.s.	0.000964152	-0.488477
1509	sp|P42574|CASP3_HUMAN	CASP3	CASP3_HUMAN Caspase-3	0.0806363	-0.130336	19.1448	0.133949	n.s.	0.00375572	-0.34889	19.0145	0.0266269	n.s.	18.7959	0.00487982	-0.218554	0.028053	n.s.	1.09586e-05	6.57402e-05	sig	0.463431	-0.0614376	19.0834	0.615864	n.s.	0.333899	0.0688987	0.411635	n.s.	0.0109943	0.287453	0.0395	n.s.	0.00376511	-0.306972	18.8379	0.0200862	n.s.	0.00303076	-0.176636	0.0332758	n.s.	0.242801	0.0419181	0.341987	n.s.	0.0133842	-0.245535
1827	sp|P55212|CASP6_HUMAN	CASP6	CASP6_HUMAN Caspase-6	0.129284	0.198717	17.5754	0.193564	n.s.	0.0703155	-0.260315	17.7741	0.149376	n.s.	17.3151	0.000485055	-0.459031	0.0119682	n.s.	0.0131127	0.0177603	sig	0.360115	0.10602	17.6814	0.520967	n.s.	0.0567708	-0.0926969	0.0993154	n.s.	0.000816146	0.366335	0.0120205	n.s.	0.731843	0.0440343	17.6194	0.800154	n.s.	0.0947324	-0.154683	0.213168	n.s.	0.0145457	0.304349	0.0487077	n.s.	0.417474	-0.0619856
1171	sp|P20810-6|ICAL_HUMAN	CAST	ICAL_HUMAN Isoform 6 of Calpastatin	0.00356636	-0.411526	18.5289	0.0151308	n.s.	0.0178364	-0.251926	18.1173	0.0599639	n.s.	18.2769	0.0420215	0.1596	0.095928	n.s.	0.000127991	0.000396878	sig	0.13394	-0.177911	18.351	0.281112	n.s.	0.0563639	0.233615	0.0987784	n.s.	0.439054	0.0740147	0.53766	n.s.	0.0046121	-0.512277	18.0166	0.0224617	n.s.	0.286577	-0.100751	0.433633	n.s.	0.0316121	-0.260351	0.0785596	n.s.	0.0343403	-0.334366
3354	sp|Q86V15|CASZ1_HUMAN	CASZ1	CASZ1_HUMAN Zinc finger protein castor homolog 1	0.19465	-0.131513	16.497	0.26855	n.s.	0.7332	-0.0276291	16.3655	0.804606	n.s.	16.4694	0.118167	0.103884	0.200393	n.s.	0.00112119	0.00222702	sig	0.158223	0.144453	16.6415	0.313118	n.s.	0.0119258	0.275966	0.0316396	n.s.	0.0270812	0.172082	0.0691149	n.s.	0.0748345	0.178859	16.6759	0.137747	n.s.	0.00370638	0.310372	0.0367968	n.s.	0.00385111	0.206488	0.0238119	n.s.	0.522752	0.0344065
805	sp|P04040|CATA_HUMAN	CAT	CATA_HUMAN Catalase	0.00082485	1.47518	18.6379	0.00687231	up	0.0113663	1.30878	20.1131	0.047341	up	19.9467	0.587571	-0.166395	0.677008	n.s.	1.74992e-05	8.95665e-05	sig	0.00614069	0.703934	19.3419	0.0646464	n.s.	0.00167613	-0.771244	0.00977795	down	0.0857466	-0.604849	0.155193	n.s.	0.00056656	1.53788	20.1758	0.0101033	up	0.651478	0.0626996	0.759203	n.s.	0.455513	0.229095	0.556894	n.s.	0.000688556	0.833944
310	sp|O43439-4|MTG8R_HUMAN	CBFA2T2	MTG8R_HUMAN Isoform 4 of Protein CBFA2T2	0.0523957	-0.061451	16.8391	0.0957009	n.s.	0.00242024	0.252473	16.7776	0.0209036	n.s.	17.0915	0.00054336	0.313924	0.0126007	n.s.	0.000113736	0.000361069	sig	0.00252421	-0.232474	16.6066	0.0517388	n.s.	0.00365602	-0.171023	0.0153474	n.s.	0.000282531	-0.484947	0.00891644	n.s.	0.0199038	-0.193625	16.6454	0.0539437	n.s.	0.0497827	-0.132173	0.144685	n.s.	0.00133616	-0.446098	0.0153181	n.s.	0.513454	0.0388494
464	sp|O75081|MTG16_HUMAN	CBFA2T3	MTG16_HUMAN Protein CBFA2T3	0.20321	-0.150672	16.2627	0.277901	n.s.	0.316257	0.122247	16.1121	0.4329	n.s.	16.385	0.0168521	0.272918	0.054432	n.s.	0.0143413	0.019244	sig	0.113136	-0.240527	16.0222	0.252778	n.s.	0.358347	-0.0898549	0.43722	n.s.	0.0190191	-0.362773	0.0549758	n.s.	0.158292	-0.177197	16.0855	0.242931	n.s.	0.690506	-0.0265249	0.7888	n.s.	0.0152355	-0.299443	0.0499177	n.s.	0.521543	0.06333
2443	sp|Q13951-2|PEBB_HUMAN	CBFB	PEBB_HUMAN Isoform 2 of Core-binding factor subunit beta	0.0389427	-0.306968	15.2319	0.0766316	n.s.	0.347872	-0.0941773	14.9249	0.465216	n.s.	15.1377	0.16002	0.212791	0.249917	n.s.	0.0470915	0.0559229	n.s.	0.271558	-0.054211	15.1777	0.432232	n.s.	0.0579548	0.252757	0.101029	n.s.	0.652625	0.0399663	0.729969	n.s.	0.0798926	-0.189467	15.0424	0.144499	n.s.	0.376716	0.117502	0.521438	n.s.	0.425394	-0.0952895	0.528088	n.s.	0.142419	-0.135256
1201	sp|P22681|CBL_HUMAN	CBL	CBL_HUMAN E3 ubiquitin-protein ligase CBL	0.00294628	-0.201361	18.1443	0.0135684	n.s.	0.00122374	-0.257515	17.943	0.0156994	n.s.	17.8868	0.128425	-0.0561533	0.212295	n.s.	1.0237e-06	1.33059e-05	sig	0.00813414	-0.158296	17.986	0.06977	n.s.	0.228356	0.043065	0.30311	n.s.	0.0319423	0.0992182	0.076773	n.s.	0.0120051	-0.173604	17.9707	0.0395082	n.s.	0.506318	0.0277571	0.640188	n.s.	0.094133	0.0839104	0.167646	n.s.	0.715469	-0.0153079
2335	sp|Q13191|CBLB_HUMAN	CBLB	CBLB_HUMAN E3 ubiquitin-protein ligase CBL-B	0.765862	-0.00875429	18.891	0.811887	n.s.	0.0318647	-0.133128	18.8822	0.086931	n.s.	18.7579	0.0291431	-0.124374	0.0756598	n.s.	0.00152312	0.00288051	sig	0.884427	-0.00953373	18.8814	0.9282	n.s.	0.990106	-0.000779443	0.993291	n.s.	0.136941	0.123594	0.218361	n.s.	0.069577	0.0912411	18.9822	0.13046	n.s.	0.0380435	0.0999954	0.124097	n.s.	0.0075047	0.224369	0.0333436	n.s.	0.191098	0.100775
3207	sp|Q75N03|HAKAI_HUMAN	CBLL1	HAKAI_HUMAN E3 ubiquitin-protein ligase Hakai	0.965769	0.0029507	17.6382	0.974075	n.s.	0.142625	0.113698	17.6411	0.242657	n.s.	17.7518	0.00878042	0.110747	0.0374846	n.s.	0.0812742	0.0916325	n.s.	0.967286	-0.00281427	17.6353	0.978011	n.s.	0.848462	-0.00576497	0.881633	n.s.	0.00694944	-0.116512	0.0307154	n.s.	0.678308	-0.0439065	17.5942	0.754991	n.s.	0.586934	-0.0468572	0.708072	n.s.	0.112233	-0.157605	0.190222	n.s.	0.631759	-0.0410923
1080	sp|P16152|CBR1_HUMAN	CBR1	CBR1_HUMAN Carbonyl reductase [NADPH] 1	0.621936	-0.0382593	18.1644	0.687983	n.s.	0.951072	-0.00474501	18.1261	0.963755	n.s.	18.1596	0.525681	0.0335143	0.623267	n.s.	0.431206	0.441256	n.s.	0.813724	-0.0203062	18.1441	0.884619	n.s.	0.778512	0.0179531	0.822356	n.s.	0.810691	-0.0155612	0.857265	n.s.	0.201783	-0.116435	18.048	0.295083	n.s.	0.218455	-0.0781756	0.359477	n.s.	0.111545	-0.11169	0.189313	n.s.	0.214031	-0.0961287
1409	sp|P35520-2|CBS_HUMAN	CBS	CBS_HUMAN Isoform 2 of Cystathionine beta-synthase	0.000571887	0.466103	16.5008	0.00577107	n.s.	0.0331223	0.24027	16.9669	0.089113	n.s.	16.7411	0.0306714	-0.225834	0.0783569	n.s.	5.20904e-06	3.90315e-05	sig	0.0526435	-0.207402	16.2934	0.165351	n.s.	0.000647952	-0.673505	0.00609589	down	0.00805411	-0.447672	0.0334057	n.s.	0.053833	0.135214	16.636	0.108749	n.s.	0.00115781	-0.330889	0.0213945	n.s.	0.213941	-0.105056	0.309804	n.s.	0.00893164	0.342616
2078	sp|P83916|CBX1_HUMAN	CBX1	CBX1_HUMAN Chromobox protein homolog 1	0.0534841	-0.102693	20.8483	0.0972096	n.s.	0.0778455	0.128791	20.7456	0.159761	n.s.	20.977	0.0054192	0.231484	0.0297767	n.s.	0.00299772	0.00499507	sig	0.187543	0.134221	20.9825	0.347256	n.s.	0.0372526	0.236913	0.0722737	n.s.	0.953016	0.00542958	0.968208	n.s.	0.0131564	-0.224657	20.6236	0.0414557	n.s.	0.0380094	-0.121965	0.124054	n.s.	0.00324389	-0.353448	0.0220421	n.s.	0.0137239	-0.358878
2533	sp|Q14781|CBX2_HUMAN	CBX2	CBX2_HUMAN Chromobox protein homolog 2	0.827008	-0.0160227	17.9567	0.860849	n.s.	0.147974	0.132907	17.9407	0.248773	n.s.	18.0896	0.060225	0.14893	0.123215	n.s.	2.50825e-05	0.000114852	sig	0.00472617	0.457834	18.4146	0.0610222	n.s.	0.00191099	0.473856	0.0104541	n.s.	0.0102606	0.324926	0.0382	n.s.	0.0138912	0.366317	18.3231	0.0428596	n.s.	0.00660067	0.38234	0.0482426	n.s.	0.0417804	0.23341	0.0946968	n.s.	0.341862	-0.0915163
2332	sp|Q13185|CBX3_HUMAN	CBX3	CBX3_HUMAN Chromobox protein homolog 3	0.0378804	-0.33081	16.4557	0.0750614	n.s.	0.63269	-0.0459826	16.1249	0.720313	n.s.	16.4097	0.0109262	0.284828	0.0420792	n.s.	0.00568562	0.00862615	sig	0.647354	-0.048145	16.4076	0.764924	n.s.	0.0195537	0.282665	0.0450077	n.s.	0.961821	-0.00216234	0.973935	n.s.	0.0373459	-0.273137	16.1826	0.083308	n.s.	0.414929	0.057673	0.556715	n.s.	0.000104357	-0.227155	0.00600509	n.s.	0.00608901	-0.224992
1535	sp|P45973|CBX5_HUMAN	CBX5	CBX5_HUMAN Chromobox protein homolog 5	0.880992	-0.0173107	18.8218	0.90622	n.s.	0.28115	0.154765	18.8044	0.397099	n.s.	18.9765	0.0697542	0.172076	0.136919	n.s.	0.160415	0.172838	n.s.	0.573281	-0.0739974	18.7478	0.707183	n.s.	0.422435	-0.0566866	0.499157	n.s.	0.0597423	-0.228763	0.119303	n.s.	0.569799	0.0876067	18.9094	0.662456	n.s.	0.342546	0.104917	0.489854	n.s.	0.590113	-0.0671585	0.679146	n.s.	0.219209	0.161604
4926	sp|Q9HC52|CBX8_HUMAN	CBX8	CBX8_HUMAN Chromobox protein homolog 8	0.570052	-0.0250953	18.0749	0.64185	n.s.	0.527541	0.0209953	18.0498	0.629501	n.s.	18.0959	0.288455	0.0460907	0.395027	n.s.	0.0197815	0.0256553	sig	0.7904	-0.00998139	18.0649	0.868019	n.s.	0.734801	0.015114	0.785281	n.s.	0.383836	-0.0309767	0.484971	n.s.	0.0259562	-0.105158	17.9697	0.0646925	n.s.	0.101161	-0.0800625	0.220841	n.s.	0.00880613	-0.126153	0.0363468	n.s.	0.0400784	-0.0951764
3075	sp|Q6P1N0|C2D1A_HUMAN	CC2D1A	C2D1A_HUMAN Coiled-coil and C2 domain-containing protein 1A	0.0199786	-0.117661	17.0455	0.0465732	n.s.	0.00260325	-0.12958	16.9278	0.0217727	n.s.	16.9159	0.755288	-0.0119193	0.815536	n.s.	0.00362425	0.00587232	sig	0.0283567	-0.0708703	16.9746	0.120827	n.s.	0.271018	0.0467902	0.348141	n.s.	0.0962838	0.0587095	0.168291	n.s.	0.00258474	-0.0963249	16.9492	0.0169654	n.s.	0.556098	0.0213356	0.682683	n.s.	0.209815	0.0332549	0.305471	n.s.	0.344942	-0.0254546
2900	sp|Q5T0F9|C2D1B_HUMAN	CC2D1B	C2D1B_HUMAN Coiled-coil and C2 domain-containing protein 1B	0.000751597	0.337012	15.0696	0.00660527	n.s.	0.148988	0.0787175	15.4067	0.249985	n.s.	15.1484	0.00473776	-0.258295	0.0276657	n.s.	0.000102493	0.000334146	sig	0.209189	-0.123392	14.9463	0.369227	n.s.	0.00522335	-0.460404	0.0188372	n.s.	0.0807023	-0.20211	0.148732	n.s.	0.000870569	0.243341	15.313	0.0111558	n.s.	0.0332619	-0.0936708	0.114885	n.s.	0.0129985	0.164624	0.0452923	n.s.	0.0100237	0.366734
3471	sp|Q8IX12|CCAR1_HUMAN	CCAR1	CCAR1_HUMAN Cell division cycle and apoptosis regulator protein 1	0.00109304	-0.114873	20.4272	0.00786712	n.s.	0.00385901	0.0471624	20.3123	0.0268455	n.s.	20.4743	0.000287182	0.162036	0.0101483	n.s.	0.00727563	0.0106109	sig	0.0770424	0.0767277	20.5039	0.203489	n.s.	0.00502437	0.191601	0.0184557	n.s.	0.413154	0.0295653	0.513405	n.s.	0.617409	-0.0321433	20.395	0.703863	n.s.	0.243177	0.0827299	0.386357	n.s.	0.253037	-0.0793057	0.351971	n.s.	0.180767	-0.108871
3545	sp|Q8N163|CCAR2_HUMAN	CCAR2	CCAR2_HUMAN Cell cycle and apoptosis regulator protein 2	0.0174251	-0.234462	19.864	0.0424491	n.s.	0.475716	-0.0334495	19.6296	0.584176	n.s.	19.8306	0.0164903	0.201013	0.0538501	n.s.	0.000219636	0.000597149	sig	0.702165	-0.0197606	19.8443	0.804511	n.s.	0.0178322	0.214702	0.0420244	n.s.	0.720598	0.0136889	0.786409	n.s.	0.00242896	-0.293021	19.571	0.0165857	n.s.	0.314802	-0.0585588	0.46184	n.s.	0.000802821	-0.259572	0.0125549	n.s.	0.00165481	-0.273261
2720	sp|Q16773|KAT1_HUMAN	CCBL1	KAT1_HUMAN Kynurenine--oxoglutarate transaminase 1	0.137377	-0.157131	17.384	0.202748	n.s.	0.0407281	-0.263139	17.2269	0.102591	n.s.	17.1209	0.0146569	-0.106008	0.0501796	n.s.	0.00194481	0.00350362	sig	0.438568	-0.0730223	17.311	0.592052	n.s.	0.000836544	0.0841083	0.00696911	n.s.	0.00197907	0.190117	0.0171741	n.s.	0.198209	-0.134669	17.2494	0.290814	n.s.	0.374665	0.0224614	0.519813	n.s.	0.0184222	0.12847	0.0564781	n.s.	0.0570453	-0.061647
3166	sp|Q6YP21|KAT3_HUMAN	CCBL2	KAT3_HUMAN Kynurenine--oxoglutarate transaminase 3	0.352462	0.0760453	18.7123	0.434764	n.s.	0.139569	-0.122918	18.7884	0.2386	n.s.	18.5894	0.013424	-0.198963	0.0474882	n.s.	0.00382894	0.00614518	sig	0.424248	0.0555482	18.7679	0.580051	n.s.	0.641382	-0.020497	0.704237	n.s.	0.00391925	0.178466	0.0232811	n.s.	0.0688212	0.151864	18.8642	0.129288	n.s.	0.124695	0.075819	0.251299	n.s.	0.000568901	0.274782	0.0113525	n.s.	0.00248625	0.096316
5148	sp|Q9NWR8|MCUB_HUMAN	CCDC109B	MCUB_HUMAN Mitochondrial calcium uniporter regulatory subunit MCUb	0.00826435	0.403267	15.3725	0.0255518	n.s.	0.0189013	0.301927	15.7757	0.0619021	n.s.	15.6744	0.0345265	-0.10134	0.0846313	n.s.	1.8627e-05	9.3261e-05	sig	0.00499234	0.443402	15.8159	0.0615169	n.s.	0.279776	0.0401356	0.357567	n.s.	0.00237801	0.141475	0.0185453	n.s.	0.00542674	0.581333	15.9538	0.0244015	n.s.	0.0839072	0.178066	0.197662	n.s.	0.0193168	0.279406	0.0580583	n.s.	0.134834	0.137931
3816	sp|Q8WUD4|CCD12_HUMAN	CCDC12	CCD12_HUMAN Coiled-coil domain-containing protein 12	0.00348939	-0.226568	18.9213	0.0149461	n.s.	0.129782	0.0746169	18.6947	0.226507	n.s.	18.9959	0.00143999	0.301185	0.0168606	n.s.	0.00200562	0.00359133	sig	0.0280173	0.317921	19.2392	0.1204	n.s.	0.00441791	0.544489	0.0171803	n.s.	0.0626171	0.243304	0.123505	n.s.	0.450201	-0.0676385	18.8536	0.550401	n.s.	0.119797	0.15893	0.244881	n.s.	0.156803	-0.142255	0.244829	n.s.	0.0312582	-0.385559
4072	sp|Q96CT7|CC124_HUMAN	CCDC124	CC124_HUMAN Coiled-coil domain-containing protein 124	0.0171469	-0.308549	17.5053	0.0419265	n.s.	0.011749	-0.169316	17.1968	0.0478601	n.s.	17.336	0.150273	0.139232	0.238785	n.s.	0.00160203	0.00300196	sig	0.753341	-0.0206266	17.4847	0.842585	n.s.	0.0348724	0.287922	0.0685762	n.s.	0.0714581	0.148689	0.136296	n.s.	0.00395481	-0.264028	17.2413	0.0205526	n.s.	0.613156	0.0445208	0.729554	n.s.	0.0969779	-0.0947116	0.171068	n.s.	0.019804	-0.243401
4198	sp|Q96JG6|CC132_HUMAN	CCDC132	CC132_HUMAN Coiled-coil domain-containing protein 132	0.450418	0.0933678	17.9317	0.530108	n.s.	0.0562255	-0.315919	18.0251	0.127926	n.s.	17.6158	0.00339287	-0.409287	0.0238164	n.s.	0.00696768	0.0102551	sig	0.963174	-0.00584026	17.9259	0.976749	n.s.	0.208302	-0.0992081	0.281359	n.s.	0.0159554	0.310079	0.0492797	n.s.	0.216392	0.202233	18.134	0.310471	n.s.	0.321255	0.108865	0.468523	n.s.	0.00763127	0.518151	0.0336196	n.s.	0.117179	0.208073
4816	sp|Q9H6E4|CC134_HUMAN	CCDC134	CC134_HUMAN Coiled-coil domain-containing protein 134	0.00594657	0.214949	18.0602	0.0205943	n.s.	0.00214514	0.28437	18.2751	0.0198811	n.s.	18.3445	0.223442	0.0694213	0.323641	n.s.	0.000310385	0.000785841	sig	0.054497	0.175167	18.2353	0.168459	n.s.	0.601135	-0.039782	0.665346	n.s.	0.194994	-0.109203	0.286781	n.s.	0.00878749	0.33073	18.3909	0.0322167	n.s.	0.193037	0.115782	0.330292	n.s.	0.565566	0.0463602	0.657793	n.s.	0.158836	0.155564
4817	sp|Q9H6E4|CC134_HUMAN	CCDC134	CC134_HUMAN Coiled-coil domain-containing protein 134	0.00594657	0.214949	18.0602	0.0205943	n.s.	0.00214514	0.28437	18.2751	0.0198811	n.s.	18.3445	0.223442	0.0694213	0.323641	n.s.	0.000310385	0.000785841	sig	0.054497	0.175167	18.2353	0.168459	n.s.	0.601135	-0.039782	0.665346	n.s.	0.194994	-0.109203	0.286781	n.s.	0.00878749	0.33073	18.3909	0.0322167	n.s.	0.193037	0.115782	0.330292	n.s.	0.565566	0.0463602	0.657793	n.s.	0.158836	0.155564
3183	sp|Q6ZUS6-5|CC149_HUMAN	CCDC149	CC149_HUMAN Isoform 5 of Coiled-coil domain-containing protein 149	0.19665	-0.0890258	17.2847	0.270491	n.s.	0.0948201	-0.0940201	17.1957	0.181639	n.s.	17.1907	0.93642	-0.00499434	0.955331	n.s.	0.000927931	0.00191338	sig	0.0191241	-0.202012	17.0827	0.0997582	n.s.	0.164722	-0.112986	0.232343	n.s.	0.118991	-0.107992	0.196945	n.s.	0.00126692	-0.263895	17.0208	0.0128039	n.s.	0.0275556	-0.174869	0.102259	n.s.	0.00819015	-0.169875	0.0348285	n.s.	0.25576	-0.0618829
5249	sp|Q9P0B6|CC167_HUMAN	CCDC167	CC167_HUMAN Coiled-coil domain-containing protein 167	0.440307	0.0963125	15.5367	0.521419	n.s.	0.0919559	0.157428	15.633	0.178061	n.s.	15.6941	0.522907	0.0611155	0.621221	n.s.	0.056867	0.0663467	n.s.	0.785903	-0.0252802	15.5114	0.864817	n.s.	0.293434	-0.121593	0.371462	n.s.	0.0224005	-0.182708	0.0608747	n.s.	0.0292262	0.245522	15.7822	0.0705309	n.s.	0.170597	0.14921	0.30557	n.s.	0.0129662	0.0880941	0.0452329	n.s.	0.00739406	0.270802
3508	sp|Q8IYT3|CC170_HUMAN	CCDC170	CC170_HUMAN Coiled-coil domain-containing protein 170	0.118191	0.224949	16.3141	0.181013	n.s.	0.929138	0.0130798	16.5391	0.948502	n.s.	16.3272	0.0970582	-0.211869	0.173638	n.s.	0.00016705	0.000485376	sig	0.0220985	0.411154	16.7253	0.106588	n.s.	0.0323492	0.186205	0.064753	n.s.	0.0152948	0.398074	0.0480404	n.s.	0.0332182	0.339154	16.6533	0.0764303	n.s.	0.0564888	0.114205	0.155508	n.s.	0.0222533	0.326074	0.0630736	n.s.	0.165269	-0.0719997
3113	sp|Q6PII3|CC174_HUMAN	CCDC174	CC174_HUMAN Coiled-coil domain-containing protein 174	0.0197225	-0.343364	16.4715	0.0462219	n.s.	0.362345	-0.069026	16.1281	0.479593	n.s.	16.4025	0.0471598	0.274338	0.103601	n.s.	0.000521003	0.00119597	sig	0.0395716	0.140108	16.6116	0.142342	n.s.	0.00448232	0.483472	0.0173384	n.s.	0.0210301	0.209134	0.0585095	n.s.	0.0288548	-0.192625	16.2789	0.0698622	n.s.	0.170996	0.150738	0.306063	n.s.	0.134985	-0.123599	0.21832	n.s.	0.00178564	-0.332734
5005	sp|Q9NQR7|CC177_HUMAN	CCDC177	CC177_HUMAN Coiled-coil domain-containing protein 177	0.474216	-0.0807466	15.0515	0.552957	n.s.	0.767299	0.0328066	14.9707	0.83019	n.s.	15.0843	0.105538	0.113553	0.184249	n.s.	0.403678	0.414518	n.s.	0.577803	-0.0621637	14.9893	0.710949	n.s.	0.742978	0.0185829	0.792162	n.s.	0.160786	-0.0949703	0.247463	n.s.	0.761753	0.0312731	15.0827	0.824642	n.s.	0.0453888	0.11202	0.137787	n.s.	0.972739	-0.00153355	0.979515	n.s.	0.0801139	0.0934368
436	sp|O60826|CCD22_HUMAN	CCDC22	CCD22_HUMAN Coiled-coil domain-containing protein 22	0.329433	-0.0576725	17.2208	0.410803	n.s.	0.542968	-0.033435	17.1631	0.642862	n.s.	17.1874	0.284441	0.0242375	0.390159	n.s.	0.424556	0.434751	n.s.	0.930998	0.00457067	17.2254	0.959582	n.s.	0.0240669	0.0622432	0.052289	n.s.	0.0333973	0.0380057	0.079115	n.s.	0.292765	-0.122103	17.0987	0.392795	n.s.	0.511827	-0.0644308	0.645447	n.s.	0.373844	-0.0886683	0.477229	n.s.	0.224415	-0.126674
3384	sp|Q86WR0|CCD25_HUMAN	CCDC25	CCD25_HUMAN Coiled-coil domain-containing protein 25	0.0583783	0.153375	16.5505	0.103875	n.s.	0.0116425	0.210494	16.7039	0.0476756	n.s.	16.761	0.231866	0.0571191	0.332995	n.s.	0.00486186	0.0075455	sig	0.974001	0.00192844	16.5524	0.983124	n.s.	0.0377958	-0.151447	0.0730168	n.s.	0.00462208	-0.208566	0.0252001	n.s.	0.181143	-0.0992114	16.4513	0.270369	n.s.	0.0106768	-0.252587	0.0614385	n.s.	0.00228191	-0.309706	0.0189896	n.s.	0.129045	-0.10114
4242	sp|Q96MW1|CCD43_HUMAN	CCDC43	CCD43_HUMAN Coiled-coil domain-containing protein 43	0.0119273	-0.186882	14.9516	0.0326008	n.s.	0.050597	-0.129798	14.7647	0.118688	n.s.	14.8218	0.284239	0.057084	0.389973	n.s.	0.0019055	0.00345153	sig	0.0886567	-0.0846416	14.8669	0.219953	n.s.	0.0501565	0.10224	0.0901387	n.s.	0.339629	0.0451564	0.438559	n.s.	0.00420466	-0.280528	14.671	0.0212454	n.s.	0.117428	-0.0936458	0.241759	n.s.	0.0415483	-0.15073	0.0943151	n.s.	0.0100672	-0.195886
4016	sp|Q96A33|CCD47_HUMAN	CCDC47	CCD47_HUMAN Coiled-coil domain-containing protein 47	0.13574	0.173718	18.0397	0.200731	n.s.	0.0353225	0.250355	18.2134	0.0928822	n.s.	18.29	0.291924	0.0766363	0.398947	n.s.	9.73282e-05	0.000322271	sig	0.0917023	0.166685	18.2064	0.224493	n.s.	0.908061	-0.00703309	0.929869	n.s.	0.0573475	-0.0836694	0.115651	n.s.	0.00588651	0.411273	18.451	0.0257486	n.s.	0.0158384	0.237555	0.0753406	n.s.	0.00996365	0.160918	0.0388417	n.s.	0.00039263	0.244588
3437	sp|Q8IVM0-2|CCD50_HUMAN	CCDC50	CCD50_HUMAN Isoform 2 of Coiled-coil domain-containing protein 50	0.0110158	-0.305701	18.9151	0.0308411	n.s.	0.1598	-0.136044	18.6094	0.262655	n.s.	18.779	0.0680816	0.169657	0.134561	n.s.	0.0110476	0.0152774	sig	0.356138	-0.107384	18.8077	0.517361	n.s.	0.105619	0.198317	0.162641	n.s.	0.794762	0.0286605	0.844034	n.s.	0.0142601	-0.245696	18.6694	0.0436364	n.s.	0.245893	0.0600052	0.389161	n.s.	0.138098	-0.109652	0.221847	n.s.	0.194743	-0.138312
4115	sp|Q96ER9|CCD51_HUMAN	CCDC51	CCD51_HUMAN Coiled-coil domain-containing protein 51	0.00624533	0.320856	18.7886	0.0212421	n.s.	0.525545	0.076256	19.1095	0.627625	n.s.	18.8649	0.0788566	-0.2446	0.149261	n.s.	0.000232246	0.000625122	sig	0.00427214	0.505627	19.2942	0.0602881	n.s.	0.0804449	0.184771	0.131168	n.s.	0.0238158	0.429371	0.0633555	n.s.	0.0113964	0.556849	19.3455	0.0381835	n.s.	0.122496	0.235994	0.248556	n.s.	0.0337408	0.480593	0.0821955	n.s.	0.724632	0.0512224
2801	sp|Q4VC31|CCD58_HUMAN	CCDC58	CCD58_HUMAN Coiled-coil domain-containing protein 58	0.184356	0.252509	17.2223	0.256436	n.s.	0.162378	0.243321	17.4748	0.265787	n.s.	17.4656	0.906175	-0.00918762	0.93454	n.s.	0.153426	0.165789	n.s.	0.469389	0.114602	17.3369	0.620765	n.s.	0.142469	-0.137907	0.206732	n.s.	0.0186192	-0.128719	0.0544228	n.s.	0.936602	-0.0139312	17.2083	0.954313	n.s.	0.0733699	-0.26644	0.181875	n.s.	0.0419536	-0.257252	0.0950167	n.s.	0.223355	-0.128533
2687	sp|Q16204|CCDC6_HUMAN	CCDC6	CCDC6_HUMAN Coiled-coil domain-containing protein 6	0.001028	-0.191396	17.231	0.00759739	n.s.	0.00273725	-0.175448	17.0396	0.0224801	n.s.	17.0556	0.598949	0.0159488	0.686781	n.s.	0.00173009	0.00319646	sig	0.219542	-0.0807216	17.1503	0.381033	n.s.	0.120126	0.110675	0.18057	n.s.	0.177634	0.094726	0.266474	n.s.	0.277363	-0.0477952	17.1832	0.375841	n.s.	0.02118	0.143601	0.088529	n.s.	0.0372602	0.127652	0.0874026	n.s.	0.634249	0.0329263
4724	sp|Q9H0W5|CCDC8_HUMAN	CCDC8	CCDC8_HUMAN Coiled-coil domain-containing protein 8	0.625165	-0.0484281	15.5957	0.690653	n.s.	0.150195	-0.0988713	15.5473	0.251471	n.s.	15.4968	0.581921	-0.0504432	0.672067	n.s.	0.633213	0.639254	n.s.	0.232148	-0.082094	15.5136	0.394253	n.s.	0.715825	-0.0336659	0.769022	n.s.	0.733736	0.0167773	0.798688	n.s.	0.714032	-0.0220308	15.5737	0.785464	n.s.	0.770492	0.0263974	0.847098	n.s.	0.148219	0.0768406	0.234661	n.s.	0.265316	0.0600632
3583	sp|Q8N4S0|CCD82_HUMAN	CCDC82	CCD82_HUMAN Coiled-coil domain-containing protein 82	0.000197353	1.70335	14.5297	0.00384865	up	0.00679022	1.76492	16.233	0.0361226	up	16.2946	0.86534	0.0615699	0.904007	n.s.	6.02693e-05	0.000220777	sig	0.00645694	0.553942	15.0836	0.0651811	n.s.	0.000290321	-1.14941	0.0042949	down	0.0218548	-1.21098	0.0599693	n.s.	0.00256076	1.25012	15.7798	0.0168789	up	0.0665231	-0.453233	0.17162	n.s.	0.231931	-0.514803	0.329811	n.s.	0.0133841	0.696178
37	sp|A6NKD9|CC85C_HUMAN	CCDC85C	CC85C_HUMAN Coiled-coil domain-containing protein 85C	0.202965	-0.0669403	14.7384	0.277694	n.s.	0.409582	-0.0410046	14.6714	0.522499	n.s.	14.6973	0.60102	0.0259356	0.689022	n.s.	0.0692496	0.079236	n.s.	0.0997904	-0.146895	14.5915	0.234939	n.s.	0.314749	-0.0799544	0.392741	n.s.	0.204687	-0.10589	0.297275	n.s.	0.199448	0.0814183	14.8198	0.292316	n.s.	0.0515546	0.148359	0.148045	n.s.	0.0878529	0.122423	0.159383	n.s.	0.0392065	0.228313
4818	sp|Q9H6F5|CCD86_HUMAN	CCDC86	CCD86_HUMAN Coiled-coil domain-containing protein 86	0.293341	-0.104764	17.9359	0.374463	n.s.	0.400399	0.0804786	17.8312	0.513673	n.s.	18.0164	0.000669896	0.185242	0.0136442	n.s.	0.279039	0.291533	n.s.	0.56446	-0.0660706	17.8699	0.700346	n.s.	0.579965	0.038693	0.646503	n.s.	0.0802234	-0.146549	0.148218	n.s.	0.817657	-0.0220643	17.9139	0.866151	n.s.	0.0655895	0.0826994	0.169933	n.s.	0.0266387	-0.102543	0.0700168	n.s.	0.554221	0.0440064
2779	sp|Q3V6T2|GRDN_HUMAN	CCDC88A	GRDN_HUMAN Girdin	0.000650543	-0.176722	19.6209	0.00606253	n.s.	0.000399462	-0.178398	19.4442	0.0104761	n.s.	19.4425	0.92581	-0.00167611	0.948597	n.s.	8.6434e-06	5.6358e-05	sig	0.0115958	-0.0816027	19.5393	0.0794343	n.s.	0.0074692	0.0951188	0.023476	n.s.	0.00477118	0.096795	0.0255916	n.s.	0.00304937	-0.176104	19.4448	0.0183117	n.s.	0.983361	0.000617531	0.989202	n.s.	0.935298	0.00229364	0.955048	n.s.	0.0276945	-0.0945013
26	sp|A6NC98|CC88B_HUMAN	CCDC88B	CC88B_HUMAN Coiled-coil domain-containing protein 88B	0.464072	0.0448332	17.2031	0.543803	n.s.	0.251058	0.0568872	17.2479	0.365518	n.s.	17.26	0.759359	0.012054	0.818164	n.s.	0.0369549	0.0448928	sig	0.0568517	-0.114192	17.0889	0.171351	n.s.	0.0132246	-0.159025	0.0339907	n.s.	0.0001157	-0.171079	0.00653732	n.s.	0.42741	0.0433733	17.2465	0.526885	n.s.	0.975315	-0.00145994	0.984739	n.s.	0.634724	-0.0135139	0.716286	n.s.	0.00448813	0.157565
5274	sp|Q9P219|DAPLE_HUMAN	CCDC88C	DAPLE_HUMAN Protein Daple	0.137151	-0.0452154	19.8781	0.202514	n.s.	0.00398508	-0.171606	19.8329	0.0273691	n.s.	19.7065	0.0021586	-0.126391	0.0193155	n.s.	0.000359827	0.000880189	sig	0.293306	0.043302	19.9214	0.454489	n.s.	0.0336676	0.0885174	0.0665825	n.s.	0.00250652	0.214908	0.0188614	n.s.	0.0603529	0.0710087	19.9491	0.117129	n.s.	0.00171913	0.116224	0.025221	n.s.	0.000375189	0.242615	0.00975327	n.s.	0.415333	0.0277067
5747	sp|Q9Y3X0|CCDC9_HUMAN	CCDC9	CCDC9_HUMAN Coiled-coil domain-containing protein 9	0.00160063	-0.345256	14.8204	0.00965098	n.s.	0.35138	-0.0413695	14.4751	0.468774	n.s.	14.779	0.00135244	0.303886	0.0166305	n.s.	0.00601959	0.00906225	sig	0.281829	-0.0940955	14.7263	0.44208	n.s.	0.0288068	0.25116	0.0596778	n.s.	0.50261	-0.052726	0.596873	n.s.	0.00518256	-0.20201	14.6184	0.0238857	n.s.	0.0153899	0.143246	0.073979	n.s.	0.00400572	-0.160641	0.0242859	n.s.	0.19879	-0.107915
4684	sp|Q9GZT6|CC90B_HUMAN	CCDC90B	CC90B_HUMAN Coiled-coil domain-containing protein 90B, mitochondrial	0.456137	-0.0305395	19.2594	0.535882	n.s.	0.852275	-0.00601138	19.2289	0.895327	n.s.	19.2534	0.469585	0.0245282	0.57127	n.s.	1.16157e-06	1.44332e-05	sig	0.0103907	0.140669	19.4001	0.0769161	n.s.	0.00546656	0.171209	0.0193782	n.s.	0.00307177	0.146681	0.0209269	n.s.	0.0042448	0.16433	19.4238	0.0213211	n.s.	0.0024148	0.19487	0.0294556	n.s.	0.000849615	0.170342	0.0128612	n.s.	0.301007	0.0236607
3295	sp|Q7Z6B0|CCD91_HUMAN	CCDC91	CCD91_HUMAN Coiled-coil domain-containing protein 91	0.00441053	-0.249593	17.1772	0.0172095	n.s.	0.00021078	-0.219046	16.9276	0.00811228	n.s.	16.9582	0.503498	0.030547	0.602876	n.s.	5.38636e-05	0.000201419	sig	0.0139964	-0.0783837	17.0988	0.0870733	n.s.	0.0155665	0.171209	0.0381566	n.s.	0.00073862	0.140662	0.011975	n.s.	0.0153284	-0.152205	17.025	0.0456083	n.s.	0.141902	0.0973883	0.270696	n.s.	0.135036	0.0668413	0.21832	n.s.	0.114141	-0.0738212
2825	sp|Q53HC0|CCD92_HUMAN	CCDC92	CCD92_HUMAN Coiled-coil domain-containing protein 92	0.170038	-0.0883951	15.6512	0.240239	n.s.	0.0256532	-0.252738	15.5628	0.0757582	n.s.	15.3985	0.11721	-0.164342	0.199112	n.s.	0.00132655	0.00255358	sig	0.0346434	-0.15045	15.5008	0.132901	n.s.	0.369953	-0.0620545	0.447767	n.s.	0.266867	0.102288	0.36504	n.s.	0.0917891	-0.0906577	15.5605	0.160293	n.s.	0.969913	-0.00226258	0.980752	n.s.	0.0982248	0.16208	0.172651	n.s.	0.311411	0.0597919
2832	sp|Q567U6|CCD93_HUMAN	CCDC93	CCD93_HUMAN Coiled-coil domain-containing protein 93	0.0121612	-0.139422	18.4612	0.0329582	n.s.	0.00682921	-0.127162	18.3217	0.0361226	n.s.	18.334	0.609758	0.0122597	0.695943	n.s.	0.000253317	0.000668184	sig	0.0988973	-0.0618937	18.3993	0.233776	n.s.	0.0439466	0.0775284	0.0817807	n.s.	0.0195582	0.0652687	0.0560548	n.s.	0.0053046	-0.152843	18.3083	0.0242035	n.s.	0.625929	-0.0134209	0.740347	n.s.	0.168853	-0.0256806	0.258669	n.s.	0.0130481	-0.0909493
4124	sp|Q96F63|CCD97_HUMAN	CCDC97	CCD97_HUMAN Coiled-coil domain-containing protein 97	0.0376526	-0.252055	16.44	0.0747128	n.s.	0.105709	-0.104731	16.1879	0.195906	n.s.	16.3353	0.142582	0.147324	0.230046	n.s.	0.0107636	0.0149299	sig	0.267899	-0.0685989	16.3714	0.428999	n.s.	0.0910711	0.183456	0.144752	n.s.	0.517806	0.0361323	0.610146	n.s.	0.0122737	-0.272812	16.1672	0.0399946	n.s.	0.827519	-0.0207564	0.891279	n.s.	0.0508885	-0.16808	0.107643	n.s.	0.0323538	-0.204213
4483	sp|Q9BSQ5-2|CCM2_HUMAN	CCM2	CCM2_HUMAN Isoform 2 of Malcavernin	0.0524663	-0.111701	17.3987	0.0957708	n.s.	0.0687522	-0.136775	17.287	0.147279	n.s.	17.2619	0.547882	-0.0250736	0.644433	n.s.	0.0246898	0.0312551	sig	0.388054	0.0427522	17.4415	0.546187	n.s.	0.00120845	0.154454	0.00802068	n.s.	0.0126128	0.179527	0.0428104	n.s.	0.249003	-0.0808235	17.3179	0.346278	n.s.	0.527796	0.0308779	0.658856	n.s.	0.390619	0.0559515	0.494595	n.s.	0.060694	-0.123576
1157	sp|P20248|CCNA2_HUMAN	CCNA2	CCNA2_HUMAN Cyclin-A2	0.134384	0.30001	15.2769	0.199073	n.s.	0.00216959	0.662519	15.5769	0.0199904	up	15.9394	0.0781878	0.362509	0.148389	n.s.	0.000537962	0.00122305	sig	0.170146	-0.203464	15.0734	0.326677	n.s.	0.0430644	-0.503474	0.0806199	n.s.	0.00158732	-0.865983	0.0154257	down	0.526832	-0.0782427	15.1986	0.623509	n.s.	0.085018	-0.378253	0.199328	n.s.	0.00205923	-0.740762	0.0186053	down	0.388164	0.125221
575	sp|O75909|CCNK_HUMAN	CCNK	CCNK_HUMAN Cyclin-K	0.0767343	0.286399	17.1251	0.128694	n.s.	0.276639	0.181154	17.4115	0.39254	n.s.	17.3062	0.354097	-0.105244	0.463603	n.s.	0.0610253	0.0707961	n.s.	0.0566597	0.344264	17.4693	0.17125	n.s.	0.502818	0.0578656	0.577	n.s.	0.215587	0.16311	0.309899	n.s.	0.0927594	0.341649	17.4667	0.161322	n.s.	0.659457	0.0552506	0.76588	n.s.	0.316072	0.160495	0.419941	n.s.	0.984368	-0.00261502
5461	sp|Q9UK58|CCNL1_HUMAN	CCNL1	CCNL1_HUMAN Cyclin-L1	0.668503	0.0166408	17.6114	0.729959	n.s.	0.00999538	0.182576	17.628	0.0441031	n.s.	17.7939	0.00713369	0.165935	0.0335833	n.s.	0.0909272	0.101493	n.s.	0.158012	0.103239	17.7146	0.312804	n.s.	0.191692	0.0865985	0.262999	n.s.	0.240395	-0.0793369	0.337077	n.s.	0.00721958	0.185474	17.7968	0.0285939	n.s.	0.00439182	0.168833	0.0400409	n.s.	0.935103	0.00289813	0.955048	n.s.	0.213283	0.082235
417	sp|O60563|CCNT1_HUMAN	CCNT1	CCNT1_HUMAN Cyclin-T1	0.00274657	-0.412106	19.6897	0.0130127	n.s.	0.0936541	-0.0592693	19.2776	0.180048	n.s.	19.6305	0.00606911	0.352837	0.0313504	n.s.	2.03963e-07	4.95446e-06	sig	0.8291	0.00318033	19.6929	0.893446	n.s.	0.00263368	0.415286	0.0126703	n.s.	0.0782297	0.0624496	0.145287	n.s.	4.31093e-06	-0.437025	19.2527	0.00167139	n.s.	0.708668	-0.0249196	0.802334	n.s.	0.000130487	-0.377756	0.00650795	n.s.	2.87062e-06	-0.440206
419	sp|O60583-2|CCNT2_HUMAN	CCNT2	CCNT2_HUMAN Isoform 2 of Cyclin-T2	0.000805907	-0.3937	15.935	0.00680238	n.s.	0.21755	-0.0460165	15.5413	0.32885	n.s.	15.889	0.0012308	0.347684	0.0160984	n.s.	2.05757e-06	2.04275e-05	sig	0.195352	-0.0634625	15.8716	0.354843	n.s.	0.00271688	0.330238	0.0128927	n.s.	0.68696	-0.017446	0.758215	n.s.	0.000876851	-0.494671	15.4404	0.011179	n.s.	0.181626	-0.100971	0.318611	n.s.	0.00123427	-0.448655	0.0147305	n.s.	0.00210171	-0.431209
3672	sp|Q8ND76|CCNY_HUMAN	CCNY	CCNY_HUMAN Cyclin-Y	0.0641502	-0.0874397	17.702	0.111796	n.s.	0.515245	-0.0210795	17.6146	0.620198	n.s.	17.6809	0.0332126	0.0663603	0.0826411	n.s.	0.000192161	0.000538461	sig	0.00636656	0.308653	18.0106	0.0651811	n.s.	0.0019842	0.396093	0.0106773	n.s.	0.00320878	0.329733	0.0212972	n.s.	0.0118084	0.313603	18.0156	0.0390997	n.s.	0.00420728	0.401043	0.0391716	n.s.	0.00712252	0.334683	0.0324982	n.s.	0.955529	0.00494989
135	sp|O14618|CCS_HUMAN	CCS	CCS_HUMAN Copper chaperone for superoxide dismutase	0.0124905	-0.217784	16.1341	0.0335385	n.s.	0.102567	-0.243178	15.9163	0.19177	n.s.	15.8909	0.832595	-0.0253942	0.876206	n.s.	0.0155085	0.0206281	sig	0.275866	0.17802	16.3121	0.436364	n.s.	0.0464934	0.395804	0.0851565	n.s.	0.0720298	0.421198	0.137097	n.s.	0.230092	-0.139241	15.9948	0.32509	n.s.	0.45592	0.0785429	0.594878	n.s.	0.501281	0.103937	0.599615	n.s.	0.122888	-0.317261
2043	sp|P78371|TCPB_HUMAN	CCT2	TCPB_HUMAN T-complex protein 1 subunit beta	0.106987	0.181033	22.5023	0.166959	n.s.	0.934946	0.00775032	22.6833	0.952462	n.s.	22.51	0.0802025	-0.173282	0.151052	n.s.	0.183833	0.196569	n.s.	0.847132	0.0148227	22.5171	0.904513	n.s.	0.034178	-0.16621	0.0673895	n.s.	0.904921	0.00707236	0.932129	n.s.	0.762112	0.0310708	22.5334	0.824729	n.s.	0.142246	-0.149962	0.271168	n.s.	0.795481	0.0233204	0.849083	n.s.	0.817003	0.0162481
1612	sp|P49368|TCPG_HUMAN	CCT3	TCPG_HUMAN T-complex protein 1 subunit gamma	0.000900762	0.246652	19.722	0.00713337	n.s.	0.025116	0.179408	19.9687	0.0747849	n.s.	19.9015	0.205638	-0.0672444	0.304552	n.s.	0.000164665	0.000481203	sig	0.0539262	-0.186673	19.5354	0.167604	n.s.	0.00250028	-0.433325	0.0122675	n.s.	0.00906798	-0.366081	0.0356731	n.s.	0.432449	-0.0536119	19.6684	0.531548	n.s.	0.00579346	-0.300264	0.0453041	n.s.	0.0299462	-0.23302	0.0756569	n.s.	0.189814	0.133061
1685	sp|P50991|TCPD_HUMAN	CCT4	TCPD_HUMAN T-complex protein 1 subunit delta	0.00260676	0.345736	20.6255	0.0126102	n.s.	0.249361	0.0760435	20.9713	0.363404	n.s.	20.7016	0.000867971	-0.269693	0.0143329	n.s.	2.7345e-05	0.000121222	sig	0.631177	-0.0340308	20.5915	0.754092	n.s.	0.00107689	-0.379767	0.00759259	n.s.	0.0940773	-0.110074	0.165889	n.s.	0.80674	-0.0156195	20.6099	0.858138	n.s.	0.000552565	-0.361356	0.0146208	n.s.	0.0972911	-0.091663	0.171416	n.s.	0.750378	0.0184113
1590	sp|P48643|TCPE_HUMAN	CCT5	TCPE_HUMAN T-complex protein 1 subunit epsilon	0.00250374	0.229154	20.395	0.012382	n.s.	0.0205883	0.0843209	20.6242	0.0655355	n.s.	20.4794	0.0111491	-0.144834	0.0424412	n.s.	5.51144e-05	0.000205319	sig	0.0204618	-0.0716682	20.3234	0.103039	n.s.	0.000567392	-0.300823	0.00564171	n.s.	0.000708555	-0.155989	0.0118678	n.s.	0.363406	-0.0488974	20.3461	0.465206	n.s.	0.00633835	-0.278052	0.0471952	n.s.	0.0462498	-0.133218	0.101152	n.s.	0.640309	0.0227708
1465	sp|P40227|TCPZ_HUMAN	CCT6A	TCPZ_HUMAN T-complex protein 1 subunit zeta	7.29412e-05	0.573115	19.4973	0.00268523	n.s.	0.000108265	0.481694	20.0704	0.0064241	n.s.	19.979	0.0065761	-0.0914213	0.0324908	n.s.	3.7222e-08	1.53451e-06	sig	0.411016	0.0364846	19.5338	0.568914	n.s.	5.66265e-05	-0.53663	0.00242963	n.s.	8.04803e-05	-0.445209	0.00611547	n.s.	0.162932	0.0620601	19.5593	0.248955	n.s.	3.45777e-05	-0.511055	0.00585549	n.s.	4.25465e-05	-0.419634	0.00417387	n.s.	0.475326	0.0255755
4406	sp|Q99832|TCPH_HUMAN	CCT7	TCPH_HUMAN T-complex protein 1 subunit eta	0.0840969	0.0834922	21.5651	0.13861	n.s.	0.368927	-0.0368989	21.6486	0.485163	n.s.	21.5282	0.035439	-0.120391	0.0859534	n.s.	0.00124743	0.00242968	sig	0.361236	-0.0499454	21.5152	0.522079	n.s.	0.0561196	-0.133438	0.0984377	n.s.	0.807247	-0.0130465	0.854537	n.s.	0.0508471	-0.128365	21.4367	0.104153	n.s.	0.0116983	-0.211857	0.0646187	n.s.	0.130224	-0.0914658	0.213156	n.s.	0.246242	-0.0784193
1684	sp|P50990|TCPQ_HUMAN	CCT8	TCPQ_HUMAN T-complex protein 1 subunit theta	0.442644	-0.0484845	21.6328	0.523245	n.s.	0.0171289	-0.154897	21.5843	0.0586836	n.s.	21.4779	0.0609199	-0.106413	0.12422	n.s.	0.000159615	0.000470666	sig	0.0585456	-0.119377	21.5134	0.174284	n.s.	0.205834	-0.0708928	0.278788	n.s.	0.193459	0.03552	0.284949	n.s.	0.0251505	-0.151568	21.4812	0.0632712	n.s.	0.0838087	-0.103084	0.197509	n.s.	0.864588	0.00332923	0.902821	n.s.	0.331497	-0.0321908
2087	sp|P86791|CCZ1_HUMAN	CCZ1	CCZ1_HUMAN Vacuolar fusion protein CCZ1 homolog	0.13455	0.126366	16.7394	0.19922	n.s.	0.271347	-0.0986671	16.8658	0.386933	n.s.	16.6407	0.00562268	-0.225033	0.030253	n.s.	0.0186981	0.0243944	sig	0.428972	0.061273	16.8007	0.582879	n.s.	0.0556901	-0.0650926	0.097771	n.s.	0.023706	0.15994	0.0632339	n.s.	0.459762	-0.0925698	16.6468	0.559665	n.s.	0.077263	-0.218935	0.187427	n.s.	0.954313	0.00609731	0.966744	n.s.	0.177739	-0.153843
1585	sp|P48509|CD151_HUMAN	CD151	CD151_HUMAN CD151 antigen	0.0040159	0.876143	13.1024	0.0162251	up	0.0182151	0.499917	13.9785	0.0608362	n.s.	13.6023	0.0184747	-0.376226	0.0570591	n.s.	0.00104578	0.00210398	sig	0.21366	0.234703	13.3371	0.374098	n.s.	0.00879782	-0.64144	0.0260854	down	0.0815881	-0.265214	0.149806	n.s.	0.167704	0.251397	13.3538	0.254867	n.s.	0.00706916	-0.624746	0.0495259	down	0.0696574	-0.24852	0.134672	n.s.	0.90856	0.0166938
2989	sp|Q5ZPR3|CD276_HUMAN	CD276	CD276_HUMAN CD276 antigen	0.47341	0.0546321	18.2298	0.552343	n.s.	0.0800993	0.146286	18.2844	0.162633	n.s.	18.3761	0.0994178	0.0916538	0.177058	n.s.	0.000510295	0.0011764	sig	0.00741456	0.307462	18.5373	0.0676838	n.s.	0.00344244	0.25283	0.0147958	n.s.	0.00494383	0.161176	0.0260695	n.s.	0.0705821	0.236751	18.4665	0.13201	n.s.	0.0992981	0.182119	0.218997	n.s.	0.321871	0.090465	0.42544	n.s.	0.421297	-0.0707108
5816	sp|Q9Y5K6|CD2AP_HUMAN	CD2AP	CD2AP_HUMAN CD2-associated protein	0.000729101	-0.254932	17.1823	0.00648856	n.s.	0.083055	-0.0861411	16.9273	0.166644	n.s.	17.0961	0.00349497	0.16879	0.0239806	n.s.	0.00011455	0.000362891	sig	0.212253	-0.0429523	17.1393	0.372858	n.s.	9.59454e-05	0.211979	0.00283511	n.s.	0.211029	0.0431888	0.30462	n.s.	0.0102364	-0.13263	17.0496	0.0353774	n.s.	0.000839944	0.122302	0.0183537	n.s.	0.184969	-0.0464889	0.277196	n.s.	0.00583276	-0.0896777
695	sp|O95400|CD2B2_HUMAN	CD2BP2	CD2B2_HUMAN CD2 antigen cytoplasmic tail-binding protein 2	0.00193119	-0.329186	17.6253	0.0107395	n.s.	0.586106	-0.026865	17.2961	0.681773	n.s.	17.5984	0.001169	0.302321	0.0159279	n.s.	8.18692e-06	5.41561e-05	sig	0.81996	-0.00998167	17.6153	0.88879	n.s.	0.000501784	0.319204	0.00547712	n.s.	0.614413	0.0168833	0.696562	n.s.	0.00222835	-0.315279	17.31	0.0160479	n.s.	0.721371	0.0139067	0.810227	n.s.	0.00135762	-0.288414	0.0154742	n.s.	0.000571636	-0.305297
256	sp|O15446-2|RPA34_HUMAN	CD3EAP	RPA34_HUMAN Isoform 2 of DNA-directed RNA polymerase I subunit RPA34	0.8714	-0.0143049	15.9301	0.898067	n.s.	0.113314	0.17305	15.9158	0.205323	n.s.	16.1031	0.018775	0.187355	0.0576578	n.s.	0.104354	0.1155	n.s.	0.271751	0.11356	16.0436	0.432394	n.s.	0.0807314	0.127864	0.131527	n.s.	0.370271	-0.0594903	0.47064	n.s.	0.397666	0.0746998	16.0048	0.499781	n.s.	0.0697853	0.0890047	0.176684	n.s.	0.0792623	-0.09835	0.147965	n.s.	0.470742	-0.0388597
2233	sp|Q08722|CD47_HUMAN	CD47	CD47_HUMAN Leukocyte surface antigen CD47	0.829193	-0.0222354	16.7051	0.862215	n.s.	0.24784	-0.111107	16.6828	0.361767	n.s.	16.594	0.401116	-0.0888715	0.509191	n.s.	0.0203431	0.0262974	sig	0.0197185	0.246492	16.9516	0.10141	n.s.	0.0290271	0.268727	0.0599454	n.s.	0.00467165	0.357599	0.0253354	n.s.	0.949196	-0.0070044	16.6981	0.963667	n.s.	0.899732	0.015231	0.938751	n.s.	0.363256	0.104102	0.467539	n.s.	0.045852	-0.253496
1876	sp|P60033|CD81_HUMAN	CD81	CD81_HUMAN CD81 antigen	0.33237	0.0265442	15.5364	0.414031	n.s.	0.350378	0.032849	15.563	0.467828	n.s.	15.5693	0.792558	0.00630475	0.844721	n.s.	3.47169e-05	0.000144398	sig	0.00280901	0.276713	15.8131	0.0533622	n.s.	0.00233405	0.250169	0.0118335	n.s.	0.00412429	0.243864	0.0238718	n.s.	0.0552743	0.202357	15.7388	0.11053	n.s.	0.0720881	0.175812	0.17982	n.s.	0.0867127	0.169508	0.158137	n.s.	0.406761	-0.0743567
3762	sp|Q8TCZ2-3|C99L2_HUMAN	CD99L2	C99L2_HUMAN Isoform 3 of CD99 antigen-like protein 2	0.0047152	-0.728523	14.3782	0.0179226	down	0.429342	-0.0905889	13.6497	0.541774	n.s.	14.2877	0.01144	0.637934	0.0431328	up	0.000428877	0.00102045	sig	0.0760097	0.322031	14.7003	0.201769	n.s.	0.00338014	1.05055	0.0146393	up	0.0518738	0.41262	0.107879	n.s.	0.0239531	-0.199296	14.1789	0.060801	n.s.	0.0100934	0.529227	0.0596447	n.s.	0.278283	-0.108707	0.37943	n.s.	0.0133797	-0.521327
3466	sp|Q8IWY9|CDAN1_HUMAN	CDAN1	CDAN1_HUMAN Codanin-1	0.759781	-0.0149131	15.1546	0.806885	n.s.	0.953087	0.00357534	15.1397	0.964972	n.s.	15.1582	0.811264	0.0184884	0.859403	n.s.	0.433519	0.443547	n.s.	0.339493	0.0470057	15.2016	0.500899	n.s.	0.376176	0.0619188	0.45405	n.s.	0.574556	0.0434303	0.659576	n.s.	0.0600947	0.0956469	15.2502	0.116781	n.s.	0.128595	0.11056	0.255509	n.s.	0.243314	0.0920715	0.342385	n.s.	0.435295	0.0486412
562	sp|O75794|CD123_HUMAN	CDC123	CD123_HUMAN Cell division cycle protein 123 homolog	0.741718	-0.0229143	16.5585	0.792101	n.s.	0.815157	-0.0197805	16.5355	0.867869	n.s.	16.5387	0.955017	0.00313381	0.967422	n.s.	0.498667	0.507486	n.s.	0.263098	-0.093492	16.465	0.424321	n.s.	0.153497	-0.0705777	0.219381	n.s.	0.291242	-0.0737115	0.389133	n.s.	0.650258	0.034658	16.5931	0.732715	n.s.	0.207032	0.0575722	0.345851	n.s.	0.411748	0.0544384	0.51475	n.s.	0.059771	0.12815
2305	sp|Q13042|CDC16_HUMAN	CDC16	CDC16_HUMAN Cell division cycle protein 16 homolog	0.0594987	0.336501	17.002	0.105678	n.s.	0.745487	-0.0524082	17.3385	0.813121	n.s.	16.9495	0.0302916	-0.38891	0.0777221	n.s.	0.0109861	0.015203	sig	0.0443185	0.411891	17.4138	0.150201	n.s.	0.521372	0.0753894	0.594378	n.s.	0.0248871	0.464299	0.0653457	n.s.	0.0508925	0.460325	17.4623	0.104153	n.s.	0.42126	0.123824	0.562851	n.s.	0.0319615	0.512733	0.0791295	n.s.	0.76409	0.0484344
5453	sp|Q9UJX2|CDC23_HUMAN	CDC23	CDC23_HUMAN Cell division cycle protein 23 homolog	0.605088	0.034075	18.4543	0.672737	n.s.	0.653437	-0.0321394	18.4884	0.736832	n.s.	18.4221	0.102381	-0.0662144	0.180224	n.s.	0.289999	0.302451	n.s.	0.408886	0.060402	18.5147	0.566893	n.s.	0.42422	0.026327	0.500768	n.s.	0.0805796	0.0925414	0.148598	n.s.	0.412444	0.0820152	18.5363	0.51227	n.s.	0.520121	0.0479403	0.652159	n.s.	0.19327	0.114155	0.287095	n.s.	0.779983	0.0216133
1335	sp|P30260-2|CDC27_HUMAN	CDC27	CDC27_HUMAN Isoform 2 of Cell division cycle protein 27 homolog	0.000359006	-0.478316	19.4486	0.0049609	n.s.	0.000330718	-0.348003	18.9703	0.00952672	n.s.	19.1006	0.0276693	0.130313	0.0734421	n.s.	1.03869e-05	6.36644e-05	sig	0.0736982	-0.0759309	19.3727	0.198948	n.s.	0.000519494	0.402385	0.00548808	n.s.	0.000450086	0.272072	0.0105183	n.s.	0.00700709	-0.174106	19.2745	0.0281926	n.s.	0.00185554	0.30421	0.026123	n.s.	0.00382952	0.173896	0.0238119	n.s.	0.0310311	-0.0981753
1617	sp|P49427|UB2R1_HUMAN	CDC34	UB2R1_HUMAN Ubiquitin-conjugating enzyme E2 R1	0.377024	0.0459922	15.5205	0.458948	n.s.	0.647279	-0.042995	15.5665	0.732036	n.s.	15.4775	0.299959	-0.0889872	0.407672	n.s.	0.00364568	0.00589737	sig	0.0163336	-0.239439	15.281	0.0937164	n.s.	0.00210399	-0.285432	0.0110946	n.s.	0.0795404	-0.196445	0.147278	n.s.	0.892249	-0.00703317	15.5134	0.921799	n.s.	0.0553825	-0.0530254	0.154346	n.s.	0.662043	0.0359618	0.739249	n.s.	0.00571437	0.232406
2699	sp|Q16543|CDC37_HUMAN	CDC37	CDC37_HUMAN Hsp90 co-chaperone Cdc37	0.00104449	-0.177955	19.6424	0.00767125	n.s.	0.00371282	-0.148784	19.4645	0.02657	n.s.	19.4936	0.342965	0.0291715	0.452527	n.s.	0.000712116	0.00154209	sig	0.00129743	-0.138523	19.5039	0.0477911	n.s.	0.131051	0.039432	0.193032	n.s.	0.69594	0.0102605	0.765734	n.s.	0.00538132	-0.131735	19.5107	0.0243288	n.s.	0.15859	0.0462199	0.292277	n.s.	0.595563	0.0170484	0.683038	n.s.	0.790821	0.0067879
3231	sp|Q7L3B6|CD37L_HUMAN	CDC37L1	CD37L_HUMAN Hsp90 co-chaperone Cdc37-like 1	0.134094	-0.0626915	15.8368	0.198693	n.s.	0.00488441	-0.123293	15.7741	0.0305502	n.s.	15.7135	0.132925	-0.0606017	0.21818	n.s.	0.000266918	0.00069753	sig	0.0960315	-0.0562951	15.7805	0.230064	n.s.	0.864255	0.00639645	0.894593	n.s.	0.0512565	0.0669981	0.106971	n.s.	0.839664	-0.00792962	15.8289	0.880518	n.s.	0.278141	0.0547619	0.424553	n.s.	0.031677	0.115364	0.078655	n.s.	0.274747	0.0483655
412	sp|O60508|PRP17_HUMAN	CDC40	PRP17_HUMAN Pre-mRNA-processing factor 17	0.712665	-0.0225032	18.9607	0.768274	n.s.	0.398353	0.0629327	18.9382	0.511601	n.s.	19.0237	0.178548	0.0854359	0.27345	n.s.	0.000836093	0.0017604	sig	0.00580967	-0.296955	18.6638	0.0635861	n.s.	0.00176282	-0.274452	0.0100794	n.s.	0.00207997	-0.359888	0.0175024	n.s.	0.0212412	-0.300283	18.6605	0.0557804	n.s.	0.0169896	-0.277779	0.0786062	n.s.	0.00987096	-0.363215	0.0387082	n.s.	0.963989	-0.00332712
1893	sp|P60953-1|CDC42_HUMAN	CDC42	CDC42_HUMAN Isoform 1 of Cell division control protein 42 homolog	0.295007	-0.0526283	18.1164	0.375608	n.s.	0.268698	-0.0509612	18.0637	0.384587	n.s.	18.0654	0.960995	0.00166705	0.971817	n.s.	0.291187	0.303636	n.s.	0.726988	0.0216554	18.138	0.823874	n.s.	0.232468	0.0742836	0.307484	n.s.	0.216836	0.0726166	0.311109	n.s.	0.215298	-0.102953	18.0134	0.309237	n.s.	0.487915	-0.0503252	0.623517	n.s.	0.45799	-0.0519922	0.559001	n.s.	0.176558	-0.124609
2958	sp|Q5VT25-6|MRCKA_HUMAN	CDC42BPA	MRCKA_HUMAN Isoform 6 of Serine/threonine-protein kinase MRCK alpha	0.471699	-0.019599	18.4053	0.551323	n.s.	0.0108921	-0.094016	18.3857	0.0463444	n.s.	18.3113	0.0516956	-0.0744171	0.110931	n.s.	0.000381173	0.000924392	sig	0.00567848	-0.0954028	18.3099	0.0635861	n.s.	0.0372405	-0.0758039	0.0722737	n.s.	0.950335	-0.00138677	0.966479	n.s.	0.0262631	0.0610812	18.4664	0.0652669	n.s.	0.0310777	0.0806802	0.1101	n.s.	0.00179272	0.155097	0.0173902	n.s.	0.000911446	0.156484
5829	sp|Q9Y5S2|MRCKB_HUMAN	CDC42BPB	MRCKB_HUMAN Serine/threonine-protein kinase MRCK beta	0.728627	-0.0256061	20.217	0.781218	n.s.	0.0252638	-0.335138	20.1914	0.0751207	n.s.	19.8818	0.0114491	-0.309532	0.0431397	n.s.	0.00237566	0.00411111	sig	0.640888	-0.0384999	20.1785	0.760151	n.s.	0.753931	-0.0128938	0.801821	n.s.	0.0186031	0.296639	0.0544228	n.s.	0.619495	0.0435245	20.2605	0.705132	n.s.	0.214042	0.0691306	0.353772	n.s.	0.00987495	0.378663	0.0387082	n.s.	0.226588	0.0820244
4776	sp|Q9H3Q1|BORG4_HUMAN	CDC42EP4	BORG4_HUMAN Cdc42 effector protein 4	0.000638661	-0.419444	17.5542	0.00600848	n.s.	0.0124169	-0.212019	17.1347	0.0492864	n.s.	17.3421	0.0014555	0.207425	0.0169034	n.s.	4.06142e-05	0.000162696	sig	0.751271	-0.0171205	17.537	0.841259	n.s.	0.000157476	0.402324	0.00332475	n.s.	0.0062247	0.194899	0.0292263	n.s.	0.000753406	-0.425533	17.1286	0.0108025	n.s.	0.778372	-0.00608874	0.852931	n.s.	0.00221114	-0.213514	0.0188547	n.s.	0.000237398	-0.408412
519	sp|O75419-3|CDC45_HUMAN	CDC45	CDC45_HUMAN Isoform 3 of Cell division control protein 45 homolog	0.158295	0.137701	14.2332	0.226841	n.s.	0.0333603	0.270318	14.3709	0.08937	n.s.	14.5035	0.0249513	0.132617	0.0687525	n.s.	2.56397e-05	0.000116299	sig	0.013094	0.345984	14.5792	0.0845404	n.s.	0.00200732	0.208283	0.0107668	n.s.	0.142635	0.0756664	0.225559	n.s.	0.0793133	0.194378	14.4276	0.143723	n.s.	0.167404	0.0566766	0.302686	n.s.	0.165808	-0.0759405	0.255463	n.s.	0.0158274	-0.151607
4350	sp|Q99459|CDC5L_HUMAN	CDC5L	CDC5L_HUMAN Cell division cycle 5-like protein	0.137677	-0.113948	19.3592	0.20314	n.s.	0.611762	-0.0426386	19.2452	0.703515	n.s.	19.3166	0.273913	0.0713093	0.378699	n.s.	0.487502	0.49655	n.s.	0.137183	-0.112159	19.247	0.286233	n.s.	0.952824	0.00178857	0.964761	n.s.	0.275722	-0.0695207	0.373789	n.s.	0.770507	-0.0296135	19.3296	0.831765	n.s.	0.342763	0.0843344	0.489856	n.s.	0.893741	0.0130251	0.924469	n.s.	0.347357	0.0825458
3069	sp|Q6P1J9|CDC73_HUMAN	CDC73	CDC73_HUMAN Parafibromin	0.00892191	0.130101	18.2539	0.0268769	n.s.	0.0681801	0.0632113	18.384	0.146361	n.s.	18.3171	0.11094	-0.0668898	0.191927	n.s.	0.00352185	0.00573777	sig	0.00164841	0.100562	18.3544	0.0481465	n.s.	0.295349	-0.0295391	0.373168	n.s.	0.171708	0.0373506	0.259952	n.s.	0.45411	0.0282801	18.2821	0.554151	n.s.	0.0631577	-0.101821	0.16615	n.s.	0.417134	-0.0349312	0.520002	n.s.	0.0864948	-0.0722818
3012	sp|Q69YH5|CDCA2_HUMAN	CDCA2	CDCA2_HUMAN Cell division cycle-associated protein 2	0.0929906	0.206397	13.4681	0.149268	n.s.	0.0258186	0.3567	13.6745	0.0760193	n.s.	13.8248	0.148362	0.150303	0.236382	n.s.	0.0355813	0.0434288	sig	0.114552	0.366294	13.8344	0.254826	n.s.	0.405218	0.159897	0.482538	n.s.	0.959411	0.00959412	0.972538	n.s.	0.395095	0.157515	13.6256	0.497393	n.s.	0.767333	-0.0488824	0.844722	n.s.	0.281351	-0.199186	0.382294	n.s.	0.395242	-0.20878
4149	sp|Q96GN5|CDA7L_HUMAN	CDCA7L	CDA7L_HUMAN Cell division cycle-associated 7-like protein	0.040883	0.327767	15.8547	0.0791616	n.s.	0.0030549	0.697645	16.1825	0.0237617	up	16.5524	0.00677489	0.369878	0.0328835	n.s.	3.28597e-06	2.84117e-05	sig	0.205151	0.148134	16.0029	0.364915	n.s.	0.0290162	-0.179633	0.0599439	n.s.	0.000435435	-0.549511	0.0104065	n.s.	0.00772369	0.565112	16.4198	0.0299989	n.s.	0.0403196	0.237345	0.129195	n.s.	0.163398	-0.132533	0.252532	n.s.	0.00246152	0.416978
1832	sp|P55290-4|CAD13_HUMAN	CDH13	CAD13_HUMAN Isoform 4 of Cadherin-13	0.00261016	0.978871	14.9783	0.0126102	up	0.0296772	0.48417	15.9572	0.0831271	n.s.	15.4625	7.69532e-06	-0.494701	0.00351532	n.s.	7.29652e-07	1.07311e-05	sig	0.345083	0.164868	15.1432	0.505888	n.s.	9.2352e-05	-0.814003	0.00280507	down	0.00324989	-0.319302	0.0214024	n.s.	0.00249098	1.01309	15.9914	0.0167393	up	0.396182	0.0342152	0.5405	n.s.	0.000113734	0.528917	0.00615569	n.s.	0.000144676	0.848219
1833	sp|P55291|CAD15_HUMAN	CDH15	CAD15_HUMAN Cadherin-15	0.793335	-0.0170829	17.19	0.834445	n.s.	0.0316623	0.205558	17.1729	0.0866637	n.s.	17.3955	0.0032395	0.22264	0.0233583	n.s.	4.47216e-05	0.000175889	sig	0.025183	-0.267725	16.9223	0.114113	n.s.	0.0109133	-0.250643	0.0298491	n.s.	0.0012671	-0.473283	0.0141049	n.s.	0.0822286	-0.134558	17.0554	0.147464	n.s.	0.00926891	-0.117475	0.0571623	n.s.	0.000364833	-0.340116	0.00956799	n.s.	0.0654534	0.133167
1139	sp|P19022|CADH2_HUMAN	CDH2	CADH2_HUMAN Cadherin-2	0.123441	-0.147573	18.9623	0.186976	n.s.	0.453749	-0.0475743	18.8147	0.562983	n.s.	18.9147	0.125167	0.0999985	0.208619	n.s.	0.0696186	0.0796274	n.s.	0.490666	-0.0429087	18.9194	0.637614	n.s.	0.108514	0.104664	0.166364	n.s.	0.702616	0.00466565	0.771901	n.s.	0.0942745	-0.166739	18.7955	0.163334	n.s.	0.80362	-0.0191661	0.872195	n.s.	0.0855405	-0.119165	0.156675	n.s.	0.0743356	-0.12383
1831	sp|P55285|CADH6_HUMAN	CDH6	CADH6_HUMAN Cadherin-6	0.785647	0.00874008	17.2528	0.828564	n.s.	0.37459	-0.0547932	17.2615	0.490542	n.s.	17.198	0.266588	-0.0635333	0.370907	n.s.	0.00377963	0.00607755	sig	0.0197255	-0.119191	17.1336	0.10141	n.s.	0.00331425	-0.127931	0.014412	n.s.	0.269311	-0.0643979	0.367355	n.s.	0.0309618	-0.141151	17.1116	0.0730246	n.s.	0.0138811	-0.149891	0.0698471	n.s.	0.21231	-0.0863577	0.308045	n.s.	0.586731	-0.0219598
859	sp|P06493|CDK1_HUMAN	CDK1	CDK1_HUMAN Cyclin-dependent kinase 1	0.0511862	0.152688	19.1418	0.0939841	n.s.	0.00239262	0.377523	19.2945	0.0208545	n.s.	19.5193	0.0385451	0.224835	0.0913462	n.s.	0.000772625	0.00165022	sig	0.845744	-0.0137231	19.1281	0.903845	n.s.	0.113924	-0.166411	0.172825	n.s.	0.00896533	-0.391246	0.0354014	n.s.	0.00622702	0.271973	19.4138	0.0264381	n.s.	0.170262	0.119285	0.305103	n.s.	0.212589	-0.105551	0.308298	n.s.	0.0233566	0.285696
1175	sp|P21127|CD11B_HUMAN	CDK11B	CD11B_HUMAN Cyclin-dependent kinase 11B	0.105807	-0.0452588	18.3888	0.165422	n.s.	0.397306	0.0236459	18.3435	0.510477	n.s.	18.4124	0.0153469	0.0689047	0.0516825	n.s.	0.0300785	0.0373374	sig	0.213717	0.0297231	18.4185	0.374098	n.s.	0.000842808	0.0749819	0.00697671	n.s.	0.703206	0.00607719	0.772405	n.s.	0.365646	-0.0429928	18.3458	0.467328	n.s.	0.955297	0.00226593	0.97454	n.s.	0.170424	-0.0666388	0.260403	n.s.	0.121453	-0.072716
5209	sp|Q9NYV4|CDK12_HUMAN	CDK12	CDK12_HUMAN Cyclin-dependent kinase 12	0.588639	0.034338	16.7764	0.657658	n.s.	0.0290494	0.21878	16.8108	0.0822626	n.s.	16.9952	0.0120249	0.184442	0.0443902	n.s.	0.000112432	0.000358656	sig	0.0730364	-0.152251	16.6242	0.197769	n.s.	0.00799245	-0.186589	0.0245193	n.s.	0.00154797	-0.371031	0.0153425	n.s.	0.00716266	-0.362638	16.4138	0.028492	n.s.	0.00147259	-0.396976	0.023064	n.s.	0.000599516	-0.581418	0.0113525	n.s.	0.0200103	-0.210387
2446	sp|Q14004|CDK13_HUMAN	CDK13	CDK13_HUMAN Cyclin-dependent kinase 13	0.0429221	-0.118795	18.0632	0.0820643	n.s.	0.960128	0.0031177	17.9444	0.970443	n.s.	18.0663	0.0496723	0.121913	0.107735	n.s.	0.0159544	0.0211595	sig	0.852977	-0.00791444	18.0553	0.90825	n.s.	0.000292952	0.110881	0.0042949	n.s.	0.811523	-0.0110321	0.857838	n.s.	0.0995697	-0.0961515	17.967	0.170072	n.s.	0.373182	0.0226438	0.518483	n.s.	0.107209	-0.0992692	0.183865	n.s.	0.0151239	-0.088237
2103	sp|Q00536-2|CDK16_HUMAN	CDK16	CDK16_HUMAN Isoform 2 of Cyclin-dependent kinase 16	0.273948	-0.0351288	19.6581	0.35506	n.s.	0.109838	0.0817049	19.6229	0.200805	n.s.	19.7398	0.0205144	0.116834	0.0610079	n.s.	0.125448	0.137107	n.s.	0.193739	-0.0830645	19.575	0.353369	n.s.	0.367647	-0.0479357	0.445886	n.s.	0.0406626	-0.164769	0.0905361	n.s.	0.80741	-0.0201683	19.6379	0.858235	n.s.	0.848559	0.0149604	0.904407	n.s.	0.265954	-0.101873	0.365988	n.s.	0.506872	0.0628961
[truncated: 5,128 more rows]
[truncated: 43 more columns]

## Sheet: SuppData_torin_ERonly
	Reference	Gene.Symbol	Annotation	p.val_ATG12d12.WTd12	log2FC_ATG12d12.WTd12	WTd12	q.val_ATG12d12.WTd12	sig_ATG12d12.WTd12	p.val_Pentad12.WTd12	log2FC_Pentad12.WTd12	ATG12d12	q.val_Pentad12.WTd12	sig_Pentad12.WTd12	Pentad12	p.val_Pentad12.ATG12d12	log2FC_Pentad12.ATG12d12	q.val_Pentad12.ATG12d12	sig_Pentad12.ATG12d12	p.val_anova	q.val_anova	anova_sig	p.val_WTd12torin.WTd12	log2FC_WTd12torin.WTd12	WTd12torin	q.val_WTd12torin.WTd12	sig_WTd12torin.WTd12	p.val_WTd12torin.ATG12d12	log2FC_WTd12torin.ATG12d12	q.val_WTd12torin.ATG12d12	sig_WTd12torin.ATG12d12	p.val_WTd12torin.Pentad12	log2FC_WTd12torin.Pentad12	q.val_WTd12torin.Pentad12	sig_WTd12torin.Pentad12	p.val_ATG12d12torin.WTd12	log2FC_ATG12d12torin.WTd12	ATG12d12torin	q.val_ATG12d12torin.WTd12	sig_ATG12d12torin.WTd12	p.val_ATG12d12torin.ATG12d12	log2FC_ATG12d12torin.ATG12d12	q.val_ATG12d12torin.ATG12d12	sig_ATG12d12torin.ATG12d12	p.val_ATG12d12torin.Pentad12	log2FC_ATG12d12torin.Pentad12	q.val_ATG12d12torin.Pentad12	sig_ATG12d12torin.Pentad12	p.val_ATG12d12torin.WTd12torin	log2FC_ATG12d12torin.WTd12torin
[truncated: 274 more rows]
[truncated: 47 more columns]
