# Supplementary material for: Combinatorial selective ER-phagy remodels the ER during neurogenesis
Source: bioRxiv. 2023 Jun 26:2023.06.26.546565. Preprint. [Version 1] doi: 10.1101/2023.06.26.546565 (PMC10326971; doi:10.1101/2023.06.26.546565)
Supplement: Supplement 6 [file media-6.xlsx]

## Sheet: ExperimentalDesign
	channel	condition	alternative_name	replicate	priority
	X126.Raw.Intensity	WT	WT	1	1
	X127n.Raw.Intensity	WT	WT	2	1
	X127c.Raw.Intensity	WT	WT	3	1
	X128n.Raw.Intensity	WT	WT	4	1
	X128c.Raw.Intensity	ATG12	ATG12-/-	1	2
	X129n.Raw.Intensity	ATG12	ATG12-/-	2	2
	X129c.Raw.Intensity	ATG12	ATG12-/-	3	2
	X130n.Raw.Intensity	ATG12	ATG12-/-	4	2
	X130c.Raw.Intensity	empty	empty	empty	empty
	X131n.Raw.Intensity	empty	empty	empty	empty
	X131c.Raw.Intensity	empty	empty	empty	empty
	X132n.Raw.Intensity	empty	empty	empty	empty
	X132c.Raw.Intensity	empty	empty	empty	empty
	X133n.Raw.Intensity	empty	empty	empty	empty
	X133c.Raw.Intensity	empty	empty	empty	empty
	X134n.Raw.Intensity	empty	empty	empty	empty
	X134c.Raw.Intensity	TEXCCPG1	TEX264-/-CCPG1-/-	1	3
	X135n.Raw.Intensity	TEXCCPG1	TEX264-/-CCPG1-/-	2	3

## Sheet: SuppData_TEXCCPG1_allData
	Reference	Gene.Symbol	Annotation	p.val_ATG12.WT	log2FC_ATG12.WT	WT	q.val_ATG12.WT	sig_ATG12.WT	p.val_TEXCCPG1.WT	log2FC_TEXCCPG1.WT	ATG12	q.val_TEXCCPG1.WT	sig_TEXCCPG1.WT	TEXCCPG1	p.val_TEXCCPG1.ATG12	log2FC_TEXCCPG1.ATG12	q.val_TEXCCPG1.ATG12	sig_TEXCCPG1.ATG12	p.val_anova	q.val_anova	anova_sig	cluster	WT_1	WT_2	WT_3	WT_4	ATG12_1	ATG12_2	ATG12_3	ATG12_4	TEXCCPG1_1	TEXCCPG1_2	Organelle_Compartment
1	sp|A0AVT1|UBA6_HUMAN	UBA6	UBA6_HUMAN Ubiquitin-like modifier-activating enzyme 6	0.00727524	0.118762	22.8751	0.0288772	n.s.	0.139738	-0.0369965	22.9939	0.296534	n.s.	22.8381	0.0183864	-0.155759	0.0539379	n.s.	0.00360393	0.0125352	sig	1	22.8966	22.8419	22.8667	22.8953	22.9802	23.0078	23.0581	22.9296	22.8305	22.8458	NA
2	sp|A0FGR8-2|ESYT2_HUMAN	ESYT2	ESYT2_HUMAN Isoform 2 of Extended synaptotagmin-2	0.158478	0.035517	17.0935	0.257663	n.s.	0.00836584	-0.0756398	17.129	0.0630924	n.s.	17.0178	0.0294252	-0.111157	0.0733185	n.s.	0.012322	0.0294275	sig	2	17.1022	17.0818	17.1084	17.0815	17.1306	17.1245	17.0793	17.1816	17.0368	16.9988	NA
3	sp|A0JNW5|UH1BL_HUMAN	UHRF1BP1L	UH1BL_HUMAN UHRF1-binding protein 1-like	0.0285466	0.122082	16.0211	0.0737677	n.s.	0.0495173	0.0936121	16.1432	0.159552	n.s.	16.1147	0.656346	-0.0284695	0.732135	n.s.	0.0499979	0.0844857	n.s.	0	16.0367	15.9694	16.0608	16.0176	16.093	16.2331	16.1775	16.0692	16.0872	16.1422	Cytosol
4	sp|A0MZ66-3|SHOT1_HUMAN	KIAA1598	SHOT1_HUMAN Isoform 3 of Shootin-1	0.116471	0.0611667	17.146	0.204568	n.s.	0.128976	-0.0725068	17.2072	0.283397	n.s.	17.0735	0.0392742	-0.133673	0.0884563	n.s.	0.037591	0.0680047	n.s.	0	17.0845	17.1559	17.1779	17.1657	17.276	17.2177	17.1728	17.1622	17.0388	17.1082	NA
5	sp|A0PK00|T120B_HUMAN	TMEM120B	T120B_HUMAN Transmembrane protein 120B	0.0960614	0.161429	17.0447	0.177482	n.s.	0.261766	-0.151638	17.2061	0.436218	n.s.	16.8931	0.00509541	-0.313066	0.0244204	n.s.	0.0335867	0.0621706	n.s.	0	17.1907	17.1075	16.8386	17.0421	17.2752	17.2465	17.1629	17.14	16.8472	16.939	Nucleus
6	sp|A1L020|MEX3A_HUMAN	MEX3A	MEX3A_HUMAN RNA-binding protein MEX3A	0.0852428	-0.130459	16.2785	0.162847	n.s.	0.0961644	-0.0880797	16.1481	0.236749	n.s.	16.1905	0.652871	0.0423793	0.72941	n.s.	0.151703	0.205794	n.s.	0	16.2124	16.2612	16.3208	16.3199	16.174	16.1505	15.9944	16.2735	16.2084	16.1725	Cytosol
7	sp|A1L0T0|ILVBL_HUMAN	ILVBL	ILVBL_HUMAN Acetolactate synthase-like protein	0.00107453	0.307278	18.5497	0.00893234	n.s.	0.109341	0.100754	18.8569	0.257646	n.s.	18.6504	0.0515529	-0.206524	0.107135	n.s.	0.00178319	0.00797421	sig	1	18.5476	18.5769	18.4793	18.5949	18.892	18.825	18.7486	18.9622	18.7009	18.5999	ER
8	sp|A1X283|SPD2B_HUMAN	SH3PXD2B	SPD2B_HUMAN SH3 and PX domain-containing protein 2B	0.0288044	0.129766	20.1353	0.07431	n.s.	0.012174	0.196619	20.2651	0.0756738	n.s.	20.3319	0.289363	0.0668523	0.393076	n.s.	0.0140738	0.0324216	sig	3	20.201	20.1492	20.128	20.0629	20.3317	20.2002	20.3201	20.2083	20.3554	20.3084	Cytosol
9	sp|A1Z1Q3|MACD2_HUMAN	MACROD2	MACD2_HUMAN O-acetyl-ADP-ribose deacetylase MACROD2	0.222075	-0.112848	13.3475	0.332844	n.s.	0.0561847	-0.266091	13.2346	0.171114	n.s.	13.0814	0.245755	-0.153243	0.344677	n.s.	0.0979849	0.144926	n.s.	0	13.4506	13.2057	13.3322	13.4014	13.2429	13.1426	13.4115	13.1415	12.983	13.1797	Nucleus
10	sp|A2AJT9|CX023_HUMAN	CXorf23	CX023_HUMAN Uncharacterized protein CXorf23	0.000427662	-0.23441	13.9137	0.00527485	n.s.	0.675268	-0.0367779	13.6793	0.793132	n.s.	13.8769	0.0962395	0.197633	0.168735	n.s.	0.011562	0.0281425	sig	4	13.9312	13.8928	13.943	13.8877	13.6879	13.676	13.602	13.7512	13.7481	14.0057	NA
11	sp|A2RRP1|NBAS_HUMAN	NBAS	NBAS_HUMAN Neuroblastoma-amplified sequence	0.000382801	0.216096	17.2426	0.00500882	n.s.	0.0723811	-0.116313	17.4587	0.198887	n.s.	17.1263	0.00147007	-0.332408	0.0139265	n.s.	0.000191828	0.00203153	sig	1	17.3137	17.2138	17.2233	17.2198	17.4274	17.4281	17.5037	17.4758	17.0739	17.1787	Cytosol
12	sp|A2RRP1|NBAS_HUMAN	NBAS	NBAS_HUMAN Neuroblastoma-amplified sequence	0.000382801	0.216096	17.2426	0.00500882	n.s.	0.0723811	-0.116313	17.4587	0.198887	n.s.	17.1263	0.00147007	-0.332408	0.0139265	n.s.	0.000191828	0.00203153	sig	1	17.3137	17.2138	17.2233	17.2198	17.4274	17.4281	17.5037	17.4758	17.0739	17.1787	ER
13	sp|A2RTX5|SYTC2_HUMAN	TARSL2	SYTC2_HUMAN Probable threonine--tRNA ligase 2, cytoplasmic	0.336665	0.0524879	15.6842	0.455332	n.s.	0.0428063	-0.172224	15.7367	0.147028	n.s.	15.512	0.0123585	-0.224712	0.0421781	n.s.	0.0176022	0.0378853	sig	2	15.6765	15.6798	15.7826	15.598	15.6937	15.6715	15.7666	15.8151	15.4872	15.5369	Cytosol
14	sp|A3KMH1|VWA8_HUMAN	VWA8	VWA8_HUMAN von Willebrand factor A domain-containing protein 8	0.982593	0.000859253	16.7778	0.989394	n.s.	0.392363	-0.0318828	16.7786	0.569724	n.s.	16.7459	0.62592	-0.0327421	0.70632	n.s.	0.772119	0.802122	n.s.	0	16.8004	16.7798	16.7799	16.751	16.6744	16.8408	16.7879	16.8114	16.6976	16.7942	NA
15	sp|A3KN83|SBNO1_HUMAN	SBNO1	SBNO1_HUMAN Protein strawberry notch homolog 1	0.111014	-0.0628059	15.6341	0.197438	n.s.	0.329677	0.0585095	15.5713	0.506864	n.s.	15.6926	0.0291089	0.121315	0.0727502	n.s.	0.0660825	0.105061	n.s.	0	15.6388	15.6558	15.691	15.5508	15.541	15.5958	15.5481	15.6003	15.7383	15.6469	NA
16	sp|A4D1E9|GTPBA_HUMAN	GTPBP10	GTPBA_HUMAN GTP-binding protein 10	0.744963	-0.0156262	15.902	0.821353	n.s.	0.529355	-0.0320843	15.8864	0.684433	n.s.	15.8699	0.803569	-0.0164581	0.852521	n.s.	0.843193	0.863623	n.s.	0	15.8336	15.959	15.8975	15.918	15.9746	15.8746	15.7925	15.9039	15.8287	15.9112	Nucleus
17	sp|A4D1P6|WDR91_HUMAN	WDR91	WDR91_HUMAN WD repeat-containing protein 91	0.732031	0.0206083	17.137	0.810726	n.s.	0.038901	-0.16279	17.1576	0.139121	n.s.	16.9742	0.0527752	-0.183399	0.109033	n.s.	0.0601826	0.0977547	n.s.	0	17.0712	17.1695	17.2225	17.0848	17.1981	17.259	17.1199	17.0536	16.9722	16.9763	Endosome
18	sp|A5YKK6|CNOT1_HUMAN	CNOT1	CNOT1_HUMAN CCR4-NOT transcription complex subunit 1	0.0444841	-0.0642263	18.6393	0.100833	n.s.	0.00553277	-0.164977	18.5751	0.0527959	n.s.	18.4743	0.0349036	-0.100751	0.0819518	n.s.	0.00350289	0.0123049	sig	5	18.6854	18.6378	18.632	18.6021	18.5575	18.6113	18.5314	18.6002	18.5002	18.4484	Cytosol
19	sp|A6NCE7|MP3B2_HUMAN	MAP1LC3B2	MP3B2_HUMAN Microtubule-associated proteins 1A/1B light chain 3 beta 2	0.0754465	0.140199	20.5894	0.148906	n.s.	0.036169	-0.258643	20.7296	0.133756	n.s.	20.3308	0.00156027	-0.398842	0.0141966	n.s.	0.00326624	0.011681	sig	2	20.6928	20.5914	20.6384	20.4351	20.6541	20.7436	20.7034	20.8173	20.3403	20.3213	NA
20	sp|A6NDB9|PALM3_HUMAN	PALM3	PALM3_HUMAN Paralemmin-3	0.890429	-0.00792803	16.9976	0.924527	n.s.	0.0336859	-0.257373	16.9897	0.12993	n.s.	16.7402	0.000840602	-0.249445	0.0111865	n.s.	0.0100728	0.0254574	sig	2	16.9502	16.9136	17.1522	16.9744	17.0246	17.0058	16.964	16.9643	16.7658	16.7147	NA
21	sp|A6NDG6|PGP_HUMAN	PGP	PGP_HUMAN Phosphoglycolate phosphatase	0.00606169	0.204446	15.0655	0.0257349	n.s.	0.0328606	0.177003	15.2699	0.128278	n.s.	15.2425	0.723205	-0.0274427	0.78684	n.s.	0.012175	0.0292035	sig	6	15.0283	15.049	15.0386	15.146	15.2182	15.3892	15.2604	15.212	15.3035	15.1815	Cytosol
22	sp|A6NDU8|CE051_HUMAN	C5orf51	CE051_HUMAN UPF0600 protein C5orf51	0.267105	0.0443734	17.0325	0.384599	n.s.	0.85533	-0.0104804	17.0768	0.917074	n.s.	17.022	0.0999778	-0.0548539	0.17302	n.s.	0.3742	0.436405	n.s.	0	17.0147	16.967	17.128	17.0202	17.0873	17.1006	17.0778	17.0417	17.0504	16.9935	Cytosol
23	sp|A6NE02|BTBDH_HUMAN	BTBD17	BTBDH_HUMAN BTB/POZ domain-containing protein 17	0.00318316	-0.175865	16.8546	0.0170389	n.s.	0.296576	-0.0675782	16.6787	0.474165	n.s.	16.787	0.0647765	0.108286	0.125888	n.s.	0.00858778	0.0229224	sig	4	16.8079	16.853	16.8136	16.9439	16.647	16.7293	16.691	16.6477	16.8376	16.7365	NA
24	sp|A6NHQ2|FBLL1_HUMAN	FBLL1	FBLL1_HUMAN rRNA/tRNA 2'-O-methyltransferase fibrillarin-like protein 1	0.0460802	-0.224627	15.0721	0.10355	n.s.	0.883575	-0.0162539	14.8474	0.933819	n.s.	15.0558	0.181127	0.208373	0.271389	n.s.	0.0960449	0.14244	n.s.	0	15.1605	14.9216	15.1183	15.0878	14.7678	14.7206	14.8513	15.05	14.9439	15.1677	Nucleus
25	sp|A6NHR9|SMHD1_HUMAN	SMCHD1	SMHD1_HUMAN Structural maintenance of chromosomes flexible hinge domain-containing protein 1	0.000129749	-0.154104	18.439	0.00291182	n.s.	0.674968	0.0116848	18.2849	0.792967	n.s.	18.4507	0.00613832	0.165789	0.027403	n.s.	0.000263393	0.00240803	sig	7	18.4564	18.4206	18.4539	18.4251	18.268	18.2904	18.2564	18.3249	18.4153	18.4862	NA
26	sp|A6NIH7|U119B_HUMAN	UNC119B	U119B_HUMAN Protein unc-119 homolog B	0.794016	-0.00992803	16.1997	0.857561	n.s.	0.0520096	0.143184	16.1898	0.163951	n.s.	16.3429	0.00107834	0.153112	0.0120515	n.s.	0.0171976	0.0373067	sig	8	16.2386	16.1411	16.2774	16.1417	16.1978	16.217	16.1652	16.1791	16.3321	16.3537	NA
27	sp|A6NKD9|CC85C_HUMAN	CCDC85C	CC85C_HUMAN Coiled-coil domain-containing protein 85C	0.050267	-0.130035	14.1316	0.110058	n.s.	0.522383	-0.0665511	14.0015	0.679369	n.s.	14.065	0.351328	0.0634835	0.457161	n.s.	0.167448	0.223293	n.s.	0	14.147	14.185	14.211	13.9832	13.9609	14.0217	13.9992	14.0244	13.9735	14.1566	NA
28	sp|A6NMB9|FIGL2_HUMAN	FIGNL2	FIGL2_HUMAN Putative fidgetin-like protein 2	0.0799036	-0.241084	13.5408	0.155164	n.s.	0.528486	0.0876533	13.2997	0.683638	n.s.	13.6285	0.0906082	0.328737	0.161962	n.s.	0.0839664	0.127784	n.s.	0	13.3561	13.6822	13.6268	13.498	13.4437	13.3244	13.3864	13.0444	13.7354	13.5215	NA
29	sp|A6NNH0|GATL1_HUMAN	GATSL1	GATL1_HUMAN GATS-like protein 1	0.431068	-0.0590724	16.2446	0.551063	n.s.	0.014374	-0.382842	16.1855	0.0832482	n.s.	15.8617	0.00344794	-0.32377	0.0199924	n.s.	0.00527423	0.0162629	sig	2	16.3901	16.2793	16.2105	16.0984	16.2143	16.1406	16.1197	16.2673	15.8802	15.8432	NA
30	sp|A7KAX9|RHG32_HUMAN	ARHGAP32	RHG32_HUMAN Rho GTPase-activating protein 32	0.175307	-0.0867602	14.4812	0.27871	n.s.	0.321994	0.0554095	14.3945	0.499241	n.s.	14.5366	0.205244	0.14217	0.300159	n.s.	0.183207	0.240548	n.s.	0	14.4663	14.5125	14.4907	14.4555	14.502	14.38	14.4484	14.2474	14.6104	14.4628	NA
31	sp|A7MBM2|DISP2_HUMAN	DISP2	DISP2_HUMAN Protein dispatched homolog 2	0.0018837	-0.235008	14.6456	0.0124224	n.s.	0.0716632	-0.17607	14.4106	0.197573	n.s.	14.4696	0.521838	0.0589382	0.616741	n.s.	0.0113812	0.0278358	sig	4	14.6086	14.6233	14.634	14.7166	14.3453	14.5128	14.419	14.3654	14.5717	14.3674	NA
32	sp|A7MD48|SRRM4_HUMAN	SRRM4	SRRM4_HUMAN Serine/arginine repetitive matrix protein 4	0.827152	-0.0139155	13.6394	0.879238	n.s.	0.543565	0.0367255	13.6255	0.694695	n.s.	13.6762	0.548029	0.050641	0.638829	n.s.	0.778686	0.807681	n.s.	0	13.6189	13.7124	13.5521	13.6743	13.7505	13.5933	13.5117	13.6467	13.7059	13.6464	Nucleus
33	sp|A8MVW0|F1712_HUMAN	FAM171A2	F1712_HUMAN Protein FAM171A2	0.0011083	-0.314603	15.4153	0.00910182	n.s.	0.000519357	-0.392492	15.1007	0.0241818	n.s.	15.0228	0.390501	-0.0778883	0.49585	n.s.	0.000587198	0.00398439	sig	5	15.4203	15.4481	15.4285	15.3644	15.0371	15.2348	15.1221	15.0089	14.9779	15.0677	NA
34	sp|A8MW92|P20L1_HUMAN	PHF20L1	P20L1_HUMAN PHD finger protein 20-like protein 1	0.0212598	-0.105199	16.6542	0.0605011	n.s.	0.842799	0.0141745	16.549	0.908364	n.s.	16.6684	0.143893	0.119373	0.227305	n.s.	0.094689	0.140872	n.s.	0	16.6571	16.6058	16.6324	16.7215	16.6114	16.5554	16.5044	16.5248	16.7595	16.5773	NA
35	sp|A8MWD9|RUXGL_HUMAN		RUXGL_HUMAN Small nuclear ribonucleoprotein G-like protein	0.128636	-0.118899	17.2535	0.219796	n.s.	0.0903909	0.150234	17.1346	0.228332	n.s.	17.4038	0.024716	0.269133	0.0657475	n.s.	0.0277082	0.0539759	n.s.	0	17.2338	17.258	17.1532	17.3691	17.1334	17.2534	17.1459	17.0058	17.3873	17.4203	NA
36	sp|A8MWY0|K132L_HUMAN	KIAA1324L	K132L_HUMAN UPF0577 protein KIAA1324-like	0.425777	-0.0569782	16.6221	0.545555	n.s.	0.540387	-0.0409659	16.5651	0.692872	n.s.	16.5811	0.860246	0.0160123	0.894988	n.s.	0.672255	0.714587	n.s.	0	16.6943	16.6297	16.5157	16.6488	16.5565	16.4658	16.5183	16.7199	16.618	16.5443	NA
37	sp|B2RTY4-4|MYO9A_HUMAN	MYO9A	MYO9A_HUMAN Isoform 4 of Unconventional myosin-IXa	0.250393	-0.13367	13.0294	0.365323	n.s.	0.108153	-0.479413	12.8958	0.256039	n.s.	12.55	0.167625	-0.345743	0.256203	n.s.	0.0958373	0.142303	n.s.	0	13.1904	13.017	12.7809	13.1295	12.7471	12.9884	12.9586	12.889	12.2415	12.8585	Cytosol
38	sp|B2RXF5|ZBT42_HUMAN	ZBTB42	ZBT42_HUMAN Zinc finger and BTB domain-containing protein 42	0.41732	-0.0643962	15.2137	0.537098	n.s.	0.00639741	-0.244427	15.1493	0.0553944	n.s.	14.9692	0.151779	-0.180031	0.237262	n.s.	0.0620966	0.100042	n.s.	0	15.2726	15.131	15.2396	15.2115	14.9802	15.1447	15.1622	15.31	14.9875	14.9509	NA
39	sp|B5ME19|EIFCL_HUMAN	EIF3CL	EIFCL_HUMAN Eukaryotic translation initiation factor 3 subunit C-like protein	0.163917	-0.0712308	19.6843	0.2644	n.s.	0.051389	-0.147111	19.613	0.163559	n.s.	19.5372	0.205602	-0.0758805	0.300593	n.s.	0.0703827	0.110652	n.s.	0	19.695	19.6805	19.6006	19.761	19.7021	19.5753	19.571	19.6037	19.5708	19.5035	Cytosol
40	sp|C9JLW8|F195B_HUMAN	FAM195B	F195B_HUMAN Protein FAM195B	0.300415	-0.0864342	16.2795	0.419466	n.s.	0.330866	0.130595	16.1931	0.507876	n.s.	16.4101	0.0266704	0.217029	0.0696219	n.s.	0.137159	0.189336	n.s.	0	16.4454	16.1737	16.1473	16.3516	16.2568	16.1455	16.2165	16.1535	16.4907	16.3295	NA
41	sp|O00116|ADAS_HUMAN	AGPS	ADAS_HUMAN Alkyldihydroxyacetonephosphate synthase, peroxisomal	0.00611355	0.338013	16.63	0.025871	n.s.	0.221211	-0.117788	16.968	0.391172	n.s.	16.5122	0.0214121	-0.455801	0.0600613	n.s.	0.00464332	0.0149908	sig	1	16.6666	16.7102	16.54	16.6033	16.8954	17.1602	16.9928	16.8238	16.4155	16.609	Peroxisome
42	sp|O00139-4|KIF2A_HUMAN	KIF2A	KIF2A_HUMAN Isoform 4 of Kinesin-like protein KIF2A	0.000719307	-0.0519085	18.5551	0.00705891	n.s.	0.00118524	-0.121244	18.5032	0.0318988	n.s.	18.4339	0.0165563	-0.0693359	0.050579	n.s.	0.000162094	0.0018304	sig	5	18.5609	18.5575	18.5442	18.5578	18.5031	18.4868	18.5223	18.5006	18.4561	18.4116	Cytosol
43	sp|O00148|DX39A_HUMAN	DDX39A	DX39A_HUMAN ATP-dependent RNA helicase DDX39A	0.000938159	-0.149404	16.3905	0.0084213	n.s.	0.590847	0.00857993	16.2411	0.733516	n.s.	16.3991	0.0116199	0.157984	0.0404448	n.s.	0.00061877	0.00407515	sig	7	16.3988	16.3903	16.4055	16.3673	16.1942	16.2347	16.2298	16.3056	16.3864	16.4117	Cytosol
44	sp|O00151|PDLI1_HUMAN	PDLIM1	PDLI1_HUMAN PDZ and LIM domain protein 1	0.434111	-0.0508192	15.7213	0.553808	n.s.	0.65274	0.042008	15.6705	0.777566	n.s.	15.7633	0.121403	0.0928272	0.200354	n.s.	0.446488	0.506129	n.s.	0	15.8637	15.6001	15.69	15.7313	15.6981	15.6876	15.5933	15.7029	15.8073	15.7192	Cytosol
45	sp|O00154|BACH_HUMAN	ACOT7	BACH_HUMAN Cytosolic acyl coenzyme A thioester hydrolase	0.55371	0.0279089	19.116	0.664882	n.s.	0.058572	-0.169582	19.1439	0.175044	n.s.	18.9464	0.000372696	-0.197491	0.00820194	n.s.	0.0149429	0.033794	sig	2	19.1861	19.0982	19.1781	19.0016	19.1138	19.1677	19.14	19.154	18.9394	18.9534	Cytosol
46	sp|O00165-2|HAX1_HUMAN	HAX1	HAX1_HUMAN Isoform 2 of HCLS1-associated protein X-1	0.881151	0.00547594	15.8446	0.917897	n.s.	0.981198	0.000709801	15.8501	0.985179	n.s.	15.8453	0.927874	-0.00476614	0.947021	n.s.	0.985626	0.987422	n.s.	0	15.8343	15.823	15.8916	15.8296	15.8154	15.8009	15.9402	15.8439	15.8705	15.8202	Cytosol
47	sp|O00170|AIP_HUMAN	AIP	AIP_HUMAN AH receptor-interacting protein	0.456045	0.0426597	18.6233	0.575802	n.s.	0.615677	0.0256337	18.666	0.750774	n.s.	18.649	0.808809	-0.017026	0.856427	n.s.	0.703494	0.743161	n.s.	0	18.7052	18.5682	18.583	18.6369	18.6631	18.5438	18.7214	18.7356	18.6368	18.6611	Cytosol
48	sp|O00178|GTPB1_HUMAN	GTPBP1	GTPB1_HUMAN GTP-binding protein 1	0.257671	0.0599404	17.9623	0.373626	n.s.	0.0347282	-0.0979786	18.0222	0.131823	n.s.	17.8643	0.0791179	-0.157919	0.145674	n.s.	0.0662616	0.105312	n.s.	0	17.9589	18.0165	17.9338	17.9399	17.9623	17.9319	18.0859	18.1088	17.8857	17.8429	Cytosol
49	sp|O00192|ARVC_HUMAN	ARVCF	ARVC_HUMAN Armadillo repeat protein deleted in velo-cardio-facial syndrome	0.00222952	-0.126241	16.9725	0.013714	n.s.	0.0431212	-0.123348	16.8463	0.147494	n.s.	16.8492	0.92933	0.00289298	0.947725	n.s.	0.00539863	0.0164927	sig	4	17.0107	16.9527	16.9192	17.0076	16.8367	16.8271	16.844	16.8774	16.8915	16.8069	NA
50	sp|O00193|SMAP_HUMAN	SMAP	SMAP_HUMAN Small acidic protein	0.00325192	-0.141927	19.5956	0.0173266	n.s.	0.0142563	-0.139351	19.4537	0.0828574	n.s.	19.4563	0.93663	0.00257554	0.953792	n.s.	0.00276218	0.0105415	sig	5	19.5643	19.6548	19.605	19.5584	19.5038	19.4654	19.4354	19.4101	19.4615	19.451	NA
51	sp|O00203|AP3B1_HUMAN	AP3B1	AP3B1_HUMAN AP-3 complex subunit beta-1	0.0210516	0.0999314	18.3894	0.0600814	n.s.	0.528555	-0.0322752	18.4894	0.683638	n.s.	18.3572	0.0023299	-0.132207	0.0166047	n.s.	0.0143993	0.0329566	sig	1	18.4039	18.4154	18.4378	18.3007	18.488	18.4997	18.5095	18.4603	18.3398	18.3746	Cytosol
52	sp|O00213|APBB1_HUMAN	APBB1	APBB1_HUMAN Amyloid beta A4 precursor protein-binding family B member 1	0.225723	0.109794	14.1858	0.336375	n.s.	0.656538	-0.033185	14.2956	0.77999	n.s.	14.1526	0.228075	-0.142979	0.325651	n.s.	0.265977	0.326837	n.s.	0	14.1885	14.167	14.3056	14.082	14.4449	14.1583	14.21	14.3691	14.1484	14.1568	Cytosol
53	sp|O00217|NDUS8_HUMAN	NDUFS8	NDUS8_HUMAN NADH dehydrogenase [ubiquinone] iron-sulfur protein 8, mitochondrial	0.0670222	0.110637	17.4161	0.13698	n.s.	0.0106212	0.225686	17.5267	0.0712147	n.s.	17.6418	0.106078	0.115049	0.181167	n.s.	0.0137753	0.0319571	sig	3	17.3536	17.3739	17.5004	17.4364	17.5039	17.6136	17.5501	17.4393	17.6362	17.6474	Mitochondria
54	sp|O00231|PSD11_HUMAN	PSMD11	PSD11_HUMAN 26S proteasome non-ATPase regulatory subunit 11	0.0621311	0.0229062	20.4462	0.129553	n.s.	0.419838	-0.0204556	20.4691	0.592613	n.s.	20.4258	0.0941963	-0.0433618	0.166094	n.s.	0.109215	0.157855	n.s.	0	20.4706	20.4421	20.4437	20.4284	20.4665	20.482	20.4687	20.4593	20.3955	20.456	Cytosol
55	sp|O00232|PSD12_HUMAN	PSMD12	PSD12_HUMAN 26S proteasome non-ATPase regulatory subunit 12	0.483254	-0.0306946	18.3814	0.599192	n.s.	0.0115656	-0.152056	18.3507	0.0739703	n.s.	18.2293	0.0766764	-0.121361	0.142304	n.s.	0.0368605	0.066885	n.s.	0	18.346	18.4423	18.3912	18.346	18.3311	18.4345	18.2713	18.3658	18.2323	18.2263	NA
56	sp|O00233|PSMD9_HUMAN	PSMD9	PSMD9_HUMAN 26S proteasome non-ATPase regulatory subunit 9	0.0227946	0.0709868	18.1463	0.0634453	n.s.	0.218774	0.0531739	18.2173	0.388191	n.s.	18.1995	0.520829	-0.0178129	0.615978	n.s.	0.0594834	0.0969373	n.s.	0	18.2025	18.1468	18.1308	18.105	18.212	18.1907	18.243	18.2234	18.231	18.1679	NA
57	sp|O00244|ATOX1_HUMAN	ATOX1	ATOX1_HUMAN Copper transport protein ATOX1	0.0783227	0.129137	18.3825	0.152935	n.s.	0.662918	-0.0448704	18.5117	0.78365	n.s.	18.3377	0.073055	-0.174007	0.137702	n.s.	0.111995	0.161119	n.s.	0	18.518	18.263	18.3755	18.3736	18.5757	18.4255	18.5221	18.5234	18.4268	18.2486	NA
58	sp|O00264|PGRC1_HUMAN	PGRMC1	PGRC1_HUMAN Membrane-associated progesterone receptor component 1	0.00911379	0.369817	18.9127	0.0338161	n.s.	0.494982	0.100753	19.2825	0.659532	n.s.	19.0135	0.0254332	-0.269064	0.067161	n.s.	0.0145703	0.0332401	sig	6	18.6718	18.9767	18.9249	19.0774	19.4128	19.252	19.1995	19.2657	19.072	18.9549	ER
59	sp|O00267|SPT5H_HUMAN	SUPT5H	SPT5H_HUMAN Transcription elongation factor SPT5	0.00107455	-0.0998294	18.4959	0.00893234	n.s.	0.100779	0.0689827	18.3961	0.244819	n.s.	18.5649	0.00602959	0.168812	0.0272599	n.s.	0.00116868	0.00604632	sig	7	18.5021	18.4746	18.4786	18.5284	18.3843	18.3813	18.3881	18.4306	18.5215	18.6083	Nucleus
60	sp|O00268|TAF4_HUMAN	TAF4	TAF4_HUMAN Transcription initiation factor TFIID subunit 4	0.0100405	-0.141938	16.2535	0.0359337	n.s.	0.18189	0.0948461	16.1116	0.34728	n.s.	16.3483	0.015791	0.236784	0.0490956	n.s.	0.00720773	0.0202324	sig	7	16.1791	16.2722	16.2553	16.3074	16.155	16.1596	16.0508	16.0808	16.4177	16.279	Nucleus
61	sp|O00273|DFFA_HUMAN	DFFA	DFFA_HUMAN DNA fragmentation factor subunit alpha	0.903465	-0.00455165	16.6479	0.932695	n.s.	0.061001	-0.0519425	16.6433	0.178001	n.s.	16.5959	0.416276	-0.0473908	0.519161	n.s.	0.461753	0.52011	n.s.	0	16.6184	16.6524	16.6734	16.6473	16.6484	16.5453	16.6864	16.6933	16.6134	16.5785	Cytosol
62	sp|O00291|HIP1_HUMAN	HIP1	HIP1_HUMAN Huntingtin-interacting protein 1	0.0130696	-0.10025	18.542	0.0430373	n.s.	0.00501039	-0.122337	18.4417	0.0517357	n.s.	18.4196	0.645379	-0.0220864	0.722672	n.s.	0.0128369	0.0302771	sig	5	18.5478	18.5171	18.5598	18.5431	18.4061	18.3844	18.4952	18.4811	18.3915	18.4477	Cytosol
63	sp|O00299|CLIC1_HUMAN	CLIC1	CLIC1_HUMAN Chloride intracellular channel protein 1	0.401633	0.0649145	19.4659	0.522374	n.s.	0.142445	-0.191689	19.5308	0.299674	n.s.	19.2742	0.000884727	-0.256603	0.0114859	n.s.	0.0456912	0.0787954	n.s.	0	19.5137	19.4529	19.6146	19.2822	19.5345	19.5454	19.5627	19.4805	19.2925	19.2559	Cytosol
64	sp|O00303|EIF3F_HUMAN	EIF3F	EIF3F_HUMAN Eukaryotic translation initiation factor 3 subunit F	0.0363594	-0.0773181	18.1882	0.0877665	n.s.	0.941605	-0.00319977	18.1108	0.966667	n.s.	18.185	0.0406301	0.0741183	0.0906435	n.s.	0.0579689	0.0948128	n.s.	0	18.2481	18.1948	18.1862	18.1235	18.0988	18.093	18.1505	18.101	18.1609	18.209	Cytosol
65	sp|O00330|ODPX_HUMAN	PDHX	ODPX_HUMAN Pyruvate dehydrogenase protein X component, mitochondrial	0.086992	0.0806626	17.7259	0.164978	n.s.	0.16129	0.0972171	17.8066	0.324198	n.s.	17.8231	0.718133	0.0165545	0.781837	n.s.	0.1281	0.179536	n.s.	0	17.6567	17.7594	17.6869	17.8008	17.8048	17.7642	17.7907	17.8666	17.778	17.8683	Mitochondria
66	sp|O00399|DCTN6_HUMAN	DCTN6	DCTN6_HUMAN Dynactin subunit 6	0.273032	0.0523234	16.1331	0.391766	n.s.	0.270076	-0.0734596	16.1854	0.445711	n.s.	16.0596	0.0595155	-0.125783	0.118171	n.s.	0.12475	0.175587	n.s.	0	16.2312	16.1266	16.0846	16.09	16.1134	16.1802	16.2398	16.2083	16.0165	16.1027	Cytosol
67	sp|O00400|ACATN_HUMAN	SLC33A1	ACATN_HUMAN Acetyl-coenzyme A transporter 1	0.0862833	0.124954	14.5973	0.164074	n.s.	0.805767	-0.0192783	14.7223	0.888788	n.s.	14.578	0.272239	-0.144233	0.373922	n.s.	0.19688	0.255649	n.s.	0	14.5994	14.6364	14.5748	14.5787	14.7624	14.6314	14.8723	14.623	14.6928	14.4633	ER
68	sp|O00401|WASL_HUMAN	WASL	WASL_HUMAN Neural Wiskott-Aldrich syndrome protein	0.12806	-0.068985	16.4974	0.219089	n.s.	0.172461	0.0851723	16.4284	0.336486	n.s.	16.5826	0.0183374	0.154157	0.05389	n.s.	0.0360755	0.0658411	n.s.	0	16.549	16.5034	16.5301	16.4071	16.3728	16.4849	16.42	16.436	16.5499	16.6153	Cytosol
69	sp|O00410-3|IPO5_HUMAN	IPO5	IPO5_HUMAN Isoform 3 of Importin-5	0.0696758	0.127318	20.338	0.140947	n.s.	0.109055	-0.142176	20.4653	0.257457	n.s.	20.1958	0.00674689	-0.269494	0.0288907	n.s.	0.0124649	0.0296687	sig	1	20.4654	20.3301	20.3102	20.2463	20.4086	20.4017	20.5299	20.5211	20.1907	20.201	Cytosol
70	sp|O00422|SAP18_HUMAN	SAP18	SAP18_HUMAN Histone deacetylase complex subunit SAP18	0.901526	0.00948477	16.9245	0.931276	n.s.	0.00588267	0.330534	16.934	0.0538809	n.s.	17.2551	0.0277001	0.321049	0.0709868	n.s.	0.0118292	0.0286239	sig	8	16.9215	16.8616	16.8788	17.0363	16.8615	16.8001	17.0078	17.0667	17.2849	17.2252	Cytosol
71	sp|O00423-3|EMAL1_HUMAN	EML1	EMAL1_HUMAN Isoform 3 of Echinoderm microtubule-associated protein-like 1	0.000640488	-0.144967	16.8041	0.00659969	n.s.	0.0073207	-0.17123	16.6592	0.0583139	n.s.	16.6329	0.0752717	-0.0262623	0.140382	n.s.	0.000317271	0.00270556	sig	5	16.7955	16.7936	16.8656	16.7617	16.6487	16.6684	16.6642	16.6553	16.6472	16.6186	Cytosol
72	sp|O00425|IF2B3_HUMAN	IGF2BP3	IF2B3_HUMAN Insulin-like growth factor 2 mRNA-binding protein 3	0.334567	-0.00922384	20.0149	0.453245	n.s.	0.185881	0.0212512	20.0056	0.35171	n.s.	20.0361	0.0257356	0.030475	0.0677064	n.s.	0.0764453	0.118489	n.s.	0	19.9956	20.0244	20.0302	20.0091	20.0099	20.0145	19.9964	20.0016	20.0257	20.0465	Cytosol
73	sp|O00429|DNM1L_HUMAN	DNM1L	DNM1L_HUMAN Dynamin-1-like protein	0.0150872	0.10118	19.2862	0.0480188	n.s.	0.167835	-0.0633806	19.3874	0.332416	n.s.	19.2228	0.00341418	-0.164561	0.0198475	n.s.	0.00435743	0.0142727	sig	2	19.3205	19.2731	19.3292	19.2219	19.3368	19.4052	19.3969	19.4106	19.2338	19.2119	Cytosol
74	sp|O00442-2|RTCA_HUMAN	RTCA	RTCA_HUMAN Isoform 2 of RNA 3'-terminal phosphate cyclase	0.0638108	-0.0658915	18.7508	0.132275	n.s.	0.545353	-0.0316814	18.6849	0.695543	n.s.	18.7191	0.567466	0.0342101	0.655922	n.s.	0.271871	0.333005	n.s.	0	18.7665	18.7617	18.7723	18.7026	18.6178	18.7055	18.686	18.7302	18.6515	18.7867	Nucleus
75	sp|O00443|P3C2A_HUMAN	PIK3C2A	P3C2A_HUMAN Phosphatidylinositol 4-phosphate 3-kinase C2 domain-containing subunit alpha	0.0792567	0.0729736	16.6247	0.154217	n.s.	0.267422	-0.0570833	16.6976	0.442828	n.s.	16.5676	0.0127418	-0.130057	0.0429475	n.s.	0.0326178	0.0610165	n.s.	0	16.701	16.5747	16.6368	16.5861	16.6505	16.7246	16.7324	16.683	16.5514	16.5838	Cytosol
76	sp|O00459|P85B_HUMAN	PIK3R2	P85B_HUMAN Phosphatidylinositol 3-kinase regulatory subunit beta	0.0674831	-0.0951751	13.4107	0.137691	n.s.	0.344515	-0.045638	13.3155	0.523144	n.s.	13.3651	0.470887	0.049537	0.571595	n.s.	0.158258	0.212703	n.s.	0	13.4345	13.3534	13.4046	13.4503	13.3466	13.2049	13.3491	13.3616	13.4111	13.319	NA
77	sp|O00461|GOLI4_HUMAN	GOLIM4	GOLI4_HUMAN Golgi integral membrane protein 4	1.49789e-05	0.404924	17.0935	0.000949814	n.s.	0.329063	0.0402756	17.4984	0.506438	n.s.	17.1337	0.000691987	-0.364648	0.0103055	n.s.	8.40685e-06	0.000423722	sig	1	17.1104	17.0579	17.0581	17.1474	17.5603	17.4465	17.4906	17.4962	17.1593	17.1082	Golgi
78	sp|O00462|MANBA_HUMAN	MANBA	MANBA_HUMAN Beta-mannosidase	0.0244683	-0.123612	14.9385	0.0666993	n.s.	0.131723	0.0514259	14.8149	0.287893	n.s.	14.9899	0.0360151	0.175038	0.083725	n.s.	0.0129303	0.0304104	sig	7	14.9163	14.9912	14.9284	14.9179	14.7995	14.8302	14.7246	14.9052	14.9987	14.9811	Lysosome
79	sp|O00468|AGRIN_HUMAN	AGRN	AGRIN_HUMAN Agrin	0.117632	-0.0428142	16.4431	0.206096	n.s.	0.0046693	0.0990438	16.4003	0.0507568	n.s.	16.5422	0.0166725	0.141858	0.0508085	n.s.	0.00489134	0.0155663	sig	7	16.4433	16.4494	16.4222	16.4575	16.4376	16.3435	16.3866	16.4335	16.5637	16.5206	NA
80	sp|O00469-2|PLOD2_HUMAN	PLOD2	PLOD2_HUMAN Isoform 2 of Procollagen-lysine,2-oxoglutarate 5-dioxygenase 2	0.274258	0.0365049	15.7564	0.392909	n.s.	0.00574047	0.193723	15.7929	0.0537558	n.s.	15.9501	0.0283112	0.157218	0.0716251	n.s.	0.00514913	0.0161085	sig	8	15.7906	15.7158	15.7718	15.7475	15.7268	15.7939	15.7989	15.8521	15.9935	15.9068	ER
81	sp|O00471|EXOC5_HUMAN	EXOC5	EXOC5_HUMAN Exocyst complex component 5	0.00219375	0.111003	17.9929	0.013607	n.s.	0.462929	-0.0243881	18.1039	0.632673	n.s.	17.9686	0.000590612	-0.135391	0.00971076	n.s.	0.00106411	0.00570151	sig	1	18.0245	18.0257	17.9781	17.9434	18.092	18.0865	18.1229	18.1144	17.962	17.9751	Cytosol
82	sp|O00483|NDUA4_HUMAN	NDUFA4	NDUA4_HUMAN NADH dehydrogenase [ubiquinone] 1 alpha subcomplex subunit 4	0.00067466	-0.223922	18.4959	0.00682295	n.s.	0.920485	-0.00536186	18.272	0.954048	n.s.	18.4906	0.00369519	0.21856	0.0208397	n.s.	0.000769444	0.00461293	sig	4	18.454	18.5662	18.4396	18.5239	18.2413	18.2858	18.2439	18.3171	18.4523	18.5289	Mitochondria
83	sp|O00487|PSDE_HUMAN	PSMD14	PSDE_HUMAN 26S proteasome non-ATPase regulatory subunit 14	0.0431098	0.0733746	19.5167	0.0989319	n.s.	0.989544	-0.000492923	19.5901	0.992554	n.s.	19.5162	0.043946	-0.0738675	0.0957097	n.s.	0.0543798	0.0899239	n.s.	0	19.5372	19.5264	19.5545	19.4488	19.5781	19.6259	19.6068	19.5497	19.5086	19.5239	NA
84	sp|O00499|BIN1_HUMAN	BIN1	BIN1_HUMAN Myc box-dependent-interacting protein 1	0.85651	0.0059742	17.765	0.899293	n.s.	0.104968	-0.0844157	17.771	0.25105	n.s.	17.6806	0.0488682	-0.0903899	0.103292	n.s.	0.0992024	0.14629	n.s.	0	17.7711	17.7842	17.6938	17.811	17.8211	17.7357	17.7805	17.7467	17.7043	17.6569	Cytosol
85	sp|O00505|IMA4_HUMAN	KPNA3	IMA4_HUMAN Importin subunit alpha-4	0.436459	0.0325862	16.4524	0.556049	n.s.	0.590006	0.0160284	16.485	0.732942	n.s.	16.4684	0.779702	-0.0165578	0.833097	n.s.	0.694421	0.734401	n.s.	0	16.4625	16.4927	16.4248	16.4297	16.4977	16.3835	16.508	16.5508	16.4461	16.4908	Cytosol
86	sp|O00512|BCL9_HUMAN	BCL9	BCL9_HUMAN B-cell CLL/lymphoma 9 protein	0.00575947	-0.166364	15.909	0.0249079	n.s.	0.0230191	-0.176327	15.7426	0.107408	n.s.	15.7327	0.830019	-0.00996235	0.871238	n.s.	0.00604262	0.0178429	sig	5	15.9464	15.8658	15.8503	15.9735	15.7228	15.8023	15.7634	15.682	15.7644	15.7009	Nucleus
87	sp|O00534|VMA5A_HUMAN	VWA5A	VMA5A_HUMAN von Willebrand factor A domain-containing protein 5A	0.201873	0.0547577	15.0333	0.309504	n.s.	0.409778	0.0402203	15.088	0.585018	n.s.	15.0735	0.817504	-0.0145374	0.861759	n.s.	0.43261	0.492562	n.s.	0	15.0901	15.0242	15.0014	15.0173	15.0328	15.0594	15.0772	15.1827	15.0205	15.1265	NA
88	sp|O00541|PESC_HUMAN	PES¬†1.00	PESC_HUMAN Pescadillo homolog	0.0117129	-0.12622	15.7052	0.039917	n.s.	0.909959	0.00571022	15.579	0.948705	n.s.	15.7109	0.0276806	0.131931	0.0709738	n.s.	0.016157	0.0357551	sig	4	15.6646	15.7879	15.6893	15.6789	15.5667	15.5239	15.6061	15.6192	15.675	15.7467	NA
89	sp|O00566|MPP10_HUMAN	MPHOSPH10	MPP10_HUMAN U3 small nucleolar ribonucleoprotein protein MPP10	0.0647112	-0.131541	15.8938	0.133693	n.s.	0.509466	0.0616076	15.7623	0.670879	n.s.	15.9554	0.000838462	0.193148	0.0111865	n.s.	0.0416325	0.0731749	n.s.	0	15.8513	16.057	15.8705	15.7964	15.7513	15.7511	15.803	15.7438	15.9656	15.9453	Nucleus
90	sp|O00567|NOP56_HUMAN	NOP56	NOP56_HUMAN Nucleolar protein 56	0.00160145	-0.170461	18.9835	0.0113316	n.s.	0.00905779	0.137078	18.813	0.0654878	n.s.	19.1206	0.00128946	0.307539	0.0130157	n.s.	0.000147976	0.00173482	sig	7	18.9422	19.0188	18.9613	19.0117	18.8477	18.8043	18.7456	18.8545	19.1313	19.1099	Cytosol
91	sp|O00571|DDX3X_HUMAN	DDX3X	DDX3X_HUMAN ATP-dependent RNA helicase DDX3X	0.00054708	-0.0911329	20.1857	0.00605338	n.s.	0.0255117	0.0468359	20.0945	0.113167	n.s.	20.2325	0.00373226	0.137969	0.0209294	n.s.	0.000216195	0.00216021	sig	7	20.188	20.1757	20.1829	20.1961	20.0965	20.0742	20.1304	20.077	20.2132	20.2518	Cytosol
92	sp|O00625|PIR_HUMAN	PIR	PIR_HUMAN Pirin	0.0380468	-0.0947161	16.5944	0.0905353	n.s.	0.0843441	0.11187	16.4997	0.218412	n.s.	16.7063	0.00855843	0.206586	0.0334758	n.s.	0.0072634	0.020354	sig	7	16.637	16.5188	16.634	16.5878	16.4606	16.5553	16.4647	16.5182	16.7489	16.6636	Cytosol
93	sp|O00629|IMA3_HUMAN	KPNA4	IMA3_HUMAN Importin subunit alpha-3	0.0498231	-0.0853121	16.9715	0.109474	n.s.	0.022405	-0.159062	16.8862	0.106145	n.s.	16.8124	0.0833294	-0.07375	0.15158	n.s.	0.0139946	0.0323445	sig	5	16.9926	16.9752	17.0259	16.8923	16.8923	16.9398	16.8469	16.8657	16.7947	16.8302	Cytosol
94	sp|O00743-3|PPP6_HUMAN	PPP6C	PPP6_HUMAN Isoform 3 of Serine/threonine-protein phosphatase 6 catalytic subunit	0.279137	0.0662136	14.7387	0.39833	n.s.	0.980506	-0.00175197	14.8049	0.985108	n.s.	14.7369	0.41262	-0.0679656	0.515618	n.s.	0.476829	0.535026	n.s.	0	14.7342	14.7417	14.8286	14.6502	14.6901	14.8126	14.8249	14.892	14.8013	14.6726	Cytosol
95	sp|O00750|P3C2B_HUMAN	PIK3C2B	P3C2B_HUMAN Phosphatidylinositol 4-phosphate 3-kinase C2 domain-containing subunit beta	0.143932	0.0295358	17.4041	0.23937	n.s.	0.00972294	-0.190338	17.4336	0.0679232	n.s.	17.2138	0.00384389	-0.219874	0.0213617	n.s.	0.000698118	0.00432894	sig	2	17.4056	17.3884	17.3763	17.446	17.4453	17.4501	17.4115	17.4276	17.2694	17.1581	NA
96	sp|O00754|MA2B1_HUMAN	MAN2B1	MA2B1_HUMAN Lysosomal alpha-mannosidase	0.000343354	-0.202264	17.8494	0.00473045	n.s.	0.000321622	0.142682	17.6471	0.020757	n.s.	17.9921	0.00104774	0.344946	0.0119003	n.s.	2.91518e-05	0.000748544	sig	7	17.8644	17.8456	17.8571	17.8304	17.717	17.5882	17.6516	17.6317	17.9833	18.0009	Lysosome
97	sp|O00762|UBE2C_HUMAN	UBE2C	UBE2C_HUMAN Ubiquitin-conjugating enzyme E2 C	0.00790549	-0.199	14.7521	0.0306671	n.s.	0.000430549	0.421527	14.5531	0.0228978	n.s.	15.1736	0.000794638	0.620527	0.0109479	up	4.87263e-05	0.000960161	sig	7	14.7613	14.7488	14.6888	14.8095	14.5801	14.6041	14.6071	14.421	15.1529	15.1944	NA
98	sp|O00763|ACACB_HUMAN	ACACB	ACACB_HUMAN Acetyl-CoA carboxylase 2	0.00389234	0.138387	16.9885	0.0195629	n.s.	0.00123589	-0.21709	17.1269	0.0321055	n.s.	16.7714	0.000998896	-0.355478	0.0116982	n.s.	7.41474e-05	0.00122492	sig	2	17.0168	16.9799	17.0089	16.9484	17.0744	17.1891	17.0944	17.1496	16.7925	16.7504	Mitochondria
99	sp|O00764|PDXK_HUMAN	PDXK	PDXK_HUMAN Pyridoxal kinase	0.00178926	0.190066	16.2657	0.012024	n.s.	0.111663	0.0687446	16.4558	0.260892	n.s.	16.3345	0.0592455	-0.121322	0.117871	n.s.	0.00262718	0.0101675	sig	6	16.318	16.2288	16.2771	16.239	16.4717	16.4946	16.4879	16.3689	16.3584	16.3105	Cytosol
100	sp|O00767|ACOD_HUMAN	SCD	ACOD_HUMAN Acyl-CoA desaturase	0.261421	-0.0959393	17.7742	0.377846	n.s.	0.0674053	-0.209083	17.6783	0.190181	n.s.	17.5651	0.236785	-0.113144	0.33557	n.s.	0.121071	0.171385	n.s.	0	17.69	17.8988	17.8366	17.6715	17.6306	17.8112	17.5607	17.7107	17.581	17.5493	ER
101	sp|O14497|ARI1A_HUMAN	ARID1A	ARI1A_HUMAN AT-rich interactive domain-containing protein 1A	0.0013765	-0.198038	18.5679	0.0105717	n.s.	0.687799	0.0215012	18.3698	0.800813	n.s.	18.5894	0.000334269	0.219539	0.00803534	n.s.	0.000773401	0.00463104	sig	7	18.5099	18.6134	18.5125	18.6357	18.3925	18.3352	18.369	18.3828	18.5959	18.5828	Nucleus
102	sp|O14523-2|C2C2L_HUMAN	C2CD2L	C2C2L_HUMAN Isoform 2 of C2 domain-containing protein 2-like	0.240569	-0.0866597	16.0867	0.353597	n.s.	0.0916919	-0.129023	16.0001	0.230324	n.s.	15.9577	0.67832	-0.0423636	0.750482	n.s.	0.273286	0.334407	n.s.	0	16.1668	16.0905	16.0154	16.0741	15.8972	15.9319	16.0093	16.1618	16.0148	15.9006	NA
103	sp|O14530|TXND9_HUMAN	TXNDC9	TXND9_HUMAN Thioredoxin domain-containing protein 9	0.032411	0.120434	17.4199	0.0809738	n.s.	0.00415026	0.194176	17.5403	0.0487582	n.s.	17.6141	0.335447	0.0737411	0.439897	n.s.	0.017244	0.037391	sig	3	17.4554	17.3988	17.4251	17.4003	17.5212	17.6468	17.5469	17.4464	17.657	17.5712	Cytosol
104	sp|O14531|DPYL4_HUMAN	DPYSL4	DPYL4_HUMAN Dihydropyrimidinase-related protein 4	0.0548338	0.0409647	19.724	0.117916	n.s.	0.0160007	-0.101817	19.765	0.0881491	n.s.	19.6222	1.26194e-05	-0.142781	0.00271372	n.s.	0.000530148	0.00368792	sig	2	19.7653	19.7377	19.6988	19.6941	19.7703	19.7613	19.771	19.7572	19.6253	19.619	Cytosol
105	sp|O14545|TRAD1_HUMAN	TRAFD1	TRAD1_HUMAN TRAF-type zinc finger domain-containing protein 1	0.392469	0.0401492	15.5361	0.51326	n.s.	0.0120949	-0.146899	15.5763	0.0755317	n.s.	15.3892	0.0290714	-0.187049	0.0726933	n.s.	0.0191814	0.0404051	sig	2	15.5957	15.5171	15.4905	15.5412	15.681	15.5058	15.5477	15.5706	15.3846	15.3939	NA
106	sp|O14548|COX7R_HUMAN	COX7A2L	COX7R_HUMAN Cytochrome c oxidase subunit 7A-related protein, mitochondrial	0.00419551	-0.179059	17.3935	0.0203441	n.s.	0.0191846	0.109902	17.2145	0.09752	n.s.	17.5034	0.0110149	0.288961	0.0392223	n.s.	0.00137492	0.00669325	sig	7	17.3798	17.4156	17.3878	17.391	17.3146	17.1238	17.2192	17.2004	17.5468	17.4601	Mitochondria
107	sp|O14562|UBFD1_HUMAN	UBFD1	UBFD1_HUMAN Ubiquitin domain-containing protein UBFD1	0.166796	0.0461125	18.1135	0.267881	n.s.	0.682075	-0.0155557	18.1596	0.797946	n.s.	18.0979	0.0816366	-0.0616682	0.149486	n.s.	0.176971	0.233787	n.s.	0	18.1313	18.0547	18.1653	18.1026	18.1538	18.1262	18.2093	18.1491	18.1032	18.0926	NA
108	sp|O14576|DC1I1_HUMAN	DYNC1I1	DC1I1_HUMAN Cytoplasmic dynein 1 intermediate chain 1	0.0699359	-0.137916	15.0552	0.141212	n.s.	0.00590942	-0.356906	14.9173	0.0540258	n.s.	14.6983	0.0353707	-0.21899	0.0827547	n.s.	0.00510514	0.0159989	sig	2	15.1202	15.1363	14.9614	15.0029	14.8162	14.945	15.0284	14.8796	14.6714	14.7252	NA
109	sp|O14578-4|CTRO_HUMAN	CIT	CTRO_HUMAN Isoform 4 of Citron Rho-interacting kinase	0.364829	-0.0611342	14.3807	0.484675	n.s.	0.0913022	0.178473	14.3195	0.229812	n.s.	14.5591	0.0245051	0.239607	0.0653651	n.s.	0.0429042	0.0747534	n.s.	0	14.4316	14.4547	14.2394	14.397	14.2119	14.3145	14.3613	14.3904	14.6156	14.5027	Cytosol
110	sp|O14579|COPE_HUMAN	COPE	COPE_HUMAN Coatomer subunit epsilon	0.196821	0.0518074	19.4641	0.303737	n.s.	0.00595696	-0.180708	19.5159	0.05436	n.s.	19.2834	0.00547507	-0.232515	0.0256437	n.s.	0.00220788	0.00907184	sig	2	19.4027	19.4622	19.5025	19.4891	19.5056	19.4979	19.5956	19.4645	19.272	19.2948	Golgi
111	sp|O14617-5|AP3D1_HUMAN	AP3D1	AP3D1_HUMAN Isoform 5 of AP-3 complex subunit delta-1	0.200412	0.0323705	19.3974	0.307804	n.s.	0.00120189	-0.261459	19.4297	0.0318988	n.s.	19.1359	0.000246034	-0.293829	0.00690044	n.s.	3.81893e-05	0.000846253	sig	2	19.4202	19.409	19.4188	19.3415	19.4295	19.4466	19.448	19.3948	19.1117	19.1601	Cytosol
112	sp|O14618|CCS_HUMAN	CCS	CCS_HUMAN Copper chaperone for superoxide dismutase	0.609276	-0.0272855	14.1453	0.712574	n.s.	0.876676	0.00878293	14.118	0.929182	n.s.	14.1541	0.662677	0.0360684	0.736979	n.s.	0.817011	0.840635	n.s.	0	14.1201	14.1455	14.2137	14.1018	14.1631	14.2176	14.0222	14.069	14.2167	14.0915	Cytosol
113	sp|O14640|DVL1_HUMAN	DVL1	DVL1_HUMAN Segment polarity protein dishevelled homolog DVL-1	0.0519949	0.144189	14.8135	0.112891	n.s.	0.936301	-0.00737601	14.9576	0.962913	n.s.	14.8061	0.0295028	-0.151565	0.0734008	n.s.	0.0744282	0.115725	n.s.	0	14.9512	14.792	14.8246	14.686	14.9583	15.004	14.9765	14.8917	14.8524	14.7598	NA
114	sp|O14641|DVL2_HUMAN	DVL2	DVL2_HUMAN Segment polarity protein dishevelled homolog DVL-2	0.307635	0.0701107	15.2378	0.426446	n.s.	0.335631	0.0979061	15.3079	0.512514	n.s.	15.3357	0.626851	0.0277954	0.707048	n.s.	0.39152	0.453397	n.s.	0	15.3331	15.0755	15.2688	15.2736	15.3627	15.2766	15.3488	15.2434	15.2852	15.3862	Cytosol
115	sp|O14646|CHD1_HUMAN	CHD1	CHD1_HUMAN Chromodomain-helicase-DNA-binding protein 1	0.0151273	-0.175381	16.8969	0.0481156	n.s.	0.155156	-0.0381575	16.7215	0.315544	n.s.	16.8587	0.152927	0.137223	0.238486	n.s.	0.0229665	0.0465833	sig	4	16.9258	16.8767	16.8853	16.8996	16.6695	16.6043	16.8213	16.7908	16.8347	16.8827	Cytosol
116	sp|O14647|CHD2_HUMAN	CHD2	CHD2_HUMAN Chromodomain-helicase-DNA-binding protein 2	3.84578e-05	-0.193321	17.9891	0.00154644	n.s.	0.119522	-0.0518349	17.7958	0.270304	n.s.	17.9373	0.000829627	0.141486	0.0111865	n.s.	3.61509e-05	0.000820193	sig	4	17.9649	18.0075	17.9589	18.0251	17.7883	17.7775	17.8131	17.8042	17.9538	17.9207	Nucleus
117	sp|O14653-2|GOSR2_HUMAN	GOSR2	GOSR2_HUMAN Isoform B of Golgi SNAP receptor complex member 2	0.82499	-0.00862394	15.4478	0.878261	n.s.	0.346547	0.0582702	15.4392	0.52483	n.s.	15.506	0.124333	0.0668941	0.204099	n.s.	0.369591	0.431845	n.s.	0	15.3684	15.4431	15.4492	15.5304	15.4429	15.39	15.4689	15.4548	15.5433	15.4688	Golgi
118	sp|O14656|TOR1A_HUMAN	TOR1A	TOR1A_HUMAN Torsin-1A	0.0155695	0.134487	16.3739	0.0490514	n.s.	0.0324726	-0.0634344	16.5084	0.127367	n.s.	16.3105	0.0276687	-0.197921	0.0709738	n.s.	0.00661322	0.0190501	sig	1	16.3608	16.3982	16.3482	16.3884	16.4741	16.4197	16.5454	16.5943	16.3253	16.2956	Cytosol
119	sp|O14656|TOR1A_HUMAN	TOR1A	TOR1A_HUMAN Torsin-1A	0.0155695	0.134487	16.3739	0.0490514	n.s.	0.0324726	-0.0634344	16.5084	0.127367	n.s.	16.3105	0.0276687	-0.197921	0.0709738	n.s.	0.00661322	0.0190501	sig	1	16.3608	16.3982	16.3482	16.3884	16.4741	16.4197	16.5454	16.5943	16.3253	16.2956	ER
120	sp|O14672|ADA10_HUMAN	ADAM10	ADA10_HUMAN Disintegrin and metalloproteinase domain-containing protein 10	7.76642e-05	-0.218653	16.9768	0.00215802	n.s.	0.0294742	-0.119614	16.7581	0.120678	n.s.	16.8572	0.0407078	0.0990385	0.090735	n.s.	0.000227592	0.00221072	sig	5	16.9631	16.9799	17.0237	16.9406	16.7691	16.7944	16.7273	16.7418	16.8974	16.817	Cytosol
121	sp|O14672|ADA10_HUMAN	ADAM10	ADA10_HUMAN Disintegrin and metalloproteinase domain-containing protein 10	7.76642e-05	-0.218653	16.9768	0.00215802	n.s.	0.0294742	-0.119614	16.7581	0.120678	n.s.	16.8572	0.0407078	0.0990385	0.090735	n.s.	0.000227592	0.00221072	sig	5	16.9631	16.9799	17.0237	16.9406	16.7691	16.7944	16.7273	16.7418	16.8974	16.817	ER
122	sp|O14682|ENC1_HUMAN	ENC1	ENC1_HUMAN Ectoderm-neural cortex protein 1	0.250892	-0.0181815	15.6468	0.365728	n.s.	0.0309786	-0.0925665	15.6286	0.123864	n.s.	15.5543	0.0304364	-0.074385	0.0749319	n.s.	0.012595	0.029892	sig	2	15.6748	15.6194	15.6313	15.6618	15.6391	15.6286	15.6114	15.6355	15.5881	15.5204	NA
123	sp|O14683|P5I11_HUMAN	TP53I11	P5I11_HUMAN Tumor protein p53-inducible protein 11	0.0333141	-0.0548086	18.1964	0.0825058	n.s.	0.00404758	-0.162024	18.1416	0.0484489	n.s.	18.0344	0.0417807	-0.107215	0.0924352	n.s.	0.00266449	0.0102797	sig	2	18.1881	18.2089	18.1766	18.2121	18.1102	18.1667	18.1111	18.1784	18.0739	17.9949	NA
124	sp|O14686-3|KMT2D_HUMAN	KMT2D	KMT2D_HUMAN Isoform 3 of Histone-lysine N-methyltransferase 2D	0.00929784	-0.21021	14.4916	0.0342166	n.s.	0.996183	0.000418039	14.2814	0.997191	n.s.	14.492	0.094678	0.210628	0.166706	n.s.	0.0299117	0.0572979	n.s.	0	14.4217	14.5127	14.4649	14.5673	14.371	14.2227	14.3485	14.1835	14.6021	14.382	Nucleus
125	sp|O14727|APAF_HUMAN	APAF1	APAF_HUMAN Apoptotic protease-activating factor 1	0.146663	0.115933	15.3968	0.242769	n.s.	0.52441	-0.0726124	15.5127	0.681127	n.s.	15.3242	0.00501087	-0.188546	0.0242564	n.s.	0.10828	0.156686	n.s.	0	15.4914	15.3205	15.5291	15.2462	15.4943	15.5383	15.5414	15.477	15.2857	15.3627	Cytosol
126	sp|O14730|RIOK3_HUMAN	RIOK3	RIOK3_HUMAN Serine/threonine-protein kinase RIO3	0.0104275	0.185077	15.1385	0.0368653	n.s.	0.540404	-0.0401343	15.3236	0.692872	n.s.	15.0984	0.00870652	-0.225212	0.0337216	n.s.	0.00690145	0.0196412	sig	1	15.2254	15.0444	15.1776	15.1066	15.2927	15.3624	15.2524	15.3868	15.1098	15.0869	Cytosol
127	sp|O14733-2|MP2K7_HUMAN	MAP2K7	MP2K7_HUMAN Isoform 2 of Dual specificity mitogen-activated protein kinase kinase 7	0.863655	-0.015742	14.0212	0.904433	n.s.	0.199909	-0.163867	14.0054	0.368387	n.s.	13.8573	0.227782	-0.148125	0.325516	n.s.	0.329447	0.391599	n.s.	0	13.9351	14.0016	14.2053	13.9427	13.8562	13.957	14.0876	14.121	13.7765	13.9381	NA
128	sp|O14735|CDIPT_HUMAN	CDIPT	CDIPT_HUMAN CDP-diacylglycerol--inositol 3-phosphatidyltransferase	0.89014	0.0111251	15.3087	0.924527	n.s.	0.0232584	-0.121735	15.3198	0.107966	n.s.	15.1869	0.304616	-0.13286	0.408966	n.s.	0.341546	0.403556	n.s.	0	15.3518	15.3052	15.3219	15.2558	15.2552	15.1485	15.3862	15.4894	15.2128	15.1611	ER
129	sp|O14737|PDCD5_HUMAN	PDCD5	PDCD5_HUMAN Programmed cell death protein 5	0.0010515	0.141766	17.5399	0.0088598	n.s.	0.922915	0.00313516	17.6817	0.955566	n.s.	17.543	0.00256322	-0.138631	0.0171552	n.s.	0.000780606	0.00465166	sig	1	17.5058	17.5541	17.59	17.5097	17.6925	17.7085	17.6799	17.6458	17.5516	17.5345	NA
130	sp|O14744|ANM5_HUMAN	PRMT5	ANM5_HUMAN Protein arginine N-methyltransferase 5	0.0556353	0.0826872	17.8628	0.118865	n.s.	0.137337	0.11402	17.9454	0.294056	n.s.	17.9768	0.40785	0.0313329	0.511726	n.s.	0.0769048	0.119052	n.s.	0	17.9525	17.8816	17.8125	17.8044	17.9551	17.9438	17.9323	17.9506	17.9227	18.0308	Cytosol
131	sp|O14745|NHRF1_HUMAN	SLC9A3R1	NHRF1_HUMAN Na(+)/H(+) exchange regulatory cofactor NHE-RF1	0.252712	0.0481888	18.069	0.368055	n.s.	0.140703	-0.0989519	18.1171	0.297511	n.s.	17.97	0.0265602	-0.147141	0.069509	n.s.	0.0502621	0.0848649	n.s.	0	18.0476	17.9926	18.1335	18.1022	18.1662	18.1427	18.0815	18.0782	18.0146	17.9254	Cytosol
132	sp|O14772|FPGT_HUMAN	FPGT	FPGT_HUMAN Fucose-1-phosphate guanylyltransferase	0.0882647	0.095211	15.9298	0.166689	n.s.	0.141134	-0.100918	16.025	0.297928	n.s.	15.8288	0.0284064	-0.196129	0.071756	n.s.	0.028657	0.0553662	n.s.	0	15.9886	15.9292	15.8415	15.9596	16.0588	15.9221	16.0646	16.0543	15.8739	15.7838	Cytosol
133	sp|O14776|TCRG1_HUMAN	TCERG1	TCRG1_HUMAN Transcription elongation regulator 1	0.0112695	-0.187861	19.1757	0.0388691	n.s.	0.174832	0.0527506	18.9878	0.339074	n.s.	19.2285	0.0284967	0.240611	0.0719473	n.s.	0.00654749	0.0188938	sig	7	19.125	19.1599	19.2197	19.1983	19.0833	19.0564	18.9049	18.9067	19.2186	19.2383	Nucleus
134	sp|O14786|NRP1_HUMAN	NRP1	NRP1_HUMAN Neuropilin-1	0.00293261	0.19461	16.5678	0.0160371	n.s.	0.000117268	0.466703	16.7624	0.0170325	n.s.	17.0345	0.00901316	0.272092	0.0344772	n.s.	7.82492e-05	0.00124265	sig	3	16.5324	16.5943	16.6006	16.544	16.6559	16.7994	16.8173	16.7771	17.0062	17.0629	Cytosol
135	sp|O14787|TNPO2_HUMAN	TNPO2	TNPO2_HUMAN Transportin-2	0.0381191	-0.120299	17.6101	0.0906317	n.s.	0.00500331	-0.290913	17.4899	0.0517357	n.s.	17.3192	0.0441267	-0.170614	0.0960188	n.s.	0.00367722	0.0126919	sig	5	17.6915	17.6146	17.563	17.5715	17.4499	17.4185	17.5177	17.5732	17.2742	17.3643	Cytosol
136	sp|O14795|UN13B_HUMAN	UNC13B	UN13B_HUMAN Protein unc-13 homolog B	0.14923	-0.0282512	16.3738	0.246112	n.s.	0.000815648	-0.214727	16.3456	0.0284098	n.s.	16.1591	0.00023656	-0.186475	0.00672884	n.s.	3.89005e-05	0.000847586	sig	2	16.403	16.3855	16.3737	16.3331	16.334	16.3353	16.3428	16.3702	16.1462	16.172	NA
137	sp|O14802|RPC1_HUMAN	POLR3A	RPC1_HUMAN DNA-directed RNA polymerase III subunit RPC1	0.0088	-0.129642	16.0549	0.0329223	n.s.	0.224915	-0.0895019	15.9252	0.396165	n.s.	15.9654	0.358036	0.04014	0.463693	n.s.	0.0341915	0.0629601	n.s.	0	15.9554	16.0871	16.0965	16.0803	15.9079	15.9245	15.9286	15.9398	16.0264	15.9043	Nucleus
138	sp|O14807|RASM_HUMAN	MRAS	RASM_HUMAN Ras-related protein M-Ras	0.0120885	-0.352203	14.2796	0.040812	n.s.	0.0101108	-0.535037	13.9274	0.0696493	n.s.	13.7446	0.167212	-0.182834	0.255729	n.s.	0.00484732	0.0154776	sig	5	14.3307	14.0673	14.4008	14.3197	13.7296	14.0302	13.9725	13.9773	13.8099	13.6793	NA
139	sp|O14810|CPLX1_HUMAN	CPLX1	CPLX1_HUMAN Complexin-1	0.0226213	0.392673	16.0398	0.0629983	n.s.	0.527174	-0.137834	16.4324	0.683103	n.s.	15.9019	0.00188348	-0.530507	0.015013	n.s.	0.0167502	0.0366091	sig	1	15.9383	15.7562	16.117	16.3476	16.384	16.4999	16.4438	16.4021	16.0027	15.8011	NA
140	sp|O14818|PSA7_HUMAN	PSMA7	PSA7_HUMAN Proteasome subunit alpha type-7	0.0852055	0.0658319	20.4789	0.162839	n.s.	0.353678	0.0355877	20.5447	0.532833	n.s.	20.5144	0.44896	-0.0302442	0.55087	n.s.	0.161175	0.216036	n.s.	0	20.5365	20.4404	20.4498	20.4887	20.5619	20.4846	20.537	20.5953	20.5287	20.5002	Cytosol
141	sp|O14828|SCAM3_HUMAN	SCAMP3	SCAM3_HUMAN Secretory carrier-associated membrane protein 3	9.72173e-05	0.307096	18.1901	0.00250436	n.s.	0.86124	-0.00716815	18.4972	0.92002	n.s.	18.183	0.00299287	-0.314264	0.0185235	n.s.	8.70761e-05	0.00131304	sig	1	18.1355	18.2219	18.2097	18.1934	18.5346	18.4258	18.5468	18.4816	18.2248	18.1411	NA
142	sp|O14874|BCKD_HUMAN	BCKDK	BCKD_HUMAN [3-methyl-2-oxobutanoate dehydrogenase [lipoamide]] kinase, mitochondrial	0.59952	-0.0415667	15.4927	0.703827	n.s.	0.334194	-0.145164	15.4511	0.511425	n.s.	15.3475	0.327282	-0.103597	0.431663	n.s.	0.430054	0.490555	n.s.	0	15.4542	15.4502	15.3736	15.6926	15.458	15.4466	15.3791	15.5207	15.4816	15.2135	Mitochondria
143	sp|O14880|MGST3_HUMAN	MGST3	MGST3_HUMAN Microsomal glutathione S-transferase 3	0.00297554	-0.217999	20.2388	0.0162082	n.s.	0.00349375	-0.265479	20.0208	0.0455437	n.s.	19.9733	0.419736	-0.0474804	0.522249	n.s.	0.00148182	0.00705396	sig	5	20.2899	20.2818	20.2133	20.1702	19.9323	19.9973	20.0665	20.087	19.978	19.9687	NA
144	sp|O14907|TX1B3_HUMAN	TAX1BP3	TX1B3_HUMAN Tax1-binding protein 3	0.858818	-0.00744851	17.2802	0.90107	n.s.	0.00498442	0.116006	17.2727	0.0517357	n.s.	17.3962	0.101776	0.123455	0.175335	n.s.	0.067555	0.106886	n.s.	0	17.3023	17.2989	17.2648	17.2547	17.2546	17.3676	17.286	17.1828	17.413	17.3794	Cytosol
145	sp|O14908|GIPC1_HUMAN	GIPC1	GIPC1_HUMAN PDZ domain-containing protein GIPC1	0.0296361	0.0927253	16.5844	0.0757307	n.s.	0.244432	0.0781539	16.6771	0.418487	n.s.	16.6625	0.785625	-0.0145715	0.836894	n.s.	0.113807	0.162873	n.s.	0	16.5226	16.5821	16.6524	16.5805	16.6448	16.6725	16.7315	16.6596	16.7298	16.5953	Cytosol
146	sp|O14910|LIN7A_HUMAN	LIN7A	LIN7A_HUMAN Protein lin-7 homolog A	0.0511113	-0.116629	15.0137	0.111462	n.s.	0.614467	-0.0449196	14.897	0.750038	n.s.	14.9688	0.325879	0.0717093	0.430587	n.s.	0.176476	0.233382	n.s.	0	14.9372	15.0951	14.9462	15.0763	14.9113	14.94	14.8297	14.9071	15.056	14.8815	Plasma.Membrane
147	sp|O14917|PCD17_HUMAN	PCDH17	PCD17_HUMAN Protocadherin-17	0.148125	-0.148451	13.5661	0.244617	n.s.	0.0805043	-0.28364	13.4177	0.211908	n.s.	13.2825	0.105054	-0.135189	0.179791	n.s.	0.0679453	0.107337	n.s.	0	13.4374	13.6589	13.425	13.7432	13.4713	13.3232	13.3791	13.4971	13.3197	13.2453	Plasma.Membrane
148	sp|O14924|RGS12_HUMAN	RGS12	RGS12_HUMAN Regulator of G-protein signaling 12	0.381239	-0.0416805	15.1716	0.502159	n.s.	0.0683198	-0.161112	15.13	0.191637	n.s.	15.0105	0.0042612	-0.119432	0.0224212	n.s.	0.0432529	0.075274	n.s.	0	15.1438	15.1014	15.2959	15.1455	15.125	15.1551	15.138	15.1017	14.9918	15.0293	NA
149	sp|O14929|HAT1_HUMAN	HAT1	HAT1_HUMAN Histone acetyltransferase type B catalytic subunit	0.0279909	-0.162347	16.659	0.0729166	n.s.	0.87585	-0.0123075	16.4966	0.929182	n.s.	16.6467	0.138011	0.150039	0.22055	n.s.	0.0655057	0.104278	n.s.	0	16.6794	16.6104	16.7534	16.5928	16.4507	16.4105	16.606	16.5194	16.5658	16.7275	Cytosol
150	sp|O14933|UB2L6_HUMAN	UBE2L6	UB2L6_HUMAN Ubiquitin/ISG15-conjugating enzyme E2 L6	0.289822	0.125238	17.9775	0.409209	n.s.	0.0330423	0.470583	18.1027	0.128582	n.s.	18.4481	0.0341121	0.345346	0.0808038	n.s.	0.0250771	0.0499321	sig	8	18.1096	17.8634	18.1491	17.7879	18.0796	18.1604	18.2257	17.9452	18.3486	18.5476	NA
151	sp|O14936-2|CSKP_HUMAN	CASK	CSKP_HUMAN Isoform 2 of Peripheral plasma membrane protein CASK	0.00697483	-0.093781	20.0562	0.0281302	n.s.	0.00848684	-0.147068	19.9624	0.0630924	n.s.	19.9091	0.123393	-0.0532875	0.202758	n.s.	0.00283168	0.0106506	sig	5	20.0759	20.0693	20.0761	20.0034	19.9643	19.9378	19.9427	20.0047	19.9337	19.8846	Cytosol
152	sp|O14949|QCR8_HUMAN	UQCRQ	QCR8_HUMAN Cytochrome b-c1 complex subunit 8	0.633877	-0.0339004	14.7112	0.731487	n.s.	0.873757	-0.0152424	14.6773	0.92798	n.s.	14.6959	0.709937	0.0186579	0.775132	n.s.	0.865899	0.88395	n.s.	0	14.5662	14.8596	14.7184	14.7005	14.7012	14.6069	14.6503	14.7506	14.6938	14.6981	Mitochondria
153	sp|O14950|ML12B_HUMAN	MYL12B	ML12B_HUMAN Myosin regulatory light chain 12B	0.0492288	0.106018	17.9076	0.108439	n.s.	0.00171207	0.225417	18.0136	0.036462	n.s.	18.133	0.159343	0.119399	0.245746	n.s.	0.0106694	0.0266155	sig	3	17.9322	17.9022	17.9002	17.8958	18.0527	18.09	18.0169	17.8948	18.1779	18.0882	NA
154	sp|O14964|HGS_HUMAN	HGS	HGS_HUMAN Hepatocyte growth factor-regulated tyrosine kinase substrate	0.00675793	0.14494	18.8449	0.0276009	n.s.	0.661273	-0.028472	18.9899	0.783204	n.s.	18.8165	0.0144467	-0.173412	0.0463177	n.s.	0.0108556	0.0268997	sig	1	18.9	18.7605	18.8272	18.892	18.9529	19.0193	18.9788	19.0085	18.8743	18.7587	Endosome
155	sp|O14967|CLGN_HUMAN	CLGN	CLGN_HUMAN Calmegin	0.227389	0.0498922	17.6806	0.338342	n.s.	0.0166681	-0.203437	17.7305	0.0906786	n.s.	17.4771	0.000947419	-0.253329	0.0116566	n.s.	0.00184527	0.00815313	sig	2	17.6968	17.7657	17.6441	17.6157	17.7151	17.7046	17.7217	17.7804	17.4997	17.4546	NA
156	sp|O14972|DSCR3_HUMAN	DSCR3	DSCR3_HUMAN Down syndrome critical region protein 3	0.564144	-0.0617021	14.9646	0.67365	n.s.	0.162789	-0.171155	14.9029	0.325539	n.s.	14.7935	0.402485	-0.109452	0.506537	n.s.	0.38472	0.447092	n.s.	0	15.1143	14.9987	14.798	14.9476	14.7774	14.768	14.9932	15.0732	14.7625	14.8244	NA
157	sp|O14974|MYPT1_HUMAN	PPP1R12A	MYPT1_HUMAN Protein phosphatase 1 regulatory subunit 12A	0.213524	-0.0537766	19.0673	0.323557	n.s.	0.972257	-0.00165323	19.0135	0.980325	n.s.	19.0656	0.314884	0.0521234	0.41945	n.s.	0.35542	0.417357	n.s.	0	19.1338	19.0012	19.0649	19.0692	19.0802	19.0209	19.0071	18.9458	19.0352	19.0961	Cytosol
158	sp|O14976|GAK_HUMAN	GAK	GAK_HUMAN Cyclin-G-associated kinase	0.00723804	0.15398	17.884	0.0287986	n.s.	0.206503	-0.0744536	18.038	0.375088	n.s.	17.8096	0.015722	-0.228434	0.0489369	n.s.	0.00517547	0.0161319	sig	1	17.8797	17.8479	17.8555	17.9531	18.0751	17.9479	18.0716	18.0574	17.7542	17.8649	Cytosol
159	sp|O14979|HNRDL_HUMAN	HNRNPDL	HNRDL_HUMAN Heterogeneous nuclear ribonucleoprotein D-like	0.000757627	-0.184831	20.4632	0.00729032	n.s.	0.3944	0.0626065	20.2783	0.571401	n.s.	20.5258	0.0209551	0.247437	0.05909	n.s.	0.0043609	0.0142747	sig	7	20.4766	20.4876	20.4844	20.404	20.3362	20.2818	20.2622	20.2331	20.6214	20.4302	Cytosol
160	sp|O14980|XPO1_HUMAN	XPO1	XPO1_HUMAN Exportin-1	0.0996395	-0.0666621	19.3889	0.182144	n.s.	0.00714259	-0.216847	19.3223	0.0576301	n.s.	19.1721	0.00748373	-0.150185	0.030669	n.s.	0.00276768	0.0105462	sig	2	19.4049	19.4438	19.3969	19.3102	19.2697	19.3616	19.3196	19.3381	19.161	19.1832	Cytosol
161	sp|O14981|BTAF1_HUMAN	BTAF1	BTAF1_HUMAN TATA-binding protein-associated factor 172	0.385205	-0.0484086	16.2563	0.505902	n.s.	0.811938	-0.0171488	16.2079	0.89116	n.s.	16.2392	0.474258	0.0312598	0.574077	n.s.	0.618264	0.664768	n.s.	0	16.2222	16.3277	16.1454	16.33	16.131	16.2222	16.2396	16.2389	16.2513	16.227	Nucleus
162	sp|O14983|AT2A1_HUMAN	ATP2A1	AT2A1_HUMAN Sarcoplasmic/endoplasmic reticulum calcium ATPase 1	0.871132	0.0124443	13.265	0.909567	n.s.	0.00254988	0.348693	13.2775	0.0412147	n.s.	13.6137	0.026862	0.336249	0.0698525	n.s.	0.00874571	0.0231689	sig	8	13.3532	13.2453	13.1904	13.2713	13.3941	13.1096	13.3662	13.24	13.5967	13.6308	NA
163	sp|O15014|ZN609_HUMAN	ZNF609	ZN609_HUMAN Zinc finger protein 609	0.014629	-0.354388	16.7124	0.0468013	n.s.	0.426363	-0.138998	16.358	0.598238	n.s.	16.5734	0.0182662	0.21539	0.0537447	n.s.	0.0267087	0.052442	n.s.	0	17.0148	16.5856	16.6297	16.6193	16.3755	16.2867	16.361	16.4086	16.5074	16.6394	Nucleus
164	sp|O15020|SPTN2_HUMAN	SPTBN2	SPTN2_HUMAN Spectrin beta chain, non-erythrocytic 2	0.00707033	-0.146631	21.0262	0.0283292	n.s.	0.0354311	-0.181156	20.8796	0.132566	n.s.	20.8451	0.44063	-0.034525	0.542263	n.s.	0.00865616	0.0230056	sig	5	20.9843	21.0193	20.9811	21.1202	20.926	20.8744	20.8452	20.8727	20.8965	20.7937	Cytosol
165	sp|O15031|PLXB2_HUMAN	PLXNB2	PLXB2_HUMAN Plexin-B2	0.997875	6.04516e-05	17.8569	0.998279	n.s.	0.286218	0.0222351	17.857	0.462928	n.s.	17.8791	0.462586	0.0221746	0.564368	n.s.	0.635718	0.681165	n.s.	0	17.8467	17.864	17.8304	17.8865	17.8335	17.8496	17.8344	17.9104	17.8763	17.882	Plasma.Membrane
166	sp|O15040|TCPR2_HUMAN	TECPR2	TCPR2_HUMAN Tectonin beta-propeller repeat-containing protein 2	0.00081171	0.286631	15.2221	0.00766806	n.s.	0.0466619	-0.142001	15.5087	0.15386	n.s.	15.0801	0.00151873	-0.428633	0.0140231	n.s.	0.000186198	0.00199769	sig	1	15.2061	15.2835	15.2551	15.1438	15.4172	15.5024	15.5821	15.5333	15.0481	15.1121	NA
167	sp|O15042|SR140_HUMAN	U2SURP	SR140_HUMAN U2 snRNP-associated SURP motif-containing protein	1.45316e-05	-0.177681	19.4456	0.000949814	n.s.	0.0635323	-0.0370546	19.2679	0.182692	n.s.	19.4086	0.00420231	0.140627	0.0223594	n.s.	2.11968e-05	0.000678562	sig	4	19.4439	19.4519	19.4345	19.452	19.2529	19.3019	19.2415	19.2755	19.43	19.3871	Nucleus
168	sp|O15047|SET1A_HUMAN	SETD1A	SET1A_HUMAN Histone-lysine N-methyltransferase SETD1A	0.708709	-0.00715952	15.9202	0.793767	n.s.	0.14866	0.0537325	15.913	0.308032	n.s.	15.9739	0.09721	0.060892	0.169791	n.s.	0.123189	0.173736	n.s.	0	15.8989	15.8987	15.9569	15.9261	15.9207	15.8976	15.8905	15.9432	15.9383	16.0095	Nucleus
169	sp|O15063|K0355_HUMAN	KIAA0355	K0355_HUMAN Uncharacterized protein KIAA0355	0.216787	0.0423075	15.129	0.327598	n.s.	0.298614	-0.0604571	15.1714	0.475514	n.s.	15.0686	0.0247162	-0.102765	0.0657475	n.s.	0.0942078	0.140431	n.s.	0	15.0732	15.1264	15.1065	15.21	15.1684	15.1456	15.1857	15.1858	15.0268	15.1104	Cytosol
170	sp|O15066|KIF3B_HUMAN	KIF3B	KIF3B_HUMAN Kinesin-like protein KIF3B	0.0346489	0.0782555	17.7952	0.0847463	n.s.	0.49735	-0.0308809	17.8735	0.661262	n.s.	17.7643	0.00238545	-0.109136	0.0166427	n.s.	0.0222594	0.0455125	sig	2	17.8341	17.7751	17.844	17.7277	17.8914	17.8486	17.8843	17.8698	17.7763	17.7524	Cytosol
171	sp|O15067|PUR4_HUMAN	PFAS	PUR4_HUMAN Phosphoribosylformylglycinamidine synthase	0.00235408	0.168786	20.7472	0.0141447	n.s.	0.378303	0.0620511	20.916	0.557132	n.s.	20.8092	0.081664	-0.106735	0.149486	n.s.	0.0121573	0.0292035	sig	1	20.776	20.706	20.8202	20.6865	20.8825	20.9134	20.9424	20.9257	20.7406	20.8779	Cytosol
172	sp|O15069|NACAD_HUMAN	NACAD	NACAD_HUMAN NAC-alpha domain-containing protein 1	0.226813	-0.074614	17.5131	0.337693	n.s.	0.0849638	-0.0979106	17.4385	0.219012	n.s.	17.4152	0.782984	-0.0232966	0.835156	n.s.	0.289554	0.351358	n.s.	0	17.4448	17.5496	17.5196	17.5383	17.575	17.3378	17.4399	17.4012	17.4551	17.3753	NA
173	sp|O15075|DCLK1_HUMAN	DCLK1	DCLK1_HUMAN Serine/threonine-protein kinase DCLK1	0.0114722	-0.074626	18.3157	0.0394037	n.s.	0.00437921	-0.282549	18.2411	0.0498915	n.s.	18.0332	0.00835934	-0.207923	0.0330234	n.s.	0.000500126	0.00354387	sig	2	18.2979	18.2848	18.3124	18.3678	18.2706	18.2309	18.2348	18.2281	18.0989	17.9675	NA
174	sp|O15078|CE290_HUMAN	CEP290	CE290_HUMAN Centrosomal protein of 290 kDa	0.00815456	0.114457	17.3667	0.031314	n.s.	0.0588124	0.0949358	17.4811	0.175125	n.s.	17.4616	0.539885	-0.0195216	0.630972	n.s.	0.0113853	0.0278358	sig	9	17.3706	17.3221	17.4295	17.3444	17.4761	17.4321	17.5148	17.5015	17.445	17.4782	Cytosol
175	sp|O15079-2|SNPH_HUMAN	SNPH	SNPH_HUMAN Isoform 2 of Syntaphilin	0.000760718	-0.325144	14.0251	0.00730585	n.s.	0.00272547	-0.467505	13.7	0.0416435	n.s.	13.5576	0.0691806	-0.142361	0.132213	n.s.	0.000276356	0.00249536	sig	5	14.0298	14.1109	13.9124	14.0474	13.6795	13.6747	13.6539	13.7918	13.6131	13.5022	NA
176	sp|O15084-1|ANR28_HUMAN	ANKRD28	ANR28_HUMAN Isoform 3 of Serine/threonine-protein phosphatase 6 regulatory ankyrin repeat subunit A	0.380923	0.0472825	15.8811	0.501876	n.s.	0.747074	0.017055	15.9284	0.845385	n.s.	15.8981	0.622367	-0.0302275	0.702792	n.s.	0.611387	0.658807	n.s.	0	15.88	15.818	15.9718	15.8546	15.9516	15.9902	15.9533	15.8183	15.8922	15.9041	Nucleus
177	sp|O15085-2|ARHGB_HUMAN	ARHGEF11	ARHGB_HUMAN Isoform 2 of Rho guanine nucleotide exchange factor 11	0.126133	-0.0783436	16.3205	0.216616	n.s.	0.142816	-0.123701	16.2422	0.30007	n.s.	16.1968	0.471231	-0.0453577	0.571672	n.s.	0.148189	0.201802	n.s.	0	16.4184	16.261	16.2744	16.3284	16.3089	16.1825	16.2358	16.2416	16.2651	16.1286	Cytosol
178	sp|O15111|IKKA_HUMAN	CHUK	IKKA_HUMAN Inhibitor of nuclear factor kappa-B kinase subunit alpha	0.0216762	0.115317	16.0344	0.0612982	n.s.	0.0350312	-0.146522	16.1498	0.13186	n.s.	15.8879	0.00162854	-0.261839	0.0143005	n.s.	0.00154651	0.00726405	sig	2	16.086	16.0835	16.0057	15.9626	16.0899	16.1444	16.1782	16.1866	15.9052	15.8706	Cytosol
179	sp|O15116|LSM1_HUMAN	LSM¬†1.00	LSM1_HUMAN U6 snRNA-associated Sm-like protein LSm1	0.298402	0.0352333	17.9391	0.417197	n.s.	0.111278	-0.136067	17.9744	0.26035	n.s.	17.8031	0.0392719	-0.1713	0.0884563	n.s.	0.0385619	0.0693116	n.s.	0	18.0013	17.9617	17.92	17.8735	17.969	17.9446	18.0133	17.9705	17.7172	17.8889	NA
180	sp|O15118|NPC1_HUMAN	NPC1	NPC1_HUMAN Niemann-Pick C1 protein	0.569491	-0.0382513	14.952	0.677733	n.s.	0.722235	-0.0273003	14.9138	0.826893	n.s.	14.9247	0.909283	0.010951	0.932859	n.s.	0.840614	0.861873	n.s.	0	14.9909	14.8951	15.0362	14.886	14.9402	14.8308	14.8345	15.0497	14.9993	14.8502	Lysosome
181	sp|O15126|SCAM1_HUMAN	SCAMP1	SCAM1_HUMAN Secretory carrier-associated membrane protein 1	0.146413	0.0571936	16.2972	0.242437	n.s.	0.0517656	-0.145168	16.3544	0.163654	n.s.	16.1521	0.0323491	-0.202362	0.0782772	n.s.	0.0172928	0.0374804	sig	2	16.2657	16.2693	16.3123	16.3417	16.3737	16.2888	16.4244	16.3309	16.2261	16.078	Endosome
182	sp|O15144|ARPC2_HUMAN	ARPC2	ARPC2_HUMAN Actin-related protein 2/3 complex subunit 2	0.337919	0.0358382	19.8449	0.456278	n.s.	0.120121	-0.0877201	19.8807	0.270947	n.s.	19.7572	0.00916224	-0.123558	0.0348856	n.s.	0.0443074	0.0768658	n.s.	0	19.9272	19.8252	19.8405	19.7867	19.8345	19.8764	19.8957	19.9164	19.756	19.7584	Cytosol
183	sp|O15145|ARPC3_HUMAN	ARPC3	ARPC3_HUMAN Actin-related protein 2/3 complex subunit 3	0.780035	-0.0195664	20.0309	0.846807	n.s.	0.11204	-0.19347	20.0113	0.261514	n.s.	19.8374	0.0390653	-0.173904	0.0882189	n.s.	0.103182	0.151033	n.s.	0	20.0577	20.0416	20.1548	19.8694	19.9286	20.0693	20.0007	20.0466	19.7822	19.8926	Cytosol
184	sp|O15164|TIF1A_HUMAN	TRIM24	TIF1A_HUMAN Transcription intermediary factor 1-alpha	2.49326e-05	-0.210073	17.9779	0.00123317	n.s.	0.0999176	-0.0391258	17.7678	0.243685	n.s.	17.9388	0.00381483	0.170947	0.0212851	n.s.	2.80335e-05	0.00074788	sig	4	17.9799	17.981	17.9566	17.9941	17.8102	17.7314	17.7584	17.7713	17.9619	17.9157	Cytosol
185	sp|O15173-2|PGRC2_HUMAN	PGRMC2	PGRC2_HUMAN Isoform 2 of Membrane-associated progesterone receptor component 2	7.69006e-05	0.143363	17.1117	0.00214887	n.s.	0.579099	0.0228107	17.2551	0.723837	n.s.	17.1345	0.0326609	-0.120552	0.078647	n.s.	0.00186618	0.00819729	sig	1	17.0828	17.1344	17.1103	17.1194	17.2383	17.2507	17.2457	17.2855	17.1903	17.0787	ER
186	sp|O15211|RGL2_HUMAN	RGL2	RGL2_HUMAN Ral guanine nucleotide dissociation stimulator-like 2	0.31742	-0.0609038	13.8704	0.436464	n.s.	0.0573461	-0.237635	13.8095	0.172947	n.s.	13.6327	0.0859506	-0.176732	0.155491	n.s.	0.0504309	0.0849851	n.s.	0	13.9301	13.8595	13.748	13.9438	13.7527	13.7527	13.8819	13.8505	13.7302	13.5352	NA
187	sp|O15212|PFD6_HUMAN	PFDN6	PFD6_HUMAN Prefoldin subunit 6	0.0117772	0.165668	17.1784	0.0400249	n.s.	0.151726	0.0623584	17.344	0.312162	n.s.	17.2407	0.177245	-0.10331	0.266865	n.s.	0.0197755	0.0414448	sig	1	17.1763	17.1489	17.2401	17.1481	17.407	17.2272	17.3952	17.3467	17.2635	17.218	NA
188	sp|O15217|GSTA4_HUMAN	GSTA4	GSTA4_HUMAN Glutathione S-transferase A4	0.00616037	-0.118846	17.6722	0.0259976	n.s.	0.0189358	-0.132512	17.5533	0.0969527	n.s.	17.5397	0.671706	-0.0136662	0.744428	n.s.	0.00527415	0.0162629	sig	5	17.6993	17.6916	17.6914	17.6064	17.6023	17.5165	17.5348	17.5597	17.5217	17.5576	Cytosol
189	sp|O15226-2|NKRF_HUMAN	NKRF	NKRF_HUMAN Isoform 2 of NF-kappa-B-repressing factor	0.00141514	-0.208642	16.5414	0.0106801	n.s.	0.375396	0.0337285	16.3327	0.555399	n.s.	16.5751	0.01519	0.242371	0.0478838	n.s.	0.00133784	0.00659677	sig	7	16.5699	16.5566	16.5215	16.5174	16.4351	16.3166	16.3024	16.2767	16.5299	16.6203	Nucleus
190	sp|O15228|GNPAT_HUMAN	GNPAT	GNPAT_HUMAN Dihydroxyacetone phosphate acyltransferase	0.00582858	0.317809	15.1404	0.0251111	n.s.	0.0690668	0.289985	15.4582	0.192888	n.s.	15.4304	0.695176	-0.0278242	0.764926	n.s.	0.00970346	0.0248541	sig	9	15.305	15.2057	15.0581	14.9929	15.4045	15.5078	15.5061	15.4146	15.3476	15.5132	Peroxisome
191	sp|O15230|LAMA5_HUMAN	LAMA5	LAMA5_HUMAN Laminin subunit alpha-5	0.224242	-0.0478462	18.9096	0.334658	n.s.	0.00134903	0.335579	18.8617	0.0331957	n.s.	19.2451	0.000302835	0.383425	0.00756477	n.s.	7.61127e-05	0.00123427	sig	8	18.8782	18.9032	18.8667	18.9902	18.8624	18.8004	18.8934	18.8906	19.2378	19.2525	NA
192	sp|O15234|CASC3_HUMAN	CASC3	CASC3_HUMAN Protein CASC3	0.00931658	-0.12607	15.7443	0.0342601	n.s.	0.951307	0.00264898	15.6182	0.972543	n.s.	15.747	0.0243655	0.128719	0.0652206	n.s.	0.0109674	0.0270689	sig	7	15.7681	15.671	15.7544	15.7837	15.6037	15.6094	15.5785	15.6813	15.7722	15.7217	Cytosol
193	sp|O15240|VGF_HUMAN	VGF	VGF_HUMAN Neurosecretory protein VGF	3.46316e-05	-0.478716	18.5974	0.00151173	n.s.	0.000906082	-0.492634	18.1187	0.0302803	n.s.	18.1048	0.783963	-0.0139181	0.835844	n.s.	1.78027e-05	0.000615748	sig	5	18.5756	18.5112	18.6479	18.6549	18.0456	18.1746	18.1445	18.1102	18.1423	18.0673	NA
194	sp|O15270|SPTC2_HUMAN	SPTLC2	SPTC2_HUMAN Serine palmitoyltransferase 2	0.750603	-0.0200522	16.1308	0.824554	n.s.	0.646077	-0.0241286	16.1108	0.773915	n.s.	16.1067	0.965641	-0.00407641	0.9763	n.s.	0.924079	0.93428	n.s.	0	16.1201	16.1919	16.1364	16.0749	15.9582	16.1066	16.2111	16.1673	16.0537	16.1598	ER
195	sp|O15294|OGT1_HUMAN	OGT	OGT1_HUMAN UDP-N-acetylglucosamine--peptide N-acetylglucosaminyltransferase 110 kDa subunit	0.843968	-0.00568394	17.3527	0.890866	n.s.	0.510545	0.0227897	17.347	0.671584	n.s.	17.3755	0.481462	0.0284736	0.579677	n.s.	0.709869	0.748776	n.s.	0	17.3516	17.3135	17.3474	17.3984	17.3387	17.3162	17.4099	17.3234	17.4044	17.3466	Cytosol
196	sp|O15305|PMM2_HUMAN	PMM2	PMM2_HUMAN Phosphomannomutase 2	0.0143251	0.145954	18.0402	0.0461289	n.s.	0.129957	0.102396	18.1862	0.28514	n.s.	18.1426	0.281565	-0.0435585	0.383869	n.s.	0.0213853	0.0440715	sig	1	18.0772	17.961	18.1202	18.0025	18.2278	18.1757	18.2165	18.1247	18.1445	18.1407	Cytosol
197	sp|O15320-5|CTGE5_HUMAN	CTAGE5	CTGE5_HUMAN Isoform 6 of cTAGE family member 5	0.772649	0.0214523	16.7391	0.841189	n.s.	0.850639	-0.0135298	16.7605	0.913629	n.s.	16.7255	0.695334	-0.0349821	0.764929	n.s.	0.899707	0.912998	n.s.	0	16.616	16.8217	16.7831	16.7355	16.7299	16.9168	16.6572	16.7382	16.7376	16.7135	NA
198	sp|O15344|TRI18_HUMAN	MID1	TRI18_HUMAN E3 ubiquitin-protein ligase Midline-1	0.816028	-0.0124095	14.6667	0.872476	n.s.	0.0236692	-0.270479	14.6543	0.108835	n.s.	14.3962	0.00154136	-0.25807	0.0141245	n.s.	0.00612005	0.0179706	sig	2	14.7053	14.5246	14.6959	14.7411	14.6966	14.6595	14.6188	14.6423	14.3588	14.4336	Cytosol
199	sp|O15347|HMGB3_HUMAN	HMGB3	HMGB3_HUMAN High mobility group protein B3	0.460212	-0.0582455	18.3666	0.579394	n.s.	0.257126	0.130332	18.3083	0.432419	n.s.	18.4969	0.0323016	0.188578	0.0782696	n.s.	0.156185	0.210818	n.s.	0	18.4817	18.3267	18.2027	18.4551	18.3883	18.2167	18.3367	18.2915	18.5316	18.4621	Cytosol
200	sp|O15355|PPM1G_HUMAN	PPM1G	PPM1G_HUMAN Protein phosphatase 1G	0.00402988	-0.156403	19.6181	0.0198446	n.s.	0.10689	0.0802771	19.4617	0.254294	n.s.	19.6984	0.00416468	0.236681	0.0222852	n.s.	0.00125329	0.0063253	sig	7	19.5855	19.5968	19.6009	19.6893	19.5296	19.4149	19.4356	19.4668	19.7221	19.6748	Cytosol
201	sp|O15371|EIF3D_HUMAN	EIF3D	EIF3D_HUMAN Eukaryotic translation initiation factor 3 subunit D	0.243878	0.0356903	20.1017	0.357929	n.s.	0.0470555	0.103682	20.1374	0.154642	n.s.	20.2054	0.0496509	0.067992	0.10441	n.s.	0.0420541	0.073653	n.s.	0	20.0537	20.0956	20.0917	20.1658	20.1345	20.1393	20.1739	20.1019	20.2224	20.1884	Cytosol
202	sp|O15372|EIF3H_HUMAN	EIF3H	EIF3H_HUMAN Eukaryotic translation initiation factor 3 subunit H	0.0212223	-0.0841984	17.1091	0.0604621	n.s.	0.159737	-0.0498598	17.0249	0.322192	n.s.	17.0592	0.370047	0.0343386	0.47576	n.s.	0.0426277	0.0743692	n.s.	0	17.148	17.0946	17.1247	17.0689	17.0007	17.0465	17.0722	16.9801	17.0382	17.0802	Cytosol
203	sp|O15381|NVL_HUMAN	NVL	NVL_HUMAN Nuclear valosin-containing protein-like	0.0158914	-0.188128	15.8324	0.0496198	n.s.	0.960272	0.00494591	15.6443	0.974257	n.s.	15.8374	0.0145148	0.193073	0.0464362	n.s.	0.0274986	0.053652	n.s.	0	15.7912	15.943	15.8985	15.6972	15.6453	15.6413	15.6153	15.6753	15.7672	15.9076	Nucleus
204	sp|O15382|BCAT2_HUMAN	BCAT2	BCAT2_HUMAN Branched-chain-amino-acid aminotransferase, mitochondrial	0.282976	-0.0350357	15.8166	0.401953	n.s.	0.240842	-0.060767	15.7815	0.41462	n.s.	15.7558	0.563434	-0.0257313	0.652328	n.s.	0.337258	0.399539	n.s.	0	15.7663	15.869	15.835	15.7961	15.84	15.7603	15.7618	15.7641	15.7091	15.8025	NA
205	sp|O15394|NCAM2_HUMAN	NCAM2	NCAM2_HUMAN Neural cell adhesion molecule 2	0.0176378	-0.12968	15.5173	0.0532255	n.s.	0.180347	0.115623	15.3876	0.346657	n.s.	15.6329	0.00584498	0.245303	0.02662	n.s.	0.00793584	0.0216974	sig	7	15.5601	15.5948	15.4218	15.4926	15.3558	15.3892	15.4112	15.3944	15.7021	15.5638	Plasma.Membrane
206	sp|O15397|IPO8_HUMAN	IPO8	IPO8_HUMAN Importin-8	0.327639	-0.0263027	16.366	0.446543	n.s.	0.154958	-0.054148	16.3397	0.315498	n.s.	16.3118	0.575663	-0.0278453	0.662917	n.s.	0.353994	0.41588	n.s.	0	16.3715	16.3445	16.3753	16.3727	16.3971	16.3373	16.2815	16.3428	16.3592	16.2645	Cytosol
207	sp|O15400|STX7_HUMAN	STX7	STX7_HUMAN Syntaxin-7	0.398463	-0.0418024	16.744	0.519452	n.s.	0.250811	-0.0869561	16.7022	0.426453	n.s.	16.6571	0.165338	-0.0451537	0.25357	n.s.	0.303239	0.365364	n.s.	0	16.7963	16.8371	16.6756	16.6671	16.6552	16.7313	16.7203	16.7019	16.6429	16.6712	Endosome
208	sp|O15446-2|RPA34_HUMAN	CD3EAP	RPA34_HUMAN Isoform 2 of DNA-directed RNA polymerase I subunit RPA34	0.196169	-0.0788895	15.5301	0.302944	n.s.	0.0175736	0.249689	15.4512	0.0933297	n.s.	15.7798	0.00859473	0.328579	0.0334982	n.s.	0.00493486	0.015646	sig	8	15.5018	15.5755	15.4405	15.6026	15.5323	15.4341	15.3476	15.4909	15.7263	15.8333	Nucleus
209	sp|O15460|P4HA2_HUMAN	P4HA2	P4HA2_HUMAN Prolyl 4-hydroxylase subunit alpha-2	0.87008	0.00841657	14.0806	0.909237	n.s.	0.0518083	0.235375	14.0891	0.163654	n.s.	14.316	0.027416	0.226958	0.0707295	n.s.	0.0254237	0.0504395	n.s.	0	14.0446	14.0879	13.9937	14.1964	14.1588	14.0627	14.0805	14.0541	14.4082	14.2239	ER
210	sp|O15498|YKT6_HUMAN	YKT6	YKT6_HUMAN Synaptobrevin homolog YKT6	0.101916	0.0692652	19.2017	0.185391	n.s.	0.0677819	-0.088768	19.271	0.190808	n.s.	19.113	0.0509981	-0.158033	0.10616	n.s.	0.030636	0.0582773	n.s.	0	19.2212	19.184	19.2298	19.1719	19.2489	19.2108	19.365	19.2593	19.16	19.0659	Cytosol
211	sp|O15504|NUPL2_HUMAN	NUPL2	NUPL2_HUMAN Nucleoporin-like protein 2	0.00779608	-0.17331	16.1084	0.0303618	n.s.	0.00958008	-0.107923	15.9351	0.0677729	n.s.	16.0005	0.35416	0.0653867	0.46024	n.s.	0.011504	0.0280567	sig	5	16.1184	16.0893	16.0794	16.1465	15.9733	16.0163	15.8229	15.9279	15.9933	16.0077	NA
212	sp|O15511|ARPC5_HUMAN	ARPC5	ARPC5_HUMAN Actin-related protein 2/3 complex subunit 5	0.11922	0.103574	18.6911	0.207554	n.s.	0.281218	0.0764079	18.7947	0.457685	n.s.	18.7675	0.741392	-0.0271662	0.800989	n.s.	0.244671	0.305388	n.s.	0	18.7804	18.6284	18.6498	18.7059	18.78	18.6883	18.7991	18.9115	18.8235	18.7116	Cytosol
213	sp|O15514|RPB4_HUMAN	POLR2D	RPB4_HUMAN DNA-directed RNA polymerase II subunit RPB4	0.60377	-0.0306442	15.1104	0.707641	n.s.	0.456805	0.0426819	15.0798	0.627774	n.s.	15.1531	0.33638	0.0733261	0.440959	n.s.	0.542275	0.595491	n.s.	0	15.1858	15.0371	15.1473	15.0716	15.0024	15.1821	15.1261	15.0087	15.1387	15.1675	Nucleus
214	sp|O15525|MAFG_HUMAN	MAFG	MAFG_HUMAN Transcription factor MafG	0.674156	0.0237402	13.9539	0.766876	n.s.	0.150495	0.0856249	13.9777	0.310895	n.s.	14.0396	0.392633	0.0618847	0.497684	n.s.	0.417463	0.478954	n.s.	0	13.8653	13.948	13.9978	14.0046	14.0472	14.0179	13.8528	13.9929	14.0425	14.0366	Nucleus
215	sp|O15530|PDPK1_HUMAN	PDPK1	PDPK1_HUMAN 3-phosphoinositide-dependent protein kinase 1	0.121264	0.0895977	18.7307	0.210228	n.s.	0.291959	0.0758172	18.8203	0.469451	n.s.	18.8065	0.828222	-0.0137805	0.870275	n.s.	0.237688	0.298605	n.s.	0	18.8314	18.6925	18.7326	18.6661	18.7778	18.7747	18.8092	18.9193	18.7561	18.8568	Cytosol
216	sp|O15540|FABP7_HUMAN	FABP7	FABP7_HUMAN Fatty acid-binding protein, brain	0.000231202	-0.584614	14.0317	0.00385437	n.s.	0.469825	-0.0723043	13.4471	0.639272	n.s.	13.9594	0.00210282	0.51231	0.0158063	n.s.	0.00016911	0.00187875	sig	4	13.9099	14.1924	14.0193	14.0051	13.4113	13.3572	13.4452	13.5745	13.9935	13.9252	Cytosol
217	sp|O43143|DHX15_HUMAN	DHX15	DHX15_HUMAN Putative pre-mRNA-splicing factor ATP-dependent RNA helicase DHX15	0.00522708	-0.131118	20.1509	0.0233965	n.s.	0.41877	-0.0406263	20.0198	0.591444	n.s.	20.1103	0.0338604	0.0904918	0.0806236	n.s.	0.0105427	0.0263488	sig	4	20.1894	20.1372	20.1973	20.0797	19.9827	20.0182	20.0276	20.0506	20.0789	20.1416	Nucleus
218	sp|O43148-2|MCES_HUMAN	RNMT	MCES_HUMAN Isoform 2 of mRNA cap guanine-N7 methyltransferase	0.00240463	-0.159899	17.1902	0.0142852	n.s.	0.900806	0.00493533	17.0303	0.943706	n.s.	17.1951	0.0104386	0.164834	0.0378513	n.s.	0.00223502	0.00912834	sig	7	17.2266	17.2274	17.1327	17.1741	17.0592	16.9888	16.9961	17.077	17.1716	17.2186	Nucleus
219	sp|O43149|ZZEF1_HUMAN	ZZEF1	ZZEF1_HUMAN Zinc finger ZZ-type and EF-hand domain-containing protein 1	0.646378	0.0279976	15.0952	0.743658	n.s.	0.00320584	-0.233405	15.1232	0.0445579	n.s.	14.8618	0.0304783	-0.261402	0.074998	n.s.	0.0132183	0.0309115	sig	2	15.1179	15.0486	15.1514	15.0629	15.0413	15.0869	15.2784	15.0863	14.8757	14.8479	NA
220	sp|O43150|ASAP2_HUMAN	ASAP2	ASAP2_HUMAN Arf-GAP with SH3 domain, ANK repeat and PH domain-containing protein 2	0.888532	0.0079026	13.903	0.923252	n.s.	0.0505114	-0.207013	13.9109	0.161493	n.s.	13.696	0.0880519	-0.214916	0.158481	n.s.	0.0581461	0.0950713	n.s.	0	13.8554	13.962	13.9307	13.864	14.0525	13.8773	13.8596	13.8543	13.5916	13.8005	NA
221	sp|O43159|RRP8_HUMAN	RRP8	RRP8_HUMAN Ribosomal RNA-processing protein 8	0.286542	-0.0724977	15.3572	0.405736	n.s.	0.616306	0.0388089	15.2847	0.75117	n.s.	15.396	0.188428	0.111307	0.280543	n.s.	0.314647	0.377363	n.s.	0	15.2419	15.4153	15.3346	15.4369	15.3111	15.3596	15.1594	15.3086	15.3526	15.4394	Nucleus
222	sp|O43164|PJA2_HUMAN	PJA2	PJA2_HUMAN E3 ubiquitin-protein ligase Praja-2	0.0965235	-0.0877331	15.3119	0.177871	n.s.	0.0676825	-0.160882	15.2242	0.190767	n.s.	15.151	0.234129	-0.0731487	0.332473	n.s.	0.0604869	0.0980879	n.s.	0	15.2595	15.3037	15.4169	15.2676	15.2357	15.1905	15.2924	15.1781	15.2081	15.0939	Cytosol
223	sp|O43169|CYB5B_HUMAN	CYB5B	CYB5B_HUMAN Cytochrome b5 type B	0.00794097	0.316071	17.6668	0.0307245	n.s.	0.813447	-0.0323194	17.9829	0.891888	n.s.	17.6345	0.0112814	-0.34839	0.0397136	n.s.	0.0114118	0.0278867	sig	1	17.5778	17.6554	17.5532	17.8809	17.9827	17.9627	17.9182	18.0679	17.7367	17.5322	Mitochondria
224	sp|O43172-2|PRP4_HUMAN	PRPF4	PRP4_HUMAN Isoform 2 of U4/U6 small nuclear ribonucleoprotein Prp4	0.0116586	-0.119736	17.9527	0.0398229	n.s.	0.104433	0.100403	17.8329	0.250619	n.s.	18.0531	0.00034506	0.220138	0.00814881	n.s.	0.00185126	0.0081572	sig	7	17.8983	17.9564	17.9164	18.0396	17.8553	17.8486	17.8214	17.8064	18.0676	18.0385	Nucleus
225	sp|O43175|SERA_HUMAN	PHGDH	SERA_HUMAN D-3-phosphoglycerate dehydrogenase	1.66269e-05	0.339479	20.7254	0.00100289	n.s.	0.228803	-0.0438615	21.0649	0.401297	n.s.	20.6815	0.000143637	-0.383341	0.0062529	n.s.	4.01972e-06	0.000296184	sig	1	20.7613	20.7143	20.754	20.672	21.017	21.0695	21.1043	21.0687	20.6842	20.6789	NA
226	sp|O43181|NDUS4_HUMAN	NDUFS4	NDUS4_HUMAN NADH dehydrogenase [ubiquinone] iron-sulfur protein 4, mitochondrial	0.302773	0.0360757	15.9903	0.421597	n.s.	0.172286	0.0778652	16.0263	0.336486	n.s.	16.0681	0.171034	0.0417895	0.259648	n.s.	0.189551	0.247171	n.s.	0	15.9855	16.0357	15.909	16.0308	16.0159	16.0601	15.9999	16.0294	16.0417	16.0946	Mitochondria
227	sp|O43237|DC1L2_HUMAN	DYNC1LI2	DC1L2_HUMAN Cytoplasmic dynein 1 light intermediate chain 2	0.197098	0.031042	19.7143	0.304069	n.s.	0.230217	-0.0239859	19.7453	0.403063	n.s.	19.6903	0.136196	-0.0550279	0.218709	n.s.	0.139128	0.191479	n.s.	0	19.6847	19.7221	19.7274	19.723	19.7638	19.787	19.7008	19.7298	19.7036	19.6771	Cytosol
228	sp|O43242|PSMD3_HUMAN	PSMD3	PSMD3_HUMAN 26S proteasome non-ATPase regulatory subunit 3	0.0187937	0.0867582	19.5499	0.055518	n.s.	0.427054	-0.0212823	19.6366	0.598699	n.s.	19.5286	0.0503358	-0.108041	0.105358	n.s.	0.0177104	0.0381017	sig	2	19.5811	19.5237	19.5584	19.5362	19.6752	19.5678	19.6631	19.6404	19.5528	19.5044	NA
229	sp|O43251-8|RFOX2_HUMAN	RBFOX2	RFOX2_HUMAN Isoform 8 of RNA binding protein fox-1 homolog 2	0.554744	0.0421261	15.7311	0.665639	n.s.	0.0119198	0.357048	15.7732	0.0749114	n.s.	16.0882	0.0120445	0.314922	0.0413983	n.s.	0.00699941	0.0198163	sig	8	15.7948	15.6464	15.6425	15.8407	15.7445	15.9012	15.7488	15.6986	16.1353	16.0411	Cytosol
230	sp|O43252|PAPS1_HUMAN	PAPSS1	PAPS1_HUMAN Bifunctional 3'-phosphoadenosine 5'-phosphosulfate synthase 1	0.282827	0.0450264	19.1637	0.401856	n.s.	0.0138362	0.150085	19.2087	0.0812752	n.s.	19.3137	0.0890932	0.105059	0.159773	n.s.	0.032306	0.0605707	n.s.	0	19.1574	19.1314	19.1358	19.2301	19.2874	19.1632	19.2267	19.1575	19.3307	19.2968	NA
231	sp|O43264|ZW10_HUMAN	ZW10	ZW10_HUMAN Centromere/kinetochore protein zw10 homolog	0.0126494	0.221475	15.8041	0.0421306	n.s.	0.24726	0.131424	16.0256	0.422289	n.s.	15.9355	0.319817	-0.0900514	0.424763	n.s.	0.0403923	0.0715715	n.s.	0	15.7453	15.8011	15.9508	15.7191	16.0046	16.1318	15.9916	15.9742	15.8405	16.0305	Cytosol
232	sp|O43290|SNUT1_HUMAN	SART1	SNUT1_HUMAN U4/U6.U5 tri-snRNP-associated protein 1	0.00142513	-0.187709	18.8372	0.0106801	n.s.	0.564612	0.0298507	18.6495	0.711664	n.s.	18.867	0.000255114	0.217559	0.00691049	n.s.	0.00071311	0.00438687	sig	4	18.748	18.8781	18.8365	18.8861	18.665	18.6728	18.6236	18.6365	18.8725	18.8616	Nucleus
233	sp|O43292|GPAA1_HUMAN	GPAA1	GPAA1_HUMAN Glycosylphosphatidylinositol anchor attachment 1 protein	0.108302	0.063824	16.2717	0.1938	n.s.	0.26326	0.0651635	16.3355	0.43797	n.s.	16.3369	0.98331	0.00133955	0.988707	n.s.	0.288152	0.349914	n.s.	0	16.2209	16.2712	16.2987	16.296	16.2681	16.3083	16.3765	16.3891	16.268	16.4057	ER
234	sp|O43295|SRGP3_HUMAN	SRGAP3	SRGP3_HUMAN SLIT-ROBO Rho GTPase-activating protein 3	0.94292	0.00329468	18.9222	0.961488	n.s.	0.0761021	-0.122074	18.9255	0.20563	n.s.	18.8001	0.0405511	-0.125369	0.0905554	n.s.	0.0815081	0.124811	n.s.	0	18.918	18.9861	18.9561	18.8286	18.9917	18.8926	18.8679	18.9497	18.8047	18.7956	NA
235	sp|O43301|HS12A_HUMAN	HSPA12A	HS12A_HUMAN Heat shock 70 kDa protein 12A	0.312568	-0.0290575	18.4557	0.431591	n.s.	0.00402025	-0.224612	18.4266	0.0484489	n.s.	18.2311	0.00531646	-0.195555	0.0251382	n.s.	0.000918796	0.00518172	sig	2	18.4485	18.5016	18.4654	18.4072	18.3914	18.4755	18.4216	18.4179	18.2698	18.1923	Cytosol
236	sp|O43303|CP110_HUMAN	CCP110	CP110_HUMAN Centriolar coiled-coil protein of 110 kDa	0.337483	-0.0423235	14.4879	0.456044	n.s.	0.181581	-0.0742941	14.4456	0.34728	n.s.	14.4136	0.4939	-0.0319706	0.590912	n.s.	0.309657	0.37219	n.s.	0	14.4113	14.5451	14.4714	14.5239	14.3995	14.405	14.4612	14.5167	14.3968	14.4305	Cytosol
237	sp|O43310-2|CTIF_HUMAN	CTIF	CTIF_HUMAN Isoform 2 of CBP80/20-dependent translation initiation factor	0.0237085	-0.143402	16.1854	0.0651458	n.s.	0.000145429	-0.341085	16.042	0.0170325	n.s.	15.8443	0.048516	-0.197683	0.102695	n.s.	0.00140189	0.00676461	sig	5	16.1634	16.2221	16.1779	16.1781	16.1642	15.9952	16.0559	15.9526	15.8685	15.8201	Cytosol
238	sp|O43314|VIP2_HUMAN	PPIP5K2	VIP2_HUMAN Inositol hexakisphosphate and diphosphoinositol-pentakisphosphate kinase 2	0.334573	-0.0467835	15.8553	0.453245	n.s.	0.0178957	-0.104838	15.8085	0.0937632	n.s.	15.7505	0.398202	-0.0580547	0.502939	n.s.	0.182448	0.239996	n.s.	0	15.8635	15.8197	15.9015	15.8365	15.7565	15.7938	15.9282	15.7556	15.744	15.7569	Cytosol
239	sp|O43318-2|M3K7_HUMAN	MAP3K7	M3K7_HUMAN Isoform 1A of Mitogen-activated protein kinase kinase kinase 7	0.203544	-0.0695677	16.5018	0.311681	n.s.	0.183061	-0.109788	16.4322	0.348909	n.s.	16.392	0.447377	-0.04022	0.549472	n.s.	0.206302	0.265556	n.s.	0	16.5498	16.5506	16.5284	16.3785	16.4774	16.424	16.4645	16.3631	16.3459	16.4381	Cytosol
240	sp|O43324|MCA3_HUMAN	EEF1E1	MCA3_HUMAN Eukaryotic translation elongation factor 1 epsilon-1	0.808894	0.00863328	17.0194	0.867662	n.s.	0.639161	-0.0326656	17.0281	0.768796	n.s.	16.9868	0.524966	-0.0412989	0.618799	n.s.	0.751567	0.785058	n.s.	0	17.083	17.0301	17.0121	16.9525	17.0589	17.0526	17.0335	16.9671	16.9046	17.0689	Cytosol
241	sp|O43347|MSI1H_HUMAN	MSI1	MSI1H_HUMAN RNA-binding protein Musashi homolog 1	0.000192688	-0.241422	17.4645	0.00360998	n.s.	0.0329448	-0.107668	17.2231	0.12843	n.s.	17.3568	0.0152352	0.133754	0.0479652	n.s.	0.000201406	0.00208817	sig	4	17.5011	17.4194	17.501	17.4364	17.228	17.2683	17.2286	17.1673	17.3403	17.3733	Cytosol
242	sp|O43390|HNRPR_HUMAN	HNRNPR	HNRPR_HUMAN Heterogeneous nuclear ribonucleoprotein R	0.000505941	-0.172346	20.1703	0.0057526	n.s.	0.482478	0.0231189	19.998	0.650051	n.s.	20.1934	0.00118626	0.195465	0.012645	n.s.	0.000219137	0.00216865	sig	7	20.1565	20.1702	20.2246	20.1299	19.9834	19.9961	19.9698	20.0426	20.1943	20.1926	Cytosol
243	sp|O43395|PRPF3_HUMAN	PRPF3	PRPF3_HUMAN U4/U6 small nuclear ribonucleoprotein Prp3	0.00132637	-0.119374	18.3033	0.0103311	n.s.	0.0228425	0.105515	18.184	0.106788	n.s.	18.4088	0.000186969	0.224889	0.00655851	n.s.	0.000109018	0.00147727	sig	7	18.2537	18.3057	18.3093	18.3446	18.1822	18.178	18.1645	18.2111	18.3951	18.4226	Nucleus
244	sp|O43396|TXNL1_HUMAN	TXNL1	TXNL1_HUMAN Thioredoxin-like protein 1	0.290537	-0.0382541	17.4327	0.409985	n.s.	0.358809	0.0548399	17.3945	0.538595	n.s.	17.4876	0.013922	0.093094	0.0454766	n.s.	0.137809	0.189915	n.s.	0	17.4747	17.454	17.4662	17.336	17.4055	17.3914	17.3799	17.401	17.4539	17.5212	Cytosol
245	sp|O43399-5|TPD54_HUMAN	TPD52L2	TPD54_HUMAN Isoform 5 of Tumor protein D54	2.33893e-05	0.303154	16.6597	0.00120504	n.s.	0.663788	-0.0219072	16.9628	0.784445	n.s.	16.6377	0.00411477	-0.325061	0.0221979	n.s.	9.89496e-05	0.00138775	sig	1	16.678	16.6238	16.6679	16.6688	17.025	16.9432	16.9651	16.918	16.7081	16.5674	NA
246	sp|O43402|EMC8_HUMAN	EMC8	EMC8_HUMAN ER membrane protein complex subunit 8	0.27328	-0.106956	16.029	0.391894	n.s.	0.147132	0.222425	15.9221	0.305817	n.s.	16.2515	0.00317657	0.32938	0.0191135	n.s.	0.0395284	0.0706059	n.s.	0	16.075	16.1253	16.1303	15.7855	15.9997	15.9459	15.8421	15.9007	16.2733	16.2296	Cytosol
247	sp|O43422|P52K_HUMAN	PRKRIR	P52K_HUMAN 52 kDa repressor of the inhibitor of the protein kinase	0.00191052	-0.19569	14.923	0.0125149	n.s.	0.201521	-0.112395	14.7273	0.369979	n.s.	14.8106	0.369152	0.0832944	0.475105	n.s.	0.0245974	0.0491949	sig	4	14.8942	14.923	14.896	14.9788	14.7711	14.696	14.654	14.7881	14.9206	14.7005	NA
248	sp|O43426|SYNJ1_HUMAN	SYNJ1	SYNJ1_HUMAN Synaptojanin-1	0.185264	-0.0408717	17.9233	0.28979	n.s.	0.0273119	-0.103338	17.8825	0.116252	n.s.	17.82	0.186525	-0.0624663	0.278297	n.s.	0.0543728	0.0899239	n.s.	0	17.9228	17.8822	17.956	17.9323	17.8468	17.8464	17.8964	17.9403	17.8523	17.7877	Cytosol
249	sp|O43427|FIBP_HUMAN	FIBP	FIBP_HUMAN Acidic fibroblast growth factor intracellular-binding protein	0.00209399	-0.196765	16.7632	0.0131967	n.s.	0.0181186	-0.205592	16.5665	0.0946301	n.s.	16.5576	0.843157	-0.00882629	0.881995	n.s.	0.00244414	0.0096478	sig	5	16.8412	16.7254	16.7839	16.7025	16.5216	16.5849	16.6192	16.5402	16.5158	16.5995	Cytosol
250	sp|O43432-3|IF4G3_HUMAN	EIF4G3	IF4G3_HUMAN Isoform 3 of Eukaryotic translation initiation factor 4 gamma 3	0.0934649	-0.0602164	18.1585	0.173789	n.s.	0.114182	-0.0835439	18.0983	0.26441	n.s.	18.0749	0.476151	-0.0233275	0.575336	n.s.	0.0962921	0.142764	n.s.	0	18.0827	18.1858	18.188	18.1775	18.0808	18.1471	18.0765	18.0887	18.1019	18.048	NA
251	sp|O43439-4|MTG8R_HUMAN	CBFA2T2	MTG8R_HUMAN Isoform 4 of Protein CBFA2T2	0.0397852	0.180928	14.4768	0.093416	n.s.	0.171463	0.170675	14.6577	0.336361	n.s.	14.6474	0.550868	-0.0102524	0.640779	n.s.	0.052609	0.0876403	n.s.	0	14.3811	14.504	14.3629	14.659	14.6489	14.6405	14.6536	14.6878	14.651	14.6439	Nucleus
252	sp|O43447|PPIH_HUMAN	PPIH	PPIH_HUMAN Peptidyl-prolyl cis-trans isomerase H	0.237535	-0.064846	18.6385	0.350252	n.s.	0.980407	0.00200566	18.5737	0.985108	n.s.	18.6405	0.351781	0.0668517	0.457509	n.s.	0.457164	0.515652	n.s.	0	18.5686	18.576	18.6727	18.7368	18.6398	18.5086	18.5499	18.5964	18.5637	18.7173	Cytosol
253	sp|O43464|HTRA2_HUMAN	HTRA2	HTRA2_HUMAN Serine protease HTRA2, mitochondrial	0.759323	0.0141612	17.8456	0.831808	n.s.	0.464378	-0.036451	17.8598	0.634129	n.s.	17.8092	0.356206	-0.0506122	0.462049	n.s.	0.61951	0.665674	n.s.	0	17.7671	17.9078	17.8356	17.8721	17.9205	17.7748	17.8459	17.898	17.8121	17.8063	NA
254	sp|O43488|ARK72_HUMAN	AKR7A2	ARK72_HUMAN Aflatoxin B1 aldehyde reductase member 2	0.0427803	0.131071	18.6666	0.0983753	n.s.	0.209033	0.0807906	18.7976	0.378432	n.s.	18.7474	0.490476	-0.0502803	0.587997	n.s.	0.0904936	0.136333	n.s.	0	18.7391	18.6475	18.6883	18.5913	18.685	18.8357	18.798	18.8718	18.7038	18.7909	Cytosol
255	sp|O43491|E41L2_HUMAN	EPB41L2	E41L2_HUMAN Band 4.1-like protein 2	0.000133373	-0.237265	18.8995	0.00294492	n.s.	0.0233123	-0.1244	18.6622	0.108062	n.s.	18.7751	0.00698261	0.112865	0.0293424	n.s.	0.000113152	0.0015085	sig	4	18.8595	18.862	18.9534	18.9231	18.6897	18.6542	18.6807	18.6242	18.7762	18.774	Cytosol
256	sp|O43493|TGON2_HUMAN	TGOLN2	TGON2_HUMAN Trans-Golgi network integral membrane protein 2	0.012395	0.164431	14.4106	0.0415988	n.s.	0.0185575	-0.244907	14.5751	0.0961991	n.s.	14.1657	0.000170743	-0.409337	0.00644488	n.s.	0.000371136	0.00293702	sig	2	14.4911	14.3964	14.457	14.2981	14.6135	14.5447	14.5383	14.6037	14.1775	14.154	NA
257	sp|O43504|LTOR5_HUMAN	LAMTOR5	LTOR5_HUMAN Ragulator complex protein LAMTOR5	0.0777693	0.457423	14.4542	0.152215	n.s.	0.68657	-0.137524	14.9116	0.80013	n.s.	14.3167	0.01095	-0.594946	0.0391039	down	0.0785816	0.121168	n.s.	0	14.242	14.3223	14.1921	15.0605	15.0411	14.878	14.9959	14.7315	14.4517	14.1817	Lysosome
258	sp|O43524|FOXO3_HUMAN	FOXO3	FOXO3_HUMAN Forkhead box protein O3	0.576644	-0.0324092	14.4298	0.683952	n.s.	0.127357	-0.151218	14.3974	0.281461	n.s.	14.2786	0.0461846	-0.118809	0.0992306	n.s.	0.128746	0.180287	n.s.	0	14.4306	14.2892	14.4844	14.5151	14.4515	14.4171	14.3522	14.3689	14.2394	14.3178	Cytosol
259	sp|O43572|AKA10_HUMAN	AKAP10	AKA10_HUMAN A-kinase anchor protein 10, mitochondrial	0.0814278	-0.0712785	15.5226	0.157383	n.s.	0.518651	-0.0310994	15.4513	0.677025	n.s.	15.4915	0.415453	0.040179	0.518504	n.s.	0.198461	0.257275	n.s.	0	15.5931	15.4909	15.4937	15.5128	15.4793	15.504	15.4003	15.4218	15.5329	15.4502	Cytosol
260	sp|O43581-2|SYT7_HUMAN	SYT7	SYT7_HUMAN Isoform 2 of Synaptotagmin-7	0.00167241	-0.119388	18.4019	0.0117144	n.s.	0.000840194	-0.282097	18.2825	0.0288583	n.s.	18.1198	0.00382635	-0.162709	0.0213121	n.s.	7.04658e-05	0.00119357	sig	5	18.3769	18.369	18.4199	18.4416	18.2872	18.2701	18.2542	18.3185	18.1482	18.0913	NA
261	sp|O43583|DENR_HUMAN	DENR	DENR_HUMAN Density-regulated protein	0.223191	0.176507	16.5113	0.333707	n.s.	0.728	0.0675618	16.6878	0.830992	n.s.	16.5789	0.509338	-0.108945	0.605574	n.s.	0.454371	0.513363	n.s.	0	16.6973	16.3941	16.2799	16.6739	16.8496	16.4721	16.7059	16.7236	16.7315	16.4263	NA
262	sp|O43592|XPOT_HUMAN	XPOT	XPOT_HUMAN Exportin-T	0.971953	-0.00314683	16.5767	0.982386	n.s.	0.378711	-0.126698	16.5735	0.557471	n.s.	16.45	0.00912261	-0.123552	0.0347883	n.s.	0.42253	0.483757	n.s.	0	16.7769	16.4932	16.6453	16.3912	16.561	16.561	16.6147	16.5573	16.4238	16.4761	Cytosol
263	sp|O43602|DCX_HUMAN	DCX	DCX_HUMAN Neuronal migration protein doublecortin	0.135128	0.0448829	21.1683	0.227715	n.s.	0.00562889	-0.149091	21.2132	0.0533066	n.s.	21.0192	0.00438254	-0.193974	0.0227316	n.s.	0.00132334	0.00654523	sig	2	21.187	21.1507	21.2026	21.1328	21.2654	21.1952	21.2224	21.1698	21.0409	20.9975	NA
264	sp|O43615|TIM44_HUMAN	TIMM44	TIM44_HUMAN Mitochondrial import inner membrane translocase subunit TIM44	0.414146	-0.0643131	16.9854	0.533707	n.s.	0.0474944	-0.108963	16.9211	0.155568	n.s.	16.8764	0.703179	-0.0446496	0.770305	n.s.	0.44444	0.503944	n.s.	0	17.0379	16.9862	16.9714	16.946	16.7514	16.9438	16.8948	17.0943	16.8351	16.9177	Mitochondria
265	sp|O43617|TPPC3_HUMAN	TRAPPC3	TPPC3_HUMAN Trafficking protein particle complex subunit 3	0.378012	-0.0933037	16.6064	0.498646	n.s.	0.118096	-0.266614	16.5131	0.268553	n.s.	16.3398	0.0567125	-0.17331	0.114396	n.s.	0.125469	0.176499	n.s.	0	16.6919	16.7269	16.6637	16.3432	16.4442	16.4707	16.5046	16.6328	16.3697	16.3099	Golgi
266	sp|O43633|CHM2A_HUMAN	CHMP2A	CHM2A_HUMAN Charged multivesicular body protein 2a	0.767901	-0.0122174	16.6356	0.837864	n.s.	0.83918	0.00774066	16.6233	0.906241	n.s.	16.6433	0.700711	0.019958	0.768517	n.s.	0.896145	0.910436	n.s.	0	16.5776	16.6537	16.6879	16.623	16.6397	16.7018	16.6013	16.5505	16.6323	16.6543	Endosome
267	sp|O43639|NCK2_HUMAN	NCK2	NCK2_HUMAN Cytoplasmic protein NCK2	0.370916	0.0249993	16.7466	0.49135	n.s.	0.461938	-0.00759173	16.7716	0.632222	n.s.	16.739	0.435507	-0.0325911	0.537197	n.s.	0.475963	0.534175	n.s.	0	16.7359	16.7494	16.7381	16.763	16.7075	16.7828	16.7668	16.8291	16.738	16.7399	Cytosol
268	sp|O43660|PLRG1_HUMAN	PLRG1	PLRG1_HUMAN Pleiotropic regulator 1	0.000953738	-0.160687	18.8546	0.008468	n.s.	0.138841	-0.0688341	18.6939	0.295757	n.s.	18.7857	0.00491645	0.0918531	0.0240047	n.s.	0.00112787	0.00590934	sig	4	18.7957	18.834	18.9053	18.8832	18.682	18.7198	18.7006	18.6732	18.7774	18.7941	Nucleus
269	sp|O43663|PRC1_HUMAN	PRC1	PRC1_HUMAN Protein regulator of cytokinesis 1	0.0827184	-0.102808	14.9162	0.159379	n.s.	0.087604	0.165997	14.8134	0.223345	n.s.	15.0822	0.0105527	0.268805	0.0380421	n.s.	0.0123369	0.0294491	sig	7	14.9407	14.9883	14.7996	14.9359	14.7473	14.8151	14.8848	14.8062	15.0142	15.1501	Cytosol
270	sp|O43665-3|RGS10_HUMAN	RGS10	RGS10_HUMAN Isoform 3 of Regulator of G-protein signaling 10	0.00278331	0.11929	18.4763	0.0156835	n.s.	0.00103749	0.193438	18.5956	0.0318988	n.s.	18.6697	0.0776269	0.0741478	0.143691	n.s.	0.000554934	0.0038068	sig	3	18.4787	18.4983	18.4919	18.4363	18.613	18.625	18.6082	18.5362	18.6554	18.684	Cytosol
271	sp|O43670-4|ZN207_HUMAN	ZNF207	ZN207_HUMAN Isoform 4 of Zinc finger protein 207	0.00437307	-0.122643	18.9264	0.0207375	n.s.	0.518363	-0.0304976	18.8038	0.677025	n.s.	18.8959	0.0267968	0.0921453	0.0697563	n.s.	0.00974451	0.0249205	sig	4	18.9709	18.8548	18.9324	18.9476	18.8233	18.8235	18.7813	18.787	18.8619	18.93	Cytosol
272	sp|O43674|NDUB5_HUMAN	NDUFB5	NDUB5_HUMAN NADH dehydrogenase [ubiquinone] 1 beta subcomplex subunit 5, mitochondrial	0.296682	-0.0371754	18.3771	0.415809	n.s.	0.540977	-0.0319886	18.3399	0.692999	n.s.	18.3451	0.747796	0.00518676	0.806468	n.s.	0.479994	0.538211	n.s.	0	18.3168	18.4627	18.3475	18.3813	18.352	18.3429	18.3491	18.3156	18.3313	18.3588	Mitochondria
273	sp|O43676|NDUB3_HUMAN	NDUFB3	NDUB3_HUMAN NADH dehydrogenase [ubiquinone] 1 beta subcomplex subunit 3	0.778958	0.0101176	18.8125	0.846381	n.s.	0.0292852	-0.102933	18.8226	0.120678	n.s.	18.7096	0.0529417	-0.11305	0.109149	n.s.	0.0525481	0.0875698	n.s.	0	18.7712	18.8688	18.7982	18.8119	18.8036	18.7783	18.8051	18.9035	18.7053	18.7139	Mitochondria
274	sp|O43678|NDUA2_HUMAN	NDUFA2	NDUA2_HUMAN NADH dehydrogenase [ubiquinone] 1 alpha subcomplex subunit 2	0.0555489	0.147026	14.6645	0.118783	n.s.	0.211761	0.119777	14.8116	0.380578	n.s.	14.7843	0.648382	-0.0272499	0.725214	n.s.	0.094941	0.141142	n.s.	0	14.6022	14.6401	14.5983	14.8176	14.7966	14.8712	14.7216	14.8569	14.8192	14.7495	Mitochondria
275	sp|O43681|ASNA_HUMAN	ASNA1	ASNA_HUMAN ATPase ASNA1	0.00446603	0.131005	20.019	0.0209772	n.s.	0.303602	-0.046716	20.15	0.480363	n.s.	19.9722	0.000917699	-0.177721	0.0115476	n.s.	0.00171505	0.00777509	sig	1	19.979	20.0925	20.022	19.9822	20.1676	20.1457	20.1729	20.1137	19.9713	19.9732	Cytosol
276	sp|O43684|BUB3_HUMAN	BUB3	BUB3_HUMAN Mitotic checkpoint protein BUB3	0.146987	-0.0843957	18.8712	0.242981	n.s.	0.0111501	0.335472	18.7868	0.0730439	n.s.	19.2067	0.00152714	0.419868	0.0140395	n.s.	0.000946225	0.00524667	sig	8	18.9656	18.8768	18.8869	18.7555	18.7694	18.864	18.7671	18.7468	19.1451	19.2682	Nucleus
277	sp|O43707|ACTN4_HUMAN	ACTN4	ACTN4_HUMAN Alpha-actinin-4	0.89364	-0.0061729	18.9738	0.925837	n.s.	0.0768145	0.0787123	18.9676	0.206481	n.s.	19.0525	0.23663	0.0848852	0.335447	n.s.	0.280565	0.341708	n.s.	0	18.9855	18.9703	19.0176	18.9219	18.9395	19.0587	18.8742	18.9981	19.0762	19.0289	Cytosol
278	sp|O43719|HTSF1_HUMAN	HTATSF1	HTSF1_HUMAN HIV Tat-specific factor 1	9.08385e-06	-0.296223	19.3283	0.000732327	n.s.	0.0344802	-0.0962395	19.032	0.131487	n.s.	19.232	0.00127268	0.199984	0.0129433	n.s.	9.66735e-06	0.000446866	sig	4	19.2996	19.3777	19.3265	19.3092	19.0117	19.0681	19.0306	19.0177	19.2061	19.258	Nucleus
279	sp|O43741|AAKB2_HUMAN	PRKAB2	AAKB2_HUMAN 5'-AMP-activated protein kinase subunit beta-2	0.0111762	0.0879081	16.2067	0.0387405	n.s.	0.130601	-0.0689803	16.2946	0.286199	n.s.	16.1377	0.00197153	-0.156888	0.0152576	n.s.	0.00291722	0.0108241	sig	2	16.2507	16.1461	16.2096	16.2205	16.3236	16.2914	16.2744	16.2891	16.1626	16.1128	NA
280	sp|O43747-2|AP1G1_HUMAN	AP1G1	AP1G1_HUMAN Isoform 2 of AP-1 complex subunit gamma-1	0.821011	-0.0134254	16.3054	0.875721	n.s.	0.0410341	-0.258905	16.292	0.143544	n.s.	16.0465	0.00181851	-0.245479	0.0148913	n.s.	0.0138005	0.0320006	sig	2	16.4019	16.2628	16.3881	16.1688	16.3125	16.2581	16.3135	16.2839	16.0903	16.0027	Cytosol
281	sp|O43752|STX6_HUMAN	STX6	STX6_HUMAN Syntaxin-6	0.517082	-0.073818	13.5116	0.630389	n.s.	0.497047	-0.101584	13.4378	0.661036	n.s.	13.41	0.776302	-0.0277655	0.83109	n.s.	0.662162	0.705374	n.s.	0	13.2873	13.6734	13.4486	13.6371	13.5841	13.3062	13.3915	13.4694	13.3738	13.4463	Golgi
282	sp|O43765|SGTA_HUMAN	SGTA	SGTA_HUMAN Small glutamine-rich tetratricopeptide repeat-containing protein alpha	0.08033	0.0949944	18.7705	0.155809	n.s.	0.946577	-0.00412924	18.8655	0.969712	n.s.	18.7664	0.0929451	-0.0991237	0.165065	n.s.	0.118836	0.168897	n.s.	0	18.7045	18.7659	18.8725	18.7391	18.9209	18.8021	18.898	18.841	18.7988	18.7339	Cytosol
283	sp|O43768-4|ENSA_HUMAN	ENSA	ENSA_HUMAN Isoform 4 of Alpha-endosulfine	0.00401848	0.22951	18.5156	0.0198446	n.s.	0.112774	-0.184446	18.7451	0.262303	n.s.	18.3311	0.0038027	-0.413955	0.0212762	n.s.	0.00193636	0.00840713	sig	2	18.4304	18.4444	18.5777	18.6097	18.7388	18.778	18.7789	18.6847	18.4291	18.2332	Cytosol
284	sp|O43772|MCAT_HUMAN	SLC25A20	MCAT_HUMAN Mitochondrial carnitine/acylcarnitine carrier protein	0.0107501	-0.252831	14.877	0.0377626	n.s.	0.166611	0.200348	14.6242	0.330947	n.s.	15.0774	0.00626359	0.453179	0.0277114	n.s.	0.00531676	0.0163384	sig	7	14.9752	14.9169	14.9216	14.6944	14.5691	14.7089	14.5943	14.6246	14.958	15.1968	Mitochondria
285	sp|O43776|SYNC_HUMAN	NARS	SYNC_HUMAN Asparagine--tRNA ligase, cytoplasmic	0.00775312	0.125578	17.8011	0.0302781	n.s.	0.0573876	-0.0682791	17.9267	0.172967	n.s.	17.7328	0.0101011	-0.193857	0.0370898	n.s.	0.00232264	0.00933848	sig	1	17.805	17.8335	17.8098	17.7561	17.8501	17.9396	17.9815	17.9355	17.7188	17.7468	NA
286	sp|O43795|MYO1B_HUMAN	MYO1B	MYO1B_HUMAN Unconventional myosin-Ib	0.000206137	-0.181691	17.9768	0.00369404	n.s.	0.0840068	-0.0994711	17.7951	0.218293	n.s.	17.8774	0.0548289	0.0822201	0.112152	n.s.	0.000991915	0.0054031	sig	4	18.009	18.0031	17.9143	17.9809	17.7838	17.8067	17.7826	17.8074	17.9244	17.8303	NA
287	sp|O43809|CPSF5_HUMAN	NUDT21	CPSF5_HUMAN Cleavage and polyadenylation specificity factor subunit 5	0.00298224	-0.153851	16.3376	0.0162268	n.s.	0.00243243	0.304633	16.1837	0.0406194	n.s.	16.6422	0.000755129	0.458483	0.010671	n.s.	5.4182e-05	0.00101509	sig	7	16.3904	16.2917	16.3297	16.3385	16.2305	16.2132	16.1716	16.1195	16.5887	16.6957	Cytosol
288	sp|O43813|LANC1_HUMAN	LANCL1	LANC1_HUMAN LanC-like protein 1	0.926402	-0.00236689	17.3818	0.949044	n.s.	0.410779	-0.0460388	17.3795	0.585798	n.s.	17.3358	0.333641	-0.0436719	0.438065	n.s.	0.49573	0.552972	n.s.	0	17.444	17.3554	17.3854	17.3425	17.3809	17.355	17.3796	17.4023	17.2754	17.3962	Cytosol
289	sp|O43815|STRN_HUMAN	STRN	STRN_HUMAN Striatin	0.369124	0.023638	16.3921	0.489198	n.s.	0.726389	-0.0114705	16.4158	0.829536	n.s.	16.3806	0.154941	-0.0351085	0.241063	n.s.	0.422754	0.483902	n.s.	0	16.3551	16.4481	16.3948	16.3705	16.4162	16.4208	16.3806	16.4454	16.3791	16.3822	Cytosol
290	sp|O43818|U3IP2_HUMAN	RRP9	U3IP2_HUMAN U3 small nucleolar RNA-interacting protein 2	0.0297482	-0.135415	15.764	0.0759208	n.s.	0.00970706	0.269857	15.6286	0.0679082	n.s.	16.0339	0.00206168	0.405271	0.0156789	n.s.	0.000694419	0.00431482	sig	8	15.7411	15.8653	15.7154	15.7342	15.6484	15.5842	15.5678	15.7139	16.0784	15.9893	Nucleus
291	sp|O43819|SCO2_HUMAN	SCO2	SCO2_HUMAN Protein SCO2 homolog, mitochondrial	0.00954195	-0.182441	15.5182	0.034728	n.s.	0.259907	0.0477167	15.3358	0.434957	n.s.	15.5659	0.0241496	0.230158	0.0648364	n.s.	0.00581124	0.017388	sig	7	15.5119	15.5846	15.498	15.4784	15.4122	15.2402	15.2867	15.4039	15.5835	15.5483	Mitochondria
292	sp|O43822|CU002_HUMAN	C21orf2	CU002_HUMAN Protein C21orf2	0.350387	0.159054	13.2753	0.469652	n.s.	0.707995	0.0797511	13.4343	0.817442	n.s.	13.355	0.568291	-0.0793032	0.656262	n.s.	0.575958	0.626085	n.s.	0	13.2168	13.5265	12.9297	13.4282	13.2038	13.4826	13.4397	13.6113	13.3649	13.3452	NA
293	sp|O43823|AKAP8_HUMAN	AKAP8	AKAP8_HUMAN A-kinase anchor protein 8	0.0289709	-0.209228	16.3214	0.0745914	n.s.	0.404851	-0.0729452	16.1122	0.581057	n.s.	16.2485	0.152075	0.136282	0.237615	n.s.	0.0478882	0.0816238	n.s.	0	16.2789	16.2684	16.2606	16.4777	16.2185	16.1353	15.9717	16.1233	16.2433	16.2537	Cytosol
294	sp|O43824|GTPB6_HUMAN	GTPBP6	GTPB6_HUMAN Putative GTP-binding protein 6	0.713747	0.0154918	15.3928	0.797632	n.s.	0.972227	0.00274925	15.4083	0.980325	n.s.	15.3955	0.83374	-0.0127425	0.874402	n.s.	0.946836	0.954167	n.s.	0	15.2881	15.4508	15.4022	15.43	15.3692	15.3884	15.4353	15.4402	15.478	15.3131	NA
295	sp|O43829|ZBT14_HUMAN	ZBTB14	ZBT14_HUMAN Zinc finger and BTB domain-containing protein 14	0.0229642	-0.183404	14.2821	0.0635952	n.s.	0.267938	0.0847623	14.0987	0.443094	n.s.	14.3669	0.0191214	0.268166	0.055404	n.s.	0.0124385	0.0296342	sig	7	14.215	14.3927	14.2246	14.296	14.0648	14.1486	14.1903	13.9911	14.4053	14.3284	Nucleus
296	sp|O43837|IDH3B_HUMAN	IDH3B	IDH3B_HUMAN Isocitrate dehydrogenase [NAD] subunit beta, mitochondrial	0.981385	-0.000629584	18.268	0.988983	n.s.	0.0158091	0.0893326	18.2673	0.0877811	n.s.	18.3573	0.0476431	0.0899621	0.101395	n.s.	0.0353233	0.0646832	n.s.	0	18.2716	18.2262	18.2786	18.2954	18.2451	18.2297	18.2681	18.3265	18.3571	18.3575	Mitochondria
297	sp|O43847-2|NRDC_HUMAN	NRD1	NRDC_HUMAN Isoform 2 of Nardilysin	0.820094	0.00980559	17.7459	0.875499	n.s.	0.106069	-0.128023	17.7557	0.252583	n.s.	17.6178	0.00255559	-0.137829	0.0171492	n.s.	0.0520134	0.0870587	n.s.	0	17.8121	17.781	17.7601	17.6302	17.7469	17.7406	17.7856	17.7496	17.6403	17.5954	NA
298	sp|O43852-3|CALU_HUMAN	CALU	CALU_HUMAN Isoform 3 of Calumenin	3.48738e-05	0.223518	18.7127	0.00151173	n.s.	0.915352	0.00333683	18.9362	0.951319	n.s.	18.716	0.00192974	-0.220181	0.015102	n.s.	4.66559e-05	0.000924146	sig	1	18.6871	18.7306	18.7426	18.6904	18.9395	18.9761	18.9224	18.9069	18.7497	18.6823	ER
299	sp|O43854|EDIL3_HUMAN	EDIL3	EDIL3_HUMAN EGF-like repeat and discoidin I-like domain-containing protein 3	0.246886	-0.068925	19.1572	0.361379	n.s.	0.00718518	0.246933	19.0883	0.0576582	n.s.	19.4041	0.00849414	0.315858	0.0333483	n.s.	0.00389589	0.0132252	sig	8	19.0932	19.2302	19.1901	19.1154	18.9948	19.1715	19.0356	19.1512	19.389	19.4193	NA
300	sp|O43861|ATP9B_HUMAN	ATP9B	ATP9B_HUMAN Probable phospholipid-transporting ATPase IIB	0.91947	0.00842042	13.1318	0.944272	n.s.	0.683893	-0.0456293	13.1402	0.799269	n.s.	13.0862	0.665011	-0.0540497	0.738802	n.s.	0.871797	0.88887	n.s.	0	13.2147	13.0915	13.0056	13.2154	13.0373	13.0519	13.1707	13.3009	12.9712	13.2011	NA
301	sp|O43865|SAHH2_HUMAN	AHCYL1	SAHH2_HUMAN Putative adenosylhomocysteinase 2	0.854215	0.00799391	16.6294	0.898487	n.s.	0.520777	-0.0319991	16.6374	0.678189	n.s.	16.5974	0.425684	-0.039993	0.52781	n.s.	0.709665	0.74872	n.s.	0	16.6965	16.5864	16.6614	16.5734	16.6143	16.5652	16.6903	16.6797	16.6138	16.581	Cytosol
302	sp|O43913|ORC5_HUMAN	ORC5	ORC5_HUMAN Origin recognition complex subunit 5	0.138178	-0.141695	14.6782	0.231255	n.s.	0.436664	0.0666247	14.5365	0.608892	n.s.	14.7448	0.0993905	0.20832	0.172184	n.s.	0.115247	0.164743	n.s.	0	14.8134	14.6786	14.5641	14.6566	14.5089	14.3965	14.7105	14.53	14.7463	14.7433	Nucleus
303	sp|O43920|NDUS5_HUMAN	NDUFS5	NDUS5_HUMAN NADH dehydrogenase [ubiquinone] iron-sulfur protein 5	0.140392	0.0676571	20.241	0.234543	n.s.	0.600453	0.0429644	20.3087	0.740239	n.s.	20.284	0.678776	-0.0246928	0.750697	n.s.	0.419442	0.480556	n.s.	0	20.1376	20.2666	20.2466	20.3133	20.2729	20.3295	20.2986	20.3337	20.3674	20.2006	Mitochondria
304	sp|O43924|PDE6D_HUMAN	PDE6D	PDE6D_HUMAN Retinal rod rhodopsin-sensitive cGMP 3',5'-cyclic phosphodiesterase subunit delta	0.259003	-0.0653217	15.7262	0.37496	n.s.	0.0586553	0.0425917	15.6609	0.175081	n.s.	15.7688	0.24489	0.107913	0.343806	n.s.	0.231665	0.292106	n.s.	0	15.7344	15.7271	15.7346	15.709	15.7372	15.7258	15.6695	15.5112	15.7468	15.7909	Cytosol
305	sp|O60216|RAD21_HUMAN	RAD21	RAD21_HUMAN Double-strand-break repair protein rad21 homolog	0.0160374	-0.142857	17.2263	0.0498013	n.s.	0.66949	0.0286212	17.0834	0.788404	n.s.	17.2549	0.0211333	0.171478	0.0594569	n.s.	0.0193406	0.0406538	sig	7	17.1616	17.2399	17.181	17.3225	17.0796	17.0744	17.0333	17.1463	17.3048	17.2049	Cytosol
306	sp|O60229-6|KALRN_HUMAN	KALRN	KALRN_HUMAN Isoform 6 of Kalirin	0.428634	-0.0653988	17.5629	0.548376	n.s.	0.287892	-0.138326	17.4975	0.464421	n.s.	17.4246	0.272552	-0.0729276	0.374249	n.s.	0.362169	0.424259	n.s.	0	17.7444	17.5426	17.5676	17.3971	17.4969	17.5533	17.5237	17.4163	17.3647	17.4845	NA
307	sp|O60231|DHX16_HUMAN	DHX16	DHX16_HUMAN Putative pre-mRNA-splicing factor ATP-dependent RNA helicase DHX16	0.0141105	-0.100309	16.4616	0.0455871	n.s.	0.372128	-0.0465227	16.3613	0.551887	n.s.	16.415	0.157563	0.0537868	0.243581	n.s.	0.040538	0.0717356	n.s.	0	16.4463	16.5397	16.4306	16.4296	16.3781	16.3246	16.3802	16.3621	16.3755	16.4546	Nucleus
308	sp|O60238|BNI3L_HUMAN	BNIP3L	BNI3L_HUMAN BCL2/adenovirus E1B 19 kDa protein-interacting protein 3-like	0.385513	-0.0902327	13.3965	0.506149	n.s.	0.540073	-0.106556	13.3063	0.692872	n.s.	13.29	0.867939	-0.016323	0.901097	n.s.	0.607832	0.65569	n.s.	0	13.222	13.496	13.6039	13.2643	13.3247	13.3831	13.2553	13.2622	13.1587	13.4212	NA
309	sp|O60244|MED14_HUMAN	MED14	MED14_HUMAN Mediator of RNA polymerase II transcription subunit 14	0.0915147	-0.183949	14.8823	0.170998	n.s.	0.637482	-0.0228154	14.6984	0.767525	n.s.	14.8595	0.285827	0.161133	0.3887	n.s.	0.143197	0.196137	n.s.	0	14.9472	14.8862	14.8063	14.8896	14.63	14.4877	14.8006	14.8752	14.8778	14.8412	Nucleus
310	sp|O60256|KPRB_HUMAN	PRPSAP2	KPRB_HUMAN Phosphoribosyl pyrophosphate synthase-associated protein 2	0.000314834	0.16695	17.8841	0.00444905	n.s.	0.0218102	-0.0936229	18.0511	0.105191	n.s.	17.7905	0.00119511	-0.260573	0.0126831	n.s.	7.42974e-05	0.00122492	sig	1	17.8686	17.8913	17.8583	17.9184	18.0853	18.027	18.079	18.0129	17.8167	17.7643	NA
311	sp|O60264|SMCA5_HUMAN	SMARCA5	SMCA5_HUMAN SWI/SNF-related matrix-associated actin-dependent regulator of chromatin subfamily A member 5	0.00279644	-0.15199	19.0501	0.0156994	n.s.	0.0232698	-0.0580285	18.8981	0.107966	n.s.	18.992	0.112659	0.0939618	0.189592	n.s.	0.00411514	0.013771	sig	4	19.0501	19.0667	19.0558	19.0276	18.8105	18.9101	18.9258	18.9459	18.9749	19.0092	Nucleus
312	sp|O60271|JIP4_HUMAN	SPAG9	JIP4_HUMAN C-Jun-amino-terminal kinase-interacting protein 4	0.00915998	0.0722246	19.1323	0.03389	n.s.	0.00624108	-0.0621847	19.2045	0.0550678	n.s.	19.0701	0.00732557	-0.134409	0.0301796	n.s.	0.001219	0.00624787	sig	2	19.1511	19.1346	19.1157	19.1278	19.2572	19.184	19.1879	19.189	19.0767	19.0635	Cytosol
313	sp|O60281|ZN292_HUMAN	ZNF292	ZN292_HUMAN Zinc finger protein 292	0.0101915	-0.126515	16.891	0.0362901	n.s.	0.209616	0.0591556	16.7645	0.378934	n.s.	16.9502	0.00783683	0.185671	0.0316674	n.s.	0.00434009	0.0142348	sig	7	16.8373	16.9426	16.9229	16.8612	16.7274	16.8223	16.7249	16.7833	16.9715	16.9288	Nucleus
314	sp|O60282|KIF5C_HUMAN	KIF5C	KIF5C_HUMAN Kinesin heavy chain isoform 5C	0.740784	0.0139371	20.4794	0.81857	n.s.	0.0109124	-0.222244	20.4934	0.0722528	n.s.	20.2572	0.00261413	-0.236181	0.0172393	n.s.	0.00289161	0.0107759	sig	2	20.3936	20.4628	20.5282	20.5331	20.5621	20.4693	20.4611	20.4809	20.2663	20.2481	Cytosol
315	sp|O60284|ST18_HUMAN	ST18	ST18_HUMAN Suppression of tumorigenicity 18 protein	0.0205263	0.0940792	14.7679	0.0589564	n.s.	6.41588e-05	0.474291	14.862	0.0170325	n.s.	15.2422	0.00164227	0.380212	0.0143005	n.s.	1.75427e-05	0.000611028	sig	3	14.7466	14.7728	14.7819	14.7704	14.7858	14.9187	14.8492	14.8942	15.2017	15.2827	Nucleus
316	sp|O60287|NPA1P_HUMAN	URB1	NPA1P_HUMAN Nucleolar pre-ribosomal-associated protein 1	0.0630044	-0.134046	13.689	0.130933	n.s.	0.684611	0.0370621	13.555	0.799269	n.s.	13.7261	0.0473522	0.171108	0.10095	n.s.	0.0781325	0.120688	n.s.	0	13.708	13.689	13.5578	13.8013	13.581	13.4717	13.6161	13.551	13.7899	13.6623	Nucleus
317	sp|O60291-2|MGRN1_HUMAN	MGRN1	MGRN1_HUMAN Isoform 2 of E3 ubiquitin-protein ligase MGRN1	0.547481	0.0165206	16.4945	0.658682	n.s.	0.418059	0.0297251	16.511	0.590947	n.s.	16.5242	0.588661	0.0132045	0.674928	n.s.	0.60388	0.652851	n.s.	0	16.4991	16.5207	16.4322	16.526	16.5132	16.4737	16.5132	16.5439	16.5139	16.5345	NA
318	sp|O60292|SI1L3_HUMAN	SIPA1L3	SI1L3_HUMAN Signal-induced proliferation-associated 1-like protein 3	0.0383183	-0.128898	18.2874	0.0908543	n.s.	0.437511	0.0526037	18.1585	0.609869	n.s.	18.34	0.0706684	0.181502	0.134355	n.s.	0.0454258	0.0784483	n.s.	0	18.3439	18.2437	18.2345	18.3276	18.0915	18.2531	18.1957	18.0939	18.2681	18.412	Plasma.Membrane
319	sp|O60306|AQR_HUMAN	AQR	AQR_HUMAN Intron-binding protein aquarius	0.0101256	-0.144991	16.7412	0.0361292	n.s.	0.0325718	-0.124255	16.5962	0.127554	n.s.	16.617	0.724525	0.0207366	0.787929	n.s.	0.0174168	0.0376337	sig	5	16.7998	16.724	16.7382	16.703	16.5344	16.5886	16.572	16.69	16.6543	16.5797	Nucleus
320	sp|O60313-2|OPA1_HUMAN	OPA1	OPA1_HUMAN Isoform 2 of Dynamin-like 120 kDa protein, mitochondrial	0.120425	-0.0732611	20.0004	0.209137	n.s.	0.539201	-0.0324535	19.9271	0.692338	n.s.	19.9679	0.386876	0.0408077	0.493041	n.s.	0.232374	0.292895	n.s.	0	19.9447	20.0495	19.9496	20.0576	19.9351	19.8629	19.9195	19.9909	19.9916	19.9442	Mitochondria
321	sp|O60315|ZEB2_HUMAN	ZEB2	ZEB2_HUMAN Zinc finger E-box-binding homeobox 2	0.725012	-0.0151952	15.2945	0.805641	n.s.	0.0135463	0.217563	15.2793	0.0805286	n.s.	15.5121	0.00812955	0.232758	0.0323077	n.s.	0.00520087	0.0161319	sig	8	15.3372	15.2314	15.2535	15.3559	15.3465	15.2198	15.2984	15.2526	15.4735	15.5506	Nucleus
322	sp|O60331-3|PI51C_HUMAN	PIP5K1C	PI51C_HUMAN Isoform 3 of Phosphatidylinositol 4-phosphate 5-kinase type-1 gamma	0.0186976	0.090302	16.9339	0.0553431	n.s.	0.162968	-0.0617771	17.0242	0.325539	n.s.	16.8722	0.0023778	-0.152079	0.0166427	n.s.	0.00476942	0.0153179	sig	1	16.9382	16.9598	16.9729	16.8649	17.0511	17.0484	16.9992	16.9982	16.875	16.8693	NA
323	sp|O60333-4|KIF1B_HUMAN	KIF1B	KIF1B_HUMAN Isoform 4 of Kinesin-like protein KIF1B	0.422949	-0.0240555	18.0853	0.542648	n.s.	0.0777978	-0.0713264	18.0612	0.207881	n.s.	18.014	0.238378	-0.047271	0.337441	n.s.	0.168901	0.224626	n.s.	0	18.061	18.106	18.1259	18.0483	18.1187	18.0188	18.045	18.0626	18.0346	17.9934	Cytosol
324	sp|O60341-2|KDM1A_HUMAN	KDM1A	KDM1A_HUMAN Isoform 2 of Lysine-specific histone demethylase 1A	0.000136195	-0.111568	18.9735	0.00298062	n.s.	0.00577447	0.0681064	18.8619	0.0537558	n.s.	19.0416	0.00042487	0.179674	0.00865868	n.s.	1.55457e-05	0.000573798	sig	7	18.9518	18.9846	18.9742	18.9833	18.8592	18.8332	18.8757	18.8794	19.0506	19.0326	Nucleus
325	sp|O60343|TBCD4_HUMAN	TBC1D4	TBCD4_HUMAN TBC1 domain family member 4	0.30067	0.0786856	14.3059	0.419536	n.s.	0.177644	-0.186508	14.3846	0.343215	n.s.	14.1194	0.0702103	-0.265193	0.133716	n.s.	0.0898514	0.135531	n.s.	0	14.3995	14.2909	14.1654	14.3678	14.3187	14.3522	14.3467	14.5208	13.9835	14.2553	Cytosol
326	sp|O60427|FADS1_HUMAN	FADS1	FADS1_HUMAN Fatty acid desaturase 1	0.180311	-0.0798857	15.3813	0.283658	n.s.	0.110448	-0.112284	15.3015	0.258898	n.s.	15.2691	0.608737	-0.0323988	0.6923	n.s.	0.182756	0.240241	n.s.	0	15.3001	15.4472	15.3413	15.4368	15.2094	15.3959	15.2878	15.3128	15.2847	15.2534	ER
327	sp|O60443|DFNA5_HUMAN	DFNA5	DFNA5_HUMAN Non-syndromic hearing impairment protein 5	0.155202	0.0554537	15.3317	0.25393	n.s.	0.167774	-0.0741855	15.3871	0.332416	n.s.	15.2575	0.0171726	-0.129639	0.0518072	n.s.	0.0399111	0.0710073	n.s.	0	15.3864	15.2903	15.3722	15.2777	15.332	15.4108	15.3854	15.4203	15.2339	15.281	NA
328	sp|O60462|NRP2_HUMAN	NRP2	NRP2_HUMAN Neuropilin-2	0.284116	0.0488119	16.926	0.402994	n.s.	0.411749	0.0251993	16.9748	0.586052	n.s.	16.9512	0.698516	-0.0236126	0.766554	n.s.	0.487742	0.545292	n.s.	0	16.9518	16.8849	16.9081	16.9592	16.955	17.077	16.9701	16.8972	16.9626	16.9398	NA
329	sp|O60476|MA1A2_HUMAN	MAN1A2	MA1A2_HUMAN Mannosyl-oligosaccharide 1,2-alpha-mannosidase IB	0.307405	0.0666628	15.4082	0.426368	n.s.	0.757205	0.0209275	15.4748	0.852523	n.s.	15.4291	0.567627	-0.0457353	0.655941	n.s.	0.533874	0.588225	n.s.	0	15.351	15.5136	15.4167	15.3514	15.5376	15.4394	15.3621	15.5603	15.4717	15.3865	Golgi
330	sp|O60488|ACSL4_HUMAN	ACSL4	ACSL4_HUMAN Long-chain-fatty-acid--CoA ligase 4	0.000223056	0.185097	19.1397	0.00381742	n.s.	0.0171824	-0.309634	19.3248	0.092199	n.s.	18.8301	0.00276491	-0.494732	0.0177601	n.s.	0.000280269	0.00250671	sig	2	19.1527	19.1887	19.1219	19.0955	19.2895	19.3293	19.3461	19.3343	18.9492	18.711	NA
331	sp|O60493|SNX3_HUMAN	SNX3	SNX3_HUMAN Sorting nexin-3	0.0125648	-0.116138	15.7107	0.0419336	n.s.	0.258632	0.0654792	15.5946	0.434172	n.s.	15.7762	0.0150373	0.181617	0.047615	n.s.	0.00943141	0.024321	sig	7	15.7598	15.6478	15.7441	15.691	15.5595	15.6295	15.6318	15.5575	15.7245	15.8278	Endosome
332	sp|O60502|NCOAT_HUMAN	MGEA5	NCOAT_HUMAN Bifunctional protein NCOAT	0.00456018	0.123946	19.3241	0.0213384	n.s.	0.482351	-0.0401551	19.448	0.650051	n.s.	19.2839	0.0568564	-0.164101	0.11455	n.s.	0.0182212	0.0388457	sig	1	19.3358	19.2907	19.346	19.3238	19.5064	19.388	19.4686	19.4293	19.2045	19.3634	NA
333	sp|O60503|ADCY9_HUMAN	ADCY9	ADCY9_HUMAN Adenylate cyclase type 9	0.000534044	-0.236987	15.73	0.00593569	n.s.	0.000101383	-0.199324	15.493	0.0170325	n.s.	15.5307	0.505973	0.0376626	0.602007	n.s.	0.000429137	0.00323553	sig	5	15.7315	15.7442	15.7062	15.738	15.4249	15.552	15.5523	15.4428	15.5357	15.5256	Plasma.Membrane
334	sp|O60506|HNRPQ_HUMAN	SYNCRIP	HNRPQ_HUMAN Heterogeneous nuclear ribonucleoprotein Q	0.000174496	-0.0960068	18.5851	0.0034299	n.s.	0.00447375	0.0534509	18.4891	0.050175	n.s.	18.6386	0.000592934	0.149458	0.00971076	n.s.	1.98905e-05	0.000651514	sig	7	18.5732	18.5912	18.5771	18.5989	18.4822	18.5102	18.4995	18.4646	18.6351	18.642	Cytosol
335	sp|O60507|TPST1_HUMAN	TPST1	TPST1_HUMAN Protein-tyrosine sulfotransferase 1	0.0101316	0.271224	15.3466	0.0361292	n.s.	0.491496	0.080533	15.6179	0.657346	n.s.	15.4272	0.0149049	-0.190691	0.0473579	n.s.	0.0166041	0.0363864	sig	6	15.1532	15.3435	15.4461	15.4437	15.5914	15.6611	15.5587	15.6602	15.4702	15.3841	Golgi
336	sp|O60508|PRP17_HUMAN	CDC40	PRP17_HUMAN Pre-mRNA-processing factor 17	0.00292331	-0.129257	17.5523	0.0160371	n.s.	0.0944833	0.0726037	17.423	0.234125	n.s.	17.6249	0.00729361	0.201861	0.0301337	n.s.	0.00142221	0.00682935	sig	7	17.524	17.5331	17.5945	17.5575	17.4303	17.3837	17.481	17.397	17.6631	17.5866	Nucleus
337	sp|O60518|RNBP6_HUMAN	RANBP6	RNBP6_HUMAN Ran-binding protein 6	0.0409417	-0.076799	17.3328	0.0953378	n.s.	0.525833	-0.0423627	17.256	0.682258	n.s.	17.2904	0.517881	0.0344362	0.613371	n.s.	0.215698	0.275456	n.s.	0	17.3561	17.2524	17.3725	17.3501	17.2242	17.2612	17.2801	17.2584	17.2163	17.3645	Cytosol
338	sp|O60524|NEMF_HUMAN	NEMF	NEMF_HUMAN Nuclear export mediator factor NEMF	0.0182806	0.093747	16.2729	0.054599	n.s.	0.304772	-0.039702	16.3667	0.481137	n.s.	16.2332	0.00973508	-0.133449	0.0361901	n.s.	0.00887517	0.0233368	sig	1	16.2479	16.3184	16.2237	16.3017	16.3256	16.3437	16.3967	16.4007	16.2249	16.2416	Nucleus
339	sp|O60547|GMDS_HUMAN	GMDS	GMDS_HUMAN GDP-mannose 4,6 dehydratase	0.00897503	0.152048	18.8617	0.0333763	n.s.	0.094029	0.144806	19.0138	0.233468	n.s.	19.0065	0.895346	-0.00724212	0.922782	n.s.	0.0242884	0.048774	sig	9	18.8332	18.9258	18.9097	18.7783	19.0344	18.9695	18.9912	19.0601	18.9387	19.0744	NA
340	sp|O60551|NMT2_HUMAN	NMT2	NMT2_HUMAN Glycylpeptide N-tetradecanoyltransferase 2	0.000395231	0.0836563	17.1991	0.00506519	n.s.	0.0128949	-0.0898154	17.2828	0.0783374	n.s.	17.1093	0.000145283	-0.173472	0.0062529	n.s.	3.82431e-05	0.000846253	sig	1	17.173	17.2289	17.2016	17.1929	17.2809	17.2774	17.2855	17.2872	17.09	17.1286	Cytosol
341	sp|O60568|PLOD3_HUMAN	PLOD3	PLOD3_HUMAN Procollagen-lysine,2-oxoglutarate 5-dioxygenase 3	0.0129232	0.20165	13.9265	0.042726	n.s.	0.388382	0.0774749	14.1281	0.565981	n.s.	14.004	0.135183	-0.124175	0.217579	n.s.	0.0316922	0.0597703	n.s.	0	13.9749	13.9935	13.9457	13.7919	14.1264	14.1037	14.0585	14.224	13.9372	14.0708	ER
342	sp|O60610|DIAP1_HUMAN	DIAPH1	DIAP1_HUMAN Protein diaphanous homolog 1	0.00697852	-0.0726217	17.847	0.0281302	n.s.	0.00232228	-0.162525	17.7744	0.0403018	n.s.	17.6845	0.00451956	-0.0899035	0.0230885	n.s.	0.000339052	0.00279027	sig	5	17.8837	17.8305	17.8588	17.8149	17.7869	17.7675	17.7928	17.7502	17.6937	17.6752	Cytosol
343	sp|O60641|AP180_HUMAN	SNAP91	AP180_HUMAN Clathrin coat assembly protein AP180	0.00122866	-0.129421	19.554	0.00980153	n.s.	0.0487889	-0.17035	19.4246	0.158029	n.s.	19.3837	0.5285	-0.0409291	0.621483	n.s.	0.0153216	0.0343832	sig	5	19.5029	19.5706	19.5756	19.5671	19.3884	19.4129	19.4484	19.4487	19.4737	19.2937	NA
344	sp|O60645|EXOC3_HUMAN	EXOC3	EXOC3_HUMAN Exocyst complex component 3	0.0665134	0.0902255	16.4188	0.136391	n.s.	0.112661	-0.122759	16.509	0.262223	n.s.	16.296	0.00167608	-0.212984	0.0144675	n.s.	0.00908489	0.0236993	sig	2	16.3473	16.4848	16.4844	16.3587	16.5478	16.4898	16.4945	16.504	16.329	16.2631	Cytosol
345	sp|O60664|PLIN3_HUMAN	PLIN3	PLIN3_HUMAN Perilipin-3	0.335142	0.0391114	17.5297	0.453644	n.s.	0.0792832	-0.0972322	17.5688	0.20981	n.s.	17.4325	0.0239118	-0.136344	0.064451	n.s.	0.0421207	0.0736927	n.s.	0	17.5523	17.4592	17.5882	17.5192	17.6264	17.5086	17.5897	17.5507	17.4421	17.4229	Endosome
346	sp|O60684|IMA7_HUMAN	KPNA6	IMA7_HUMAN Importin subunit alpha-7	0.55494	0.0449151	18.4341	0.665712	n.s.	0.08538	-0.102372	18.479	0.219507	n.s.	18.3317	0.226992	-0.147287	0.324481	n.s.	0.274519	0.335749	n.s.	0	18.4214	18.3696	18.4544	18.4908	18.6474	18.3237	18.4995	18.4453	18.3696	18.2938	NA
347	sp|O60701|UGDH_HUMAN	UGDH	UGDH_HUMAN UDP-glucose 6-dehydrogenase	0.986991	-0.000932256	19.4568	0.992129	n.s.	0.405992	-0.101093	19.4559	0.58204	n.s.	19.3557	0.387194	-0.100161	0.493318	n.s.	0.517213	0.572802	n.s.	0	19.4731	19.4576	19.5504	19.3463	19.3843	19.5519	19.4331	19.4544	19.2107	19.5008	NA
348	sp|O60716-3|CTND1_HUMAN	CTNND1	CTND1_HUMAN Isoform 1AC of Catenin delta-1	0.0552477	-0.112776	20.6289	0.118348	n.s.	0.0125854	-0.162366	20.5161	0.0772301	n.s.	20.4665	0.465355	-0.0495898	0.566908	n.s.	0.036122	0.0658532	n.s.	0	20.6945	20.6202	20.6254	20.5755	20.55	20.5926	20.4028	20.5191	20.4795	20.4535	Cytosol
349	sp|O60733|PLPL9_HUMAN	PLA2G6	PLPL9_HUMAN 85/88 kDa calcium-independent phospholipase A2	0.799576	-0.0201176	13.3669	0.861591	n.s.	0.0408932	-0.316386	13.3468	0.143445	n.s.	13.0506	0.0028658	-0.296268	0.0180973	n.s.	0.0179742	0.0385017	sig	2	13.3989	13.3348	13.5359	13.1982	13.2699	13.3977	13.3374	13.3823	13.0263	13.0748	NA
350	sp|O60749|SNX2_HUMAN	SNX2	SNX2_HUMAN Sorting nexin-2	0.00549142	0.128638	19.3913	0.0241642	n.s.	0.00646721	-0.165723	19.5199	0.0553944	n.s.	19.2255	0.00259067	-0.294361	0.0172279	n.s.	0.000340693	0.00279912	sig	2	19.3446	19.3961	19.4141	19.4102	19.5776	19.5459	19.4623	19.4938	19.2595	19.1916	Endosome
351	sp|O60762|DPM1_HUMAN	DPM1	DPM1_HUMAN Dolichol-phosphate mannosyltransferase	0.23218	0.0581868	19.0091	0.343925	n.s.	0.161062	-0.129472	19.0673	0.324198	n.s.	18.8796	0.0932986	-0.187659	0.165515	n.s.	0.0856753	0.130025	n.s.	0	19.0348	19.0246	19.0404	18.9365	18.9602	19.0841	19.1176	19.107	18.772	18.9872	ER
352	sp|O60763-2|USO1_HUMAN	USO1	USO1_HUMAN Isoform 2 of General vesicular transport factor p115	0.00053938	-0.266126	18.5323	0.00598156	n.s.	0.184702	-0.0885547	18.2662	0.350417	n.s.	18.4438	0.00417203	0.177571	0.0222852	n.s.	0.000629744	0.00411463	sig	4	18.5879	18.5453	18.5673	18.4287	18.2412	18.2752	18.3124	18.236	18.4202	18.4673	Cytosol
353	sp|O60784|TOM1_HUMAN	TOM1	TOM1_HUMAN Target of Myb protein 1	0.434781	0.0307373	15.7173	0.554234	n.s.	0.264368	-0.0729802	15.748	0.438866	n.s.	15.6443	0.00203618	-0.103717	0.0156324	n.s.	0.118167	0.16814	n.s.	0	15.7507	15.7317	15.6112	15.7755	15.7469	15.7577	15.7372	15.7502	15.6656	15.623	Cytosol
354	sp|O60825|F262_HUMAN	PFKFB2	F262_HUMAN 6-phosphofructo-2-kinase/fructose-2,6-bisphosphatase 2	0.637611	0.0283355	14.8427	0.73511	n.s.	0.884122	0.0118627	14.8711	0.933842	n.s.	14.8546	0.86586	-0.0164728	0.899316	n.s.	0.907599	0.919873	n.s.	0	14.9109	14.8637	14.8416	14.7547	14.8971	14.9921	14.8081	14.787	14.759	14.9502	NA
355	sp|O60826|CCD22_HUMAN	CCDC22	CCD22_HUMAN Coiled-coil domain-containing protein 22	0.31353	0.0379597	15.9404	0.432679	n.s.	0.576407	0.0236967	15.9783	0.721201	n.s.	15.9641	0.707218	-0.014263	0.772846	n.s.	0.527228	0.58246	n.s.	0	15.98	15.8687	15.9383	15.9744	15.9762	15.9471	16.0444	15.9456	15.953	15.9751	Endosome
356	sp|O60828|PQBP1_HUMAN	PQBP1	PQBP1_HUMAN Polyglutamine-binding protein 1	0.00513488	-0.150461	16.4784	0.0231514	n.s.	0.101215	0.141504	16.328	0.245396	n.s.	16.6199	0.00654974	0.291965	0.0284167	n.s.	0.00281887	0.0106266	sig	7	16.3994	16.4775	16.4922	16.5446	16.3743	16.3182	16.3323	16.2871	16.5395	16.7003	Cytosol
357	sp|O60831|PRAF2_HUMAN	PRAF2	PRAF2_HUMAN PRA1 family protein 2	0.016599	0.335469	17.8001	0.0511193	n.s.	0.913959	0.00775167	18.1356	0.950671	n.s.	17.8079	0.076576	-0.327717	0.142215	n.s.	0.0185841	0.0394494	sig	1	17.7014	17.8438	17.7555	17.8999	18.1163	17.9092	18.1601	18.3567	17.7904	17.8254	Endosome
358	sp|O60832|DKC1_HUMAN	DKC1	DKC1_HUMAN H/ACA ribonucleoprotein complex subunit 4	0.0139939	-0.166185	18.7411	0.0454159	n.s.	0.724356	0.020758	18.5749	0.828412	n.s.	18.7619	0.0556641	0.186943	0.113112	n.s.	0.0199238	0.0416982	sig	7	18.708	18.7639	18.6854	18.8071	18.676	18.4824	18.5584	18.5829	18.821	18.7028	Cytosol
359	sp|O60841|IF2P_HUMAN	EIF5B	IF2P_HUMAN Eukaryotic translation initiation factor 5B	0.0174186	0.0620233	20.0867	0.0529518	n.s.	0.781265	-0.0056761	20.1487	0.871479	n.s.	20.081	0.0342247	-0.0676994	0.0809155	n.s.	0.016201	0.0358043	sig	1	20.0524	20.0946	20.1131	20.0866	20.1259	20.1746	20.1721	20.1223	20.0839	20.0781	Cytosol
360	sp|O60869|EDF1_HUMAN	EDF1	EDF1_HUMAN Endothelial differentiation-related factor 1	0.363686	-0.0677786	17.3847	0.483415	n.s.	0.936631	-0.00748434	17.3169	0.962913	n.s.	17.3772	0.393584	0.0602943	0.498506	n.s.	0.574399	0.624803	n.s.	0	17.5149	17.3409	17.2516	17.4314	17.3646	17.227	17.3975	17.2787	17.4156	17.3388	Cytosol
361	sp|O60870|KIN17_HUMAN	KIN	KIN17_HUMAN DNA/RNA-binding protein KIN17	0.00141972	-0.218115	15.2928	0.0106801	n.s.	0.961076	-0.00171267	15.0747	0.974375	n.s.	15.2911	0.016177	0.216403	0.0499211	n.s.	0.00128318	0.00640423	sig	4	15.2841	15.246	15.336	15.3051	15.082	15.0852	15.1488	14.9827	15.2635	15.3187	Cytosol
362	sp|O60884|DNJA2_HUMAN	DNAJA2	DNJA2_HUMAN DnaJ homolog subfamily A member 2	0.717246	0.0164378	18.0194	0.799706	n.s.	0.0249127	0.083182	18.0358	0.112014	n.s.	18.1026	0.335404	0.0667442	0.439897	n.s.	0.292855	0.354394	n.s.	0	18.0637	18.0031	18.0154	17.9953	18.0767	18.0559	18.094	17.9166	18.1122	18.0929	NA
363	sp|O60885|BRD4_HUMAN	BRD4	BRD4_HUMAN Bromodomain-containing protein 4	0.00726321	-0.118066	17.1285	0.0288545	n.s.	0.742924	0.0128115	17.0104	0.842965	n.s.	17.1413	0.0319872	0.130878	0.0777439	n.s.	0.00989536	0.0251503	sig	7	17.1398	17.089	17.1082	17.1769	17.0507	17.039	17.0014	16.9505	17.1777	17.1049	Nucleus
364	sp|O60888-2|CUTA_HUMAN	CUTA	CUTA_HUMAN Isoform A of Protein CutA	0.560519	0.0698461	16.0475	0.670779	n.s.	0.469029	0.0884758	16.1174	0.638895	n.s.	16.136	0.906715	0.0186298	0.930804	n.s.	0.752226	0.785489	n.s.	0	15.9874	16.044	16.2289	15.9298	16.1445	16.362	16.0382	15.9249	16.0494	16.2226	NA
365	sp|O60925|PFD1_HUMAN	PFDN1	PFD1_HUMAN Prefoldin subunit 1	0.00472298	0.181634	18.5636	0.0217909	n.s.	0.554392	-0.0277031	18.7452	0.702723	n.s.	18.5359	0.0101573	-0.209337	0.0371308	n.s.	0.00303513	0.0111778	sig	1	18.5057	18.5411	18.5671	18.6402	18.8348	18.7185	18.7257	18.7018	18.5437	18.528	NA
366	sp|O60927|PP1RB_HUMAN	PPP1R11	PP1RB_HUMAN Protein phosphatase 1 regulatory subunit 11	0.748847	-0.0197663	13.4498	0.823516	n.s.	0.00260353	0.248101	13.43	0.0414429	n.s.	13.6979	0.0367054	0.267867	0.0847676	n.s.	0.0137387	0.0319171	sig	8	13.4761	13.3938	13.4552	13.474	13.3617	13.5966	13.3771	13.3846	13.6598	13.736	NA
367	sp|O60934|NBN_HUMAN	NBN	NBN_HUMAN Nibrin	0.0684076	-0.0724349	16.932	0.139122	n.s.	0.00453235	0.224431	16.8595	0.0503433	n.s.	17.1564	0.00164053	0.296866	0.0143005	n.s.	0.0004268	0.0032327	sig	7	16.9584	16.8632	16.9562	16.95	16.8254	16.9273	16.8504	16.835	17.1862	17.1266	Nucleus
368	sp|O60942|MCE1_HUMAN	RNGTT	MCE1_HUMAN mRNA-capping enzyme	0.0658586	-0.071225	16.1303	0.135303	n.s.	0.038715	0.141351	16.0591	0.138763	n.s.	16.2717	0.00162232	0.212576	0.0143005	n.s.	0.00286933	0.0107188	sig	7	16.0987	16.113	16.215	16.0946	16.028	16.0866	16.0434	16.0784	16.2412	16.3021	Nucleus
369	sp|O75037|KI21B_HUMAN	KIF21B	KI21B_HUMAN Kinesin-like protein KIF21B	6.43231e-06	-0.417749	16.6575	0.00063306	n.s.	5.93159e-05	-0.482929	16.2397	0.0170325	n.s.	16.1745	0.176184	-0.0651797	0.265613	n.s.	1.86738e-06	0.000219906	sig	5	16.6185	16.6728	16.6871	16.6515	16.1979	16.3084	16.2388	16.2139	16.1999	16.1492	NA
370	sp|O75044|SRGP2_HUMAN	SRGAP2	SRGP2_HUMAN SLIT-ROBO Rho GTPase-activating protein 2	0.432396	-0.0376987	16.5197	0.55219	n.s.	0.00235768	-0.200729	16.482	0.04049	n.s.	16.319	0.0549664	-0.16303	0.112294	n.s.	0.015183	0.0342118	sig	2	16.5505	16.5029	16.5525	16.473	16.5766	16.3932	16.5163	16.442	16.3132	16.3248	Cytosol
371	sp|O75051|PLXA2_HUMAN	PLXNA2	PLXA2_HUMAN Plexin-A2	0.289364	-0.0665441	16.3568	0.408913	n.s.	0.604352	-0.0482579	16.2903	0.743033	n.s.	16.3086	0.71494	0.0182862	0.779219	n.s.	0.522095	0.577563	n.s.	0	16.312	16.5143	16.3151	16.2859	16.2716	16.2413	16.3048	16.3434	16.3625	16.2547	Plasma.Membrane
372	sp|O75054-2|IGSF3_HUMAN	IGSF3	IGSF3_HUMAN Isoform 2 of Immunoglobulin superfamily member 3	0.0215986	-0.127974	17.5956	0.0612125	n.s.	0.0171871	-0.256509	17.4676	0.092199	n.s.	17.3391	0.0378278	-0.128534	0.0866588	n.s.	0.00525583	0.0162369	sig	5	17.5545	17.6808	17.6331	17.5139	17.45	17.4772	17.4314	17.5118	17.3928	17.2853	NA
373	sp|O75061-2|AUXI_HUMAN	DNAJC6	AUXI_HUMAN Isoform 2 of Putative tyrosine-protein phosphatase auxilin	0.126054	-0.0541574	16.4879	0.21658	n.s.	0.000484188	-0.252454	16.4337	0.0238638	n.s.	16.2354	0.00701449	-0.198297	0.0294069	n.s.	0.000497808	0.00353251	sig	2	16.5356	16.4764	16.4651	16.4743	16.3989	16.4954	16.3837	16.4568	16.2397	16.2311	NA
374	sp|O75063|XYLK_HUMAN	FAM20B	XYLK_HUMAN Glycosaminoglycan xylosylkinase	0.680906	0.0123954	15.2514	0.771406	n.s.	0.165609	-0.127788	15.2638	0.329802	n.s.	15.1236	0.108921	-0.140183	0.184971	n.s.	0.107205	0.155586	n.s.	0	15.3178	15.2392	15.2533	15.1951	15.2251	15.2757	15.2682	15.286	15.0172	15.23	Golgi
375	sp|O75069|TMCC2_HUMAN	TMCC2	TMCC2_HUMAN Transmembrane and coiled-coil domains protein 2	0.0150726	0.105946	15.976	0.0480188	n.s.	0.0254369	-0.0727415	16.082	0.113038	n.s.	15.9033	0.01355	-0.178688	0.0447985	n.s.	0.00354905	0.0124317	sig	2	15.9389	16.0059	15.9816	15.9778	16.111	16.0838	16.0024	16.1308	15.8995	15.907	NA
376	sp|O75081|MTG16_HUMAN	CBFA2T3	MTG16_HUMAN Protein CBFA2T3	0.0908099	-0.108272	16.4987	0.169972	n.s.	0.157169	-0.114589	16.3904	0.318589	n.s.	16.3841	0.902046	-0.00631708	0.928375	n.s.	0.119824	0.170155	n.s.	0	16.4451	16.5029	16.4269	16.62	16.4764	16.3247	16.3753	16.3853	16.3986	16.3696	NA
377	sp|O75083|WDR1_HUMAN	WDR1	WDR1_HUMAN WD repeat-containing protein 1	0.0183758	0.110125	19.7867	0.054817	n.s.	0.0551125	0.140026	19.8968	0.169519	n.s.	19.9267	0.390693	0.0299005	0.49586	n.s.	0.0186961	0.0396191	sig	9	19.8396	19.7864	19.8219	19.6989	19.8919	19.8596	19.9118	19.9239	19.8894	19.964	Cytosol
378	sp|O75112-7|LDB3_HUMAN	LDB3	LDB3_HUMAN Isoform 7 of LIM domain-binding protein 3	0.00209142	0.241375	15.5813	0.0131967	n.s.	0.0149233	0.236788	15.8227	0.0846453	n.s.	15.8181	0.934756	-0.00458741	0.952276	n.s.	0.00227319	0.00924604	sig	3	15.6462	15.4853	15.616	15.5776	15.9142	15.7904	15.8076	15.7785	15.858	15.7781	NA
379	sp|O75116|ROCK2_HUMAN	ROCK2	ROCK2_HUMAN Rho-associated protein kinase 2	0.0753329	-0.0475274	17.7414	0.1488	n.s.	0.158155	-0.0790264	17.6939	0.320195	n.s.	17.6624	0.447804	-0.031499	0.549725	n.s.	0.135786	0.188017	n.s.	0	17.7084	17.7588	17.7894	17.709	17.7189	17.6904	17.6946	17.6716	17.7187	17.606	Cytosol
380	sp|O75129|ASTN2_HUMAN	ASTN2	ASTN2_HUMAN Astrotactin-2	0.433631	-0.0678847	13.7816	0.553338	n.s.	0.953552	-0.00637215	13.7137	0.97375	n.s.	13.7753	0.714326	0.0615126	0.778892	n.s.	0.767409	0.797899	n.s.	0	13.7489	13.788	13.7761	13.8135	13.7816	13.6931	13.5027	13.8776	13.6106	13.9399	NA
381	sp|O75131|CPNE3_HUMAN	CPNE3	CPNE3_HUMAN Copine-3	0.184191	0.065509	17.8724	0.288476	n.s.	0.158826	0.149214	17.9379	0.321027	n.s.	18.0216	0.340676	0.0837051	0.445956	n.s.	0.176913	0.233772	n.s.	0	17.9301	17.9328	17.8394	17.7874	17.97	17.8689	17.9329	17.98	17.9112	18.1321	Cytosol
382	sp|O75145|LIPA3_HUMAN	PPFIA3	LIPA3_HUMAN Liprin-alpha-3	0.281582	0.0453157	16.9233	0.400433	n.s.	0.0392306	-0.1894	16.9687	0.139543	n.s.	16.7339	0.0111491	-0.234716	0.039501	n.s.	0.00893111	0.0234341	sig	2	16.8992	16.9978	16.8506	16.9458	16.9981	16.9909	16.9814	16.9042	16.8013	16.6666	NA
383	sp|O75146|HIP1R_HUMAN	HIP1R	HIP1R_HUMAN Huntingtin-interacting protein 1-related protein	0.311224	0.0615757	14.6915	0.430095	n.s.	0.0262286	-0.178376	14.7531	0.114187	n.s.	14.5132	0.0385179	-0.239952	0.0875397	n.s.	0.0262556	0.0517371	n.s.	0	14.7663	14.696	14.6656	14.6382	14.7992	14.8615	14.7096	14.6421	14.5641	14.4622	Cytosol
384	sp|O75150|BRE1B_HUMAN	RNF40	BRE1B_HUMAN E3 ubiquitin-protein ligase BRE1B	0.000610018	-0.158888	16.9676	0.00640583	n.s.	0.0698509	0.0768112	16.8087	0.19431	n.s.	17.0444	0.00138223	0.235699	0.0135574	n.s.	0.000192638	0.00203153	sig	7	16.989	16.9738	16.9917	16.9157	16.7726	16.8063	16.8529	16.8029	17.0711	17.0176	Nucleus
385	sp|O75152|ZC11A_HUMAN	ZC3H11A	ZC11A_HUMAN Zinc finger CCCH domain-containing protein 11A	4.77482e-05	-0.199254	17.5344	0.00172381	n.s.	0.0280923	0.0983907	17.3352	0.118254	n.s.	17.6328	6.06908e-05	0.297645	0.00487251	n.s.	8.59169e-06	0.000424915	sig	7	17.5206	17.556	17.4914	17.5696	17.3449	17.314	17.348	17.3338	17.6529	17.6127	NA
386	sp|O75153|CLU_HUMAN	CLUH	CLU_HUMAN Clustered mitochondria protein homolog	0.0602454	-0.0831423	15.1382	0.126636	n.s.	0.170006	-0.0631856	15.0551	0.334492	n.s.	15.0751	0.66253	0.0199568	0.736979	n.s.	0.107821	0.156251	n.s.	0	15.1665	15.1226	15.1852	15.0787	15.13	15.0585	15.0215	15.0103	15.0546	15.0956	Cytosol
387	sp|O75164|KDM4A_HUMAN	KDM4A	KDM4A_HUMAN Lysine-specific demethylase 4A	0.0604378	-0.0419428	15.3343	0.126986	n.s.	0.794485	-0.00663978	15.2924	0.879892	n.s.	15.3277	0.137712	0.035303	0.220286	n.s.	0.113703	0.162819	n.s.	0	15.307	15.3114	15.3589	15.3599	15.3087	15.2616	15.3072	15.2919	15.3435	15.3118	Nucleus
388	sp|O75165|DJC13_HUMAN	DNAJC13	DJC13_HUMAN DnaJ homolog subfamily C member 13	0.490458	0.0205723	17.9992	0.606553	n.s.	0.0136316	-0.131079	18.0198	0.080636	n.s.	17.8681	0.00577108	-0.151651	0.0264406	n.s.	0.0052358	0.0162088	sig	2	18.0475	17.9893	18.0116	17.9483	17.9966	18.0031	18.0034	18.0759	17.8681	17.8682	Endosome
389	sp|O75170|PP6R2_HUMAN	PPP6R2	PP6R2_HUMAN Serine/threonine-protein phosphatase 6 regulatory subunit 2	0.395496	0.0369063	15.8855	0.516288	n.s.	0.184	-0.0572796	15.9224	0.349731	n.s.	15.8282	0.140488	-0.0941859	0.223426	n.s.	0.197563	0.256335	n.s.	0	15.8731	15.8672	15.9518	15.8501	15.9703	15.9082	15.9775	15.8337	15.81	15.8465	Cytosol
390	sp|O75175|CNOT3_HUMAN	CNOT3	CNOT3_HUMAN CCR4-NOT transcription complex subunit 3	0.0896669	-0.0190335	18.1642	0.168628	n.s.	0.339521	0.0264203	18.1452	0.517431	n.s.	18.1906	0.127426	0.0454538	0.207866	n.s.	0.134913	0.187176	n.s.	0	18.1577	18.1646	18.1506	18.184	18.1606	18.135	18.1492	18.136	18.2264	18.1549	Cytosol
391	sp|O75177|CREST_HUMAN	SS18L1	CREST_HUMAN Calcium-responsive transactivator	0.0738457	-0.126625	15.8798	0.146801	n.s.	0.933538	0.00780542	15.7532	0.961733	n.s.	15.8876	0.00608387	0.13443	0.0273782	n.s.	0.0990714	0.14614	n.s.	0	15.7086	15.9515	15.9358	15.9232	15.7544	15.7363	15.7861	15.7358	15.9173	15.8579	Nucleus
392	sp|O75179|ANR17_HUMAN	ANKRD17	ANR17_HUMAN Ankyrin repeat domain-containing protein 17	0.109665	-0.0691979	16.2651	0.195551	n.s.	0.115772	-0.107255	16.1959	0.265711	n.s.	16.1579	0.0584389	-0.038057	0.116689	n.s.	0.0743684	0.115669	n.s.	0	16.1964	16.3632	16.266	16.235	16.2224	16.1795	16.186	16.1958	16.1528	16.1629	Cytosol
393	sp|O75182|SIN3B_HUMAN	SIN3B	SIN3B_HUMAN Paired amphipathic helix protein Sin3b	0.0186376	-0.167462	16.9954	0.0553311	n.s.	0.77687	-0.0241645	16.8279	0.867751	n.s.	16.9712	0.00690472	0.143297	0.0292421	n.s.	0.0293395	0.0564643	n.s.	0	16.944	16.9145	16.9797	17.1433	16.857	16.8042	16.8158	16.8347	17.0072	16.9353	Nucleus
394	sp|O75190|DNJB6_HUMAN	DNAJB6	DNJB6_HUMAN DnaJ homolog subfamily B member 6	0.165875	0.0581854	15.89	0.266675	n.s.	0.069204	0.16391	15.9482	0.193053	n.s.	16.0539	0.0803051	0.105725	0.147544	n.s.	0.046059	0.0792651	n.s.	0	15.9631	15.8826	15.9158	15.7984	15.9133	15.9538	15.9731	15.9525	16.1214	15.9864	Cytosol
395	sp|O75191|XYLB_HUMAN	XYLB	XYLB_HUMAN Xylulose kinase	0.458245	0.0511141	13.5985	0.577741	n.s.	0.773663	0.0241442	13.6496	0.866136	n.s.	13.6226	0.826643	-0.0269699	0.868801	n.s.	0.794288	0.821367	n.s.	0	13.6273	13.5329	13.6109	13.6229	13.6951	13.7981	13.5759	13.5293	13.7387	13.5065	NA
396	sp|O75208|COQ9_HUMAN	COQ9	COQ9_HUMAN Ubiquinone biosynthesis protein COQ9, mitochondrial	0.122135	0.0437114	16.1423	0.211216	n.s.	0.0666109	-0.0596444	16.186	0.188693	n.s.	16.0827	0.0425632	-0.103356	0.0936444	n.s.	0.0298302	0.0572527	n.s.	0	16.1152	16.1515	16.1316	16.171	16.1368	16.2318	16.2079	16.1676	16.0574	16.108	Mitochondria
397	sp|O75223|GGCT_HUMAN	GGCT	GGCT_HUMAN Gamma-glutamylcyclotransferase	0.255345	0.0781293	18.0116	0.370906	n.s.	0.794501	0.0252532	18.0897	0.879892	n.s.	18.0369	0.114525	-0.0528761	0.191753	n.s.	0.437354	0.497048	n.s.	0	18.0769	18.052	18.0849	17.8327	18.0673	18.0746	18.1371	18.08	18.0193	18.0544	NA
398	sp|O75251|NDUS7_HUMAN	NDUFS7	NDUS7_HUMAN NADH dehydrogenase [ubiquinone] iron-sulfur protein 7, mitochondrial	0.613683	0.0196404	18.2448	0.715867	n.s.	0.319893	0.0366112	18.2645	0.496764	n.s.	18.2814	0.727753	0.0169709	0.790397	n.s.	0.679572	0.72097	n.s.	0	18.2989	18.1949	18.2397	18.2459	18.3149	18.1769	18.2842	18.2819	18.274	18.2889	Mitochondria
399	sp|O75306|NDUS2_HUMAN	NDUFS2	NDUS2_HUMAN NADH dehydrogenase [ubiquinone] iron-sulfur protein 2, mitochondrial	0.500465	0.0317064	17.9853	0.615287	n.s.	0.521465	-0.0450031	18.017	0.678549	n.s.	17.9403	0.0309352	-0.0767095	0.0758204	n.s.	0.370272	0.432538	n.s.	0	17.9074	18.0983	17.9977	17.938	17.9864	18.0528	18.0173	18.0118	17.959	17.9217	Mitochondria
400	sp|O75312|ZPR1_HUMAN	ZNF259	ZPR1_HUMAN Zinc finger protein ZPR1	0.204796	0.0452957	16.1769	0.31321	n.s.	0.963971	-0.00279989	16.2222	0.975873	n.s.	16.1741	0.321968	-0.0480956	0.426246	n.s.	0.448698	0.508305	n.s.	0	16.2589	16.1516	16.1743	16.1228	16.2498	16.1896	16.2201	16.2292	16.1116	16.2365	NA
401	sp|O75323|NIPS2_HUMAN	GBAS	NIPS2_HUMAN Protein NipSnap homolog 2	0.486397	0.0406546	17.3496	0.602635	n.s.	0.014528	0.125178	17.3903	0.0837548	n.s.	17.4748	0.341891	0.0845229	0.447235	n.s.	0.207943	0.267284	n.s.	0	17.3079	17.3527	17.3407	17.3971	17.3273	17.5114	17.2848	17.4376	17.4545	17.4951	NA
402	sp|O75334|LIPA2_HUMAN	PPFIA2	LIPA2_HUMAN Liprin-alpha-2	0.0652774	-0.0875008	16.421	0.134302	n.s.	0.00618065	-0.189211	16.3335	0.0546871	n.s.	16.2318	0.163253	-0.10171	0.250995	n.s.	0.0163685	0.0360458	sig	5	16.4351	16.4166	16.4533	16.3792	16.2996	16.3204	16.2775	16.4367	16.2757	16.188	Cytosol
403	sp|O75340|PDCD6_HUMAN	PDCD6	PDCD6_HUMAN Programmed cell death protein 6	0.861974	0.00905834	14.7685	0.903181	n.s.	0.110258	0.117606	14.7776	0.258576	n.s.	14.8861	0.116467	0.108548	0.194436	n.s.	0.17266	0.228825	n.s.	0	14.7016	14.8465	14.7116	14.8143	14.8525	14.7806	14.6869	14.7903	14.8566	14.9156	Cytosol
404	sp|O75347|TBCA_HUMAN	TBCA	TBCA_HUMAN Tubulin-specific chaperone A	0.31675	0.0280087	19.1792	0.435664	n.s.	0.72126	0.00642628	19.2072	0.826158	n.s.	19.1856	0.567015	-0.0215824	0.655553	n.s.	0.512748	0.569005	n.s.	0	19.1703	19.1831	19.208	19.1553	19.241	19.2363	19.2106	19.1409	19.1869	19.1843	Cytosol
405	sp|O75348|VATG1_HUMAN	ATP6V1G1	VATG1_HUMAN V-type proton ATPase subunit G 1	0.0873073	0.0535012	17.6264	0.165322	n.s.	0.108508	-0.11032	17.6799	0.256416	n.s.	17.516	0.0143374	-0.163821	0.0461831	n.s.	0.0162507	0.0358911	sig	2	17.6764	17.6528	17.5609	17.6154	17.6669	17.694	17.6676	17.691	17.5781	17.454	Lysosome
406	sp|O75351|VPS4B_HUMAN	VPS4B	VPS4B_HUMAN Vacuolar protein sorting-associated protein 4B	0.0025558	0.133228	16.7578	0.0148543	n.s.	0.282172	0.0476132	16.8911	0.458785	n.s.	16.8055	0.0615769	-0.085615	0.121097	n.s.	0.00646711	0.0187383	sig	1	16.7859	16.7228	16.8018	16.7209	16.8913	16.9383	16.868	16.8666	16.7699	16.8411	Endosome
407	sp|O75354|ENTP6_HUMAN	ENTPD6	ENTP6_HUMAN Ectonucleoside triphosphate diphosphohydrolase 6	0.0650092	0.110127	14.3478	0.134101	n.s.	0.0533896	0.175402	14.4579	0.166392	n.s.	14.5232	0.49894	0.0652748	0.595214	n.s.	0.0839595	0.127784	n.s.	0	14.3529	14.3705	14.3782	14.2896	14.4568	14.3354	14.4961	14.5434	14.4298	14.6166	Golgi
408	sp|O75367|H2AY_HUMAN	H2AFY	H2AY_HUMAN Core histone macro-H2A.1	0.0175391	-0.162885	19.0966	0.0531375	n.s.	0.012806	0.183882	18.9337	0.0780154	n.s.	19.2805	0.00650036	0.346767	0.0283267	n.s.	0.00168392	0.00769746	sig	7	19.0707	19.1629	19.0425	19.1102	18.9989	18.8961	18.8305	19.0093	19.2517	19.3092	Nucleus
409	sp|O75368|SH3L1_HUMAN	SH3BGRL	SH3L1_HUMAN SH3 domain-binding glutamic acid-rich-like protein	0.850115	0.00821098	16.8726	0.895182	n.s.	0.00956164	0.181898	16.8808	0.0677534	n.s.	17.0545	0.0241727	0.173687	0.0648364	n.s.	0.0134227	0.0313005	sig	8	16.9233	16.8115	16.9064	16.849	16.9385	16.9358	16.8186	16.8302	17.0619	17.0471	NA
410	sp|O75369|FLNB_HUMAN	FLNB	FLNB_HUMAN Filamin-B	0.432762	0.0315363	19.6428	0.552515	n.s.	0.0146351	0.180714	19.6743	0.0837815	n.s.	19.8235	0.0701431	0.149178	0.133639	n.s.	0.0228808	0.0464567	sig	3	19.6185	19.6552	19.6105	19.6868	19.76	19.6896	19.6395	19.6081	19.8807	19.7663	Cytosol
411	sp|O75376|NCOR1_HUMAN	NCOR1	NCOR1_HUMAN Nuclear receptor corepressor 1	0.00206981	-0.227793	15.9638	0.0131585	n.s.	0.0846319	-0.0967189	15.736	0.218699	n.s.	15.8671	0.0856136	0.131075	0.155165	n.s.	0.00329538	0.0117597	sig	4	15.9384	15.9631	15.9196	16.0341	15.8229	15.7684	15.6725	15.6803	15.8352	15.899	Nucleus
412	sp|O75380|NDUS6_HUMAN	NDUFS6	NDUS6_HUMAN NADH dehydrogenase [ubiquinone] iron-sulfur protein 6, mitochondrial	0.726933	0.0168008	18.0362	0.807232	n.s.	0.733298	-0.0179823	18.053	0.835112	n.s.	18.0182	0.598629	-0.034783	0.683476	n.s.	0.821281	0.844502	n.s.	0	17.9955	17.9949	18.0419	18.1124	18.1215	18.087	17.9519	18.0515	18.0613	17.9751	Mitochondria
413	sp|O75381|PEX14_HUMAN	PEX14	PEX14_HUMAN Peroxisomal membrane protein PEX14	3.38675e-06	0.352467	16.5613	0.00042951	n.s.	0.957606	-0.00179454	16.9138	0.973775	n.s.	16.5595	0.000325356	-0.354262	0.00795616	n.s.	2.86779e-06	0.000270369	sig	1	16.5868	16.5345	16.5337	16.5902	16.9455	16.8739	16.9149	16.9207	16.5248	16.5942	Peroxisome
414	sp|O75382|TRIM3_HUMAN	TRIM3	TRIM3_HUMAN Tripartite motif-containing protein 3	0.0134988	0.134684	16.7559	0.0442151	n.s.	0.16608	-0.092429	16.8906	0.330557	n.s.	16.6635	0.00230918	-0.227113	0.0166047	n.s.	0.00393729	0.0133382	sig	2	16.6651	16.7785	16.7507	16.8294	16.8857	16.9053	16.9289	16.8425	16.6339	16.6931	Cytosol
415	sp|O75390|CISY_HUMAN	CS	CISY_HUMAN Citrate synthase, mitochondrial	0.143347	-0.0497248	19.5891	0.238719	n.s.	0.770247	0.00598774	19.5394	0.863668	n.s.	19.5951	0.239977	0.0557125	0.338735	n.s.	0.188023	0.245761	n.s.	0	19.5519	19.605	19.5991	19.6004	19.5103	19.5405	19.4927	19.6141	19.5883	19.602	Mitochondria
416	sp|O75391|SPAG7_HUMAN	SPAG7	SPAG7_HUMAN Sperm-associated antigen 7	0.043503	-0.139878	16.9751	0.0996138	n.s.	0.128521	0.0869308	16.8353	0.283272	n.s.	17.0621	0.0363894	0.226808	0.0842611	n.s.	0.0196829	0.0412857	sig	7	17.0563	16.9474	16.9331	16.9637	16.9479	16.7811	16.875	16.737	17.0919	17.0323	Nucleus
417	sp|O75396|SC22B_HUMAN	SEC22B	SC22B_HUMAN Vesicle-trafficking protein SEC22b	0.00101598	0.0868431	16.7565	0.00875595	n.s.	0.122874	-0.0315968	16.8433	0.274869	n.s.	16.7249	0.00529864	-0.11844	0.0251025	n.s.	0.000560109	0.00383698	sig	2	16.7401	16.7663	16.7463	16.7732	16.8476	16.8584	16.8074	16.8599	16.7429	16.7068	Golgi
418	sp|O75396|SC22B_HUMAN	SEC22B	SC22B_HUMAN Vesicle-trafficking protein SEC22b	0.00101598	0.0868431	16.7565	0.00875595	n.s.	0.122874	-0.0315968	16.8433	0.274869	n.s.	16.7249	0.00529864	-0.11844	0.0251025	n.s.	0.000560109	0.00383698	sig	2	16.7401	16.7663	16.7463	16.7732	16.8476	16.8584	16.8074	16.8599	16.7429	16.7068	ER
419	sp|O75400|PR40A_HUMAN	PRPF40A	PR40A_HUMAN Pre-mRNA-processing factor 40 homolog A	0.110918	-0.100773	18.2915	0.197337	n.s.	0.923363	0.00822223	18.1907	0.955829	n.s.	18.2997	0.14251	0.108995	0.22541	n.s.	0.199897	0.258647	n.s.	0	18.2119	18.3173	18.2272	18.4097	18.2762	18.1591	18.1585	18.1693	18.3678	18.2316	Nucleus
420	sp|O75427|LRCH4_HUMAN	LRCH4	LRCH4_HUMAN Leucine-rich repeat and calponin homology domain-containing protein 4	0.000184792	0.182088	16.5743	0.00351086	n.s.	0.0836549	0.0454647	16.7564	0.217714	n.s.	16.6198	0.0079991	-0.136623	0.0319835	n.s.	0.00014971	0.00173482	sig	1	16.5965	16.5644	16.5425	16.5939	16.7809	16.792	16.7133	16.7393	16.6273	16.6122	NA
421	sp|O75431|MTX2_HUMAN	MTX2	MTX2_HUMAN Metaxin-2	0.241922	0.0751133	15.8997	0.355481	n.s.	0.665015	0.0368209	15.9749	0.78467	n.s.	15.9366	0.522222	-0.0382924	0.616741	n.s.	0.454516	0.513368	n.s.	0	15.812	15.8386	16.0299	15.9184	15.9022	16.0384	16.0119	15.9469	15.9839	15.8892	Mitochondria
422	sp|O75436|VP26A_HUMAN	VPS26A	VP26A_HUMAN Vacuolar protein sorting-associated protein 26A	0.0462025	0.123077	18.2181	0.103683	n.s.	0.0624263	-0.177566	18.3412	0.180985	n.s.	18.0406	0.000465042	-0.300643	0.00911335	n.s.	0.00326442	0.011681	sig	2	18.2181	18.2326	18.3222	18.0996	18.3152	18.3131	18.3467	18.3899	18.0247	18.0564	Endosome
423	sp|O75439|MPPB_HUMAN	PMPCB	MPPB_HUMAN Mitochondrial-processing peptidase subunit beta	0.463568	0.0294573	16.6748	0.581931	n.s.	0.748932	-0.0193904	16.7043	0.847027	n.s.	16.6554	0.258822	-0.0488478	0.359387	n.s.	0.570758	0.621276	n.s.	0	16.6126	16.7181	16.7452	16.6234	16.6713	16.6845	16.7504	16.711	16.6124	16.6985	Mitochondria
424	sp|O75475|PSIP1_HUMAN	PSIP1	PSIP1_HUMAN PC4 and SFRS1-interacting protein	0.000236037	-0.192457	19.5037	0.00387854	n.s.	0.00556269	0.156885	19.3113	0.0528082	n.s.	19.6606	0.000172852	0.349342	0.00644488	n.s.	1.46816e-05	0.000555258	sig	7	19.4674	19.484	19.5113	19.5521	19.3429	19.289	19.2776	19.3356	19.6736	19.6476	Nucleus
425	sp|O75477|ERLN1_HUMAN	ERLIN1	ERLN1_HUMAN Erlin-1	0.000121857	0.251008	17.6348	0.00285642	n.s.	0.0208996	0.148451	17.8858	0.103163	n.s.	17.7833	0.00840467	-0.102557	0.0331231	n.s.	0.000120302	0.00156078	sig	6	17.568	17.6204	17.6804	17.6704	17.8658	17.8677	17.8915	17.9182	17.8003	17.7662	ER
426	sp|O75487|GPC4_HUMAN	GPC4	GPC4_HUMAN Glypican-4	0.000788625	-0.304688	17.0377	0.00751549	n.s.	0.190278	0.0934274	16.733	0.356889	n.s.	17.1311	0.000907747	0.398115	0.0115476	n.s.	0.000250315	0.00234038	sig	7	17.1063	17.0791	17.0366	16.9287	16.701	16.798	16.7644	16.6686	17.1159	17.1463	NA
427	sp|O75489|NDUS3_HUMAN	NDUFS3	NDUS3_HUMAN NADH dehydrogenase [ubiquinone] iron-sulfur protein 3, mitochondrial	0.0849604	0.129421	16.7222	0.162559	n.s.	0.472095	0.0590694	16.8516	0.641126	n.s.	16.7812	0.289654	-0.0703517	0.393363	n.s.	0.153295	0.207611	n.s.	0	16.6214	16.7596	16.6642	16.8433	16.8484	16.8182	16.7806	16.9592	16.7824	16.78	Mitochondria
428	sp|O75494|SRS10_HUMAN	SRSF10	SRS10_HUMAN Serine/arginine-rich splicing factor 10	0.00430062	-0.174699	19.3295	0.0205656	n.s.	0.0212093	0.162278	19.1548	0.103863	n.s.	19.4918	0.00192032	0.336977	0.0151	n.s.	0.000462535	0.00338834	sig	7	19.318	19.2981	19.2934	19.4084	19.1064	19.2207	19.1844	19.1076	19.5211	19.4624	Cytosol
429	sp|O75503|CLN5_HUMAN	CLN5	CLN5_HUMAN Ceroid-lipofuscinosis neuronal protein 5	0.000251022	-0.184412	15.6484	0.00397934	n.s.	0.00100323	0.235203	15.464	0.0315456	n.s.	15.8836	5.90606e-05	0.419615	0.00486856	n.s.	3.71249e-06	0.000282848	sig	7	15.7024	15.6282	15.6371	15.6262	15.4334	15.4407	15.4906	15.4913	15.8882	15.8791	Lysosome
430	sp|O75521|ECI2_HUMAN	ECI2	ECI2_HUMAN Enoyl-CoA delta isomerase 2, mitochondrial	0.00541357	0.145753	15.8468	0.0239495	n.s.	0.932678	0.00487675	15.9926	0.961733	n.s.	15.8517	0.004753	-0.140877	0.0236265	n.s.	0.00773126	0.0213267	sig	1	15.8104	15.8835	15.7739	15.9195	15.98	15.9765	16.0118	16.002	15.817	15.8864	NA
431	sp|O75525|KHDR3_HUMAN	KHDRBS3	KHDR3_HUMAN KH domain-containing, RNA-binding, signal transduction-associated protein 3	0.191498	0.142949	17.127	0.297508	n.s.	0.055233	0.28438	17.27	0.169751	n.s.	17.4114	0.266103	0.141432	0.367228	n.s.	0.0955382	0.141987	n.s.	0	17.1584	17.1009	16.9617	17.2872	17.2936	17.071	17.319	17.3964	17.4634	17.3594	Nucleus
432	sp|O75528|TADA3_HUMAN	TADA3	TADA3_HUMAN Transcriptional adapter 3	0.766311	0.0205571	15.4767	0.836683	n.s.	0.402398	0.073846	15.4973	0.579635	n.s.	15.5506	0.512011	0.0532889	0.607932	n.s.	0.657676	0.700898	n.s.	0	15.4032	15.4021	15.4951	15.6065	15.5827	15.5496	15.3797	15.4772	15.5003	15.6008	Nucleus
433	sp|O75529|TAF5L_HUMAN	TAF5L	TAF5L_HUMAN TAF5-like RNA polymerase II p300/CBP-associated factor-associated factor 65 kDa subunit 5L	0.27521	-0.0753129	14.4237	0.393977	n.s.	0.840665	-0.00769368	14.3484	0.907207	n.s.	14.416	0.481118	0.0676192	0.579545	n.s.	0.43296	0.492847	n.s.	0	14.4534	14.3547	14.4571	14.4297	14.3872	14.2344	14.4935	14.2785	14.4218	14.4102	Nucleus
434	sp|O75530-2|EED_HUMAN	EED	EED_HUMAN Isoform 2 of Polycomb protein EED	2.33176e-06	-0.217703	16.4174	0.000349482	n.s.	0.0682254	-0.0548636	16.1997	0.19162	n.s.	16.3626	0.00121821	0.162839	0.0127421	n.s.	5.96765e-06	0.000366742	sig	4	16.4236	16.4298	16.3878	16.4285	16.2031	16.1842	16.2194	16.1923	16.3892	16.3359	Nucleus
435	sp|O75531|BAF_HUMAN	BANF1	BAF_HUMAN Barrier-to-autointegration factor	0.913308	-0.0127832	20.0079	0.939972	n.s.	0.00172505	0.460076	19.9951	0.036462	n.s.	20.468	0.0446299	0.472859	0.0969005	n.s.	0.0168706	0.036812	sig	8	20.0844	19.9165	20.001	20.0297	19.7617	20.1013	20.237	19.8806	20.4153	20.5206	Cytosol
436	sp|O75533|SF3B1_HUMAN	SF3B1	SF3B1_HUMAN Splicing factor 3B subunit 1	5.25666e-05	-0.204209	19.5502	0.00178078	n.s.	0.0538897	-0.0808091	19.346	0.167318	n.s.	19.4694	0.00601693	0.123399	0.0272276	n.s.	8.63785e-05	0.00131234	sig	4	19.5406	19.5693	19.5076	19.5832	19.3396	19.3732	19.3202	19.3509	19.4958	19.4429	Cytosol
437	sp|O75534-3|CSDE1_HUMAN	CSDE1	CSDE1_HUMAN Isoform 3 of Cold shock domain-containing protein E1	0.442051	-0.0266456	19.7947	0.561475	n.s.	0.242953	0.0548436	19.7681	0.417196	n.s.	19.8495	0.186831	0.0814892	0.278585	n.s.	0.239695	0.300227	n.s.	0	19.8042	19.8004	19.7462	19.828	19.8241	19.7051	19.8021	19.7409	19.8995	19.7996	Cytosol
438	sp|O75554|WBP4_HUMAN	WBP4	WBP4_HUMAN WW domain-binding protein 4	0.15612	-0.173532	12.8968	0.255095	n.s.	0.450965	-0.0610035	12.7233	0.623734	n.s.	12.8358	0.504316	0.112528	0.600469	n.s.	0.293005	0.354415	n.s.	0	12.8026	12.8748	12.9104	12.9996	13.0053	12.7062	12.6263	12.5554	12.7711	12.9006	Nucleus
439	sp|O75569|PRKRA_HUMAN	PRKRA	PRKRA_HUMAN Interferon-inducible double-stranded RNA-dependent protein kinase activator A	0.567517	-0.023867	19.2741	0.676045	n.s.	0.27802	0.0505945	19.2503	0.454423	n.s.	19.3247	0.169926	0.0744614	0.258758	n.s.	0.316077	0.378813	n.s.	0	19.2143	19.3246	19.3121	19.2454	19.2862	19.2093	19.3132	19.1923	19.3128	19.3366	Cytosol
440	sp|O75592|MYCB2_HUMAN	MYCBP2	MYCB2_HUMAN Probable E3 ubiquitin-protein ligase MYCBP2	0.790729	0.00535059	17.5091	0.855412	n.s.	0.0133714	-0.112534	17.5145	0.0799697	n.s.	17.3966	0.00802332	-0.117884	0.0320544	n.s.	0.00424226	0.0141036	sig	2	17.5409	17.5222	17.5006	17.4727	17.4986	17.5004	17.5073	17.5516	17.3721	17.4211	Cytosol
441	sp|O75608|LYPA1_HUMAN	LYPLA1	LYPA1_HUMAN Acyl-protein thioesterase 1	0.184533	0.0472557	16.4188	0.288881	n.s.	0.0519779	0.0648815	16.4661	0.163951	n.s.	16.4837	0.708505	0.0176258	0.774081	n.s.	0.205887	0.265117	n.s.	0	16.4594	16.3981	16.4038	16.4142	16.4799	16.5404	16.4241	16.42	16.4654	16.502	Cytosol
442	sp|O75643|U520_HUMAN	SNRNP200	U520_HUMAN U5 small nuclear ribonucleoprotein 200 kDa helicase	0.0104755	-0.183384	19.8493	0.0369821	n.s.	0.231683	-0.10115	19.6659	0.405056	n.s.	19.7481	0.163191	0.082234	0.250976	n.s.	0.023247	0.047065	sig	4	19.8696	19.8017	19.7642	19.9616	19.6965	19.5915	19.6896	19.6859	19.7979	19.6984	Nucleus
443	sp|O75663|TIPRL_HUMAN	TIPRL	TIPRL_HUMAN TIP41-like protein	0.037639	0.0739451	17.5219	0.0898035	n.s.	0.000309574	0.0639836	17.5958	0.020757	n.s.	17.5859	0.822721	-0.00996151	0.865598	n.s.	0.0546615	0.0902088	n.s.	0	17.5267	17.5227	17.5136	17.5245	17.6656	17.6133	17.542	17.5623	17.5803	17.5914	Cytosol
444	sp|O75683|SURF6_HUMAN	SURF6	SURF6_HUMAN Surfeit locus protein 6	0.109676	-0.127389	14.7502	0.195551	n.s.	0.0219081	0.294372	14.6228	0.105191	n.s.	15.0446	0.00326828	0.421761	0.0193543	n.s.	0.00319584	0.0115293	sig	7	14.877	14.6742	14.6544	14.7952	14.6573	14.5507	14.5546	14.7286	15.0149	15.0742	Nucleus
445	sp|O75688|PPM1B_HUMAN	PPM1B	PPM1B_HUMAN Protein phosphatase 1B	0.100128	0.0577194	16.9607	0.182844	n.s.	0.172184	-0.0737623	17.0184	0.336486	n.s.	16.8869	0.00619228	-0.131482	0.0275093	n.s.	0.0233837	0.0472064	sig	2	17.0114	16.9185	17.0038	16.9089	17.0325	16.9878	17.0411	17.012	16.9154	16.8584	Cytosol
446	sp|O75691|UTP20_HUMAN	UTP20	UTP20_HUMAN Small subunit processome component 20 homolog	0.0234976	-0.203076	14.7771	0.0647668	n.s.	0.868114	-0.0178533	14.574	0.924766	n.s.	14.7593	0.111265	0.185223	0.187854	n.s.	0.0606836	0.0983101	n.s.	0	14.7983	14.9097	14.735	14.6654	14.6521	14.4803	14.5223	14.6414	14.6544	14.8641	Nucleus
447	sp|O75694|NU155_HUMAN	NUP155	NU155_HUMAN Nuclear pore complex protein Nup155	6.51789e-05	-0.162516	17.9169	0.00198981	n.s.	0.000634016	-0.0676314	17.7543	0.0252891	n.s.	17.8492	0.017014	0.0948846	0.0515001	n.s.	4.99133e-05	0.000976706	sig	4	17.9243	17.9228	17.9152	17.9051	17.7536	17.7631	17.7119	17.7888	17.8455	17.8529	Cytosol
448	sp|O75695|XRP2_HUMAN	RP2	XRP2_HUMAN Protein XRP2	0.00563975	-0.122893	16.3614	0.0246198	n.s.	0.00494214	-0.130735	16.2385	0.0517357	n.s.	16.2306	0.843139	-0.00784222	0.881995	n.s.	0.00444927	0.0144682	sig	5	16.3907	16.325	16.3465	16.3833	16.2818	16.1897	16.2805	16.2019	16.2288	16.2325	NA
449	sp|O75717|WDHD1_HUMAN	WDHD1	WDHD1_HUMAN WD repeat and HMG-box DNA-binding protein 1	0.00015257	-0.231488	16.0058	0.00318417	n.s.	0.423437	0.0434792	15.7743	0.596017	n.s.	16.0493	0.00214946	0.274967	0.0160299	n.s.	0.000235583	0.00225376	sig	7	15.9483	15.9858	16.0376	16.0516	15.7649	15.7399	15.7945	15.7981	15.995	16.1036	Nucleus
450	sp|O75718|CRTAP_HUMAN	CRTAP	CRTAP_HUMAN Cartilage-associated protein	0.0739728	0.10894	15.9074	0.146995	n.s.	0.0780889	0.0865157	16.0163	0.208364	n.s.	15.9939	0.780959	-0.0224242	0.834079	n.s.	0.142097	0.194793	n.s.	0	15.9271	15.8791	15.8767	15.9468	15.9869	15.9574	15.9642	16.1569	15.952	16.0358	ER
451	sp|O75746|CMC1_HUMAN	SLC25A12	CMC1_HUMAN Calcium-binding mitochondrial carrier protein Aralar1	0.0928954	-0.0831269	17.8424	0.172971	n.s.	0.0142137	-0.208365	17.7593	0.0828032	n.s.	17.634	0.0594403	-0.125238	0.118116	n.s.	0.0123593	0.0294882	sig	5	17.834	17.9112	17.8588	17.7656	17.7314	17.697	17.7807	17.828	17.5991	17.669	Mitochondria
452	sp|O75781|PALM_HUMAN	PALM	PALM_HUMAN Paralemmin-1	0.0620721	-0.100107	19.3043	0.129553	n.s.	0.00575418	-0.326459	19.2042	0.0537558	n.s.	18.9778	0.00890828	-0.226352	0.0341818	n.s.	0.00167707	0.00768846	sig	5	19.2202	19.3423	19.2741	19.3806	19.2679	19.2073	19.1442	19.1973	19.0245	18.9312	Cytosol
453	sp|O75787|RENR_HUMAN	ATP6AP2	RENR_HUMAN Renin receptor	0.408979	0.127916	12.8074	0.528701	n.s.	0.57048	0.126202	12.9353	0.716898	n.s.	12.9336	0.982076	-0.00171392	0.988069	n.s.	0.602439	0.65172	n.s.	0	13.1252	12.8278	12.4597	12.817	12.9177	12.9049	12.8488	13.07	12.9171	12.9501	Cytosol
454	sp|O75787|RENR_HUMAN	ATP6AP2	RENR_HUMAN Renin receptor	0.408979	0.127916	12.8074	0.528701	n.s.	0.57048	0.126202	12.9353	0.716898	n.s.	12.9336	0.982076	-0.00171392	0.988069	n.s.	0.602439	0.65172	n.s.	0	13.1252	12.8278	12.4597	12.817	12.9177	12.9049	12.8488	13.07	12.9171	12.9501	ER
455	sp|O75792|RNH2A_HUMAN	RNASEH2A	RNH2A_HUMAN Ribonuclease H2 subunit A	0.0415744	0.177659	15.3126	0.0963124	n.s.	0.00212332	0.482721	15.4903	0.0390688	n.s.	15.7953	0.0221011	0.305062	0.0612392	n.s.	0.0016658	0.00767137	sig	8	15.3983	15.2792	15.3647	15.2083	15.5995	15.4487	15.5533	15.3596	15.7573	15.8334	Nucleus
456	sp|O75794|CD123_HUMAN	CDC123	CD123_HUMAN Cell division cycle protein 123 homolog	0.134317	-0.0834754	15.8461	0.226889	n.s.	0.54423	0.0417676	15.7626	0.694951	n.s.	15.8878	0.0270358	0.125243	0.0700918	n.s.	0.107667	0.156165	n.s.	0	15.9582	15.763	15.8082	15.8549	15.7101	15.7999	15.8069	15.7335	15.899	15.8766	Cytosol
457	sp|O75821|EIF3G_HUMAN	EIF3G	EIF3G_HUMAN Eukaryotic translation initiation factor 3 subunit G	0.833617	0.0116968	16.9722	0.883073	n.s.	0.585508	0.0252685	16.9839	0.729819	n.s.	16.9974	0.850807	0.0135717	0.888458	n.s.	0.91499	0.926036	n.s.	0	17.0111	16.9892	16.8879	17.0003	17.0808	16.8628	17.0016	16.9903	16.9956	16.9992	Cytosol
458	sp|O75822|EIF3J_HUMAN	EIF3J	EIF3J_HUMAN Eukaryotic translation initiation factor 3 subunit J	0.144637	0.0439318	17.4652	0.240381	n.s.	0.605207	-0.0208988	17.5091	0.74347	n.s.	17.4443	0.0230125	-0.0648306	0.0628714	n.s.	0.132515	0.184418	n.s.	0	17.4468	17.5064	17.5021	17.4055	17.5222	17.5194	17.5165	17.4784	17.4595	17.4291	Cytosol
459	sp|O75832|PSD10_HUMAN	PSMD10	PSD10_HUMAN 26S proteasome non-ATPase regulatory subunit 10	0.045645	0.150607	17.5249	0.102805	n.s.	0.450462	0.0666065	17.6755	0.623386	n.s.	17.5915	0.394521	-0.0840005	0.499437	n.s.	0.135974	0.188119	n.s.	0	17.6223	17.4529	17.475	17.5493	17.7099	17.5384	17.7325	17.7211	17.6813	17.5017	Cytosol
460	sp|O75844|FACE1_HUMAN	ZMPSTE24	FACE1_HUMAN CAAX prenyl protease 1 homolog	0.190927	0.0476119	17.3263	0.296864	n.s.	0.0117389	-0.166189	17.3739	0.0742598	n.s.	17.1601	0.0031093	-0.213801	0.0188694	n.s.	0.00217492	0.00899428	sig	2	17.345	17.3696	17.3336	17.2571	17.349	17.3955	17.3289	17.4223	17.1768	17.1435	NA
461	sp|O75874|IDHC_HUMAN	IDH1	IDHC_HUMAN Isocitrate dehydrogenase [NADP] cytoplasmic	0.000771949	0.228679	21.5554	0.00738503	n.s.	0.257425	0.0486297	21.7841	0.432481	n.s.	21.604	0.018957	-0.180049	0.0550242	n.s.	0.00093395	0.00521696	sig	1	21.5869	21.4919	21.5797	21.5631	21.8406	21.8133	21.7774	21.705	21.6321	21.576	Cytosol
462	sp|O75879|GATB_HUMAN	PET112	GATB_HUMAN Glutamyl-tRNA(Gln) amidotransferase subunit B, mitochondrial	0.181354	-0.0342945	16.3433	0.284736	n.s.	0.704842	0.0113617	16.309	0.815093	n.s.	16.3547	0.228441	0.0456562	0.32608	n.s.	0.265163	0.326081	n.s.	0	16.3112	16.3451	16.3799	16.3371	16.3459	16.2799	16.2775	16.3327	16.3842	16.3251	NA
463	sp|O75880|SCO1_HUMAN	SCO1	SCO1_HUMAN Protein SCO1 homolog, mitochondrial	0.00421985	-0.350126	14.2633	0.0204021	n.s.	0.645253	-0.0721431	13.9132	0.773866	n.s.	14.1911	0.179948	0.277983	0.270195	n.s.	0.0387522	0.0695711	n.s.	0	14.1866	14.338	14.3043	14.2242	13.9354	13.7551	14.0909	13.8712	13.9701	14.4121	Mitochondria
464	sp|O75882|ATRN_HUMAN	ATRN	ATRN_HUMAN Attractin	0.0437543	-0.11193	16.5546	0.0999104	n.s.	0.260975	-0.0595942	16.4426	0.435487	n.s.	16.495	0.341278	0.0523362	0.446551	n.s.	0.0781931	0.120706	n.s.	0	16.6235	16.5621	16.556	16.4767	16.4629	16.5242	16.3983	16.3851	16.4848	16.5052	NA
465	sp|O75884|RBBP9_HUMAN	RBBP9	RBBP9_HUMAN Putative hydrolase RBBP9	0.367144	-0.106279	13.4617	0.487096	n.s.	0.0514831	-0.208547	13.3554	0.163638	n.s.	13.2532	0.529814	-0.102267	0.622437	n.s.	0.292916	0.354394	n.s.	0	13.454	13.5301	13.5338	13.329	13.5365	13.1046	13.2985	13.4821	13.2133	13.293	NA
466	sp|O75909|CCNK_HUMAN	CCNK	CCNK_HUMAN Cyclin-K	0.0156341	-0.127499	17.3554	0.0491896	n.s.	0.519984	0.0382032	17.2279	0.677514	n.s.	17.3936	0.000933827	0.165702	0.0115757	n.s.	0.00933942	0.024172	sig	7	17.4013	17.2509	17.3637	17.4058	17.2154	17.204	17.2309	17.2614	17.3984	17.3889	Nucleus
467	sp|O75914-3|PAK3_HUMAN	PAK3	PAK3_HUMAN Isoform 3 of Serine/threonine-protein kinase PAK 3	0.0124956	-0.112224	17.6058	0.041778	n.s.	0.00607408	-0.283271	17.4936	0.0545475	n.s.	17.3225	0.0616601	-0.171047	0.121165	n.s.	0.0030555	0.0112194	sig	2	17.6109	17.5825	17.5905	17.6394	17.5291	17.4064	17.525	17.514	17.404	17.2411	Cytosol
468	sp|O75915|PRAF3_HUMAN	ARL6IP5	PRAF3_HUMAN PRA1 family protein 3	0.971307	-0.00131888	13.5209	0.98223	n.s.	0.477341	-0.0566119	13.5196	0.646299	n.s.	13.4643	0.524619	-0.055293	0.618537	n.s.	0.64937	0.69324	n.s.	0	13.4697	13.5606	13.5384	13.5147	13.4697	13.4689	13.58	13.5596	13.3563	13.5723	ER
469	sp|O75923-13|DYSF_HUMAN	DYSF	DYSF_HUMAN Isoform 13 of Dysferlin	0.00830762	0.296657	13.6963	0.0317328	n.s.	0.132277	0.148259	13.9929	0.288275	n.s.	13.8445	0.153237	-0.148399	0.238788	n.s.	0.0126276	0.0299261	sig	1	13.6541	13.6297	13.8524	13.6488	14.0121	13.9602	14.1344	13.865	13.8377	13.8514	NA
470	sp|O75934|SPF27_HUMAN	BCAS2	SPF27_HUMAN Pre-mRNA-splicing factor SPF27	0.0921688	-0.0779084	19.0234	0.171898	n.s.	0.000691696	0.28838	18.9455	0.0267276	n.s.	19.3118	0.00182189	0.366289	0.0148943	n.s.	0.000219344	0.00216865	sig	7	19.0248	18.9845	19.0052	19.079	18.9103	19.0366	18.9501	18.8849	19.3115	19.312	Nucleus
471	sp|O75935|DCTN3_HUMAN	DCTN3	DCTN3_HUMAN Dynactin subunit 3	0.177067	0.0947527	17.9208	0.280607	n.s.	0.12605	0.122216	18.0156	0.279687	n.s.	18.0431	0.709171	0.0274631	0.774638	n.s.	0.200951	0.259641	n.s.	0	18.0252	17.9343	17.9018	17.822	18.0162	18.1441	17.9543	17.9478	18.0328	18.0533	Cytosol
472	sp|O75937|DNJC8_HUMAN	DNAJC8	DNJC8_HUMAN DnaJ homolog subfamily C member 8	0.0780971	-0.0985966	19.1526	0.152604	n.s.	0.197588	0.0818184	19.054	0.365745	n.s.	19.2344	0.0314011	0.180415	0.0765829	n.s.	0.0335621	0.0621683	n.s.	0	19.1189	19.0916	19.1619	19.2379	19.1546	19.0291	19.0102	19.0221	19.1973	19.2715	Nucleus
473	sp|O75940|SPF30_HUMAN	SMNDC1	SPF30_HUMAN Survival of motor neuron-related-splicing factor 30	0.0296584	-0.174359	17.4709	0.0757307	n.s.	0.121604	0.126409	17.2965	0.272846	n.s.	17.5973	0.0108229	0.300768	0.0388379	n.s.	0.00830961	0.0223366	sig	7	17.5532	17.4938	17.4854	17.3512	17.4106	17.2185	17.3217	17.2354	17.6106	17.5839	Nucleus
474	sp|O75943|RAD17_HUMAN	RAD17	RAD17_HUMAN Cell cycle checkpoint protein RAD17	0.31928	-0.0750223	14.7407	0.438281	n.s.	0.918053	0.00787431	14.6657	0.952526	n.s.	14.7486	0.335481	0.0828967	0.439897	n.s.	0.455373	0.514218	n.s.	0	14.6394	14.6806	14.8118	14.8312	14.5289	14.7212	14.7568	14.656	14.7636	14.7336	Nucleus
475	sp|O75947|ATP5H_HUMAN	ATP5H	ATP5H_HUMAN ATP synthase subunit d, mitochondrial	0.0567631	0.124014	18.7049	0.120545	n.s.	0.0352373	0.231487	18.8289	0.132334	n.s.	18.9364	0.0337899	0.107473	0.0805421	n.s.	0.0164128	0.0361271	sig	3	18.576	18.7262	18.707	18.8104	18.8374	18.8742	18.7742	18.8298	18.9588	18.914	NA
476	sp|O75953-5|DNJB5_HUMAN	DNAJB5	DNJB5_HUMAN Isoform 3 of DnaJ homolog subfamily B member 5	0.0410646	0.0562008	16.017	0.0954444	n.s.	0.235996	0.0358672	16.0732	0.409662	n.s.	16.0528	0.534507	-0.0203336	0.626017	n.s.	0.102167	0.149725	n.s.	0	15.9909	16.0542	16.0056	16.0172	16.0983	16.0711	16.026	16.0973	16.0787	16.027	NA
477	sp|O75955|FLOT1_HUMAN	FLOT1	FLOT1_HUMAN Flotillin-1	0.000602886	-0.1729	18.3457	0.00635795	n.s.	0.00121001	-0.242243	18.1728	0.0318988	n.s.	18.1034	0.0617245	-0.0693426	0.121243	n.s.	0.000137592	0.00168448	sig	5	18.3498	18.3885	18.3506	18.2937	18.1213	18.1986	18.1937	18.1775	18.1103	18.0965	NA
478	sp|O75962|TRIO_HUMAN	TRIO	TRIO_HUMAN Triple functional domain protein	0.0112772	0.0536336	18.592	0.0388691	n.s.	0.00608448	-0.102597	18.6457	0.0545475	n.s.	18.4895	0.000326547	-0.156231	0.00795616	n.s.	0.000142808	0.00171731	sig	2	18.6217	18.5909	18.5613	18.5943	18.6549	18.634	18.6642	18.6297	18.4804	18.4985	Cytosol
479	sp|O75964|ATP5L_HUMAN	ATP5L	ATP5L_HUMAN ATP synthase subunit g, mitochondrial	0.992898	0.000376947	17.3853	0.995515	n.s.	0.134235	-0.0443053	17.3857	0.290051	n.s.	17.341	0.486623	-0.0446822	0.584467	n.s.	0.60447	0.653341	n.s.	0	17.4172	17.3613	17.3629	17.3998	17.3463	17.3658	17.3322	17.4983	17.3593	17.3227	NA
480	sp|O75970|MPDZ_HUMAN	MPDZ	MPDZ_HUMAN Multiple PDZ domain protein	0.710048	0.0332387	14.6443	0.794975	n.s.	0.927563	-0.0127563	14.6776	0.959173	n.s.	14.6316	0.60367	-0.0459951	0.687961	n.s.	0.891613	0.906644	n.s.	0	14.7103	14.45	14.6043	14.8128	14.7424	14.6308	14.6032	14.7338	14.733	14.5302	Cytosol
481	sp|O75973|C1QRF_HUMAN	C1QL1	C1QRF_HUMAN C1q-related factor	0.10121	0.146012	13.6409	0.184314	n.s.	0.916401	-0.0146652	13.7869	0.95181	n.s.	13.6263	0.212477	-0.160677	0.308275	n.s.	0.245956	0.306423	n.s.	0	13.6204	13.557	13.827	13.5593	13.7467	13.7126	13.8985	13.7899	13.773	13.4795	NA
482	sp|O75976|CBPD_HUMAN	CPD	CBPD_HUMAN Carboxypeptidase D	0.00966743	-0.10723	18.3496	0.0351582	n.s.	0.529446	0.0253883	18.2424	0.684433	n.s.	18.375	0.00469523	0.132618	0.0235285	n.s.	0.00611132	0.0179706	sig	4	18.2778	18.3669	18.3672	18.3865	18.2318	18.2121	18.2417	18.2839	18.3833	18.3667	Plasma.Membrane
483	sp|O76003|GLRX3_HUMAN	GLRX3	GLRX3_HUMAN Glutaredoxin-3	0.128657	0.0351046	17.7867	0.219796	n.s.	0.180389	0.0490481	17.8218	0.346657	n.s.	17.8358	0.453634	0.0139435	0.555639	n.s.	0.147982	0.20163	n.s.	0	17.797	17.8024	17.8149	17.7326	17.8365	17.8263	17.8241	17.8005	17.8156	17.8559	Cytosol
484	sp|O76021|RL1D1_HUMAN	RSL1D1	RL1D1_HUMAN Ribosomal L1 domain-containing protein 1	0.0506203	-0.18699	18.2393	0.110634	n.s.	0.103953	0.116593	18.0523	0.250074	n.s.	18.3559	0.0476755	0.303583	0.101421	n.s.	0.0243787	0.0488747	sig	7	18.2151	18.336	18.1953	18.2106	18.1234	17.9012	17.9765	18.2081	18.3993	18.3124	Nucleus
485	sp|O76024|WFS1_HUMAN	WFS1	WFS1_HUMAN Wolframin	0.000205423	0.191287	17.4593	0.00369404	n.s.	0.0322578	0.11494	17.6506	0.126971	n.s.	17.5742	0.0297164	-0.0763468	0.0738208	n.s.	0.000323779	0.00272518	sig	6	17.4278	17.5003	17.4178	17.4912	17.6714	17.6371	17.6266	17.6672	17.6004	17.548	ER
486	sp|O76031|CLPX_HUMAN	CLPX	CLPX_HUMAN ATP-dependent Clp protease ATP-binding subunit clpX-like, mitochondrial	0.177464	-0.0489648	17.839	0.281146	n.s.	0.474611	0.035038	17.79	0.643836	n.s.	17.874	0.0863639	0.0840029	0.156124	n.s.	0.158489	0.212781	n.s.	0	17.7729	17.878	17.8798	17.8251	17.7675	17.7978	17.7532	17.8415	17.8367	17.9113	Mitochondria
487	sp|O76070|SYUG_HUMAN	SNCG	SYUG_HUMAN Gamma-synuclein	0.0962362	-0.0422898	20.8649	0.177672	n.s.	0.0451147	0.177553	20.8226	0.150943	n.s.	21.0425	0.0241603	0.219842	0.0648364	n.s.	0.00875194	0.023173	sig	8	20.841	20.8413	20.9015	20.8759	20.8432	20.7764	20.8403	20.8306	21.1366	20.9484	Cytosol
488	sp|O76071|CIAO1_HUMAN	CIAO1	CIAO1_HUMAN Probable cytosolic iron-sulfur protein assembly protein CIAO1	0.710109	0.0539183	13.0027	0.794975	n.s.	0.136791	0.37844	13.0567	0.293078	n.s.	13.3812	0.0103324	0.324522	0.0375764	n.s.	0.115784	0.165223	n.s.	0	12.9025	13.2391	12.6732	13.1963	13.1241	13.0119	12.9719	13.1187	13.3126	13.4498	Cytosol
489	sp|O76094|SRP72_HUMAN	SRP72	SRP72_HUMAN Signal recognition particle subunit SRP72	0.000470541	0.0993417	18.4197	0.00552802	n.s.	0.0341908	-0.0872793	18.5191	0.130893	n.s.	18.3325	0.00161352	-0.186621	0.0143005	n.s.	0.000216117	0.00216021	sig	1	18.3964	18.4084	18.4228	18.4513	18.5427	18.5149	18.5036	18.515	18.367	18.2979	Cytosol
490	sp|O76094|SRP72_HUMAN	SRP72	SRP72_HUMAN Signal recognition particle subunit SRP72	0.000470541	0.0993417	18.4197	0.00552802	n.s.	0.0341908	-0.0872793	18.5191	0.130893	n.s.	18.3325	0.00161352	-0.186621	0.0143005	n.s.	0.000216117	0.00216021	sig	1	18.3964	18.4084	18.4228	18.4513	18.5427	18.5149	18.5036	18.515	18.367	18.2979	ER
491	sp|O94760|DDAH1_HUMAN	DDAH1	DDAH1_HUMAN N(G),N(G)-dimethylarginine dimethylaminohydrolase 1	0.858986	0.014677	17.2922	0.90107	n.s.	0.0299799	0.431545	17.3068	0.121741	n.s.	17.7237	0.00478567	0.416868	0.0237173	n.s.	0.00814667	0.0221028	sig	8	17.4363	17.2183	17.3986	17.1154	17.2622	17.3644	17.3226	17.2782	17.6176	17.8298	NA
492	sp|O94763|RMP_HUMAN	URI1	RMP_HUMAN Unconventional prefoldin RPB5 interactor 1	0.447556	-0.0976557	12.7141	0.566721	n.s.	0.605478	0.067162	12.6165	0.74347	n.s.	12.7813	0.298453	0.164818	0.402769	n.s.	0.483399	0.541293	n.s.	0	12.7544	12.7402	12.8677	12.4942	12.709	12.827	12.477	12.4528	12.7458	12.8167	Cytosol
493	sp|O94766|B3GA3_HUMAN	B3GAT3	B3GA3_HUMAN Galactosylgalactosylxylosylprotein 3-beta-glucuronosyltransferase 3	0.073518	-0.0760655	14.8749	0.146523	n.s.	0.274373	0.0746983	14.7989	0.450683	n.s.	14.9496	0.021178	0.150764	0.0595489	n.s.	0.0400616	0.0711983	n.s.	0	14.8543	14.9325	14.794	14.9189	14.7959	14.7595	14.8118	14.8282	14.8932	15.006	Golgi
494	sp|O94776|MTA2_HUMAN	MTA2	MTA2_HUMAN Metastasis-associated protein MTA2	0.00538659	-0.0815444	18.1989	0.0239168	n.s.	0.03528	0.0770424	18.1173	0.132394	n.s.	18.2759	0.00140464	0.158587	0.0136709	n.s.	0.000624694	0.00409237	sig	7	18.197	18.2012	18.1617	18.2357	18.1418	18.0881	18.13	18.1094	18.2916	18.2603	Nucleus
495	sp|O94782|UBP1_HUMAN	USP1	UBP1_HUMAN Ubiquitin carboxyl-terminal hydrolase 1	0.0557449	0.159339	15.0126	0.118945	n.s.	0.227979	0.132708	15.1719	0.400413	n.s.	15.1453	0.695783	-0.0266303	0.765083	n.s.	0.104854	0.152846	n.s.	0	15.1274	14.8559	15.0569	15.0102	15.1921	15.2361	15.1873	15.0723	15.0873	15.2033	Nucleus
496	sp|O94805|ACL6B_HUMAN	ACTL6B	ACL6B_HUMAN Actin-like protein 6B	0.00307285	0.0913956	15.7587	0.0165905	n.s.	0.0236443	0.126888	15.8501	0.108835	n.s.	15.8856	0.39515	0.0354923	0.499849	n.s.	0.00830343	0.0223342	sig	3	15.7452	15.7909	15.7338	15.765	15.862	15.8792	15.8482	15.8111	15.9351	15.8361	Nucleus
497	sp|O94811|TPPP_HUMAN	TPPP	TPPP_HUMAN Tubulin polymerization-promoting protein	0.0015324	-0.165224	17.205	0.0111504	n.s.	0.00554005	-0.2556	17.0398	0.0527959	n.s.	16.9494	0.103815	-0.0903766	0.177917	n.s.	0.00095203	0.00527295	sig	5	17.1873	17.2613	17.2184	17.1529	17.0487	17.0773	16.9854	17.0477	17.0013	16.8975	NA
498	sp|O94822-3|LTN1_HUMAN	LTN1	LTN1_HUMAN Isoform 3 of E3 ubiquitin-protein ligase listerin	0.353494	-0.0208708	16.5346	0.473047	n.s.	0.0185875	-0.105671	16.5137	0.0961991	n.s.	16.4289	0.0171783	-0.0848004	0.0518072	n.s.	0.0110163	0.0271273	sig	2	16.5575	16.5664	16.5201	16.4943	16.5356	16.4822	16.5067	16.5304	16.4104	16.4475	Cytosol
499	sp|O94826|TOM70_HUMAN	TOMM70A	TOM70_HUMAN Mitochondrial import receptor subunit TOM70	0.0795684	-0.0796581	18.3996	0.154635	n.s.	0.0783385	-0.087094	18.3199	0.208364	n.s.	18.3125	0.879107	-0.00743587	0.910398	n.s.	0.103474	0.151281	n.s.	0	18.4223	18.4017	18.3334	18.4409	18.2897	18.3281	18.2627	18.3991	18.2937	18.3312	NA
500	sp|O94830|DDHD2_HUMAN	DDHD2	DDHD2_HUMAN Phospholipase DDHD2	1.47976e-05	0.424864	16.798	0.000949814	n.s.	0.0521671	-0.161062	17.2229	0.164142	n.s.	16.637	0.000793557	-0.585926	0.0109479	down	1.79776e-05	0.00061748	sig	1	16.8452	16.8011	16.7451	16.8008	17.2044	17.1591	17.2462	17.282	16.719	16.555	NA
501	sp|O94842|TOX4_HUMAN	TOX4	TOX4_HUMAN TOX high mobility group box family member 4	0.000740425	-0.175923	17.3688	0.00719512	n.s.	0.104826	0.0545178	17.1928	0.250919	n.s.	17.4233	0.00215202	0.230441	0.0160299	n.s.	0.000219323	0.00216865	sig	7	17.3173	17.3795	17.3854	17.3928	17.1595	17.1787	17.257	17.1761	17.4211	17.4255	Nucleus
502	sp|O94855-2|SC24D_HUMAN	SEC24D	SC24D_HUMAN Isoform 2 of Protein transport protein Sec24D	0.00158015	0.124803	15.8828	0.0112569	n.s.	0.0705281	-0.093237	16.0076	0.195534	n.s.	15.7896	0.00069384	-0.21804	0.0103055	n.s.	0.000407259	0.0031278	sig	1	15.9303	15.8688	15.9021	15.8302	15.9954	16.0195	15.9938	16.022	15.7569	15.8223	Cytosol
503	sp|O94856|NFASC_HUMAN	NFASC	NFASC_HUMAN Neurofascin	2.02831e-05	-0.217727	18.3611	0.00111503	n.s.	0.00157053	-0.192699	18.1434	0.0353084	n.s.	18.1684	0.295293	0.0250281	0.399485	n.s.	1.71472e-05	0.000604565	sig	5	18.3381	18.3635	18.4011	18.3417	18.1465	18.1504	18.1641	18.1126	18.1893	18.1475	Plasma.Membrane
504	sp|O94874|UFL1_HUMAN	UFL1	UFL1_HUMAN E3 UFM1-protein ligase 1	0.000434538	0.180216	18.1342	0.00530673	n.s.	0.0014426	-0.154678	18.3144	0.0342066	n.s.	17.9795	0.000582588	-0.334894	0.00971076	n.s.	2.41872e-05	0.000699588	sig	1	18.1354	18.1684	18.127	18.1061	18.296	18.2642	18.3688	18.3287	17.9856	17.9734	Cytosol
505	sp|O94874|UFL1_HUMAN	UFL1	UFL1_HUMAN E3 UFM1-protein ligase 1	0.000434538	0.180216	18.1342	0.00530673	n.s.	0.0014426	-0.154678	18.3144	0.0342066	n.s.	17.9795	0.000582588	-0.334894	0.00971076	n.s.	2.41872e-05	0.000699588	sig	1	18.1354	18.1684	18.127	18.1061	18.296	18.2642	18.3688	18.3287	17.9856	17.9734	ER
506	sp|O94875-11|SRBS2_HUMAN	SORBS2	SRBS2_HUMAN Isoform 11 of Sorbin and SH3 domain-containing protein 2	0.189192	0.0615825	13.6249	0.294908	n.s.	0.00186095	0.371473	13.6865	0.0372279	n.s.	13.9964	0.00218803	0.309891	0.0161091	n.s.	0.000365165	0.00291902	sig	3	13.7051	13.645	13.5838	13.5657	13.7051	13.6909	13.6114	13.7385	14.0257	13.967	NA
507	sp|O94876|TMCC1_HUMAN	TMCC1	TMCC1_HUMAN Transmembrane and coiled-coil domains protein 1	0.970202	-0.00176334	14.3571	0.982116	n.s.	0.119834	-0.0920629	14.3554	0.270516	n.s.	14.2651	0.245973	-0.0902996	0.344837	n.s.	0.275658	0.336809	n.s.	0	14.32	14.4175	14.3227	14.3683	14.4132	14.432	14.2914	14.2849	14.3165	14.2136	NA
508	sp|O94880|PHF14_HUMAN	PHF14	PHF14_HUMAN PHD finger protein 14	0.10646	-0.103718	16.8724	0.191353	n.s.	0.114684	0.108806	16.7687	0.264689	n.s.	16.9812	0.0321018	0.212524	0.0779458	n.s.	0.0315627	0.0595836	n.s.	0	16.8032	16.9661	16.8486	16.8717	16.8823	16.6856	16.7799	16.727	16.9541	17.0083	NA
509	sp|O94887|FARP2_HUMAN	FARP2	FARP2_HUMAN FERM, RhoGEF and pleckstrin domain-containing protein 2	0.263604	-0.0722723	13.2014	0.380556	n.s.	0.0117557	-0.307149	13.1291	0.0742598	n.s.	12.8942	0.0118128	-0.234877	0.0410006	n.s.	0.00716969	0.0201599	sig	2	13.3082	13.0825	13.1938	13.2212	13.1646	13.1614	13.1681	13.0224	12.9004	12.8881	NA
510	sp|O94888|UBXN7_HUMAN	UBXN7	UBXN7_HUMAN UBX domain-containing protein 7	8.21181e-05	-0.177057	17.9908	0.00220737	n.s.	0.0426128	-0.0569827	17.8137	0.146465	n.s.	17.9338	0.00445226	0.120074	0.022867	n.s.	6.09044e-05	0.00111525	sig	4	17.9738	17.9835	17.977	18.0288	17.8032	17.8466	17.7821	17.8229	17.9376	17.9299	Nucleus
511	sp|O94901-9|SUN1_HUMAN	SUN1	SUN1_HUMAN Isoform 9 of SUN domain-containing protein 1	0.0463456	-0.124412	16.5655	0.103957	n.s.	0.742807	0.0274693	16.4411	0.842965	n.s.	16.593	0.0111183	0.151881	0.03942	n.s.	0.0556863	0.091564	n.s.	0	16.4264	16.6207	16.5749	16.6398	16.4573	16.4486	16.4064	16.452	16.5454	16.6405	Nucleus
512	sp|O94903|PROSC_HUMAN	PROSC	PROSC_HUMAN Proline synthase co-transcribed bacterial homolog protein	0.807242	-0.0131882	20.0743	0.86683	n.s.	0.307325	-0.0942992	20.0611	0.482856	n.s.	19.98	0.41599	-0.081111	0.519043	n.s.	0.483004	0.540973	n.s.	0	20.0607	20.1166	20.1295	19.9905	20.0502	20.0862	20.1521	19.9561	19.8736	20.0865	NA
513	sp|O94905|ERLN2_HUMAN	ERLIN2	ERLN2_HUMAN Erlin-2	0.000559949	0.213764	17.4119	0.0061137	n.s.	0.0639742	0.098252	17.6257	0.183045	n.s.	17.5102	0.0282646	-0.115513	0.0715805	n.s.	0.000735298	0.0044788	sig	6	17.3922	17.4024	17.3711	17.4819	17.6192	17.6846	17.6146	17.5841	17.5318	17.4886	ER
514	sp|O94906|PRP6_HUMAN	PRPF6	PRP6_HUMAN Pre-mRNA-processing factor 6	1.17048e-06	-0.206336	18.9784	0.000206756	n.s.	0.194279	-0.0281788	18.772	0.361923	n.s.	18.9502	0.000956946	0.178157	0.0116594	n.s.	3.43262e-06	0.000273835	sig	4	18.9927	18.9711	18.9834	18.9664	18.7601	18.7612	18.7975	18.7695	18.9245	18.9759	Nucleus
515	sp|O94913|PCF11_HUMAN	PCF11	PCF11_HUMAN Pre-mRNA cleavage complex 2 protein Pcf11	0.000475669	-0.119569	16.7826	0.00554061	n.s.	0.532767	0.016155	16.663	0.686965	n.s.	16.7987	0.000500555	0.135724	0.00923908	n.s.	0.000227489	0.00221072	sig	4	16.7559	16.8155	16.7565	16.8023	16.6672	16.6685	16.6395	16.6768	16.7906	16.8069	Nucleus
516	sp|O94915|FRYL_HUMAN	FRYL	FRYL_HUMAN Protein furry homolog-like	0.855992	0.0131629	14.9601	0.899265	n.s.	0.979953	-0.00253517	14.9733	0.985108	n.s.	14.9576	0.740319	-0.0156981	0.800179	n.s.	0.971668	0.975998	n.s.	0	14.8228	14.9133	14.9825	15.1219	15.0111	14.8887	14.9807	15.0127	14.9681	14.9471	NA
517	sp|O94919|ENDD1_HUMAN	ENDOD1	ENDD1_HUMAN Endonuclease domain-containing 1 protein	0.00891435	0.304537	13.6987	0.0332006	n.s.	0.0449567	0.335666	14.0032	0.150648	n.s.	14.0344	0.632482	0.0311291	0.711776	n.s.	0.00902212	0.0235978	sig	9	13.8651	13.7777	13.5976	13.5545	14.049	13.9327	13.968	14.0633	13.9734	14.0953	NA
518	sp|O94925-3|GLSK_HUMAN	GLS	GLSK_HUMAN Isoform 3 of Glutaminase kidney isoform, mitochondrial	0.861354	-0.00588058	16.3178	0.902789	n.s.	0.0319384	0.134332	16.312	0.126071	n.s.	16.4522	0.00500683	0.140213	0.0242564	n.s.	0.0136248	0.0316674	sig	8	16.2536	16.3215	16.3081	16.3881	16.2683	16.3337	16.3415	16.3044	16.4566	16.4477	Cytosol
519	sp|O94925|GLSK_HUMAN	GLS	GLSK_HUMAN Glutaminase kidney isoform, mitochondrial	0.083872	-0.0784475	17.0617	0.161099	n.s.	0.609876	0.0174835	16.9833	0.746543	n.s.	17.0792	0.130854	0.095931	0.212406	n.s.	0.094248	0.140449	n.s.	0	17.0625	17.0217	17.0493	17.1136	16.9701	16.9762	16.9148	17.072	17.1002	17.0583	Cytosol
520	sp|O94952|FBX21_HUMAN	FBXO21	FBX21_HUMAN F-box only protein 21	0.848394	0.0213399	13.0671	0.894321	n.s.	0.168732	-0.199601	13.0885	0.333421	n.s.	12.8675	0.147014	-0.220941	0.230982	n.s.	0.248611	0.309185	n.s.	0	13.0819	13.2714	12.9538	12.9614	13.2167	12.8789	13.1907	13.0676	12.9366	12.7984	NA
521	sp|O94953|KDM4B_HUMAN	KDM4B	KDM4B_HUMAN Lysine-specific demethylase 4B	0.993399	0.000218753	15.1373	0.995613	n.s.	0.00220052	0.162531	15.1375	0.0394339	n.s.	15.2998	0.0124191	0.162313	0.0423035	n.s.	0.00232041	0.00933848	sig	8	15.1561	15.1121	15.1241	15.1569	15.0745	15.1771	15.1628	15.1357	15.274	15.3257	Nucleus
522	sp|O94964-2|SOGA1_HUMAN	SOGA1	SOGA1_HUMAN Isoform 2 of Protein SOGA1	0.461462	-0.0265075	17.6326	0.579818	n.s.	0.330077	-0.0398491	17.6061	0.507322	n.s.	17.5928	0.738361	-0.0133416	0.798412	n.s.	0.55755	0.608886	n.s.	0	17.606	17.5803	17.6747	17.6693	17.666	17.6101	17.6007	17.5476	17.6057	17.5798	NA
523	sp|O94966-6|UBP19_HUMAN	USP19	UBP19_HUMAN Isoform 6 of Ubiquitin carboxyl-terminal hydrolase 19	0.389701	-0.0331433	16.5606	0.510586	n.s.	0.0902265	-0.0966869	16.5275	0.228149	n.s.	16.4639	0.139539	-0.0635437	0.222274	n.s.	0.131719	0.183671	n.s.	0	16.5037	16.6149	16.6029	16.521	16.4723	16.5657	16.56	16.5118	16.4474	16.4805	NA
524	sp|O94967-4|WDR47_HUMAN	WDR47	WDR47_HUMAN Isoform 4 of WD repeat-containing protein 47	0.111436	0.0439737	17.2025	0.198116	n.s.	0.000217187	-0.267796	17.2465	0.0182514	n.s.	16.9347	0.00091661	-0.31177	0.0115476	n.s.	3.59817e-05	0.000820117	sig	2	17.2067	17.2069	17.2216	17.1748	17.1823	17.2667	17.269	17.2679	16.959	16.9104	Cytosol
525	sp|O94973-2|AP2A2_HUMAN	AP2A2	AP2A2_HUMAN Isoform 2 of AP-2 complex subunit alpha-2	0.348423	0.0434276	18.6393	0.467652	n.s.	0.129758	-0.129177	18.6827	0.284857	n.s.	18.5101	0.00393732	-0.172605	0.0216385	n.s.	0.0362732	0.0660556	n.s.	0	18.7501	18.6465	18.6095	18.5511	18.6936	18.6763	18.6617	18.6994	18.4679	18.5524	Cytosol
526	sp|O94979|SC31A_HUMAN	SEC31A	SC31A_HUMAN Protein transport protein Sec31A	0.0761095	0.0447334	18.6871	0.149796	n.s.	0.0397913	-0.0684009	18.7318	0.140677	n.s.	18.6187	0.00786753	-0.113134	0.0316879	n.s.	0.00670846	0.0192795	sig	2	18.6846	18.6463	18.7069	18.7103	18.7122	18.7099	18.774	18.731	18.6278	18.6095	Cytosol
527	sp|O94992|HEXI1_HUMAN	HEXIM1	HEXI1_HUMAN Protein HEXIM1	0.0269946	-0.103311	16.3788	0.0711702	n.s.	0.0069325	-0.171015	16.2755	0.0570518	n.s.	16.2078	0.229376	-0.0677046	0.327076	n.s.	0.0107304	0.0266867	sig	5	16.3319	16.4231	16.3924	16.368	16.3514	16.2455	16.2911	16.2141	16.2353	16.1804	Cytosol
528	sp|O95070|YIF1A_HUMAN	YIF1A	YIF1A_HUMAN Protein YIF1A	0.490785	-0.0593293	14.7904	0.606553	n.s.	0.0754702	-0.237353	14.7311	0.204984	n.s.	14.5531	0.141811	-0.178024	0.224519	n.s.	0.119189	0.169302	n.s.	0	14.8913	14.8456	14.7987	14.6261	14.6953	14.6368	14.6972	14.895	14.4741	14.6321	Golgi
529	sp|O95071|UBR5_HUMAN	UBR5	UBR5_HUMAN E3 ubiquitin-protein ligase UBR5	0.000247246	-0.144117	17.4258	0.00397889	n.s.	0.416962	-0.0226446	17.2816	0.59007	n.s.	17.4031	0.0100958	0.121473	0.0370898	n.s.	0.000444097	0.00330613	sig	4	17.4591	17.4115	17.4303	17.4021	17.2508	17.2986	17.2668	17.3103	17.3762	17.43	Nucleus
530	sp|O95104|SFR15_HUMAN	SCAF4	SFR15_HUMAN Splicing factor, arginine/serine-rich 15	0.000875647	-0.178597	18.2738	0.00808013	n.s.	0.289433	-0.052798	18.0952	0.466298	n.s.	18.221	0.00029468	0.125799	0.00751282	n.s.	0.000939405	0.00522643	sig	4	18.2034	18.3044	18.254	18.3333	18.0942	18.0786	18.1028	18.1051	18.2303	18.2117	Nucleus
531	sp|O95139|NDUB6_HUMAN	NDUFB6	NDUB6_HUMAN NADH dehydrogenase [ubiquinone] 1 beta subcomplex subunit 6	0.503227	0.0398292	19.2257	0.617403	n.s.	0.426989	-0.0648671	19.2655	0.598699	n.s.	19.1608	0.095801	-0.104696	0.168333	n.s.	0.32996	0.392115	n.s.	0	19.1033	19.3068	19.1986	19.2939	19.2683	19.3434	19.2	19.2503	19.1307	19.1909	Mitochondria
532	sp|O95140|MFN2_HUMAN	MFN2	MFN2_HUMAN Mitofusin-2	0.61574	-0.0255336	17.2646	0.717421	n.s.	0.830598	-0.0144097	17.239	0.901308	n.s.	17.2501	0.812412	0.0111239	0.858483	n.s.	0.860099	0.878754	n.s.	0	17.2182	17.1776	17.3104	17.352	17.3049	17.1877	17.2052	17.2584	17.2203	17.28	Mitochondria
533	sp|O95155-4|UBE4B_HUMAN	UBE4B	UBE4B_HUMAN Isoform 4 of Ubiquitin conjugation factor E4 B	0.384229	0.0534975	17.1653	0.504887	n.s.	0.716799	-0.0109171	17.2188	0.823002	n.s.	17.1543	0.477015	-0.0644146	0.576048	n.s.	0.525476	0.580913	n.s.	0	17.2117	17.1297	17.1528	17.1668	17.2185	17.0741	17.2467	17.3358	17.1718	17.1368	Cytosol
534	sp|O95163|ELP1_HUMAN	IKBKAP	ELP1_HUMAN Elongator complex protein 1	0.655688	-0.0256614	16.3351	0.751116	n.s.	0.78458	0.0235026	16.3094	0.873404	n.s.	16.3586	0.532717	0.049164	0.624364	n.s.	0.789438	0.816683	n.s.	0	16.4352	16.2585	16.3741	16.2724	16.3366	16.3055	16.3801	16.2154	16.2775	16.4396	NA
535	sp|O95166|GBRAP_HUMAN	GABARAP	GBRAP_HUMAN Gamma-aminobutyric acid receptor-associated protein	4.57632e-08	1.31343	15.8209	2.68668e-05	up	0.892064	-0.00845278	17.1343	0.938214	n.s.	15.8124	5.70699e-07	-1.32188	0.000940893	down	7.19148e-09	5.08129e-06	sig	1	15.7805	15.7706	15.9316	15.8008	17.1024	17.1528	17.1424	17.1396	15.8391	15.7857	NA
536	sp|O95168|NDUB4_HUMAN	NDUFB4	NDUB4_HUMAN NADH dehydrogenase [ubiquinone] 1 beta subcomplex subunit 4	0.571872	0.027835	16.4234	0.67974	n.s.	0.304087	0.0634116	16.4512	0.480516	n.s.	16.4868	0.513061	0.0355766	0.608655	n.s.	0.527828	0.582992	n.s.	0	16.4562	16.3372	16.4039	16.4961	16.4501	16.4513	16.3747	16.5287	16.4614	16.5121	Mitochondria
537	sp|O95169|NDUB8_HUMAN	NDUFB8	NDUB8_HUMAN NADH dehydrogenase [ubiquinone] 1 beta subcomplex subunit 8, mitochondrial	0.212387	0.159862	16.5093	0.322229	n.s.	0.703241	0.0761637	16.6692	0.814002	n.s.	16.5855	0.311307	-0.0836981	0.415468	n.s.	0.425642	0.486532	n.s.	0	16.2259	16.5973	16.4491	16.7651	16.6817	16.6581	16.6758	16.6612	16.7027	16.4683	Mitochondria
538	sp|O95180|CAC1H_HUMAN	CACNA1H	CAC1H_HUMAN Voltage-dependent T-type calcium channel subunit alpha-1H	0.91015	0.0047632	17.2113	0.937443	n.s.	0.0994304	-0.13085	17.216	0.242943	n.s.	17.0804	0.0111025	-0.135613	0.03942	n.s.	0.0561733	0.0922728	n.s.	0	17.2579	17.1091	17.1989	17.2792	17.2452	17.2118	17.227	17.1801	17.0442	17.1167	Plasma.Membrane
539	sp|O95182|NDUA7_HUMAN	NDUFA7	NDUA7_HUMAN NADH dehydrogenase [ubiquinone] 1 alpha subcomplex subunit 7	0.525161	0.0291453	17.9607	0.637567	n.s.	0.529897	-0.0417593	17.9899	0.684658	n.s.	17.919	0.035526	-0.0709046	0.082922	n.s.	0.397074	0.459132	n.s.	0	17.9187	17.9638	17.8876	18.0728	17.9548	17.9747	18.013	18.0169	17.9227	17.9152	Mitochondria
540	sp|O95185|UNC5C_HUMAN	UNC5C	UNC5C_HUMAN Netrin receptor UNC5C	0.31945	0.0500647	17.6053	0.438281	n.s.	0.117428	-0.119964	17.6554	0.267649	n.s.	17.4854	0.0188282	-0.170029	0.0547072	n.s.	0.0471787	0.0807984	n.s.	0	17.6232	17.676	17.6239	17.4981	17.6652	17.7121	17.5844	17.6598	17.5186	17.4521	Plasma.Membrane
541	sp|O95197|RTN3_HUMAN	RTN3	RTN3_HUMAN Reticulon-3	0.0158371	0.121294	22.4783	0.0494823	n.s.	7.60418e-05	-0.557227	22.5996	0.0170325	n.s.	21.9211	0.000135163	-0.67852	0.0062529	down	2.71191e-06	0.000268262	sig	2	22.4372	22.5334	22.4818	22.461	22.5564	22.6347	22.5414	22.666	21.9427	21.8995	ER
542	sp|O95202|LETM1_HUMAN	LETM1	LETM1_HUMAN LETM1 and EF-hand domain-containing protein 1, mitochondrial	0.0196136	-0.0859935	19.5465	0.0571986	n.s.	0.100957	-0.0703448	19.4605	0.24501	n.s.	19.4762	0.619411	0.0156488	0.700253	n.s.	0.0326157	0.0610165	n.s.	0	19.5312	19.6022	19.5044	19.5483	19.4621	19.4381	19.4319	19.5101	19.4954	19.457	Mitochondria
543	sp|O95208|EPN2_HUMAN	EPN2	EPN2_HUMAN Epsin-2	0.0256867	-0.0892983	16.9119	0.0690682	n.s.	0.0256552	-0.175837	16.8226	0.113397	n.s.	16.736	0.178744	-0.0865391	0.268713	n.s.	0.0173308	0.0375298	sig	5	16.9488	16.8958	16.9401	16.8627	16.8229	16.842	16.8656	16.7597	16.6694	16.8027	Cytosol
544	sp|O95210|STBD1_HUMAN	STBD1	STBD1_HUMAN Starch-binding domain-containing protein 1	0.00516267	0.349899	14.7514	0.0232555	n.s.	0.0532858	0.181171	15.1013	0.166174	n.s.	14.9326	0.187337	-0.168727	0.279087	n.s.	0.00788237	0.0216052	sig	1	14.8056	14.7687	14.8049	14.6263	14.9346	15.1572	15.0539	15.2594	14.9642	14.9009	Cytosol
545	sp|O95218|ZRAB2_HUMAN	ZRANB2	ZRAB2_HUMAN Zinc finger Ran-binding domain-containing protein 2	0.00131215	-0.187903	16.3888	0.0102688	n.s.	0.0430654	0.0674192	16.2009	0.147443	n.s.	16.4562	0.0047103	0.255322	0.0235563	n.s.	0.000396594	0.00306972	sig	7	16.3776	16.4114	16.4146	16.3518	16.2666	16.1701	16.135	16.232	16.4653	16.4472	Nucleus
546	sp|O95219|SNX4_HUMAN	SNX4	SNX4_HUMAN Sorting nexin-4	0.0370563	0.0991549	18.0173	0.0887557	n.s.	0.00496251	-0.228066	18.1165	0.0517357	n.s.	17.7892	0.00100999	-0.327221	0.0116988	n.s.	0.000360028	0.00290616	sig	2	18.0615	17.9827	18.0655	17.9595	18.0999	18.1474	18.1658	18.0527	17.7884	17.79	Endosome
547	sp|O95232|LC7L3_HUMAN	LUC7L3	LC7L3_HUMAN Luc7-like protein 3	8.04807e-05	-0.180324	18.2711	0.00217518	n.s.	0.103522	0.0572959	18.0908	0.249508	n.s.	18.3284	2.79529e-05	0.237619	0.00363828	n.s.	1.66769e-05	0.000597709	sig	7	18.2487	18.3242	18.2611	18.2506	18.0804	18.0852	18.0872	18.1104	18.3207	18.3362	Nucleus
548	sp|O95239|KIF4A_HUMAN	KIF4A	KIF4A_HUMAN Chromosome-associated kinesin KIF4A	0.00118015	-0.202341	14.3608	0.00949107	n.s.	0.0515656	0.149675	14.1585	0.163638	n.s.	14.5105	8.92006e-05	0.352016	0.00531446	n.s.	0.000166619	0.00186026	sig	7	14.3037	14.4542	14.3689	14.3165	14.1548	14.1545	14.1808	14.1438	14.4802	14.5408	Cytosol
549	sp|O95248-4|MTMR5_HUMAN	SBF1	MTMR5_HUMAN Isoform 4 of Myotubularin-related protein 5	0.786543	-0.0125966	17.4129	0.851629	n.s.	0.291422	-0.0804916	17.4004	0.468739	n.s.	17.3325	0.23546	-0.067895	0.334171	n.s.	0.393734	0.455535	n.s.	0	17.2999	17.4628	17.4421	17.447	17.395	17.3476	17.3981	17.4608	17.388	17.2769	Cytosol
550	sp|O95251|KAT7_HUMAN	KAT7	KAT7_HUMAN Histone acetyltransferase KAT7	0.273878	-0.0660234	15.1733	0.392524	n.s.	0.202811	0.0378714	15.1073	0.371244	n.s.	15.2112	0.256471	0.103895	0.356923	n.s.	0.263612	0.324675	n.s.	0	15.1299	15.1917	15.2046	15.1671	15.1521	15.0775	14.9776	15.2219	15.2169	15.2055	Cytosol
551	sp|O95260-2|ATE1_HUMAN	ATE1	ATE1_HUMAN Isoform ATE1-2 of Arginyl-tRNA--protein transferase 1	0.123076	0.0624253	16.9316	0.212398	n.s.	0.380607	0.0488597	16.994	0.559097	n.s.	16.9805	0.498374	-0.0135656	0.594969	n.s.	0.209424	0.268728	n.s.	0	16.9343	17.0221	16.8996	16.8705	16.9897	17.019	16.9646	17.0029	16.9708	16.9901	Cytosol
552	sp|O95292|VAPB_HUMAN	VAPB	VAPB_HUMAN Vesicle-associated membrane protein-associated protein B/C	0.000846408	0.233737	18.4251	0.00788591	n.s.	0.745024	0.0179382	18.6589	0.84419	n.s.	18.4431	0.000929225	-0.215799	0.0115476	n.s.	0.000632279	0.00411463	sig	1	18.3254	18.4692	18.4714	18.4345	18.6874	18.6869	18.628	18.6332	18.4406	18.4455	ER
553	sp|O95295|SNAPN_HUMAN	SNAPIN	SNAPN_HUMAN SNARE-associated protein Snapin	0.00144127	0.149404	16.0483	0.0107667	n.s.	0.936063	0.00221192	16.1977	0.962913	n.s.	16.0505	0.0100167	-0.147192	0.0369719	n.s.	0.00110887	0.005847	sig	1	16.0426	16.0539	16.0892	16.0074	16.2507	16.1671	16.2118	16.1611	16.0599	16.0411	Cytosol
554	sp|O95297-3|MPZL1_HUMAN	MPZL1	MPZL1_HUMAN Isoform 3 of Myelin protein zero-like protein 1	0.0059216	-0.135463	16.1792	0.0253481	n.s.	0.0532542	-0.138987	16.0437	0.166174	n.s.	16.0402	0.856811	-0.00352429	0.892353	n.s.	0.00687359	0.0196235	sig	5	16.2414	16.2264	16.1114	16.1374	16.0305	16.0473	16.0449	16.052	16.0678	16.0125	NA
555	sp|O95298|NDUC2_HUMAN	NDUFC2	NDUC2_HUMAN NADH dehydrogenase [ubiquinone] 1 subunit C2	0.801996	0.0184822	17.647	0.863634	n.s.	0.763521	-0.0261375	17.6655	0.857487	n.s.	17.6209	0.550276	-0.0446197	0.640241	n.s.	0.857688	0.876472	n.s.	0	17.5308	17.7882	17.6109	17.6582	17.658	17.7837	17.5621	17.6582	17.6099	17.6319	Mitochondria
556	sp|O95299|NDUAA_HUMAN	NDUFA10	NDUAA_HUMAN NADH dehydrogenase [ubiquinone] 1 alpha subcomplex subunit 10, mitochondrial	0.0898646	0.113147	18.3453	0.168825	n.s.	0.418236	0.0815379	18.4585	0.591027	n.s.	18.4269	0.464091	-0.0316094	0.565901	n.s.	0.195106	0.253546	n.s.	0	18.2573	18.3145	18.3029	18.5067	18.4803	18.4581	18.434	18.4616	18.4863	18.3674	Mitochondria
557	sp|O95302|FKBP9_HUMAN	FKBP9	FKBP9_HUMAN Peptidyl-prolyl cis-trans isomerase FKBP9	0.00380429	0.091788	16.3847	0.019259	n.s.	0.0977695	0.0432919	16.4765	0.239865	n.s.	16.428	0.187276	-0.0484961	0.279087	n.s.	0.00919101	0.0238879	sig	6	16.4122	16.3771	16.3748	16.3746	16.4593	16.5116	16.5002	16.4348	16.4519	16.4041	ER
558	sp|O95336|6PGL_HUMAN	PGLS	6PGL_HUMAN 6-phosphogluconolactonase	0.0167071	0.117656	17.5551	0.0512931	n.s.	0.0176778	0.15058	17.6728	0.0935128	n.s.	17.7057	0.441435	0.0329241	0.542927	n.s.	0.010986	0.0270737	sig	3	17.6042	17.5054	17.5931	17.5177	17.7006	17.7154	17.6735	17.6015	17.7172	17.6941	Cytosol
559	sp|O95340-2|PAPS2_HUMAN	PAPSS2	PAPS2_HUMAN Isoform B of Bifunctional 3'-phosphoadenosine 5'-phosphosulfate synthase 2	0.762052	-0.0239766	13.9635	0.834243	n.s.	0.0790834	0.24428	13.9396	0.20941	n.s.	14.2078	0.0951294	0.268256	0.167344	n.s.	0.0849165	0.128952	n.s.	0	13.9155	14.0532	13.8666	14.0188	13.8279	13.9425	14.1112	13.8766	14.0752	14.3404	NA
560	sp|O95347|SMC2_HUMAN	SMC2	SMC2_HUMAN Structural maintenance of chromosomes protein 2	0.338642	-0.0389146	17.5692	0.457129	n.s.	0.00995451	0.202888	17.5303	0.0691503	n.s.	17.7721	0.00238282	0.241802	0.0166427	n.s.	0.00205348	0.00873404	sig	8	17.5719	17.5723	17.4949	17.6378	17.5649	17.4751	17.5731	17.5081	17.7785	17.7657	Cytosol
561	sp|O95352|ATG7_HUMAN	ATG7	ATG7_HUMAN Ubiquitin-like modifier-activating enzyme ATG7	0.000555543	0.188398	19.2044	0.0060925	n.s.	0.433939	0.0448347	19.3928	0.605998	n.s.	19.2492	0.0599688	-0.143563	0.11865	n.s.	0.00431627	0.0142214	sig	1	19.2549	19.1927	19.1978	19.172	19.3903	19.3314	19.4279	19.4214	19.177	19.3214	Cytosol
562	sp|O95359-3|TACC2_HUMAN	TACC2	TACC2_HUMAN Isoform 3 of Transforming acidic coiled-coil-containing protein 2	0.000803233	0.242721	18.4949	0.00763999	n.s.	0.120524	-0.11855	18.7377	0.271381	n.s.	18.3764	0.00028835	-0.361271	0.00738954	n.s.	0.000237701	0.00226196	sig	1	18.435	18.5393	18.5758	18.4296	18.7078	18.7665	18.7275	18.7489	18.4151	18.3377	Cytosol
563	sp|O95372|LYPA2_HUMAN	LYPLA2	LYPA2_HUMAN Acyl-protein thioesterase 2	0.015774	0.12315	18.5117	0.049428	n.s.	0.297688	0.0735395	18.6348	0.474796	n.s.	18.5852	0.384124	-0.0496108	0.490417	n.s.	0.0618642	0.0997978	n.s.	0	18.5528	18.4603	18.4575	18.576	18.6636	18.5981	18.6762	18.6014	18.6514	18.519	Cytosol
564	sp|O95373|IPO7_HUMAN	IPO7	IPO7_HUMAN Importin-7	0.29036	-0.0751859	17.171	0.409852	n.s.	0.272436	-0.115981	17.0958	0.448409	n.s.	17.055	0.532047	-0.040795	0.624171	n.s.	0.331172	0.393366	n.s.	0	17.2505	17.2131	17.2161	17.0043	17.0101	17.1342	17.0833	17.1556	16.9982	17.1119	Cytosol
565	sp|O95376|ARI2_HUMAN	ARIH2	ARI2_HUMAN E3 ubiquitin-protein ligase ARIH2	0.555994	-0.0390661	14.1471	0.666169	n.s.	0.311814	-0.0788086	14.108	0.486969	n.s.	14.0683	0.581997	-0.0397425	0.668499	n.s.	0.557371	0.608886	n.s.	0	14.0559	14.2097	14.2373	14.0855	13.9879	14.1025	14.1881	14.1536	14.0511	14.0855	Cytosol
566	sp|O95391|SLU7_HUMAN	SLU7	SLU7_HUMAN Pre-mRNA-splicing factor SLU7	0.0897971	-0.0796837	16.3143	0.168809	n.s.	0.147028	0.0354997	16.2346	0.305804	n.s.	16.3498	0.119492	0.115183	0.197926	n.s.	0.0720457	0.112705	n.s.	0	16.2987	16.3083	16.345	16.3052	16.309	16.1361	16.2769	16.2164	16.33	16.3696	Cytosol
567	sp|O95394-4|AGM1_HUMAN	PGM3	AGM1_HUMAN Isoform 3 of Phosphoacetylglucosamine mutase	0.322289	0.0909935	16.5903	0.441197	n.s.	0.393581	0.123022	16.6813	0.570578	n.s.	16.7133	0.662838	0.0320283	0.736979	n.s.	0.441043	0.500666	n.s.	0	16.807	16.524	16.592	16.438	16.5917	16.7058	16.7215	16.7061	16.6299	16.7967	NA
568	sp|O95396|MOCS3_HUMAN	MOCS3	MOCS3_HUMAN Adenylyltransferase and sulfurtransferase MOCS3	0.222791	0.0672389	17.4941	0.333311	n.s.	0.619405	0.0216438	17.5613	0.753462	n.s.	17.5157	0.548201	-0.0455951	0.638879	n.s.	0.409583	0.471225	n.s.	0	17.5242	17.4702	17.5388	17.4431	17.5051	17.5329	17.6923	17.5151	17.4799	17.5516	Cytosol
569	sp|O95400|CD2B2_HUMAN	CD2BP2	CD2B2_HUMAN CD2 antigen cytoplasmic tail-binding protein 2	0.103508	-0.0984319	15.855	0.187596	n.s.	0.0219624	0.143712	15.7566	0.105191	n.s.	15.9987	0.0241122	0.242143	0.0648364	n.s.	0.0133609	0.0311859	sig	7	15.8944	15.7831	15.8613	15.8812	15.8136	15.8513	15.6665	15.6949	15.9779	16.0195	Cytosol
570	sp|O95405|ZFYV9_HUMAN	ZFYVE9	ZFYV9_HUMAN Zinc finger FYVE domain-containing protein 9	0.000622322	-0.147792	15.7951	0.00649051	n.s.	0.0557022	0.0827417	15.6473	0.170327	n.s.	15.8779	0.000178093	0.230534	0.00644488	n.s.	9.98601e-05	0.00139129	sig	7	15.8424	15.7933	15.8005	15.7443	15.6435	15.6743	15.6481	15.6234	15.8665	15.8892	Endosome
571	sp|O95425|SVIL_HUMAN	SVIL	SVIL_HUMAN Supervillin	0.621831	0.0122879	17.0026	0.721628	n.s.	0.529751	-0.0234035	17.0149	0.684648	n.s.	16.9792	0.0439432	-0.0356914	0.0957097	n.s.	0.460479	0.518918	n.s.	0	16.9684	16.9741	17.0663	17.0014	17.0291	17.0072	17.0253	16.9978	16.9707	16.9876	Cytosol
572	sp|O95427|PIGN_HUMAN	PIGN	PIGN_HUMAN GPI ethanolamine phosphate transferase 1	0.42681	0.0798541	13.7488	0.546326	n.s.	0.782322	-0.0320434	13.8287	0.872191	n.s.	13.7168	0.32876	-0.111897	0.432919	n.s.	0.544915	0.597991	n.s.	0	13.5665	13.7732	13.7547	13.9009	13.7226	13.8689	13.7326	13.9907	13.7703	13.6633	NA
573	sp|O95429|BAG4_HUMAN	BAG4	BAG4_HUMAN BAG family molecular chaperone regulator 4	0.000932914	-0.1753	17.2144	0.00838944	n.s.	0.00580755	-0.166829	17.0391	0.0537558	n.s.	17.0476	0.814918	0.00847049	0.860133	n.s.	0.000794427	0.00470004	sig	5	17.2154	17.159	17.244	17.2393	17.0233	17.0815	17.0655	16.9862	17.0306	17.0646	Cytosol
574	sp|O95433|AHSA1_HUMAN	AHSA1	AHSA1_HUMAN Activator of 90 kDa heat shock protein ATPase homolog 1	0.723915	-0.019996	18.5555	0.804603	n.s.	0.117579	-0.135319	18.5355	0.267747	n.s.	18.4202	0.0605278	-0.115323	0.119366	n.s.	0.144404	0.197462	n.s.	0	18.6301	18.5186	18.6286	18.4446	18.4625	18.517	18.5983	18.5641	18.4279	18.4125	Cytosol
575	sp|O95453|PARN_HUMAN	PARN	PARN_HUMAN Poly(A)-specific ribonuclease PARN	0.00115672	-0.132394	17.8381	0.00939431	n.s.	0.0178474	0.118979	17.7057	0.0937083	n.s.	17.9571	0.00389284	0.251373	0.0214888	n.s.	0.000350901	0.00285654	sig	7	17.8347	17.8176	17.8609	17.8392	17.6661	17.7297	17.7525	17.6745	17.912	18.0021	Cytosol
576	sp|O95470|SGPL1_HUMAN	SGPL1	SGPL1_HUMAN Sphingosine-1-phosphate lyase 1	0.298432	0.0627033	15.9455	0.417197	n.s.	0.541534	-0.0480297	16.0082	0.693354	n.s.	15.8975	0.0612287	-0.110733	0.120565	n.s.	0.250276	0.310944	n.s.	0	16.0167	16.0056	15.9502	15.8097	16.0269	16.0376	15.9255	16.043	15.881	15.914	ER
577	sp|O95478|NSA2_HUMAN	NSA2	NSA2_HUMAN Ribosome biogenesis protein NSA2 homolog	0.0232998	-0.161915	15.3872	0.0643803	n.s.	0.0916486	0.144134	15.2253	0.230324	n.s.	15.5313	0.00877309	0.306049	0.033811	n.s.	0.00568194	0.0170809	sig	7	15.4719	15.3304	15.4316	15.3148	15.1867	15.278	15.1394	15.297	15.481	15.5816	Nucleus
578	sp|O95479|G6PE_HUMAN	H6PD	G6PE_HUMAN GDH/6PGL endoplasmic bifunctional protein	0.0165413	0.204822	16.7276	0.0510058	n.s.	0.137446	0.131256	16.9324	0.294149	n.s.	16.8588	0.446759	-0.0735656	0.54885	n.s.	0.0405831	0.0717838	n.s.	0	16.7099	16.7701	16.632	16.7983	16.9018	16.814	16.9616	17.0522	16.7864	16.9312	NA
579	sp|O95486|SC24A_HUMAN	SEC24A	SC24A_HUMAN Protein transport protein Sec24A	0.59849	-0.0523386	15.4993	0.703407	n.s.	0.543446	0.0945995	15.447	0.694695	n.s.	15.5939	0.262729	0.146938	0.363586	n.s.	0.52253	0.577915	n.s.	0	15.6948	15.4907	15.3117	15.5002	15.297	15.4908	15.4622	15.538	15.4617	15.7262	Cytosol
580	sp|O95487|SC24B_HUMAN	SEC24B	SC24B_HUMAN Protein transport protein Sec24B	0.171763	-0.137017	16.8992	0.274487	n.s.	0.090719	-0.249732	16.7622	0.228927	n.s.	16.6494	0.182617	-0.112716	0.273289	n.s.	0.094497	0.140693	n.s.	0	17.0477	16.8776	16.9717	16.6998	16.6541	16.7471	16.7663	16.8812	16.6445	16.6544	Cytosol
581	sp|O95490-6|LPHN2_HUMAN	LPHN2	LPHN2_HUMAN Isoform 6 of Latrophilin-2	0.653036	0.0191868	14.3979	0.749574	n.s.	0.114497	-0.057427	14.4171	0.264503	n.s.	14.3405	0.253346	-0.0766138	0.35337	n.s.	0.324028	0.386365	n.s.	0	14.4376	14.3572	14.3958	14.401	14.4074	14.4762	14.4688	14.3159	14.3639	14.317	NA
582	sp|O95551-2|TYDP2_HUMAN	TDP2	TYDP2_HUMAN Isoform 2 of Tyrosyl-DNA phosphodiesterase 2	0.0300896	0.0791348	16.054	0.0765945	n.s.	0.0143969	0.312946	16.1331	0.0832833	n.s.	16.3669	0.0230207	0.233811	0.0628714	n.s.	0.00307115	0.0112609	sig	8	16.1255	16.0213	16.0636	16.0056	16.1134	16.1499	16.1419	16.1273	16.2624	16.4715	Cytosol
583	sp|O95563|MPC2_HUMAN	MPC2	MPC2_HUMAN Mitochondrial pyruvate carrier 2	0.101409	-0.14166	16.7691	0.184603	n.s.	0.0270402	-0.203333	16.6275	0.115612	n.s.	16.5658	0.581923	-0.061674	0.668499	n.s.	0.0925345	0.13869	n.s.	0	16.8119	16.8302	16.6825	16.7519	16.5837	16.5702	16.5352	16.8208	16.5128	16.6187	Mitochondria
584	sp|O95571|ETHE1_HUMAN	ETHE1	ETHE1_HUMAN Persulfide dioxygenase ETHE1, mitochondrial	0.052795	0.138425	16.0966	0.114278	n.s.	0.00256266	0.248902	16.235	0.0412864	n.s.	16.3455	0.229665	0.110477	0.327272	n.s.	0.0159111	0.0353531	sig	3	16.0691	16.0871	16.1687	16.0614	16.2847	16.3251	16.2427	16.0875	16.3405	16.3504	Cytosol
585	sp|O95573|ACSL3_HUMAN	ACSL3	ACSL3_HUMAN Long-chain-fatty-acid--CoA ligase 3	5.39779e-05	0.25075	19.8904	0.00181616	n.s.	0.0106944	-0.0858392	20.1411	0.0714791	n.s.	19.8045	0.000505837	-0.336589	0.00923908	n.s.	9.449e-06	0.000440894	sig	1	19.8781	19.9262	19.8842	19.8728	20.1129	20.0958	20.1821	20.1736	19.796	19.813	ER
586	sp|O95602|RPA1_HUMAN	POLR1A	RPA1_HUMAN DNA-directed RNA polymerase I subunit RPA1	0.000205731	-0.151515	17.0801	0.00369404	n.s.	0.273928	-0.0423811	16.9286	0.450414	n.s.	17.0377	0.0144044	0.109134	0.0462324	n.s.	0.000749925	0.00454514	sig	4	17.0788	17.1068	17.101	17.0339	16.9072	16.9211	16.9361	16.95	17.0011	17.0743	Nucleus
587	sp|O95613|PCNT_HUMAN	PCNT	PCNT_HUMAN Pericentrin	0.777361	0.0289241	14.3635	0.845017	n.s.	0.959942	-0.00859726	14.3924	0.974257	n.s.	14.3549	0.754831	-0.0375214	0.813198	n.s.	0.946674	0.954167	n.s.	0	14.1036	14.4413	14.4908	14.4182	14.3236	14.494	14.3198	14.4322	14.2045	14.5052	Cytosol
588	sp|O95619|YETS4_HUMAN	YEATS4	YETS4_HUMAN YEATS domain-containing protein 4	0.00672703	-0.150381	16.4933	0.027543	n.s.	0.812062	0.0122694	16.3429	0.89116	n.s.	16.5056	0.0315658	0.162651	0.0769343	n.s.	0.0101639	0.0255961	sig	7	16.5539	16.4866	16.4301	16.5026	16.4013	16.2815	16.3725	16.3164	16.5538	16.4573	Nucleus
589	sp|O95628-10|CNOT4_HUMAN	CNOT4	CNOT4_HUMAN Isoform 10 of CCR4-NOT transcription complex subunit 4	0.0349083	-0.110759	15.0619	0.0851362	n.s.	0.0450168	-0.149704	14.9511	0.150747	n.s.	14.9122	0.465915	-0.038945	0.56745	n.s.	0.0328256	0.0612641	n.s.	0	14.9862	15.0404	15.1053	15.1156	14.9248	14.944	15.0299	14.9056	14.8706	14.9537	Cytosol
590	sp|O95630|STABP_HUMAN	STAMBP	STABP_HUMAN STAM-binding protein	0.856245	0.0108561	14.8543	0.899293	n.s.	0.343024	-0.0660348	14.8652	0.521869	n.s.	14.7883	0.380996	-0.0768909	0.487431	n.s.	0.556634	0.608422	n.s.	0	14.9253	14.7634	14.8695	14.859	14.9939	14.8436	14.8517	14.7714	14.7309	14.8457	Cytosol
591	sp|O95639|CPSF4_HUMAN	CPSF4	CPSF4_HUMAN Cleavage and polyadenylation specificity factor subunit 4	0.15587	-0.0966879	13.9822	0.254888	n.s.	0.901443	-0.00979167	13.8855	0.943837	n.s.	13.9724	0.156455	0.0868962	0.242414	n.s.	0.245241	0.305995	n.s.	0	13.899	13.9414	13.9632	14.1252	13.8402	13.8369	13.8855	13.9795	13.9757	13.9692	Nucleus
592	sp|O95670|VATG2_HUMAN	ATP6V1G2	VATG2_HUMAN V-type proton ATPase subunit G 2	0.551101	0.0232276	15.82	0.66191	n.s.	0.0250912	-0.11473	15.8432	0.112124	n.s.	15.7053	0.0381676	-0.137957	0.0871948	n.s.	0.0345266	0.0635064	n.s.	0	15.8036	15.7694	15.8687	15.8382	15.8622	15.7593	15.9002	15.8511	15.7159	15.6946	Lysosome
593	sp|O95671|ASML_HUMAN	ASMTL	ASML_HUMAN N-acetylserotonin O-methyltransferase-like protein	0.00195925	0.118567	19.4567	0.0127338	n.s.	0.0119069	-0.143164	19.5753	0.0749114	n.s.	19.3136	0.000179283	-0.261731	0.00644488	n.s.	8.67642e-05	0.00131234	sig	2	19.482	19.4519	19.4915	19.4015	19.5803	19.5454	19.5847	19.5908	19.2938	19.3334	NA
594	sp|O95674|CDS2_HUMAN	CDS2	CDS2_HUMAN Phosphatidate cytidylyltransferase 2	0.305726	0.0312695	16.384	0.424749	n.s.	0.00204104	-0.150818	16.4152	0.0386782	n.s.	16.2331	0.00758235	-0.182088	0.0308661	n.s.	0.0019969	0.00857352	sig	2	16.3899	16.3858	16.4135	16.3465	16.4353	16.4326	16.3434	16.4496	16.2271	16.2391	Mitochondria
595	sp|O95677|EYA4_HUMAN	EYA4	EYA4_HUMAN Eyes absent homolog 4	0.942748	0.002816	14.0703	0.961488	n.s.	0.0519322	-0.155773	14.0732	0.163916	n.s.	13.9146	0.0270591	-0.158589	0.070094	n.s.	0.0298104	0.0572527	n.s.	0	14.0063	14.0972	14.1429	14.035	14.0557	14.1378	14.0452	14.0539	13.9689	13.8602	Cytosol
596	sp|O95696|BRD1_HUMAN	BRD1	BRD1_HUMAN Bromodomain-containing protein 1	0.00830853	-0.122146	17.0141	0.0317328	n.s.	0.3082	-0.0593911	16.8919	0.483769	n.s.	16.9547	0.0679985	0.062755	0.130407	n.s.	0.0203394	0.0422861	sig	4	16.9451	16.9886	17.0356	17.0871	16.8996	16.87	16.8908	16.9074	16.9185	16.9909	Nucleus
597	sp|O95714|HERC2_HUMAN	HERC2	HERC2_HUMAN E3 ubiquitin-protein ligase HERC2	0.479563	0.0326661	15.5205	0.595959	n.s.	0.596744	-0.0322266	15.5531	0.738034	n.s.	15.4882	0.133797	-0.0648927	0.215924	n.s.	0.447443	0.506999	n.s.	0	15.5523	15.5114	15.5961	15.4221	15.5184	15.5103	15.5893	15.5944	15.4755	15.501	Cytosol
598	sp|O95716|RAB3D_HUMAN	RAB3D	RAB3D_HUMAN Ras-related protein Rab-3D	0.000248643	0.445069	16.9624	0.00397889	n.s.	0.252957	0.104059	17.4074	0.42832	n.s.	17.0664	0.00126603	-0.341009	0.0129433	n.s.	0.000210587	0.00212998	sig	1	16.9667	17.0823	16.9686	16.8319	17.3728	17.3514	17.4569	17.4487	17.0443	17.0886	NA
599	sp|O95721|SNP29_HUMAN	SNAP29	SNP29_HUMAN Synaptosomal-associated protein 29	0.542674	0.0493651	16.5689	0.654331	n.s.	0.188208	-0.054077	16.6182	0.354081	n.s.	16.5148	0.412325	-0.103442	0.515511	n.s.	0.521428	0.576953	n.s.	0	16.5349	16.5687	16.5517	16.6202	16.586	16.8357	16.5443	16.507	16.5474	16.4822	Cytosol
600	sp|O95747|OXSR1_HUMAN	OXSR1	OXSR1_HUMAN Serine/threonine-protein kinase OSR1	0.000960327	0.13189	17.9821	0.00847322	n.s.	0.0134842	-0.0897224	18.114	0.0805286	n.s.	17.8924	0.00109626	-0.221613	0.0121194	n.s.	0.000114856	0.00151892	sig	1	18.0162	17.9829	17.9798	17.9493	18.0764	18.1027	18.1585	18.1183	17.8833	17.9014	Cytosol
601	sp|O95749|GGPPS_HUMAN	GGPS1	GGPPS_HUMAN Geranylgeranyl pyrophosphate synthase	0.158526	0.112008	14.93	0.257663	n.s.	0.621787	0.0329374	15.042	0.754874	n.s.	14.9629	0.419826	-0.0790702	0.522249	n.s.	0.283598	0.344807	n.s.	0	14.9838	14.8162	14.9812	14.9386	15.0133	14.9952	15.2095	14.9499	14.9331	14.9927	Cytosol
602	sp|O95757|HS74L_HUMAN	HSPA4L	HS74L_HUMAN Heat shock 70 kDa protein 4L	0.000301291	0.271519	19.1392	0.00429481	n.s.	0.0630408	0.151146	19.4107	0.182087	n.s.	19.2903	0.0961798	-0.120373	0.16869	n.s.	0.00122716	0.0062508	sig	1	19.2032	19.0746	19.1193	19.1596	19.4493	19.3452	19.4432	19.4051	19.221	19.3596	Cytosol
603	sp|O95758-4|PTBP3_HUMAN	PTBP3	PTBP3_HUMAN Isoform 4 of Polypyrimidine tract-binding protein 3	0.000281475	-0.205126	19.5061	0.00417524	n.s.	0.228136	0.0409676	19.3009	0.400413	n.s.	19.547	0.00464805	0.246094	0.0233868	n.s.	0.000219822	0.00216865	sig	7	19.508	19.4951	19.4829	19.5383	19.2918	19.2414	19.3596	19.311	19.584	19.5101	NA
604	sp|O95759|TBCD8_HUMAN	TBC1D8	TBCD8_HUMAN TBC1 domain family member 8	0.0858411	0.0438991	16.4626	0.163548	n.s.	0.00794438	-0.1272	16.5065	0.0608249	n.s.	16.3354	0.00083436	-0.171099	0.0111865	n.s.	0.000635529	0.00411618	sig	2	16.4126	16.4697	16.4767	16.4913	16.5087	16.523	16.47	16.5241	16.3351	16.3356	NA
605	sp|O95777|NAA38_HUMAN	NAA38	NAA38_HUMAN N-alpha-acetyltransferase 38, NatC auxiliary subunit	0.0177393	-0.102355	17.7718	0.0533898	n.s.	0.0924588	0.120296	17.6694	0.231545	n.s.	17.8921	0.0223386	0.222652	0.0616899	n.s.	0.009106	0.0237293	sig	7	17.8082	17.7353	17.7472	17.7964	17.5994	17.676	17.7253	17.6771	17.8145	17.9697	Cytosol
606	sp|O95782|AP2A1_HUMAN	AP2A1	AP2A1_HUMAN AP-2 complex subunit alpha-1	0.555555	-0.0253613	18.8795	0.666061	n.s.	0.429142	-0.0507579	18.8542	0.600604	n.s.	18.8288	0.266793	-0.0253967	0.367565	n.s.	0.557372	0.608886	n.s.	0	18.9045	18.9664	18.8647	18.7826	18.8462	18.8316	18.8919	18.847	18.8321	18.8255	Cytosol
607	sp|O95785|WIZ_HUMAN	WIZ	WIZ_HUMAN Protein Wiz	0.00403053	-0.174102	17.1188	0.0198446	n.s.	0.753541	-0.0188952	16.9447	0.849892	n.s.	17.0999	0.00396386	0.155207	0.0217113	n.s.	0.00495273	0.0156826	sig	4	17.0826	17.1044	17.0643	17.2239	16.932	16.9835	16.9437	16.9196	17.1255	17.0743	Nucleus
608	sp|O95793|STAU1_HUMAN	STAU1	STAU1_HUMAN Double-stranded RNA-binding protein Staufen homolog 1	0.132818	-0.0419317	18.757	0.225203	n.s.	0.0941812	0.0780573	18.7151	0.233728	n.s.	18.8351	0.000227805	0.119989	0.00672884	n.s.	0.0103439	0.0259569	sig	7	18.7207	18.7327	18.8254	18.7494	18.7066	18.7057	18.7222	18.726	18.8264	18.8438	Cytosol
609	sp|O95816|BAG2_HUMAN	BAG2	BAG2_HUMAN BAG family molecular chaperone regulator 2	0.000589531	0.238221	16.1206	0.00630958	n.s.	0.00861992	0.3128	16.3588	0.0638235	n.s.	16.4334	0.216394	0.0745783	0.31304	n.s.	0.000803985	0.00473958	sig	3	16.0281	16.1301	16.153	16.1712	16.3881	16.31	16.366	16.3712	16.3615	16.5053	NA
610	sp|O95817|BAG3_HUMAN	BAG3	BAG3_HUMAN BAG family molecular chaperone regulator 3	0.234259	0.0692804	17.1438	0.346381	n.s.	0.840042	0.01362	17.213	0.906776	n.s.	17.1574	0.524135	-0.0556604	0.618114	n.s.	0.479769	0.538081	n.s.	0	17.2116	17.0772	17.1196	17.1667	17.3213	17.1283	17.2438	17.1587	17.2322	17.0826	Cytosol
611	sp|O95819-3|M4K4_HUMAN	MAP4K4	M4K4_HUMAN Isoform 3 of Mitogen-activated protein kinase kinase kinase kinase 4	0.193995	0.052281	20.505	0.300261	n.s.	0.0145777	-0.188036	20.5573	0.0837548	n.s.	20.317	0.00232401	-0.240317	0.0166047	n.s.	0.00213949	0.00891484	sig	2	20.5423	20.5109	20.4217	20.5452	20.6152	20.5592	20.5383	20.5167	20.3407	20.2934	Cytosol
612	sp|O95825|QORL1_HUMAN	CRYZL1	QORL1_HUMAN Quinone oxidoreductase-like protein 1	0.0977081	0.0815382	18.3491	0.179519	n.s.	0.205414	0.0870565	18.4306	0.374071	n.s.	18.4361	0.875394	0.00551834	0.907694	n.s.	0.139623	0.191933	n.s.	0	18.4436	18.3159	18.3654	18.2715	18.4368	18.476	18.4274	18.3824	18.4099	18.4624	NA
613	sp|O95831|AIFM1_HUMAN	AIFM1	AIFM1_HUMAN Apoptosis-inducing factor 1, mitochondrial	0.656798	0.0192994	19.528	0.751728	n.s.	0.232175	0.0615083	19.5473	0.40563	n.s.	19.5895	0.457871	0.0422088	0.559208	n.s.	0.490786	0.548199	n.s.	0	19.4849	19.5797	19.4806	19.5667	19.5559	19.5496	19.4641	19.6194	19.5585	19.6204	Cytosol
614	sp|O95861|BPNT1_HUMAN	BPNT1	BPNT1_HUMAN 3'(2'),5'-bisphosphate nucleotidase 1	0.494232	0.0382844	16.6733	0.609593	n.s.	0.757001	-0.0259811	16.7116	0.852488	n.s.	16.6473	0.0324087	-0.0642655	0.078295	n.s.	0.557517	0.608886	n.s.	0	16.7901	16.6305	16.7191	16.5534	16.7096	16.7376	16.6871	16.7119	16.6679	16.6267	NA
615	sp|O95864|FADS2_HUMAN	FADS2	FADS2_HUMAN Fatty acid desaturase 2	0.123621	-0.0836822	18.9672	0.213042	n.s.	0.00771659	-0.253462	18.8835	0.0599293	n.s.	18.7137	0.0507796	-0.169779	0.105973	n.s.	0.0090115	0.0235978	sig	5	19.02	19.011	18.9013	18.9365	18.8356	18.829	18.8813	18.9882	18.7581	18.6694	NA
616	sp|O95865|DDAH2_HUMAN	DDAH2	DDAH2_HUMAN N(G),N(G)-dimethylarginine dimethylaminohydrolase 2	0.307914	0.132522	17.5774	0.426714	n.s.	0.00421827	0.771913	17.71	0.0490907	up	18.3494	0.00751303	0.639391	0.0306946	up	0.0021812	0.0090127	sig	8	17.8196	17.5725	17.4758	17.4418	17.6554	17.9565	17.6244	17.6036	18.2996	18.3991	Cytosol
617	sp|O95870|ABHGA_HUMAN	ABHD16A	ABHGA_HUMAN Abhydrolase domain-containing protein 16A	0.0718653	0.0503113	16.4735	0.144197	n.s.	0.217574	-0.0475516	16.5238	0.387092	n.s.	16.426	0.0926101	-0.097863	0.164588	n.s.	0.0635184	0.101901	n.s.	0	16.4689	16.4913	16.4795	16.4545	16.4737	16.5018	16.5552	16.5646	16.4755	16.3765	NA
618	sp|O95881|TXD12_HUMAN	TXNDC12	TXD12_HUMAN Thioredoxin domain-containing protein 12	0.00920252	0.168863	16.654	0.0340177	n.s.	0.0453132	0.140561	16.8228	0.15133	n.s.	16.7945	0.590511	-0.0283021	0.67655	n.s.	0.0122185	0.0292652	sig	6	16.6095	16.6172	16.6423	16.7469	16.8069	16.8899	16.7434	16.8512	16.8126	16.7764	ER
619	sp|O95926|SYF2_HUMAN	SYF2	SYF2_HUMAN Pre-mRNA-splicing factor SYF2	0.0531192	-0.125484	15.1907	0.114678	n.s.	0.523448	0.0231465	15.0652	0.680235	n.s.	15.2139	0.108274	0.148631	0.184219	n.s.	0.0537353	0.0891263	n.s.	0	15.2382	15.2075	15.1792	15.1381	15.2073	15.0343	15.0089	15.0106	15.2284	15.1993	Nucleus
620	sp|O95983|MBD3_HUMAN	MBD3	MBD3_HUMAN Methyl-CpG-binding domain protein 3	0.00312365	-0.162428	18.5567	0.0168113	n.s.	0.299933	0.0529039	18.3943	0.476539	n.s.	18.6096	0.012132	0.215332	0.0415761	n.s.	0.0028392	0.0106707	sig	7	18.5058	18.5353	18.598	18.5879	18.4393	18.3789	18.4321	18.3269	18.6587	18.5606	Nucleus
621	sp|O95989|NUDT3_HUMAN	NUDT3	NUDT3_HUMAN Diphosphoinositol polyphosphate phosphohydrolase 1	0.763176	-0.015939	16.1125	0.834919	n.s.	0.414569	0.0724145	16.0965	0.588367	n.s.	16.1849	0.0936712	0.0883535	0.165637	n.s.	0.402932	0.465088	n.s.	0	16.2231	16.1073	16.1307	15.9888	16.0939	16.109	16.1273	16.0559	16.1305	16.2393	Cytosol
622	sp|O95996|APC2_HUMAN	APC2	APC2_HUMAN Adenomatous polyposis coli protein 2	0.0877819	-0.0913688	14.8456	0.166094	n.s.	0.0386512	-0.183933	14.7542	0.138763	n.s.	14.6616	0.331764	-0.0925641	0.436062	n.s.	0.0671557	0.106357	n.s.	0	14.804	14.8728	14.869	14.8364	14.8003	14.7679	14.6323	14.8163	14.7525	14.5708	NA
623	sp|O96000|NDUBA_HUMAN	NDUFB10	NDUBA_HUMAN NADH dehydrogenase [ubiquinone] 1 beta subcomplex subunit 10	0.665083	-0.0204054	16.3104	0.758926	n.s.	0.115264	-0.126854	16.29	0.265253	n.s.	16.1836	0.0829289	-0.106449	0.151019	n.s.	0.12907	0.180589	n.s.	0	16.1992	16.3411	16.3356	16.3658	16.2972	16.3466	16.2279	16.2884	16.1372	16.23	Mitochondria
624	sp|O96001|PPR17_HUMAN	PPP1R17	PPR17_HUMAN Protein phosphatase 1 regulatory subunit 17	0.00596416	0.253124	16.0988	0.0254299	n.s.	0.000644898	0.66085	16.3519	0.0253148	up	16.7596	0.00252811	0.407726	0.0170967	n.s.	9.40875e-05	0.00135863	sig	3	16.142	16.0119	16.0351	16.2061	16.4726	16.3157	16.3153	16.304	16.763	16.7562	NA
625	sp|O96005|CLPT1_HUMAN	CLPTM1	CLPT1_HUMAN Cleft lip and palate transmembrane protein 1	0.0195914	-0.0989123	17.3415	0.0571676	n.s.	0.252284	0.06029	17.2425	0.427767	n.s.	17.4017	0.00877217	0.159202	0.033811	n.s.	0.0100469	0.0254522	sig	7	17.3205	17.4135	17.3426	17.2893	17.2617	17.1935	17.2476	17.2673	17.3664	17.4371	ER
626	sp|O96008|TOM40_HUMAN	TOMM40	TOM40_HUMAN Mitochondrial import receptor subunit TOM40 homolog	0.0441523	-0.111256	17.7839	0.10045	n.s.	0.0390008	-0.165514	17.6726	0.139198	n.s.	17.6184	0.450664	-0.0542579	0.55255	n.s.	0.044546	0.0771984	n.s.	0	17.842	17.7551	17.8117	17.7267	17.6563	17.6286	17.6294	17.7762	17.5562	17.6805	Mitochondria
627	sp|O96013|PAK4_HUMAN	PAK4	PAK4_HUMAN Serine/threonine-protein kinase PAK 4	0.00757245	0.0942581	16.0818	0.0297027	n.s.	0.404814	0.0370587	16.1761	0.581057	n.s.	16.1189	0.261509	-0.0571993	0.361999	n.s.	0.0463878	0.079704	n.s.	0	16.0493	16.0683	16.0938	16.1158	16.2311	16.1616	16.167	16.1446	16.1733	16.0645	Cytosol
628	sp|O96019|ACL6A_HUMAN	ACTL6A	ACL6A_HUMAN Actin-like protein 6A	0.042803	-0.0524251	18.7304	0.0983753	n.s.	0.00336569	0.0984933	18.678	0.0449906	n.s.	18.8289	0.00463778	0.150918	0.0233707	n.s.	0.00108505	0.0057582	sig	7	18.736	18.7239	18.7558	18.706	18.6747	18.7222	18.679	18.6362	18.8265	18.8314	Nucleus
629	sp|O96028|NSD2_HUMAN	WHSC1	NSD2_HUMAN Histone-lysine N-methyltransferase NSD2	0.00105393	-0.189172	17.4994	0.00886134	n.s.	0.522507	0.0303671	17.3103	0.679369	n.s.	17.5298	0.000565671	0.219539	0.00971076	n.s.	0.000507088	0.00357783	sig	4	17.4154	17.544	17.5247	17.5137	17.3342	17.2958	17.334	17.2771	17.5381	17.5215	NA
630	sp|P00167|CYB5_HUMAN	CYB5A	CYB5_HUMAN Cytochrome b5	0.0151378	0.396848	15.6058	0.0481181	n.s.	0.812274	-0.0479358	16.0026	0.891195	n.s.	15.5578	0.00305701	-0.444784	0.0186666	n.s.	0.0180049	0.0385174	sig	1	15.4579	15.4067	15.6307	15.9278	16.0258	15.9989	15.9798	16.0058	15.6689	15.4468	NA
631	sp|P00338-3|LDHA_HUMAN	LDHA	LDHA_HUMAN Isoform 3 of L-lactate dehydrogenase A chain	0.00278773	0.17551	19.7528	0.0156835	n.s.	0.17227	-0.103858	19.9283	0.336486	n.s.	19.649	0.000995822	-0.279368	0.0116982	n.s.	0.00126854	0.00636329	sig	1	19.8432	19.7653	19.7315	19.6712	19.9194	19.9273	19.9305	19.9361	19.5967	19.7012	Cytosol
632	sp|P00367|DHE3_HUMAN	GLUD1	DHE3_HUMAN Glutamate dehydrogenase 1, mitochondrial	0.0949017	0.0433749	18.8847	0.175733	n.s.	0.0577597	0.079977	18.9281	0.173877	n.s.	18.9647	0.289879	0.0366022	0.39356	n.s.	0.0644013	0.102851	n.s.	0	18.8954	18.9185	18.8809	18.844	18.92	18.9607	18.9422	18.8893	18.9961	18.9332	Mitochondria
633	sp|P00374|DYR_HUMAN	DHFR	DYR_HUMAN Dihydrofolate reductase	0.217391	-0.113984	16.4618	0.328109	n.s.	0.00137347	0.568957	16.3479	0.0333	n.s.	17.0308	0.00251701	0.682941	0.0170967	up	0.000466449	0.00340273	sig	8	16.5797	16.3756	16.3929	16.4991	16.4535	16.3725	16.4139	16.1516	17.0346	17.027	Cytosol
634	sp|P00387-3|NB5R3_HUMAN	CYB5R3	NB5R3_HUMAN Isoform 3 of NADH-cytochrome b5 reductase 3	0.0233601	0.119509	18.8279	0.0645109	n.s.	0.002797	-0.130742	18.9474	0.042096	n.s.	18.6971	0.0149263	-0.250251	0.0473579	n.s.	0.00302837	0.0111695	sig	2	18.8353	18.839	18.8268	18.8104	18.932	18.8659	18.9378	19.0538	18.6685	18.7257	NA
635	sp|P00390|GSHR_HUMAN	GSR	GSHR_HUMAN Glutathione reductase, mitochondrial	0.0360916	0.0647197	17.7823	0.0872746	n.s.	0.0552567	-0.0632375	17.847	0.169751	n.s.	17.719	0.0160933	-0.127957	0.0498418	n.s.	0.00786369	0.0215717	sig	2	17.8168	17.7764	17.7852	17.7507	17.8963	17.8572	17.8315	17.803	17.7382	17.6999	Cytosol
636	sp|P00403|COX2_HUMAN	MT-CO2	COX2_HUMAN Cytochrome c oxidase subunit 2	0.00478866	-0.29873	19.0434	0.0220734	n.s.	0.375691	-0.0668363	18.7447	0.555399	n.s.	18.9766	0.0663193	0.231894	0.127981	n.s.	0.00778887	0.0214497	sig	4	19.0396	19.136	19.0484	18.9497	18.6307	18.686	18.7691	18.893	18.919	19.0342	Mitochondria
637	sp|P00441|SODC_HUMAN	SOD1	SODC_HUMAN Superoxide dismutase [Cu-Zn]	0.00860037	0.412635	15.9807	0.0324713	n.s.	0.00188924	1.16702	16.3933	0.0372279	up	17.1477	0.000567711	0.754383	0.00971076	up	0.00013095	0.0016439	sig	3	16.2089	15.7776	15.8477	16.0886	16.3168	16.4718	16.3465	16.4381	17.0631	17.2323	Cytosol
638	sp|P00491|PNPH_HUMAN	PNP	PNPH_HUMAN Purine nucleoside phosphorylase	0.805184	0.0119604	17.4541	0.865748	n.s.	0.85458	-0.00946326	17.466	0.916468	n.s.	17.4446	0.690807	-0.0214236	0.761474	n.s.	0.914627	0.925858	n.s.	0	17.5365	17.4742	17.4068	17.3989	17.4538	17.3767	17.5119	17.5218	17.4481	17.4412	Cytosol
639	sp|P00492|HPRT_HUMAN	HPRT1	HPRT_HUMAN Hypoxanthine-guanine phosphoribosyltransferase	0.608125	0.0509493	19.0337	0.711566	n.s.	0.101364	-0.273731	19.0847	0.245517	n.s.	18.76	0.0696225	-0.32468	0.132801	n.s.	0.0839335	0.127784	n.s.	0	19.0968	19.0109	19.1652	18.8619	18.9752	18.9636	19.1683	19.2315	18.6228	18.8972	Cytosol
640	sp|P00505|AATM_HUMAN	GOT2	AATM_HUMAN Aspartate aminotransferase, mitochondrial	0.106459	-0.0587283	19.9367	0.191353	n.s.	0.0382542	-0.117032	19.8779	0.137804	n.s.	19.8196	0.239246	-0.0583035	0.338089	n.s.	0.05181	0.0868946	n.s.	0	19.8979	19.9597	19.9072	19.9818	19.9114	19.8348	19.8408	19.9248	19.858	19.7813	NA
641	sp|P00519-2|ABL1_HUMAN	ABL1	ABL1_HUMAN Isoform IB of Tyrosine-protein kinase ABL1	0.836847	-0.0121574	15.7713	0.885926	n.s.	0.784081	-0.0223832	15.7591	0.873241	n.s.	15.7489	0.829451	-0.0102257	0.870995	n.s.	0.93941	0.947649	n.s.	0	15.8141	15.8757	15.7519	15.6434	15.8276	15.7436	15.7685	15.6968	15.7201	15.7777	Cytosol
642	sp|P00533|EGFR_HUMAN	EGFR	EGFR_HUMAN Epidermal growth factor receptor	0.00443348	0.18103	13.363	0.020864	n.s.	0.445654	-0.044228	13.5441	0.618228	n.s.	13.3188	0.00252076	-0.225258	0.0170967	n.s.	0.00232156	0.00933848	sig	1	13.412	13.4316	13.2908	13.3178	13.4931	13.5494	13.535	13.5988	13.33	13.3076	NA
643	sp|P00558|PGK1_HUMAN	PGK¬†1.00	PGK1_HUMAN Phosphoglycerate kinase 1	0.0419686	0.0603448	19.9522	0.0970439	n.s.	0.144523	0.0571075	20.0125	0.301607	n.s.	20.0093	0.861442	-0.00323725	0.895668	n.s.	0.0584888	0.0955369	n.s.	0	19.9992	19.9311	19.9719	19.9065	19.9854	20.0059	20.0226	20.0362	20.0001	20.0185	NA
644	sp|P00568|KAD1_HUMAN	AK1	KAD1_HUMAN Adenylate kinase isoenzyme 1	0.0938985	0.0654286	18.129	0.174371	n.s.	0.787405	-0.0115108	18.1944	0.874653	n.s.	18.1175	0.135184	-0.0769394	0.217579	n.s.	0.136725	0.188894	n.s.	0	18.1464	18.0792	18.1833	18.107	18.1882	18.2426	18.2153	18.1314	18.1512	18.0837	Cytosol
645	sp|P00813|ADA_HUMAN	ADA	ADA_HUMAN Adenosine deaminase	0.0202113	0.147152	14.3837	0.0582888	n.s.	0.0292091	0.165987	14.5309	0.120501	n.s.	14.5497	0.743094	0.0188346	0.802301	n.s.	0.0197395	0.0413869	sig	9	14.4033	14.4232	14.4194	14.2889	14.4796	14.6261	14.5372	14.4807	14.5264	14.573	Cytosol
646	sp|P00846|ATP6_HUMAN	MT-ATP6	ATP6_HUMAN ATP synthase subunit a	0.61998	0.0483978	15.5065	0.720324	n.s.	0.141755	-0.159535	15.5549	0.298731	n.s.	15.347	0.13002	-0.207932	0.211331	n.s.	0.208029	0.267319	n.s.	0	15.6527	15.4182	15.4102	15.5449	15.3699	15.6155	15.524	15.7103	15.3666	15.3274	Mitochondria
647	sp|P00966|ASSY_HUMAN	ASS1	ASSY_HUMAN Argininosuccinate synthase	0.86048	0.00576746	16.6041	0.902063	n.s.	0.0128703	0.192074	16.6099	0.078298	n.s.	16.7962	0.00021257	0.186307	0.00672884	n.s.	0.00208869	0.00881457	sig	8	16.6848	16.583	16.6061	16.5426	16.6115	16.6287	16.6163	16.5831	16.7983	16.7942	Cytosol
648	sp|P01111|RASN_HUMAN	NRAS	RASN_HUMAN GTPase NRas	0.000263671	-0.125981	17.3208	0.00403751	n.s.	0.00145236	-0.18726	17.1948	0.0342066	n.s.	17.1335	0.0265613	-0.0612794	0.069509	n.s.	7.57464e-05	0.00123427	sig	5	17.3395	17.3282	17.3356	17.2797	17.2049	17.1962	17.1692	17.2088	17.1141	17.1529	Cytosol
649	sp|P01130|LDLR_HUMAN	LDLR	LDLR_HUMAN Low-density lipoprotein receptor	0.693329	0.0112601	16.1051	0.780429	n.s.	0.758674	-0.00899738	16.1164	0.853595	n.s.	16.0961	0.635377	-0.0202574	0.714059	n.s.	0.825822	0.84829	n.s.	0	16.0871	16.1367	16.0777	16.119	16.0715	16.1345	16.0856	16.174	16.1255	16.0668	NA
650	sp|P01137|TGFB1_HUMAN	TGFB1	TGFB1_HUMAN Transforming growth factor beta-1	0.00506883	0.232829	16.4017	0.022958	n.s.	0.482179	0.0489157	16.6345	0.650002	n.s.	16.4506	0.0386433	-0.183913	0.0875397	n.s.	0.00751798	0.0209133	sig	1	16.2973	16.3865	16.4531	16.4698	16.7054	16.5367	16.6183	16.6775	16.4125	16.4886	ER
651	sp|P02545|LMNA_HUMAN	LMNA	LMNA_HUMAN Prelamin-A/C	0.319375	-0.102003	17.1968	0.438281	n.s.	0.0592762	0.175694	17.0948	0.175557	n.s.	17.3725	0.119568	0.277697	0.197985	n.s.	0.110853	0.159709	n.s.	0	17.2728	17.1294	17.2236	17.1615	16.8374	17.136	17.1688	17.2372	17.4495	17.2956	Nucleus
652	sp|P02786|TFR1_HUMAN	TFRC	TFR1_HUMAN Transferrin receptor protein 1	8.93267e-05	0.25675	19.6184	0.00235005	n.s.	0.957066	-0.00222483	19.8751	0.973775	n.s.	19.6161	0.00122371	-0.258975	0.0127421	n.s.	7.52838e-05	0.00123296	sig	1	19.648	19.5525	19.6428	19.6302	19.8606	19.8451	19.9215	19.8732	19.6485	19.5838	NA
653	sp|P02787|TRFE_HUMAN	TF	TRFE_HUMAN Serotransferrin	0.000163151	0.281852	18.2139	0.00331763	n.s.	0.00118627	0.283913	18.4957	0.0318988	n.s.	18.4978	0.972456	0.00206125	0.981528	n.s.	0.000200708	0.00208817	sig	3	18.184	18.2414	18.2144	18.2157	18.58	18.4847	18.4924	18.4259	18.4494	18.5462	NA
654	sp|P02794|FRIH_HUMAN	FTH1	FRIH_HUMAN Ferritin heavy chain	0.158209	-0.0514949	17.6811	0.257317	n.s.	0.0831033	-0.127488	17.6296	0.216902	n.s.	17.5536	0.10462	-0.0759935	0.179173	n.s.	0.0608836	0.0985373	n.s.	0	17.6044	17.7474	17.7017	17.671	17.6228	17.6093	17.6607	17.6257	17.6066	17.5007	NA
655	sp|P03886|NU1M_HUMAN	MT-ND1	NU1M_HUMAN NADH-ubiquinone oxidoreductase chain 1	0.763889	0.0371121	14.4269	0.83533	n.s.	0.370547	-0.128678	14.464	0.550324	n.s.	14.2982	0.256428	-0.16579	0.356923	n.s.	0.496352	0.553417	n.s.	0	14.602	14.3716	14.2181	14.5157	14.2881	14.3637	14.6402	14.5639	14.3276	14.2688	Mitochondria
656	sp|P03905|NU4M_HUMAN	MT-ND4	NU4M_HUMAN NADH-ubiquinone oxidoreductase chain 4	0.149849	-0.2286	16.2128	0.246691	n.s.	0.0937447	-0.322839	15.9842	0.233347	n.s.	15.89	0.556441	-0.094239	0.646198	n.s.	0.139716	0.192008	n.s.	0	16.456	16.2605	15.9911	16.1435	15.8705	15.7965	16.0321	16.2377	15.8729	15.907	Mitochondria
657	sp|P04035-3|HMDH_HUMAN	HMGCR	HMDH_HUMAN Isoform 3 of 3-hydroxy-3-methylglutaryl-coenzyme A reductase	0.00209445	0.180006	16.9362	0.0131967	n.s.	0.0304055	0.149298	17.1162	0.122506	n.s.	17.0855	0.301757	-0.0307074	0.406341	n.s.	0.00210061	0.00883472	sig	9	16.8962	17.0253	16.8999	16.9232	17.0927	17.1213	17.0877	17.163	17.0869	17.084	NA
658	sp|P04040|CATA_HUMAN	CAT	CATA_HUMAN Catalase	0.985291	-0.00161619	16.104	0.991102	n.s.	0.0103892	0.491962	16.1024	0.0705554	n.s.	16.596	0.0023656	0.493579	0.0166427	n.s.	0.00265175	0.0102385	sig	8	16.1479	16.2807	15.9597	16.0278	16.0709	16.223	16.0049	16.1109	16.6313	16.5607	Peroxisome
659	sp|P04066|FUCO_HUMAN	FUCA1	FUCO_HUMAN Tissue alpha-L-fucosidase	0.00705525	-0.178048	19.0084	0.0283292	n.s.	0.000151137	0.284653	18.8304	0.0170325	n.s.	19.2931	0.00238255	0.462701	0.0166427	n.s.	0.000148301	0.00173482	sig	8	18.9928	19.0272	19.0159	18.9979	18.8654	18.7007	18.8635	18.8919	19.2662	19.32	Lysosome
660	sp|P04075-2|ALDOA_HUMAN	ALDOA	ALDOA_HUMAN Isoform 2 of Fructose-bisphosphate aldolase A	0.00545025	0.143818	21.4509	0.024045	n.s.	0.0783577	-0.118597	21.5947	0.208364	n.s.	21.3323	0.000167922	-0.262415	0.00644488	n.s.	0.00076336	0.00458201	sig	2	21.4507	21.3772	21.4402	21.5355	21.602	21.5803	21.6187	21.5779	21.3531	21.3116	Cytosol
661	sp|P04080|CYTB_HUMAN	CSTB	CYTB_HUMAN Cystatin-B	0.147436	0.0776419	16.8637	0.24356	n.s.	0.361042	0.0697938	16.9413	0.541618	n.s.	16.9334	0.928673	-0.00784809	0.947446	n.s.	0.385441	0.447825	n.s.	0	16.7923	16.9031	16.8858	16.8734	17.0042	17.0157	16.876	16.8693	17.0263	16.8406	Cytosol
662	sp|P04083|ANXA1_HUMAN	ANXA1	ANXA1_HUMAN Annexin A1	0.000852821	-0.602084	17.2912	0.0079138	down	0.000297197	1.19227	16.6891	0.020757	up	18.4835	7.33142e-05	1.79435	0.00520664	up	2.89721e-06	0.000270369	sig	7	17.4283	17.3798	17.1433	17.2134	16.7911	16.4785	16.7468	16.7401	18.4873	18.4797	Cytosol
663	sp|P04179|SODM_HUMAN	SOD2	SODM_HUMAN Superoxide dismutase [Mn], mitochondrial	0.00486204	-0.135064	19.1612	0.0223284	n.s.	0.00522971	0.226185	19.0261	0.0527732	n.s.	19.3874	0.00360319	0.361248	0.0205552	n.s.	0.000324445	0.00272518	sig	7	19.1351	19.168	19.1649	19.1768	19.1107	19.0242	18.9799	18.9897	19.3244	19.4504	Mitochondria
664	sp|P04181|OAT_HUMAN	OAT	OAT_HUMAN Ornithine aminotransferase, mitochondrial	0.0209708	-0.128896	18.8032	0.0599547	n.s.	0.310967	0.0477132	18.6743	0.486261	n.s.	18.8509	0.0200459	0.176609	0.0573436	n.s.	0.0116723	0.0283273	sig	7	18.7555	18.8706	18.7624	18.8243	18.6376	18.7679	18.6426	18.6491	18.8433	18.8585	Mitochondria
665	sp|P04350|TBB4A_HUMAN	TUBB4A	TBB4A_HUMAN Tubulin beta-4A chain	0.066212	-0.0993488	16.9289	0.135886	n.s.	0.000523141	-0.426298	16.8295	0.0241818	n.s.	16.5026	0.00328132	-0.326949	0.0193543	n.s.	0.000198911	0.00208676	sig	5	16.9477	16.9811	16.9361	16.8508	16.8158	16.9048	16.7414	16.8562	16.51	16.4952	NA
666	sp|P04406|G3P_HUMAN	GAPDH	G3P_HUMAN Glyceraldehyde-3-phosphate dehydrogenase	0.286137	0.0483154	23.4899	0.405396	n.s.	0.690029	0.0175711	23.5382	0.802464	n.s.	23.5074	0.580311	-0.0307443	0.667492	n.s.	0.500608	0.557659	n.s.	0	23.5514	23.4465	23.5115	23.4501	23.4574	23.6117	23.5615	23.5221	23.4826	23.5323	Cytosol
667	sp|P04424|ARLY_HUMAN	ASL	ARLY_HUMAN Argininosuccinate lyase	0.0364102	0.0828266	17.7552	0.0878034	n.s.	0.0903485	0.0745675	17.838	0.228332	n.s.	17.8298	0.812051	-0.0082591	0.85839	n.s.	0.0509332	0.0855589	n.s.	0	17.7879	17.6963	17.7457	17.7909	17.823	17.784	17.8706	17.8746	17.8226	17.8369	NA
668	sp|P04629|NTRK1_HUMAN	NTRK1	NTRK1_HUMAN High affinity nerve growth factor receptor	0.0264703	-0.28011	14.0847	0.0702624	n.s.	0.03957	-0.303965	13.8046	0.140095	n.s.	13.7808	0.843439	-0.0238551	0.881995	n.s.	0.0302487	0.0576978	n.s.	0	14.1504	14.2301	13.9929	13.9656	13.6234	13.9349	13.7563	13.9039	13.8372	13.7244	NA
669	sp|P04632|CPNS1_HUMAN	CAPNS1	CPNS1_HUMAN Calpain small subunit 1	0.0539453	0.107836	17.2826	0.11636	n.s.	0.210302	-0.0817297	17.3904	0.379342	n.s.	17.2008	0.0090838	-0.189565	0.034667	n.s.	0.0180031	0.0385174	sig	2	17.3103	17.294	17.3475	17.1785	17.33	17.3663	17.4146	17.4508	17.1941	17.2076	Cytosol
670	sp|P04792|HSPB1_HUMAN	HSPB1	HSPB1_HUMAN Heat shock protein beta-1	0.000631334	0.397076	17.6588	0.00654629	n.s.	0.410322	0.087791	18.0559	0.585532	n.s.	17.7466	0.00597496	-0.309285	0.0270624	n.s.	0.00109682	0.00580608	sig	1	17.5321	17.6109	17.7917	17.7007	18.0033	18.1183	18.0636	18.0385	17.6726	17.8206	Cytosol
671	sp|P04818|TYSY_HUMAN	TYMS	TYSY_HUMAN Thymidylate synthase	0.0372717	-0.204159	15.1396	0.0892284	n.s.	0.0803486	0.166191	14.9355	0.211723	n.s.	15.3058	0.0151159	0.37035	0.047775	n.s.	0.00930819	0.0241165	sig	7	15.172	15.1154	15.0235	15.2477	14.9889	14.8027	15.0751	14.8751	15.3192	15.2925	Cytosol
672	sp|P04843|RPN1_HUMAN	RPN1	RPN1_HUMAN Dolichyl-diphosphooligosaccharide--protein glycosyltransferase subunit 1	0.909086	-0.00636953	20.1525	0.936578	n.s.	0.668146	0.0425604	20.1462	0.787562	n.s.	20.1951	0.481454	0.0489299	0.579677	n.s.	0.794298	0.821367	n.s.	0	20.0414	20.1841	20.1128	20.2719	20.1669	20.1673	20.0841	20.1665	20.2848	20.1054	ER
673	sp|P04844-2|RPN2_HUMAN	RPN2	RPN2_HUMAN Isoform 2 of Dolichyl-diphosphooligosaccharide--protein glycosyltransferase subunit 2	0.692357	-0.0214869	19.1174	0.77969	n.s.	0.977724	0.00207821	19.096	0.984109	n.s.	19.1195	0.527876	0.0235651	0.621323	n.s.	0.881113	0.897813	n.s.	0	19.1647	19.1774	19.1489	18.9789	19.0461	19.1511	19.0762	19.1104	19.1126	19.1265	ER
674	sp|P04899|GNAI2_HUMAN	GNAI2	GNAI2_HUMAN Guanine nucleotide-binding protein G(i) subunit alpha-2	0.0719008	-0.111736	19.702	0.14421	n.s.	0.0122396	-0.317814	19.5903	0.0756738	n.s.	19.3842	0.00100757	-0.206077	0.0116982	n.s.	0.00297756	0.011015	sig	2	19.7661	19.769	19.7118	19.5613	19.5517	19.6182	19.5775	19.6137	19.3908	19.3777	Cytosol
675	sp|P04920|B3A2_HUMAN	SLC4A2	B3A2_HUMAN Anion exchange protein 2	0.93148	0.00464607	14.3505	0.952865	n.s.	0.159793	0.184032	14.3551	0.322192	n.s.	14.5345	0.174529	0.179386	0.263982	n.s.	0.163629	0.218969	n.s.	0	14.336	14.2726	14.3498	14.4435	14.4286	14.3616	14.381	14.2494	14.6859	14.3831	NA
676	sp|P05023|AT1A1_HUMAN	ATP1A1	AT1A1_HUMAN Sodium/potassium-transporting ATPase subunit alpha-1	0.00129869	-0.112802	19.4304	0.0101796	n.s.	0.00155281	0.151404	19.3176	0.0351875	n.s.	19.5818	0.000471698	0.264207	0.00911335	n.s.	3.06692e-05	0.000758449	sig	7	19.4032	19.4575	19.4416	19.4195	19.365	19.3021	19.2971	19.3064	19.5953	19.5684	Plasma.Membrane
677	sp|P05026|AT1B1_HUMAN	ATP1B1	AT1B1_HUMAN Sodium/potassium-transporting ATPase subunit beta-1	0.236528	-0.0380696	19.8434	0.349006	n.s.	0.872918	0.0039145	19.8053	0.927614	n.s.	19.8473	0.320487	0.0419841	0.425196	n.s.	0.331775	0.393987	n.s.	0	19.8674	19.8575	19.7991	19.8495	19.841	19.8535	19.7724	19.7543	19.8429	19.8517	Plasma.Membrane
678	sp|P05060|SCG1_HUMAN	CHGB	SCG1_HUMAN Secretogranin-1	0.0190364	-0.256746	16.2098	0.0560996	n.s.	0.0605674	-0.192881	15.953	0.177444	n.s.	16.0169	0.550026	0.0638643	0.640101	n.s.	0.029235	0.0562851	n.s.	0	16.1323	16.3308	16.1304	16.2456	15.8834	16.1343	15.9518	15.8426	16.0423	15.9915	NA
679	sp|P05067-4|A4_HUMAN	APP	A4_HUMAN Isoform APP695 of Amyloid beta A4 protein	0.0325817	-0.114301	15.2448	0.0812244	n.s.	0.271562	-0.0582413	15.1305	0.447269	n.s.	15.1866	0.251551	0.0560593	0.351361	n.s.	0.056265	0.0923927	n.s.	0	15.1635	15.2329	15.2957	15.2873	15.1437	15.2021	15.0729	15.1034	15.1867	15.1865	Cytosol
680	sp|P05067|A4_HUMAN	APP	A4_HUMAN Amyloid beta A4 protein	0.991045	0.000373388	18.5682	0.994713	n.s.	0.0254173	0.164334	18.5685	0.113038	n.s.	18.7325	0.0143646	0.16396	0.0462247	n.s.	0.0107319	0.0266867	sig	8	18.6098	18.574	18.4944	18.5944	18.5287	18.6159	18.5803	18.5492	18.7773	18.6876	Cytosol
681	sp|P05091|ALDH2_HUMAN	ALDH2	ALDH2_HUMAN Aldehyde dehydrogenase, mitochondrial	0.14195	-0.0774323	21.0622	0.236791	n.s.	0.220901	0.0566598	20.9848	0.390885	n.s.	21.1189	0.113782	0.134092	0.191063	n.s.	0.0995484	0.146712	n.s.	0	21.117	21.0599	21.02	21.052	20.9361	21.0852	20.9019	21.016	21.1593	21.0785	Mitochondria
682	sp|P05114|HMGN1_HUMAN	HMGN1	HMGN1_HUMAN Non-histone chromosomal protein HMG-14	0.183188	-0.0884527	17.9646	0.287241	n.s.	0.169702	0.118212	17.8761	0.334492	n.s.	18.0828	0.0175885	0.206665	0.0524367	n.s.	0.0472226	0.0808457	n.s.	0	17.8391	18.0016	18.0614	17.9562	17.896	17.9297	17.9064	17.7725	18.0766	18.089	Cytosol
683	sp|P05141|ADT2_HUMAN	SLC25A5	ADT2_HUMAN ADP/ATP translocase 2	0.911674	0.00462458	17.4143	0.938817	n.s.	0.0349362	0.159726	17.419	0.13186	n.s.	17.5741	0.0531252	0.155101	0.1093	n.s.	0.0364582	0.0662949	n.s.	0	17.3838	17.465	17.359	17.4497	17.3988	17.3695	17.3987	17.5089	17.5193	17.6289	Mitochondria
684	sp|P05165|PCCA_HUMAN	PCCA	PCCA_HUMAN Propionyl-CoA carboxylase alpha chain, mitochondrial	0.058658	-0.0536304	18.6125	0.124143	n.s.	0.0224626	-0.0579389	18.5589	0.106316	n.s.	18.5546	0.904207	-0.00430844	0.929773	n.s.	0.0794755	0.122304	n.s.	0	18.5924	18.6087	18.633	18.6161	18.5777	18.565	18.4975	18.5956	18.5385	18.5707	Mitochondria
685	sp|P05166-2|PCCB_HUMAN	PCCB	PCCB_HUMAN Isoform 2 of Propionyl-CoA carboxylase beta chain, mitochondrial	0.471932	-0.0376407	18.7889	0.589141	n.s.	0.0454345	-0.167321	18.7513	0.151607	n.s.	18.6216	0.0889241	-0.12968	0.159586	n.s.	0.0659569	0.104895	n.s.	0	18.7863	18.7648	18.7199	18.8847	18.6991	18.7476	18.7084	18.8501	18.664	18.5793	Mitochondria
686	sp|P05198|IF2A_HUMAN	EIF2S1	IF2A_HUMAN Eukaryotic translation initiation factor 2 subunit 1	0.198947	0.0583175	17.3125	0.306254	n.s.	0.217651	0.0674712	17.3708	0.387092	n.s.	17.38	0.838535	0.00915367	0.878871	n.s.	0.270459	0.331686	n.s.	0	17.3193	17.3316	17.3703	17.2289	17.3574	17.4445	17.3675	17.3141	17.3976	17.3624	Cytosol
687	sp|P05204|HMGN2_HUMAN	HMGN2	HMGN2_HUMAN Non-histone chromosomal protein HMG-17	0.0344582	-0.210738	19.4738	0.0844549	n.s.	0.619202	-0.0486684	19.2631	0.7534	n.s.	19.4252	0.0900249	0.16207	0.16121	n.s.	0.053602	0.0889351	n.s.	0	19.2988	19.5343	19.5683	19.494	19.3525	19.2722	19.3013	19.1264	19.4197	19.4307	Cytosol
688	sp|P05386|RLA1_HUMAN	RPLP1	RLA1_HUMAN 60S acidic ribosomal protein P1	0.0833269	0.252675	20.2031	0.160177	n.s.	0.716585	0.0719144	20.4557	0.823002	n.s.	20.275	0.0504481	-0.180761	0.105443	n.s.	0.158441	0.212774	n.s.	0	20.0474	20.0221	20.2059	20.5369	20.373	20.4713	20.4998	20.4789	20.3562	20.1938	NA
689	sp|P05387|RLA2_HUMAN	RPLP2	RLA2_HUMAN 60S acidic ribosomal protein P2	0.239434	0.0651747	18.9782	0.352348	n.s.	0.183767	-0.0847374	19.0434	0.349447	n.s.	18.8934	0.0600035	-0.149912	0.118663	n.s.	0.0920484	0.138252	n.s.	0	18.9061	18.9512	18.9911	19.0644	19.0914	19.0124	19.1153	18.9543	18.9194	18.8675	NA
690	sp|P05388|RLA0_HUMAN	RPLP0	RLA0_HUMAN 60S acidic ribosomal protein P0	0.294091	0.0223793	19.9941	0.412879	n.s.	0.0292116	-0.082047	20.0165	0.120501	n.s.	19.912	0.00863955	-0.104426	0.0335147	n.s.	0.00860823	0.0229312	sig	2	20.0042	19.9726	20.0314	19.968	19.9883	20.0051	20.0465	20.026	19.8946	19.9295	Cytosol
691	sp|P05413|FABPH_HUMAN	FABP3	FABPH_HUMAN Fatty acid-binding protein, heart	1.78155e-06	0.561708	18.4857	0.000284244	n.s.	0.0211174	-0.277278	19.0474	0.103753	n.s.	18.2084	0.000228351	-0.838986	0.00672884	down	3.71717e-06	0.000282848	sig	1	18.5526	18.468	18.4999	18.4224	19.0529	19.0361	19.0166	19.084	18.3114	18.1055	Cytosol
692	sp|P05423|RPC4_HUMAN	POLR3D	RPC4_HUMAN DNA-directed RNA polymerase III subunit RPC4	0.289109	-0.118868	14.5247	0.408669	n.s.	0.931213	0.0137263	14.4058	0.961394	n.s.	14.5384	0.469083	0.132594	0.570185	n.s.	0.546913	0.599653	n.s.	0	14.708	14.5042	14.416	14.4705	14.4615	14.1907	14.5708	14.4003	14.7259	14.351	Nucleus
693	sp|P05455|LA_HUMAN	SSB	LA_HUMAN Lupus La protein	0.0179719	-0.0950023	18.9101	0.0538396	n.s.	0.121048	0.0641404	18.8151	0.271878	n.s.	18.9742	0.00805754	0.159143	0.0321133	n.s.	0.00517955	0.0161319	sig	7	18.9216	18.8557	18.9066	18.9562	18.8687	18.7704	18.8219	18.7993	18.9894	18.959	Nucleus
694	sp|P05556|ITB1_HUMAN	ITGB1	ITB1_HUMAN Integrin beta-1	0.671903	0.00428491	18.6565	0.765017	n.s.	0.0379829	0.0992524	18.6608	0.137327	n.s.	18.7558	0.0374696	0.0949675	0.0860375	n.s.	0.0118946	0.0287401	sig	8	18.6411	18.645	18.6765	18.6636	18.6554	18.6596	18.6751	18.6531	18.8049	18.7067	ER
695	sp|P05771-2|KPCB_HUMAN	PRKCB	KPCB_HUMAN Isoform Beta-II of Protein kinase C beta type	0.0496221	-0.145367	14.491	0.109177	n.s.	0.0480274	-0.222621	14.3457	0.156364	n.s.	14.2684	0.265329	-0.0772541	0.366671	n.s.	0.0327642	0.0612074	n.s.	0	14.4611	14.635	14.4419	14.4261	14.3807	14.301	14.2775	14.4235	14.218	14.3189	NA
696	sp|P05937|CALB1_HUMAN	CALB1	CALB1_HUMAN Calbindin	0.050149	0.163906	15.9333	0.109946	n.s.	0.517562	0.0649251	16.0972	0.676854	n.s.	15.9982	0.266597	-0.0989813	0.367549	n.s.	0.119887	0.170196	n.s.	0	15.9027	15.7967	16.0227	16.0111	16.0977	16.0137	16.209	16.0684	16.0727	15.9237	NA
697	sp|P06132|DCUP_HUMAN	UROD	DCUP_HUMAN Uroporphyrinogen decarboxylase	0.581496	0.0342476	17.3829	0.688387	n.s.	0.136295	0.108987	17.4172	0.292536	n.s.	17.4919	0.334896	0.0747395	0.439532	n.s.	0.328423	0.390851	n.s.	0	17.34	17.417	17.4724	17.3024	17.3796	17.4556	17.314	17.5195	17.4717	17.5122	Cytosol
698	sp|P06213|INSR_HUMAN	INSR	INSR_HUMAN Insulin receptor	0.0194863	-0.279743	13.1261	0.0569955	n.s.	0.143704	-0.2331	12.8463	0.300915	n.s.	12.893	0.679279	0.0466428	0.750871	n.s.	0.045498	0.0785457	n.s.	0	13.318	13.1057	12.9708	13.1099	12.8395	12.8541	12.7192	12.9726	13.0078	12.7782	NA
699	sp|P06241|FYN_HUMAN	FYN	FYN_HUMAN Tyrosine-protein kinase Fyn	0.0908258	-0.0817386	16.928	0.169972	n.s.	0.0115257	-0.210656	16.8462	0.0739703	n.s.	16.7173	0.0360556	-0.128918	0.083725	n.s.	0.00858361	0.0229224	sig	5	17.0127	16.934	16.8787	16.8865	16.8689	16.7676	16.8835	16.8649	16.6978	16.7369	Cytosol
700	sp|P06280|AGAL_HUMAN	GLA	AGAL_HUMAN Alpha-galactosidase A	0.00599111	-0.434721	16.0012	0.0255009	n.s.	0.893769	-0.0203152	15.5665	0.93935	n.s.	15.9809	0.00353729	0.414406	0.0202728	n.s.	0.00592857	0.0176324	sig	7	15.9476	16.1792	16.1204	15.7577	15.4721	15.6693	15.6067	15.518	15.9616	16.0002	Lysosome
701	sp|P06396-2|GELS_HUMAN	GSN	GELS_HUMAN Isoform 2 of Gelsolin	0.000453983	0.189689	18.797	0.0054368	n.s.	0.274547	0.0341621	18.9867	0.450683	n.s.	18.8312	0.00872328	-0.155527	0.0337337	n.s.	0.000394052	0.00305962	sig	1	18.8077	18.7881	18.8378	18.7546	19.0363	19.0017	18.9721	18.9368	18.8421	18.8203	Cytosol
702	sp|P06400|RB_HUMAN	RB1	RB_HUMAN Retinoblastoma-associated protein	0.0261558	-0.0949166	16.9567	0.0697018	n.s.	0.00500821	0.154865	16.8618	0.0517357	n.s.	17.1116	0.00729886	0.249781	0.0301337	n.s.	0.00134536	0.00660806	sig	8	16.9366	16.9742	16.981	16.9352	16.8656	16.8	16.8394	16.9422	17.0775	17.1457	Nucleus
703	sp|P06454|PTMA_HUMAN	PTMA	PTMA_HUMAN Prothymosin alpha	0.126068	-0.125563	20.1878	0.21658	n.s.	0.000880522	-0.908753	20.0623	0.0298292	down	19.2791	0.000374775	-0.78319	0.00820194	down	4.40983e-05	0.000893894	sig	2	20.0717	20.3235	20.2569	20.0992	20.0425	20.1557	20.0681	19.9828	19.3535	19.2046	Nucleus
704	sp|P06493|CDK1_HUMAN	CDK1	CDK1_HUMAN Cyclin-dependent kinase 1	0.271368	-0.0431668	18.6296	0.38983	n.s.	0.00553568	0.224293	18.5864	0.0527959	n.s.	18.8539	0.00535806	0.26746	0.0252872	n.s.	0.00147799	0.00704253	sig	8	18.648	18.5946	18.5924	18.6833	18.5669	18.522	18.6546	18.6021	18.8136	18.8941	Cytosol
705	sp|P06576|ATPB_HUMAN	ATP5B	ATPB_HUMAN ATP synthase subunit beta, mitochondrial	0.974481	-0.00113306	19.5264	0.984031	n.s.	0.537489	-0.0310461	19.5252	0.690626	n.s.	19.4953	0.389864	-0.0299131	0.495571	n.s.	0.720472	0.758343	n.s.	0	19.4926	19.4987	19.5013	19.6129	19.526	19.5088	19.4916	19.5745	19.5209	19.4697	NA
706	sp|P06730-2|IF4E_HUMAN	EIF4E	IF4E_HUMAN Isoform 2 of Eukaryotic translation initiation factor 4E	0.838535	0.00941916	16.5486	0.887143	n.s.	0.505296	0.0466537	16.558	0.667341	n.s.	16.5952	0.181993	0.0372345	0.272521	n.s.	0.663237	0.706216	n.s.	0	16.5534	16.5843	16.4306	16.6259	16.5264	16.5601	16.5518	16.5937	16.579	16.6114	Cytosol
707	sp|P06733|ENOA_HUMAN	ENO1	ENOA_HUMAN Alpha-enolase	0.0354649	0.155515	19.5223	0.0860271	n.s.	0.302368	0.0920777	19.6778	0.479064	n.s.	19.6144	0.360941	-0.0634373	0.466399	n.s.	0.0802972	0.123377	n.s.	0	19.6116	19.4139	19.4771	19.5867	19.7273	19.6039	19.743	19.6371	19.6709	19.5579	Cytosol
708	sp|P06737|PYGL_HUMAN	PYGL	PYGL_HUMAN Glycogen phosphorylase, liver form	0.330981	0.0540059	19.3091	0.449982	n.s.	0.0460094	-0.228905	19.3631	0.1526	n.s.	19.0802	0.00156602	-0.282911	0.0141986	n.s.	0.00754933	0.0209652	sig	2	19.3923	19.3399	19.338	19.1663	19.331	19.3695	19.3563	19.3958	19.0297	19.1307	Cytosol
709	sp|P06744-2|G6PI_HUMAN	GPI	G6PI_HUMAN Isoform 2 of Glucose-6-phosphate isomerase	0.179975	0.0447618	19.5174	0.283442	n.s.	0.0575744	-0.112403	19.5622	0.173424	n.s.	19.405	0.00368333	-0.157165	0.020839	n.s.	0.00939192	0.024269	sig	2	19.5861	19.4682	19.5295	19.4859	19.5637	19.5411	19.5443	19.5996	19.4314	19.3786	Cytosol
710	sp|P06746|DPOLB_HUMAN	POLB	DPOLB_HUMAN DNA polymerase beta	0.0803622	-0.0825296	18.0191	0.15581	n.s.	0.000953399	0.1384	17.9366	0.0307618	n.s.	18.1575	0.0180133	0.220929	0.0531822	n.s.	0.00515647	0.0161213	sig	7	18.0393	18.0073	17.9969	18.033	17.9786	17.9922	17.9497	17.8259	18.1501	18.165	Cytosol
711	sp|P06748|NPM_HUMAN	NPM1	NPM_HUMAN Nucleophosmin	0.00434029	-0.153394	20.7898	0.0206385	n.s.	0.00202506	0.237125	20.6364	0.0385229	n.s.	21.0269	0.000615945	0.390518	0.00993372	n.s.	7.17811e-05	0.00120349	sig	7	20.7557	20.7681	20.7815	20.8538	20.6534	20.6542	20.6791	20.5587	21.0324	21.0214	Cytosol
712	sp|P06753-2|TPM3_HUMAN	TPM3	TPM3_HUMAN Isoform 2 of Tropomyosin alpha-3 chain	0.91975	0.00262658	20.1665	0.944272	n.s.	0.214315	-0.0383787	20.1691	0.383364	n.s.	20.1281	0.215331	-0.0410053	0.311777	n.s.	0.366429	0.428555	n.s.	0	20.2047	20.1764	20.162	20.1229	20.1891	20.1404	20.2107	20.1365	20.1362	20.1201	Cytosol
713	sp|P06753|TPM3_HUMAN	TPM3	TPM3_HUMAN Tropomyosin alpha-3 chain	0.201459	0.102184	21.0009	0.308966	n.s.	0.478748	-0.0668624	21.1031	0.647494	n.s.	20.9341	0.093589	-0.169046	0.165614	n.s.	0.171582	0.227519	n.s.	0	20.9234	21.0102	21.1485	20.9216	21.0426	21.2436	21.0715	21.0548	20.8841	20.9841	Cytosol
714	sp|P06865|HEXA_HUMAN	HEXA	HEXA_HUMAN Beta-hexosaminidase subunit alpha	0.119337	-0.108653	14.7552	0.207639	n.s.	0.785633	0.0227387	14.6465	0.874123	n.s.	14.7779	0.116572	0.131392	0.194523	n.s.	0.165736	0.22119	n.s.	0	14.8156	14.8216	14.6206	14.7629	14.6703	14.5388	14.6655	14.7114	14.7215	14.8343	Lysosome
715	sp|P07099|HYEP_HUMAN	EPHX1	HYEP_HUMAN Epoxide hydrolase 1	0.00102265	0.296946	18.5549	0.00876606	n.s.	0.135572	0.109953	18.8519	0.291974	n.s.	18.6649	0.01701	-0.186993	0.0515001	n.s.	0.001161	0.0060255	sig	1	18.4541	18.5693	18.6438	18.5525	18.9231	18.7783	18.8276	18.8784	18.6536	18.6762	ER
716	sp|P07108-5|ACBP_HUMAN	DBI	ACBP_HUMAN Isoform 5 of Acyl-CoA-binding protein	0.0134768	1.42107	15.1646	0.0441726	up	0.194506	0.967546	16.5857	0.362209	n.s.	16.1322	0.0148173	-0.453523	0.047195	n.s.	0.02145	0.0441681	sig	6	14.9595	14.4806	14.866	16.3524	16.531	16.6717	16.6156	16.5246	16.2905	15.9738	NA
717	sp|P07195|LDHB_HUMAN	LDHB	LDHB_HUMAN L-lactate dehydrogenase B chain	0.00307591	0.122254	18.8783	0.0165905	n.s.	0.452848	-0.0379046	19.0006	0.625114	n.s.	18.8404	0.00735991	-0.160159	0.0302595	n.s.	0.00431753	0.0142214	sig	1	18.8504	18.9136	18.9232	18.8261	18.9811	19.0259	19.0026	18.9927	18.7939	18.8869	Cytosol
718	sp|P07196|NFL_HUMAN	NEFL	NFL_HUMAN Neurofilament light polypeptide	0.000305931	-0.391922	21.3219	0.00434809	n.s.	0.154107	0.112095	20.93	0.314964	n.s.	21.434	0.000680295	0.504017	0.0102897	n.s.	9.50897e-05	0.00136719	sig	7	21.3853	21.3982	21.2678	21.2363	20.8879	21.0214	20.874	20.9367	21.4052	21.4628	Cytosol
719	sp|P07197|NFM_HUMAN	NEFM	NFM_HUMAN Neurofilament medium polypeptide	0.000466456	-0.302522	20.8928	0.00550619	n.s.	0.13346	-0.135593	20.5902	0.28926	n.s.	20.7572	0.0702425	0.166929	0.133726	n.s.	0.00207052	0.00877131	sig	4	20.9167	20.9126	20.7959	20.9458	20.673	20.5501	20.5878	20.55	20.8427	20.6716	Cytosol
720	sp|P07203|GPX1_HUMAN	GPX1	GPX1_HUMAN Glutathione peroxidase 1	0.025329	0.349839	16.315	0.06857	n.s.	0.00194901	0.563623	16.6649	0.037952	n.s.	16.8787	0.251889	0.213783	0.351635	n.s.	0.00859478	0.0229287	sig	3	16.3326	16.1699	16.4145	16.3432	16.6601	16.9286	16.663	16.4077	16.8932	16.8641	Cytosol
721	sp|P07237|PDIA1_HUMAN	P4HB	PDIA1_HUMAN Protein disulfide-isomerase	0.000128256	0.220819	21.0304	0.00291182	n.s.	0.00921617	0.112384	21.2513	0.0661473	n.s.	21.1428	0.0219761	-0.108435	0.0611669	n.s.	0.000108595	0.00147558	sig	6	21.0066	21.0703	21.0032	21.0416	21.253	21.2983	21.2012	21.2525	21.1407	21.1449	ER
722	sp|P07305|H10_HUMAN	H1F0	H10_HUMAN Histone H1.0	0.403753	-0.0911766	17.3104	0.524383	n.s.	0.231443	0.0858333	17.2192	0.40478	n.s.	17.3962	0.303752	0.17701	0.408249	n.s.	0.363091	0.424952	n.s.	0	17.363	17.3225	17.3357	17.2205	17.152	17.5071	17.1227	17.0952	17.3324	17.4601	NA
723	sp|P07311|ACYP1_HUMAN	ACYP1	ACYP1_HUMAN Acylphosphatase-1	0.0720816	-0.19338	18.0779	0.144455	n.s.	0.548212	0.0889168	17.8845	0.697376	n.s.	18.1668	0.020166	0.282297	0.0574878	n.s.	0.0670437	0.106247	n.s.	0	18.2258	18.1393	18.1027	17.8436	17.9632	17.905	17.8644	17.8053	18.0742	18.2593	NA
724	sp|P07355-2|ANXA2_HUMAN	ANXA2	ANXA2_HUMAN Isoform 2 of Annexin A2	0.0212339	0.0977196	17.2993	0.0604621	n.s.	0.0251241	-0.200519	17.397	0.112152	n.s.	17.0988	0.00297915	-0.298239	0.0185112	n.s.	0.00122675	0.0062508	sig	2	17.3209	17.3558	17.2948	17.2258	17.4373	17.3741	17.3713	17.4054	17.1641	17.0335	Cytosol
725	sp|P07384|CAN1_HUMAN	CAPN1	CAN1_HUMAN Calpain-1 catalytic subunit	0.690784	-0.0221568	17.1024	0.778608	n.s.	0.019833	-0.302126	17.0802	0.0996156	n.s.	16.8003	0.00180918	-0.279969	0.0148641	n.s.	0.00481477	0.0154077	sig	2	17.2175	17.1288	17.0879	16.9754	17.0609	17.0998	17.1171	17.0431	16.7544	16.8461	Cytosol
726	sp|P07437|TBB5_HUMAN	TUBB	TBB5_HUMAN Tubulin beta chain	0.134183	0.0747664	18.237	0.226819	n.s.	0.0532036	0.132166	18.3118	0.166127	n.s.	18.3692	0.270758	0.0573997	0.372613	n.s.	0.0725627	0.11333	n.s.	0	18.2566	18.1623	18.2165	18.3127	18.2959	18.3965	18.2926	18.2621	18.3851	18.3532	Cytosol
727	sp|P07602-3|SAP_HUMAN	PSAP	SAP_HUMAN Isoform Sap-mu-9 of Prosaposin	0.00431855	-0.325382	17.5084	0.0206052	n.s.	0.19725	-0.16679	17.183	0.365392	n.s.	17.3416	0.225335	0.158592	0.322579	n.s.	0.0168728	0.036812	sig	4	17.5416	17.4232	17.4326	17.6361	17.1818	17.0337	17.2535	17.263	17.2156	17.4675	Lysosome
728	sp|P07686|HEXB_HUMAN	HEXB	HEXB_HUMAN Beta-hexosaminidase subunit beta	0.00223066	-0.14971	17.2956	0.013714	n.s.	0.00494803	0.192992	17.1459	0.0517357	n.s.	17.4886	0.000617757	0.342702	0.00993372	n.s.	8.13921e-05	0.00127394	sig	7	17.2357	17.327	17.3045	17.3151	17.166	17.1222	17.1011	17.1943	17.5137	17.4635	Lysosome
729	sp|P07711|CATL1_HUMAN	CTSL	CATL1_HUMAN Cathepsin L1	0.269103	-0.0694635	16.2411	0.386953	n.s.	0.00442834	0.345798	16.1716	0.0499453	n.s.	16.5869	0.00276995	0.415261	0.0177618	n.s.	0.00105841	0.00568395	sig	7	16.1675	16.2993	16.1799	16.3176	16.087	16.2855	16.1505	16.1634	16.5692	16.6046	Lysosome
730	sp|P07737|PROF1_HUMAN	PFN1	PROF1_HUMAN Profilin-1	0.0502592	0.133717	19.2176	0.110058	n.s.	0.410864	0.0648039	19.3513	0.585798	n.s.	19.2824	0.208423	-0.0689135	0.303373	n.s.	0.0934043	0.139697	n.s.	0	19.2826	19.1905	19.2985	19.0987	19.3051	19.4337	19.3522	19.3142	19.2603	19.3045	Cytosol
731	sp|P07738|PMGE_HUMAN	BPGM	PMGE_HUMAN Bisphosphoglycerate mutase	0.255596	0.085444	16.7257	0.371161	n.s.	0.587972	-0.0579571	16.8112	0.731416	n.s.	16.6678	0.0228218	-0.143401	0.062605	n.s.	0.224377	0.284994	n.s.	0	16.8361	16.5414	16.7472	16.7782	16.8201	16.8699	16.7893	16.7655	16.7023	16.6332	NA
732	sp|P07741|APT_HUMAN	APRT	APT_HUMAN Adenine phosphoribosyltransferase	0.0458893	0.177005	17.2591	0.103167	n.s.	0.00300218	0.370172	17.4361	0.0436729	n.s.	17.6293	0.101396	0.193167	0.174984	n.s.	0.00705708	0.0199112	sig	3	17.3292	17.1699	17.3103	17.2271	17.4312	17.5957	17.4123	17.3054	17.6532	17.6054	Cytosol
733	sp|P07814|SYEP_HUMAN	EPRS	SYEP_HUMAN Bifunctional glutamate/proline--tRNA ligase	0.117058	0.0330136	19.5339	0.20538	n.s.	0.0259842	-0.0496147	19.5669	0.11402	n.s.	19.4843	0.0237424	-0.0826284	0.0640993	n.s.	0.0149227	0.0337638	sig	2	19.5161	19.5199	19.545	19.5545	19.5989	19.5465	19.5869	19.5352	19.4887	19.4798	Cytosol
734	sp|P07858|CATB_HUMAN	CTSB	CATB_HUMAN Cathepsin B	0.225121	0.164732	17.639	0.335679	n.s.	0.00253671	1.13456	17.8037	0.0411363	up	18.7735	0.000207534	0.969832	0.00672884	up	0.000216045	0.00216021	sig	3	17.6557	17.562	17.4029	17.9353	17.7632	17.9465	17.776	17.7291	18.8028	18.7443	Lysosome
735	sp|P07900-2|HS90A_HUMAN	HSP90AA1	HS90A_HUMAN Isoform 2 of Heat shock protein HSP 90-alpha	0.00522065	0.0545639	22.6927	0.0233889	n.s.	0.00979686	-0.0693737	22.7473	0.0682469	n.s.	22.6234	0.000891748	-0.123938	0.0114859	n.s.	0.000228228	0.00221072	sig	1	22.6766	22.7117	22.706	22.6767	22.7641	22.7295	22.76	22.7355	22.6318	22.6149	Cytosol
736	sp|P07902|GALT_HUMAN	GALT	GALT_HUMAN Galactose-1-phosphate uridylyltransferase	0.0369142	0.153186	15.2686	0.0885137	n.s.	0.194899	-0.0365939	15.4217	0.362421	n.s.	15.232	0.0879177	-0.18978	0.158354	n.s.	0.0318645	0.0599474	n.s.	0	15.2726	15.261	15.238	15.3027	15.3794	15.5329	15.4892	15.2855	15.2517	15.2122	NA
737	sp|P07910|HNRPC_HUMAN	HNRNPC	HNRPC_HUMAN Heterogeneous nuclear ribonucleoproteins C1/C2	0.00487582	-0.14669	19.2117	0.0223571	n.s.	0.182246	0.0758421	19.065	0.347624	n.s.	19.2875	0.000300065	0.222533	0.0075336	n.s.	0.00126134	0.00635293	sig	7	19.1335	19.2252	19.2027	19.2854	19.0906	19.082	19.0488	19.0386	19.289	19.2861	Nucleus
738	sp|P07942|LAMB1_HUMAN	LAMB1	LAMB1_HUMAN Laminin subunit beta-1	0.715931	-0.0645248	20.4668	0.799502	n.s.	0.39059	-0.195917	20.4023	0.568528	n.s.	20.2709	0.588685	-0.131392	0.674928	n.s.	0.666112	0.708819	n.s.	0	20.3312	20.2258	20.6302	20.6801	20.2571	20.5002	20.1406	20.7111	20.0803	20.4614	ER
739	sp|P07947|YES_HUMAN	YES1	YES_HUMAN Tyrosine-protein kinase Yes	0.114304	-0.102243	15.8636	0.20155	n.s.	0.0394915	-0.262397	15.7614	0.140018	n.s.	15.6012	0.0185388	-0.160154	0.0541745	n.s.	0.0183727	0.0390844	sig	5	15.9289	15.8441	15.9597	15.7218	15.7331	15.7556	15.8047	15.752	15.5442	15.6582	Cytosol
740	sp|P07951|TPM2_HUMAN	TPM2	TPM2_HUMAN Tropomyosin beta chain	0.0302702	0.0714962	18.235	0.0769356	n.s.	0.0902184	0.0802003	18.3065	0.228149	n.s.	18.3152	0.76206	0.00870408	0.819737	n.s.	0.0435463	0.0757313	n.s.	0	18.1802	18.2789	18.2547	18.2263	18.3036	18.3227	18.2687	18.3311	18.343	18.2875	Cytosol
741	sp|P07954|FUMH_HUMAN	FH	FUMH_HUMAN Fumarate hydratase, mitochondrial	0.0197607	0.0401553	19.7093	0.0573934	n.s.	0.0235946	0.0798423	19.7495	0.108835	n.s.	19.7892	0.0476412	0.0396869	0.101395	n.s.	0.00689388	0.0196412	sig	3	19.6861	19.6904	19.7295	19.7313	19.7404	19.7477	19.7576	19.7522	19.768	19.8103	Cytosol
742	sp|P08069|IGF1R_HUMAN	IGF1R	IGF1R_HUMAN Insulin-like growth factor 1 receptor	0.00154057	-0.132413	16.6394	0.0111522	n.s.	0.00133145	-0.242795	16.507	0.0330923	n.s.	16.3966	0.0050851	-0.110382	0.0243977	n.s.	0.000122298	0.00157328	sig	5	16.6022	16.6683	16.68	16.6071	16.5461	16.4903	16.4923	16.4992	16.3988	16.3944	Plasma.Membrane
743	sp|P08107|HSP71_HUMAN	HSPA1A	HSP71_HUMAN Heat shock 70 kDa protein 1A/1B	0.000257929	0.180157	19.279	0.00401118	n.s.	0.930365	0.00156152	19.4592	0.961269	n.s.	19.2806	0.00653136	-0.178595	0.0283964	n.s.	0.000180792	0.00195815	sig	1	19.2959	19.2657	19.2622	19.2922	19.4382	19.4136	19.4701	19.5147	19.2977	19.2634	Cytosol
744	sp|P08133|ANXA6_HUMAN	ANXA6	ANXA6_HUMAN Annexin A6	0.000518167	0.222974	19.8492	0.00582466	n.s.	0.0589178	0.105002	20.0721	0.175125	n.s.	19.9542	0.0156332	-0.117972	0.0487526	n.s.	0.000540321	0.00374289	sig	1	19.8894	19.8982	19.8213	19.7878	20.0572	20.0969	20.0244	20.11	19.9524	19.9559	Cytosol
745	sp|P08134|RHOC_HUMAN	RHOC	RHOC_HUMAN Rho-related GTP-binding protein RhoC	0.523711	0.0262948	17.3944	0.636293	n.s.	0.0020205	0.231981	17.4206	0.0385229	n.s.	17.6263	0.0151362	0.205686	0.047775	n.s.	0.0031541	0.0114455	sig	8	17.4363	17.4196	17.3753	17.3462	17.4753	17.3518	17.4788	17.3767	17.6427	17.61	Cytosol
746	sp|P08138|TNR16_HUMAN	NGFR	TNR16_HUMAN Tumor necrosis factor receptor superfamily member 16	0.118013	-0.161008	15.8492	0.206253	n.s.	0.917784	-0.0120902	15.6882	0.952446	n.s.	15.8371	0.248657	0.148918	0.347614	n.s.	0.224712	0.285347	n.s.	0	15.8195	15.8658	15.7052	16.0062	15.8682	15.5782	15.6504	15.656	15.932	15.7422	Plasma.Membrane
747	sp|P08195-3|4F2_HUMAN	SLC3A2	4F2_HUMAN Isoform 3 of 4F2 cell-surface antigen heavy chain	0.214637	-0.081037	17.9679	0.324745	n.s.	0.0853639	-0.138148	17.8869	0.219507	n.s.	17.8298	0.438031	-0.0571107	0.539467	n.s.	0.164452	0.219838	n.s.	0	18.0287	17.9745	17.855	18.0135	17.7701	17.8869	17.9144	17.9762	17.8535	17.8061	NA
748	sp|P08236|BGLR_HUMAN	GUSB	BGLR_HUMAN Beta-glucuronidase	0.00039638	-0.189475	16.7773	0.00506588	n.s.	0.25279	0.0512372	16.5879	0.428227	n.s.	16.8286	0.00126058	0.240712	0.0129433	n.s.	0.000225282	0.00220642	sig	7	16.7446	16.8267	16.8024	16.7357	16.6233	16.5516	16.5799	16.5967	16.797	16.8601	Lysosome
749	sp|P08237-3|K6PF_HUMAN	PFKM	K6PF_HUMAN Isoform 3 of 6-phosphofructokinase, muscle type	0.0473954	0.0986646	19.3253	0.10588	n.s.	0.0702972	-0.118236	19.424	0.195112	n.s.	19.2071	0.00348166	-0.2169	0.0201046	n.s.	0.00559092	0.0169337	sig	1	19.4133	19.3125	19.3165	19.2591	19.3871	19.3814	19.4538	19.4737	19.2114	19.2028	Cytosol
750	sp|P08238|HS90B_HUMAN	HSP90AB1	HS90B_HUMAN Heat shock protein HSP 90-beta	0.00342977	0.0593141	20.3952	0.017951	n.s.	0.11233	-0.031894	20.4545	0.261822	n.s.	20.3633	0.00115165	-0.0912081	0.0123828	n.s.	0.000781785	0.00465308	sig	1	20.4025	20.4006	20.4128	20.365	20.4359	20.4591	20.4523	20.4706	20.3607	20.3659	Cytosol
751	sp|P08240|SRPR_HUMAN	SRPR	SRPR_HUMAN Signal recognition particle receptor subunit alpha	0.611314	0.0194286	17.2684	0.713777	n.s.	0.301997	0.0304362	17.2878	0.478742	n.s.	17.2988	0.829611	0.0110076	0.870995	n.s.	0.736274	0.771855	n.s.	0	17.2775	17.2185	17.281	17.2965	17.1928	17.3234	17.3078	17.3272	17.2995	17.2981	NA
752	sp|P08243|ASNS_HUMAN	ASNS	ASNS_HUMAN Asparagine synthetase [glutamine-hydrolyzing]	0.00323818	0.149048	18.3491	0.0172773	n.s.	0.292449	0.0579934	18.4981	0.469779	n.s.	18.4071	0.0558804	-0.0910547	0.113458	n.s.	0.00812987	0.0220693	sig	1	18.4017	18.2814	18.3841	18.3291	18.4824	18.5243	18.5243	18.4615	18.3668	18.4474	NA
753	sp|P08247|SYPH_HUMAN	SYP	SYPH_HUMAN Synaptophysin	0.681558	-0.036641	14.5973	0.77157	n.s.	0.00253648	0.803067	14.5607	0.0411363	up	15.4004	0.00207358	0.839708	0.0156819	up	0.000302615	0.00261001	sig	8	14.7278	14.6727	14.485	14.5038	14.6813	14.3974	14.5989	14.5651	15.2743	15.5265	Cytosol
754	sp|P08397|HEM3_HUMAN	HMBS	HEM3_HUMAN Porphobilinogen deaminase	0.634619	0.0205552	15.9428	0.732173	n.s.	0.0689455	0.130422	15.9633	0.192658	n.s.	16.0732	0.0721033	0.109867	0.136324	n.s.	0.0824551	0.125878	n.s.	0	16.0087	15.9703	15.8598	15.9324	16.0413	15.9429	15.9324	15.9368	16.036	16.1104	Cytosol
755	sp|P08473|NEP_HUMAN	MME	NEP_HUMAN Neprilysin	0.00209274	0.214072	16.1533	0.0131967	n.s.	8.83934e-05	0.77455	16.3673	0.0170325	up	16.9278	0.000695483	0.560478	0.0103055	n.s.	5.35451e-06	0.00035386	sig	3	16.1111	16.1993	16.1918	16.1108	16.2797	16.4426	16.3693	16.3777	16.8766	16.979	Plasma.Membrane
756	sp|P08559-4|ODPA_HUMAN	PDHA1	ODPA_HUMAN Isoform 4 of Pyruvate dehydrogenase E1 component subunit alpha, somatic form, mitochondrial	0.277062	0.0227696	18.6932	0.395825	n.s.	0.644729	0.0137623	18.716	0.773425	n.s.	18.707	0.299054	-0.00900736	0.40325	n.s.	0.471674	0.530084	n.s.	0	18.6491	18.6914	18.7391	18.6932	18.7276	18.7206	18.7064	18.7093	18.7095	18.7044	Mitochondria
757	sp|P08574|CY1_HUMAN	CYC1	CY1_HUMAN Cytochrome c1, heme protein, mitochondrial	0.10896	-0.0817865	15.6281	0.19464	n.s.	0.132057	-0.125338	15.5464	0.288275	n.s.	15.5028	0.294161	-0.0435518	0.398429	n.s.	0.0995874	0.146726	n.s.	0	15.6178	15.6843	15.6927	15.5178	15.5244	15.5142	15.5672	15.5797	15.5469	15.4587	Mitochondria
758	sp|P08579|RU2B_HUMAN	SNRPB2	RU2B_HUMAN U2 small nuclear ribonucleoprotein B''	0.00255405	-0.16549	16.3801	0.0148543	n.s.	0.780851	0.0140833	16.2146	0.871213	n.s.	16.3942	0.0339129	0.179574	0.0806285	n.s.	0.0061249	0.0179706	sig	7	16.3619	16.3587	16.3645	16.4354	16.2933	16.1731	16.2142	16.1778	16.3315	16.4569	Nucleus
759	sp|P08621|RU17_HUMAN	SNRNP70	RU17_HUMAN U1 small nuclear ribonucleoprotein 70 kDa	0.000148656	-0.234523	20.6949	0.00313552	n.s.	0.27142	0.0426788	20.4604	0.447269	n.s.	20.7376	0.000590676	0.277201	0.00971076	n.s.	5.40871e-05	0.00101509	sig	7	20.6712	20.6599	20.6928	20.7557	20.478	20.4964	20.4152	20.4519	20.7532	20.722	Nucleus
760	sp|P08648|ITA5_HUMAN	ITGA5	ITA5_HUMAN Integrin alpha-5	0.106165	0.0849929	13.7761	0.191151	n.s.	0.628465	-0.0236735	13.8611	0.761113	n.s.	13.7525	0.235419	-0.108666	0.334171	n.s.	0.177894	0.234756	n.s.	0	13.8062	13.7649	13.7602	13.7733	13.7821	13.9834	13.857	13.822	13.8219	13.6831	NA
761	sp|P08670|VIME_HUMAN	VIM	VIME_HUMAN Vimentin	1.0933e-05	-0.557133	20.1154	0.000831921	n.s.	0.159191	0.101306	19.5583	0.321428	n.s.	20.2167	0.0001798	0.658439	0.00644488	up	4.51532e-06	0.000314546	sig	7	20.1325	20.1278	20.1792	20.0223	19.6304	19.5281	19.5566	19.5181	20.1659	20.2676	Cytosol
762	sp|P08754|GNAI3_HUMAN	GNAI3	GNAI3_HUMAN Guanine nucleotide-binding protein G(k) subunit alpha	0.267369	-0.0609545	18.5806	0.384757	n.s.	0.376027	-0.0633826	18.5196	0.555505	n.s.	18.5172	0.955901	-0.0024281	0.968434	n.s.	0.396381	0.458489	n.s.	0	18.65	18.6075	18.6067	18.4582	18.5987	18.4849	18.4877	18.5072	18.5023	18.5321	Cytosol
763	sp|P08758|ANXA5_HUMAN	ANXA5	ANXA5_HUMAN Annexin A5	0.0488073	0.110094	20.2962	0.107816	n.s.	0.586554	0.0314477	20.4063	0.730387	n.s.	20.3277	0.233072	-0.0786463	0.331162	n.s.	0.105634	0.153667	n.s.	0	20.3721	20.2722	20.3121	20.2285	20.3802	20.3796	20.3621	20.5034	20.2832	20.3722	NA
764	sp|P08865|RSSA_HUMAN	RPSA	RSSA_HUMAN 40S ribosomal protein SA	0.167577	-0.0896287	19.3095	0.268928	n.s.	0.504455	0.0665309	19.2199	0.666765	n.s.	19.3761	0.0379134	0.15616	0.0867745	n.s.	0.144002	0.197076	n.s.	0	19.4231	19.3522	19.2933	19.1695	19.1644	19.2212	19.2473	19.2466	19.3075	19.4446	Cytosol
765	sp|P09001|RM03_HUMAN	MRPL3	RM03_HUMAN 39S ribosomal protein L3, mitochondrial	0.919844	0.00694883	17.8136	0.944272	n.s.	0.00517821	0.266166	17.8206	0.0525811	n.s.	18.0798	0.0570816	0.259218	0.11486	n.s.	0.0239269	0.0481475	sig	8	17.7698	17.7793	17.8331	17.8722	17.7552	17.8957	17.682	17.9493	18.1317	18.0279	Mitochondria
766	sp|P09012|SNRPA_HUMAN	SNRPA	SNRPA_HUMAN U1 small nuclear ribonucleoprotein A	0.000642072	-0.194588	20.0125	0.00660226	n.s.	0.352027	0.0376353	19.8179	0.531155	n.s.	20.0501	0.0018356	0.232223	0.0149816	n.s.	0.000302901	0.00261001	sig	7	19.985	20.0259	19.9689	20.0701	19.8285	19.7842	19.7896	19.8691	20.0684	20.0318	Nucleus
767	sp|P09104|ENOG_HUMAN	ENO2	ENOG_HUMAN Gamma-enolase	0.545816	-0.06068	19.8354	0.656998	n.s.	0.892357	0.0116124	19.7747	0.938264	n.s.	19.847	0.628626	0.0722924	0.708243	n.s.	0.755733	0.787912	n.s.	0	19.9488	19.7615	19.7913	19.84	19.7389	19.9577	19.8461	19.5562	19.9317	19.7624	Cytosol
768	sp|P09110|THIK_HUMAN	ACAA1	THIK_HUMAN 3-ketoacyl-CoA thiolase, peroxisomal	4.85694e-06	0.572643	16.7251	0.000545964	n.s.	0.0010814	0.408132	17.2977	0.0318988	n.s.	17.1332	0.0492261	-0.164511	0.103738	n.s.	7.19498e-06	0.000409039	sig	6	16.7879	16.7	16.7115	16.7009	17.3779	17.2361	17.2662	17.3108	17.0735	17.193	Peroxisome
769	sp|P09132|SRP19_HUMAN	SRP19	SRP19_HUMAN Signal recognition particle 19 kDa protein	0.0320379	0.201961	15.0099	0.0803954	n.s.	0.256458	0.14696	15.2118	0.432178	n.s.	15.1568	0.0818074	-0.0550002	0.149628	n.s.	0.0554411	0.0912519	n.s.	0	15.1327	14.9061	15.1365	14.8642	15.2064	15.2127	15.2031	15.2251	15.1199	15.1938	Cytosol
770	sp|P09211|GSTP1_HUMAN	GSTP1	GSTP1_HUMAN Glutathione S-transferase P	0.00117353	0.146533	19.8829	0.00946867	n.s.	0.00248588	0.23655	20.0294	0.0409839	n.s.	20.1194	0.0218899	0.0900174	0.0610203	n.s.	0.000242203	0.00229051	sig	3	19.9185	19.9212	19.8486	19.8432	20.0472	19.9961	20.0187	20.0556	20.1421	20.0968	Cytosol
771	sp|P09234|RU1C_HUMAN	SNRPC	RU1C_HUMAN U1 small nuclear ribonucleoprotein C	0.000345268	-0.164653	17.1773	0.00474359	n.s.	0.125911	0.0621	17.0126	0.279514	n.s.	17.2394	7.23967e-05	0.226753	0.00520664	n.s.	7.92314e-05	0.00125201	sig	7	17.1237	17.2179	17.1643	17.2031	16.9991	16.9993	17.0324	17.0196	17.2484	17.2303	Nucleus
772	sp|P09382|LEG1_HUMAN	LGALS1	LEG1_HUMAN Galectin-1	0.0610133	0.127896	16.4065	0.127815	n.s.	0.00528548	0.247728	16.5344	0.0527959	n.s.	16.6543	0.165688	0.119832	0.253949	n.s.	0.0148855	0.033695	sig	3	16.4479	16.4258	16.4338	16.3186	16.5493	16.6219	16.5651	16.4014	16.6644	16.6441	NA
773	sp|P09417|DHPR_HUMAN	QDPR	DHPR_HUMAN Dihydropteridine reductase	0.00817597	0.0721342	16.6983	0.0313719	n.s.	0.036512	-0.0954695	16.7704	0.134608	n.s.	16.6028	0.00162262	-0.167604	0.0143005	n.s.	0.000892738	0.00509283	sig	2	16.7296	16.6876	16.7197	16.6563	16.7887	16.752	16.7795	16.7615	16.5731	16.6326	NA
774	sp|P09429|HMGB1_HUMAN	HMGB1	HMGB1_HUMAN High mobility group protein B1	0.324973	-0.0342802	19.7612	0.443887	n.s.	3.07076e-06	0.257426	19.7269	0.007594	n.s.	20.0186	0.00371416	0.291706	0.0208753	n.s.	0.00023358	0.00224328	sig	7	19.7647	19.763	19.7648	19.7521	19.7524	19.8051	19.6772	19.6728	20.0101	20.027	Cytosol
775	sp|P09455|RET1_HUMAN	RBP1	RET1_HUMAN Retinol-binding protein 1	9.32362e-06	0.373836	18.4837	0.000732327	n.s.	0.000131944	0.36256	18.8575	0.0170325	n.s.	18.8463	0.745983	-0.0112764	0.804894	n.s.	3.01421e-06	0.00027106	sig	6	18.4467	18.503	18.466	18.5191	18.9001	18.7974	18.8629	18.8697	18.85	18.8425	Cytosol
776	sp|P09471-2|GNAO_HUMAN	GNAO1	GNAO_HUMAN Isoform Alpha-2 of Guanine nucleotide-binding protein G(o) subunit alpha	0.00686675	-0.166863	19.0296	0.0278385	n.s.	0.0147202	-0.221824	18.8627	0.0837815	n.s.	18.8078	0.436499	-0.0549608	0.537848	n.s.	0.00785856	0.0215696	sig	5	19.0036	19.0918	18.9795	19.0435	18.8502	18.9506	18.861	18.7891	18.7434	18.8721	Plasma.Membrane
777	sp|P09486|SPRC_HUMAN	SPARC	SPRC_HUMAN SPARC	0.153408	0.166069	16.9064	0.251577	n.s.	0.00681625	0.859746	17.0725	0.0568457	n.s.	17.7662	0.00123267	0.693677	0.0128083	up	0.000850147	0.00496084	sig	3	17.1428	16.9436	16.6629	16.8764	17.0583	17.1378	17.0274	17.0665	17.6395	17.8928	NA
778	sp|P09488|GSTM1_HUMAN	GSTM1	GSTM1_HUMAN Glutathione S-transferase Mu 1	0.365539	0.0349449	16.4856	0.485357	n.s.	0.902358	-0.00644424	16.5206	0.944563	n.s.	16.4792	0.13786	-0.0413892	0.220451	n.s.	0.502869	0.559548	n.s.	0	16.506	16.4336	16.5692	16.4337	16.5342	16.4908	16.5032	16.5541	16.4884	16.4699	Cytosol
779	sp|P09496-2|CLCA_HUMAN	CLTA	CLCA_HUMAN Isoform Non-brain of Clathrin light chain A	0.181457	0.0957964	14.6731	0.284736	n.s.	0.0145881	-0.171982	14.7689	0.0837548	n.s.	14.5011	0.0417884	-0.267778	0.0924352	n.s.	0.024388	0.0488747	sig	2	14.6814	14.6045	14.6917	14.7146	14.8806	14.8598	14.6605	14.6746	14.536	14.4661	Cytosol
780	sp|P09496|CLCA_HUMAN	CLTA	CLCA_HUMAN Clathrin light chain A	0.0212221	0.0888562	18.0776	0.0604621	n.s.	0.060521	-0.105781	18.1665	0.177444	n.s.	17.9718	0.000149232	-0.194638	0.00630857	n.s.	0.00164313	0.00760234	sig	2	17.9971	18.0931	18.1054	18.1148	18.1523	18.1531	18.1916	18.1687	17.974	17.9696	Cytosol
781	sp|P09497-2|CLCB_HUMAN	CLTB	CLCB_HUMAN Isoform Non-brain of Clathrin light chain B	0.0326576	0.266426	18.0546	0.0812497	n.s.	0.460101	-0.117825	18.321	0.630551	n.s.	17.9367	0.00215884	-0.384251	0.0160451	n.s.	0.0205041	0.042557	sig	1	17.8497	17.9886	18.0891	18.2908	18.3435	18.3351	18.3609	18.2445	17.9991	17.8743	Cytosol
782	sp|P09525|ANXA4_HUMAN	ANXA4	ANXA4_HUMAN Annexin A4	0.0106906	0.250328	14.8619	0.0375806	n.s.	0.00342114	0.536371	15.1122	0.0452433	n.s.	15.3982	0.00703974	0.286043	0.0294573	n.s.	0.000689392	0.00430522	sig	3	14.9016	14.9092	14.9449	14.6917	15.0525	15.0755	15.1004	15.2203	15.4059	15.3906	NA
783	sp|P09543|CN37_HUMAN	CNP	CN37_HUMAN 2',3'-cyclic-nucleotide 3'-phosphodiesterase	0.025513	-0.0747171	16.8797	0.0688929	n.s.	0.59686	-0.0249505	16.805	0.738034	n.s.	16.8548	0.340734	0.0497666	0.445956	n.s.	0.131668	0.183652	n.s.	0	16.8743	16.9229	16.8784	16.8433	16.8223	16.8303	16.7476	16.8199	16.9133	16.7962	NA
784	sp|P09601|HMOX1_HUMAN	HMOX1	HMOX1_HUMAN Heme oxygenase 1	0.908557	0.00326173	16.7989	0.936578	n.s.	0.00264767	-0.236529	16.8022	0.0414429	n.s.	16.5624	0.00327033	-0.239791	0.0193543	n.s.	0.000502482	0.00355548	sig	2	16.7806	16.8438	16.7608	16.8105	16.8257	16.7421	16.8123	16.8285	16.5998	16.525	ER
785	sp|P09622|DLDH_HUMAN	DLD	DLDH_HUMAN Dihydrolipoyl dehydrogenase, mitochondrial	0.663517	-0.0201786	19.9711	0.757561	n.s.	0.325082	0.0696309	19.9509	0.502996	n.s.	20.0407	0.0172326	0.0898094	0.0518648	n.s.	0.259677	0.32069	n.s.	0	19.8618	20.0395	19.952	20.0309	19.9439	19.9184	19.9493	19.9919	20.0429	20.0385	Cytosol
786	sp|P09651|ROA1_HUMAN	HNRNPA1	ROA1_HUMAN Heterogeneous nuclear ribonucleoprotein A1	0.0152268	-0.149737	18.2884	0.0483387	n.s.	0.188346	0.0884491	18.1387	0.354157	n.s.	18.3769	0.00452137	0.238186	0.0230885	n.s.	0.00505636	0.0158786	sig	7	18.201	18.3734	18.2699	18.3094	18.1512	18.1881	18.1505	18.065	18.3989	18.3549	Cytosol
787	sp|P09661|RU2A_HUMAN	SNRPA1	RU2A_HUMAN U2 small nuclear ribonucleoprotein A'	3.54551e-05	-0.237915	16.5577	0.00151173	n.s.	0.791299	0.00774634	16.3198	0.877722	n.s.	16.5654	0.000540285	0.245662	0.00947607	n.s.	1.82926e-05	0.000619692	sig	7	16.5097	16.5741	16.5631	16.5838	16.326	16.3539	16.3141	16.2851	16.5465	16.5843	Nucleus
788	sp|P09669|COX6C_HUMAN	COX6C	COX6C_HUMAN Cytochrome c oxidase subunit 6C	0.00456482	-0.165865	16.376	0.0213399	n.s.	0.095627	-0.0769554	16.2101	0.236014	n.s.	16.2991	0.183072	0.0889099	0.273846	n.s.	0.00978422	0.0249963	sig	4	16.3669	16.3615	16.3482	16.4275	16.2034	16.1871	16.1466	16.3035	16.3376	16.2605	Mitochondria
789	sp|P09874|PARP1_HUMAN	PARP1	PARP1_HUMAN Poly [ADP-ribose] polymerase 1	2.5803e-07	-0.184344	20.0887	7.97634e-05	n.s.	0.00244683	0.128058	19.9044	0.0406194	n.s.	20.2168	6.39834e-05	0.312402	0.00502321	n.s.	3.58518e-07	8.06013e-05	sig	7	20.0752	20.0921	20.0848	20.1028	19.8937	19.9084	19.9141	19.9013	20.1895	20.244	Nucleus
790	sp|P09884|DPOLA_HUMAN	POLA1	DPOLA_HUMAN DNA polymerase alpha catalytic subunit	0.13679	-0.108388	16.4811	0.229655	n.s.	0.635016	0.0300551	16.3727	0.766251	n.s.	16.5111	0.20081	0.138443	0.295334	n.s.	0.179015	0.236045	n.s.	0	16.5572	16.4992	16.4519	16.4159	16.3897	16.4075	16.2168	16.4766	16.4516	16.5706	Cytosol
791	sp|P09936|UCHL1_HUMAN	UCHL1	UCHL1_HUMAN Ubiquitin carboxyl-terminal hydrolase isozyme L1	0.088874	0.0588726	19.7669	0.167519	n.s.	0.326954	0.0618032	19.8257	0.504403	n.s.	19.8287	0.947822	0.00293055	0.963206	n.s.	0.25392	0.314837	n.s.	0	19.8221	19.7848	19.7653	19.6952	19.7996	19.8427	19.8132	19.8474	19.8913	19.766	Cytosol
792	sp|P09960|LKHA4_HUMAN	LTA4H	LKHA4_HUMAN Leukotriene A-4 hydrolase	0.981901	0.000678569	19.145	0.989024	n.s.	0.0465773	-0.108157	19.1456	0.153683	n.s.	19.0368	0.00580932	-0.108835	0.0265799	n.s.	0.0239324	0.0481475	sig	2	19.1774	19.1421	19.1858	19.0745	19.1073	19.1565	19.1488	19.1699	19.0351	19.0385	Cytosol
793	sp|P09972|ALDOC_HUMAN	ALDOC	ALDOC_HUMAN Fructose-bisphosphate aldolase C	0.000408321	0.33125	18.7889	0.00512577	n.s.	0.832951	0.0123098	19.1201	0.902075	n.s.	18.8012	0.00590166	-0.31894	0.0268153	n.s.	0.00039761	0.00307278	sig	1	18.7999	18.7852	18.8613	18.7091	19.1504	19.2032	19.0798	19.0471	18.7553	18.8471	NA
794	sp|P0C7U0|ELFN1_HUMAN	ELFN1	ELFN1_HUMAN Protein ELFN1	0.118402	-0.134036	14.3568	0.206494	n.s.	0.0269519	-0.305404	14.2228	0.115476	n.s.	14.0514	0.0571554	-0.171367	0.114912	n.s.	0.0226538	0.0461284	sig	5	14.3798	14.198	14.4867	14.3628	14.2384	14.2568	14.2972	14.0988	14.0555	14.0474	NA
795	sp|P0CAP2|GRL1A_HUMAN	POLR2M	GRL1A_HUMAN DNA-directed RNA polymerase II subunit GRINL1A	0.133939	0.128867	14.7755	0.22656	n.s.	0.899099	0.0151919	14.9044	0.942779	n.s.	14.7907	0.0978815	-0.113675	0.170405	n.s.	0.242745	0.303492	n.s.	0	14.5701	14.8883	14.8094	14.8344	14.911	14.8566	14.9682	14.8817	14.7275	14.8539	Nucleus
796	sp|P0CG08|GPHRB_HUMAN	GPR89B	GPHRB_HUMAN Golgi pH regulator B	0.36496	0.0790362	14.7057	0.484719	n.s.	0.491765	-0.0667965	14.7847	0.657346	n.s.	14.6389	0.180995	-0.145833	0.271274	n.s.	0.327961	0.390396	n.s.	0	14.8503	14.7118	14.5761	14.6845	14.7643	14.6296	14.8762	14.8686	14.6804	14.5973	Golgi
797	sp|P0CG34|TB15A_HUMAN	TMSB15A	TB15A_HUMAN Thymosin beta-15A	0.0182348	1.13885	15.8363	0.0545611	n.s.	0.308091	0.618055	16.9752	0.483751	n.s.	16.4544	0.000228974	-0.520797	0.00672884	n.s.	0.0299072	0.0572979	n.s.	0	15.4977	15.3742	15.5858	16.8876	16.9741	16.9096	17.0433	16.9738	16.4447	16.4641	NA
798	sp|P0CW22|RS17L_HUMAN	RPS17L	RS17L_HUMAN 40S ribosomal protein S17-like	0.761342	-0.0334602	19.7474	0.83365	n.s.	0.618449	-0.0598722	19.7139	0.75298	n.s.	19.6875	0.861804	-0.026412	0.895856	n.s.	0.889525	0.905079	n.s.	0	19.5956	19.7253	19.8923	19.7762	19.7798	19.4691	19.7429	19.8638	19.5864	19.7886	NA
799	sp|P10155|RO60_HUMAN	TROVE2	RO60_HUMAN 60 kDa SS-A/Ro ribonucleoprotein	0.591795	0.0137748	20.2511	0.697573	n.s.	0.109316	-0.0614521	20.2648	0.257646	n.s.	20.1896	0.0276577	-0.0752269	0.0709738	n.s.	0.0768072	0.118975	n.s.	0	20.3095	20.234	20.2357	20.2249	20.2288	20.2674	20.264	20.2991	20.1808	20.1984	NA
800	sp|P10253|LYAG_HUMAN	GAA	LYAG_HUMAN Lysosomal alpha-glucosidase	0.0224987	-0.147674	18.2513	0.0627983	n.s.	0.0266497	0.251767	18.1037	0.115017	n.s.	18.5031	0.0100664	0.399441	0.0370724	n.s.	0.0027574	0.0105395	sig	7	18.3132	18.2215	18.2747	18.196	18.113	18.1884	18.1203	17.993	18.4019	18.6043	Lysosome
801	sp|P10301|RRAS_HUMAN	RRAS	RRAS_HUMAN Ras-related protein R-Ras	0.136091	-0.10215	15.3131	0.228947	n.s.	0.0264838	-0.181559	15.2109	0.114903	n.s.	15.1315	0.390585	-0.0794082	0.49585	n.s.	0.0841326	0.127997	n.s.	0	15.2612	15.3676	15.3605	15.2629	15.2375	15.1474	15.1144	15.3443	15.0841	15.1789	Cytosol
802	sp|P10398|ARAF_HUMAN	ARAF	ARAF_HUMAN Serine/threonine-protein kinase A-Raf	0.713772	0.0354176	14.7005	0.797632	n.s.	0.842786	0.0276951	14.736	0.908364	n.s.	14.7282	0.955702	-0.00772256	0.968434	n.s.	0.936957	0.94556	n.s.	0	14.688	14.8766	14.6759	14.5617	14.5604	14.8744	14.7502	14.7588	14.8703	14.5862	NA
803	sp|P10412|H14_HUMAN	HIST1H1E	H14_HUMAN Histone H1.4	0.541264	-0.0523381	16.3289	0.653267	n.s.	0.416197	-0.143279	16.2766	0.59	n.s.	16.1856	0.481018	-0.0909407	0.579545	n.s.	0.54013	0.593663	n.s.	0	16.4286	16.2438	16.1604	16.4829	16.2198	16.3263	16.239	16.3213	16.0066	16.3647	NA
804	sp|P10515|ODP2_HUMAN	DLAT	ODP2_HUMAN Dihydrolipoyllysine-residue acetyltransferase component of pyruvate dehydrogenase complex, mitochondrial	0.200113	-0.0525287	18.7243	0.307569	n.s.	0.0607739	-0.116919	18.6717	0.177547	n.s.	18.6073	0.232608	-0.0643902	0.330787	n.s.	0.0913893	0.137515	n.s.	0	18.6677	18.7198	18.7175	18.7919	18.7165	18.7125	18.6086	18.6493	18.6464	18.5683	Mitochondria
805	sp|P10586|PTPRF_HUMAN	PTPRF	PTPRF_HUMAN Receptor-type tyrosine-protein phosphatase F	0.023888	-0.0864725	16.6616	0.0655298	n.s.	0.962853	0.00159885	16.5752	0.975475	n.s.	16.6632	0.0586326	0.0880713	0.116981	n.s.	0.0313411	0.0592785	n.s.	0	16.61	16.7013	16.6823	16.6529	16.5479	16.5979	16.6218	16.5331	16.6431	16.6834	NA
806	sp|P10589|COT1_HUMAN	NR2F1	COT1_HUMAN COUP transcription factor 1	0.00170597	-0.232462	16.9886	0.0117681	n.s.	0.900454	-0.00915249	16.7562	0.943706	n.s.	16.9795	0.0156024	0.223309	0.0486872	n.s.	0.00369181	0.0127334	sig	4	17.021	17.0113	17.0405	16.8818	16.7135	16.8241	16.7394	16.7477	16.9105	17.0484	Nucleus
807	sp|P10599|THIO_HUMAN	TXN	THIO_HUMAN Thioredoxin	0.728945	0.0184454	17.465	0.808739	n.s.	0.711079	0.0201678	17.4835	0.820387	n.s.	17.4852	0.978183	0.00172242	0.985355	n.s.	0.909324	0.921182	n.s.	0	17.522	17.4706	17.4959	17.3715	17.4345	17.4016	17.5362	17.5615	17.5042	17.4662	Cytosol
808	sp|P10606|COX5B_HUMAN	COX5B	COX5B_HUMAN Cytochrome c oxidase subunit 5B, mitochondrial	0.153919	0.219016	17.5924	0.252165	n.s.	0.565417	-0.13323	17.8115	0.712316	n.s.	17.4592	0.012	-0.352246	0.0413785	n.s.	0.135005	0.18725	n.s.	0	17.5543	17.3303	17.5231	17.9621	17.759	17.8135	17.8198	17.8536	17.5819	17.3365	Mitochondria
809	sp|P10636-2|TAU_HUMAN	MAPT	TAU_HUMAN Isoform Fetal-tau of Microtubule-associated protein tau	0.000385407	-0.155503	20.663	0.00502961	n.s.	0.00179833	-0.242575	20.5075	0.0368341	n.s.	20.4205	0.0981181	-0.0870719	0.170757	n.s.	0.000308258	0.00264695	sig	5	20.6895	20.6373	20.6631	20.6621	20.5361	20.5366	20.4559	20.5015	20.4674	20.3735	Cytosol
810	sp|P10644|KAP0_HUMAN	PRKAR1A	KAP0_HUMAN cAMP-dependent protein kinase type I-alpha regulatory subunit	6.44407e-09	2.01249	17.4907	6.37448e-06	up	0.045519	0.168687	19.5032	0.151607	n.s.	17.6594	2.77916e-07	-1.84381	0.000940893	down	6.89813e-10	1.70591e-06	sig	1	17.4433	17.4083	17.5337	17.5775	19.5018	19.5496	19.4993	19.462	17.6638	17.655	Plasma.Membrane
811	sp|P10645|CMGA_HUMAN	CHGA	CMGA_HUMAN Chromogranin-A	0.0646235	-0.138375	17.011	0.133624	n.s.	0.0810286	-0.192083	16.8726	0.212948	n.s.	16.8189	0.450874	-0.0537076	0.552669	n.s.	0.0627658	0.100989	n.s.	0	16.8823	17.0328	17.0053	17.1235	16.7737	16.8964	16.8775	16.9428	16.8772	16.7606	NA
812	sp|P10768|ESTD_HUMAN	ESD	ESTD_HUMAN S-formylglutathione hydrolase	0.0936972	0.124042	19.3	0.174155	n.s.	0.785778	0.0229077	19.424	0.874123	n.s.	19.3229	0.114874	-0.101134	0.192273	n.s.	0.152183	0.206219	n.s.	0	19.4194	19.2191	19.3569	19.2047	19.3533	19.4647	19.4956	19.3826	19.3255	19.3203	Cytosol
813	sp|P10809|CH60_HUMAN	HSPD1	CH60_HUMAN 60 kDa heat shock protein, mitochondrial	0.180563	0.0688107	18.7842	0.283873	n.s.	0.290643	0.0696666	18.853	0.468095	n.s.	18.8538	0.98318	0.000855854	0.988707	n.s.	0.267045	0.327906	n.s.	0	18.7816	18.7234	18.7398	18.8918	18.8741	18.8088	18.8152	18.9137	18.865	18.8427	Mitochondria
814	sp|P11021|GRP78_HUMAN	HSPA5	GRP78_HUMAN 78 kDa glucose-regulated protein	0.0601585	0.0511679	20.3317	0.126561	n.s.	0.0114977	0.144664	20.3829	0.0739703	n.s.	20.4764	0.00152252	0.0934966	0.0140231	n.s.	0.0025414	0.00989732	sig	3	20.2724	20.3544	20.3314	20.3686	20.3885	20.367	20.3965	20.3795	20.4887	20.464	ER
815	sp|P11047|LAMC1_HUMAN	LAMC1	LAMC1_HUMAN Laminin subunit gamma-1	0.710452	-0.0617014	18.2384	0.794999	n.s.	0.19825	-0.31123	18.1767	0.366422	n.s.	17.9272	0.260346	-0.249529	0.361097	n.s.	0.328511	0.390863	n.s.	0	18.1311	17.966	18.3783	18.4781	18.0796	18.2156	17.9548	18.4567	17.7615	18.0928	ER
816	sp|P11117|PPAL_HUMAN	ACP2	PPAL_HUMAN Lysosomal acid phosphatase	3.61715e-05	-0.231477	17.5196	0.00152909	n.s.	0.417439	0.0219899	17.2882	0.590576	n.s.	17.5416	0.00062132	0.253467	0.00993372	n.s.	1.58976e-05	0.00057816	sig	7	17.5197	17.5287	17.5495	17.4806	17.3132	17.2674	17.2553	17.3167	17.5235	17.5598	Lysosome
817	sp|P11137|MTAP2_HUMAN	MAP2	MTAP2_HUMAN Microtubule-associated protein 2	5.45337e-06	-0.451687	20.2871	0.000586356	n.s.	3.75352e-05	-0.354949	19.8354	0.0152681	n.s.	19.9321	0.0958424	0.0967384	0.168337	n.s.	2.8e-06	0.000270369	sig	5	20.2707	20.3126	20.2829	20.2821	19.8925	19.8726	19.8083	19.7684	19.9513	19.913	NA
818	sp|P11142|HSP7C_HUMAN	HSPA8	HSP7C_HUMAN Heat shock cognate 71 kDa protein	0.669446	-0.010564	22.7463	0.762746	n.s.	0.0762485	-0.0747889	22.7357	0.205661	n.s.	22.6715	0.0258279	-0.0642249	0.0679133	n.s.	0.0680708	0.107496	n.s.	0	22.7135	22.7603	22.7132	22.7981	22.7116	22.7351	22.7291	22.767	22.6823	22.6607	Cytosol
819	sp|P11166|GTR1_HUMAN	SLC2A1	GTR1_HUMAN Solute carrier family 2, facilitated glucose transporter member 1	8.50792e-05	-0.583243	17.2164	0.00226237	n.s.	0.0121429	-0.376208	16.6332	0.0756738	n.s.	16.8402	0.0759624	0.207035	0.141457	n.s.	0.000172079	0.00190404	sig	4	17.2683	17.2866	17.2188	17.0919	16.5827	16.6868	16.5363	16.727	16.9317	16.7487	Plasma.Membrane
820	sp|P11169|GTR3_HUMAN	SLC2A3	GTR3_HUMAN Solute carrier family 2, facilitated glucose transporter member 3	0.0366561	-0.195074	14.9322	0.0881385	n.s.	0.0809994	-0.197607	14.7371	0.212948	n.s.	14.7346	0.972564	-0.00253322	0.981528	n.s.	0.0440258	0.0764846	n.s.	0	14.9991	15.0474	14.8859	14.7962	14.6628	14.6631	14.852	14.7704	14.7458	14.7233	Plasma.Membrane
821	sp|P11171|41_HUMAN	EPB41	41_HUMAN Protein 4.1	0.0720291	-0.0619841	20.8447	0.144409	n.s.	0.0323063	-0.164105	20.7827	0.127017	n.s.	20.6806	0.0665379	-0.102121	0.128303	n.s.	0.0166558	0.0364604	sig	5	20.7836	20.8977	20.8292	20.8684	20.817	20.7667	20.7541	20.793	20.7377	20.6235	Cytosol
822	sp|P11172|UMPS_HUMAN	UMPS	UMPS_HUMAN Uridine 5'-monophosphate synthase	0.005173	0.122471	17.1509	0.0232597	n.s.	0.146226	0.0871428	17.2734	0.304519	n.s.	17.2381	0.464399	-0.0353287	0.566022	n.s.	0.0237184	0.0478235	sig	9	17.1959	17.1433	17.1727	17.0918	17.2462	17.3066	17.2396	17.3011	17.1813	17.2948	NA
823	sp|P11177|ODPB_HUMAN	PDHB	ODPB_HUMAN Pyruvate dehydrogenase E1 component subunit beta, mitochondrial	0.0299476	0.120488	16.6722	0.0763116	n.s.	0.00569534	0.254652	16.7927	0.0535535	n.s.	16.9268	0.0386348	0.134164	0.0875397	n.s.	0.00342061	0.0121268	sig	3	16.5853	16.6942	16.6777	16.7315	16.826	16.8551	16.7616	16.728	16.9151	16.9385	Mitochondria
824	sp|P11182|ODB2_HUMAN	DBT	ODB2_HUMAN Lipoamide acyltransferase component of branched-chain alpha-keto acid dehydrogenase complex, mitochondrial	0.113094	0.0754686	17.5086	0.200274	n.s.	0.0464105	0.185879	17.584	0.153543	n.s.	17.6945	0.0385247	0.11041	0.0875397	n.s.	0.0248293	0.0495985	sig	3	17.5688	17.4924	17.4063	17.5669	17.549	17.5955	17.5805	17.6113	17.6448	17.7441	Mitochondria
825	sp|P11216|PYGB_HUMAN	PYGB	PYGB_HUMAN Glycogen phosphorylase, brain form	0.00982127	0.0785985	20.4553	0.0355257	n.s.	0.0170475	-0.138284	20.5339	0.0917487	n.s.	20.317	0.00279689	-0.216882	0.0178384	n.s.	0.000670341	0.00422896	sig	2	20.477	20.4348	20.4876	20.4218	20.5137	20.5065	20.556	20.5594	20.3591	20.275	NA
826	sp|P11217|PYGM_HUMAN	PYGM	PYGM_HUMAN Glycogen phosphorylase, muscle form	0.332203	0.0554962	16.9719	0.451023	n.s.	0.0289264	-0.22871	17.0274	0.12011	n.s.	16.7432	0.00829637	-0.284207	0.0328534	n.s.	0.00845689	0.0226709	sig	2	17.0127	16.9945	17.0292	16.8512	16.9342	17.0902	17.0346	17.0506	16.7934	16.693	NA
827	sp|P11233|RALA_HUMAN	RALA	RALA_HUMAN Ras-related protein Ral-A	0.00337759	-0.183877	17.576	0.0177703	n.s.	0.00401873	-0.223252	17.3921	0.0484489	n.s.	17.3528	0.435511	-0.039375	0.537197	n.s.	0.00174276	0.00784575	sig	5	17.6165	17.5684	17.5083	17.6108	17.3534	17.3745	17.3586	17.4819	17.3571	17.3484	Cytosol
828	sp|P11234|RALB_HUMAN	RALB	RALB_HUMAN Ras-related protein Ral-B	0.00313314	-0.231074	18.1898	0.016837	n.s.	8.8063e-06	-0.353344	17.9587	0.0145187	n.s.	17.8364	0.165554	-0.12227	0.253822	n.s.	0.000711065	0.00438542	sig	5	18.1766	18.2105	18.182	18.1899	18.1017	17.9271	17.9016	17.9044	17.845	17.8278	Cytosol
829	sp|P11274|BCR_HUMAN	BCR	BCR_HUMAN Breakpoint cluster region protein	0.0447792	-0.0861948	16.7683	0.101313	n.s.	0.0276948	-0.184968	16.6821	0.117276	n.s.	16.5834	0.0292252	-0.0987736	0.0728935	n.s.	0.0100604	0.0254522	sig	5	16.8457	16.7577	16.7812	16.6887	16.6612	16.6709	16.7099	16.6865	16.6243	16.5424	NA
830	sp|P11279|LAMP1_HUMAN	LAMP1	LAMP1_HUMAN Lysosome-associated membrane glycoprotein 1	0.0325513	-0.290858	18.8722	0.0811895	n.s.	0.515888	-0.0820562	18.5813	0.676016	n.s.	18.7901	0.140635	0.208802	0.223511	n.s.	0.0551635	0.0909088	n.s.	0	19.0282	18.7867	18.9654	18.7084	18.4721	18.4985	18.7961	18.5585	18.747	18.8332	Lysosome
831	sp|P11310-2|ACADM_HUMAN	ACADM	ACADM_HUMAN Isoform 2 of Medium-chain specific acyl-CoA dehydrogenase, mitochondrial	0.0443259	-0.0600338	17.9683	0.100705	n.s.	0.0457937	-0.0822498	17.9082	0.152113	n.s.	17.886	0.603343	-0.022216	0.687905	n.s.	0.064168	0.102644	n.s.	0	17.9966	17.9718	17.9592	17.9455	17.8878	17.8875	17.8863	17.9713	17.8474	17.9247	Mitochondria
832	sp|P11362-21|FGFR1_HUMAN	FGFR1	FGFR1_HUMAN Isoform 21 of Fibroblast growth factor receptor 1	0.017681	-0.0861493	15.0439	0.0532907	n.s.	0.00519466	-0.0741353	14.9577	0.0525811	n.s.	14.9697	0.778614	0.0120141	0.832654	n.s.	0.0263641	0.0518477	n.s.	0	15.0319	15.0581	15.0502	15.0352	15.024	14.9511	14.8979	14.958	14.954	14.9854	Cytosol
833	sp|P11387|TOP1_HUMAN	TOP¬†1.00	TOP1_HUMAN DNA topoisomerase 1	0.481159	-0.0253521	18.6366	0.597431	n.s.	0.0168471	0.198681	18.6113	0.090967	n.s.	18.8353	0.000709632	0.224033	0.0104101	n.s.	0.00210636	0.00884387	sig	8	18.5538	18.6541	18.7066	18.632	18.5839	18.603	18.6207	18.6376	18.8086	18.862	NA
834	sp|P11388-4|TOP2A_HUMAN	TOP2A	TOP2A_HUMAN Isoform 4 of DNA topoisomerase 2-alpha	0.000702815	-0.212821	18.2823	0.00696781	n.s.	0.00074941	0.302883	18.0695	0.0270554	n.s.	18.5852	0.000234835	0.515704	0.00672884	n.s.	1.04479e-05	0.000459374	sig	7	18.3066	18.312	18.2877	18.2231	18.1298	18.0133	18.0393	18.0956	18.5669	18.6036	Cytosol
835	sp|P11413-2|G6PD_HUMAN	G6PD	G6PD_HUMAN Isoform Long of Glucose-6-phosphate 1-dehydrogenase	0.00223298	0.243835	18.5503	0.013714	n.s.	0.184894	0.109588	18.7941	0.350512	n.s.	18.6599	0.013002	-0.134247	0.0435649	n.s.	0.00328567	0.011742	sig	1	18.6538	18.5741	18.5326	18.4407	18.7746	18.8201	18.8284	18.7536	18.6865	18.6333	Cytosol
836	sp|P11441|UBL4A_HUMAN	UBL4A	UBL4A_HUMAN Ubiquitin-like protein 4A	0.0104249	0.159259	15.8994	0.0368653	n.s.	0.297875	0.0412843	16.0586	0.474796	n.s.	15.9406	0.111536	-0.117974	0.188056	n.s.	0.0158813	0.0353531	sig	1	15.8475	15.9007	15.9524	15.8968	16.1445	16.0912	16.0277	15.9711	15.9613	15.92	Cytosol
837	sp|P11498|PYC_HUMAN	PC	PYC_HUMAN Pyruvate carboxylase, mitochondrial	0.118364	0.060274	19.4607	0.206494	n.s.	0.120227	-0.0700169	19.521	0.271032	n.s.	19.3907	0.0478985	-0.130291	0.101808	n.s.	0.0409934	0.0723602	n.s.	0	19.4257	19.4441	19.46	19.513	19.5134	19.6001	19.4882	19.4821	19.426	19.3553	Mitochondria
838	sp|P11586|C1TC_HUMAN	MTHFD1	C1TC_HUMAN C-1-tetrahydrofolate synthase, cytoplasmic	0.00137107	0.131834	19.5848	0.0105464	n.s.	0.179203	0.0553441	19.7167	0.345647	n.s.	19.6402	0.0652252	-0.0764895	0.126541	n.s.	0.00371978	0.012812	sig	9	19.5677	19.5854	19.635	19.5511	19.6922	19.6925	19.7536	19.7282	19.6068	19.6735	Cytosol
839	sp|P11717|MPRI_HUMAN	IGF2R	MPRI_HUMAN Cation-independent mannose-6-phosphate receptor	5.60879e-05	0.114091	19.3633	0.00186182	n.s.	0.153785	0.0316505	19.4774	0.314795	n.s.	19.395	0.00260823	-0.0824404	0.0172393	n.s.	9.16974e-05	0.00134981	sig	1	19.3558	19.3926	19.3461	19.3588	19.4663	19.4886	19.4716	19.4831	19.3792	19.4108	Cytosol
840	sp|P11766|ADHX_HUMAN	ADH5	ADHX_HUMAN Alcohol dehydrogenase class-3	0.74171	0.0181478	18.6025	0.819044	n.s.	0.327801	-0.0846389	18.6206	0.504927	n.s.	18.5178	0.0138431	-0.102787	0.0453431	n.s.	0.280484	0.341693	n.s.	0	18.6963	18.5659	18.6703	18.4774	18.5788	18.6239	18.628	18.6518	18.5032	18.5324	Cytosol
841	sp|P11802|CDK4_HUMAN	CDK4	CDK4_HUMAN Cyclin-dependent kinase 4	0.977945	-0.0012624	15.9826	0.985807	n.s.	0.00762518	0.252824	15.9814	0.0598296	n.s.	16.2355	0.0110073	0.254086	0.0392223	n.s.	0.0041011	0.0137426	sig	8	16.0514	15.9372	16.0081	15.9338	15.9225	15.9779	16.075	15.9501	16.191	16.28	Cytosol
842	sp|P11908-2|PRPS2_HUMAN	PRPS2	PRPS2_HUMAN Isoform 2 of Ribose-phosphate pyrophosphokinase 2	0.0179516	0.175129	17.0822	0.0538112	n.s.	0.611937	-0.0410991	17.2573	0.748243	n.s.	17.0411	0.00255477	-0.216228	0.0171492	n.s.	0.012654	0.0299458	sig	1	17.0207	17.1994	17.1276	16.981	17.1964	17.2736	17.296	17.2631	17.0445	17.0376	NA
843	sp|P11926|DCOR_HUMAN	ODC1	DCOR_HUMAN Ornithine decarboxylase	0.149581	-0.182154	16.6279	0.246445	n.s.	0.69578	0.0420747	16.4457	0.807817	n.s.	16.6699	0.195977	0.224229	0.289431	n.s.	0.189046	0.246968	n.s.	0	16.7533	16.4814	16.5815	16.6951	16.4997	16.1837	16.6161	16.4832	16.6008	16.7391	NA
844	sp|P11940|PABP1_HUMAN	PABPC1	PABP1_HUMAN Polyadenylate-binding protein 1	0.37139	-0.0551317	19.9436	0.491674	n.s.	0.990946	0.000942486	19.8885	0.993759	n.s.	19.9446	0.455015	0.0560742	0.557056	n.s.	0.606669	0.654864	n.s.	0	20.0394	19.9262	19.8304	19.9785	19.93	19.7816	19.9093	19.9331	20.0116	19.8776	Cytosol
845	sp|P12004|PCNA_HUMAN	PCNA	PCNA_HUMAN Proliferating cell nuclear antigen	0.00145506	-0.261808	19.9741	0.0108059	n.s.	0.0227982	0.144154	19.7123	0.106788	n.s.	20.1183	0.00234849	0.405962	0.0166427	n.s.	0.00026033	0.00238885	sig	7	20.0449	19.9623	19.9718	19.9175	19.6085	19.7139	19.7981	19.7288	20.1283	20.1082	Nucleus
846	sp|P12036|NFH_HUMAN	NEFH	NFH_HUMAN Neurofilament heavy polypeptide	0.0342122	-0.176137	18.1708	0.083977	n.s.	0.659025	0.0411495	17.9947	0.781663	n.s.	18.212	0.034893	0.217287	0.0819518	n.s.	0.0383918	0.0691033	n.s.	0	18.0833	18.1671	18.1157	18.3172	18.0528	17.9033	17.9588	18.0639	18.2742	18.1498	Cytosol
847	sp|P12081|SYHC_HUMAN	HARS	SYHC_HUMAN Histidine--tRNA ligase, cytoplasmic	0.0651261	0.0881944	17.987	0.134102	n.s.	0.387825	-0.0466754	18.0752	0.565502	n.s.	17.9404	0.0174121	-0.13487	0.0521308	n.s.	0.0378616	0.0684443	n.s.	0	18.056	17.9754	18.0116	17.9051	18.1094	18.0278	18.1183	18.0454	17.9308	17.95	Cytosol
848	sp|P12109|CO6A1_HUMAN	COL6A1	CO6A1_HUMAN Collagen alpha-1(VI) chain	0.00991894	-0.100814	18.3144	0.0357088	n.s.	0.0905813	0.0667821	18.2136	0.228696	n.s.	18.3812	0.022019	0.167596	0.0611743	n.s.	0.00566153	0.0170705	sig	7	18.3189	18.3405	18.2972	18.3012	18.153	18.2406	18.1936	18.2672	18.4239	18.3385	NA
849	sp|P12235|ADT1_HUMAN	SLC25A4	ADT1_HUMAN ADP/ATP translocase 1	0.0816492	-0.124065	17.8146	0.157687	n.s.	0.0429261	-0.252109	17.6905	0.147133	n.s.	17.5625	0.0973978	-0.128044	0.169835	n.s.	0.0286372	0.0553496	n.s.	0	17.8289	17.9189	17.8372	17.6734	17.6627	17.7375	17.6192	17.7426	17.4991	17.6259	Mitochondria
850	sp|P12236|ADT3_HUMAN	SLC25A6	ADT3_HUMAN ADP/ATP translocase 3	0.0280535	-0.15439	21.6744	0.0729894	n.s.	0.124512	-0.166187	21.52	0.277654	n.s.	21.5082	0.852208	-0.0117969	0.889058	n.s.	0.0537621	0.0891409	n.s.	0	21.7072	21.7666	21.6828	21.541	21.4904	21.4929	21.5045	21.5922	21.4316	21.5849	Mitochondria
851	sp|P12268|IMDH2_HUMAN	IMPDH2	IMDH2_HUMAN Inosine-5'-monophosphate dehydrogenase 2	0.000176141	0.167622	19.3691	0.0034299	n.s.	0.0186441	0.125115	19.5368	0.0962789	n.s.	19.4943	0.149057	-0.0425076	0.233599	n.s.	0.000366815	0.00292152	sig	9	19.3971	19.3338	19.4026	19.3431	19.5219	19.5335	19.5655	19.5262	19.4637	19.5248	Cytosol
852	sp|P12270|TPR_HUMAN	TPR	TPR_HUMAN Nucleoprotein TPR	0.000509666	-0.231635	19.6637	0.00575527	n.s.	0.979608	0.00119009	19.432	0.985108	n.s.	19.6649	0.00101854	0.232825	0.0117703	n.s.	0.000299506	0.00259043	sig	4	19.6046	19.7303	19.6266	19.6931	19.4697	19.4528	19.4158	19.3898	19.6693	19.6604	Cytosol
853	sp|P12277|KCRB_HUMAN	CKB	KCRB_HUMAN Creatine kinase B-type	0.00439744	0.15853	20.296	0.020781	n.s.	0.712143	-0.0200122	20.4545	0.820515	n.s.	20.276	0.00387682	-0.178542	0.0214872	n.s.	0.00377331	0.0129333	sig	1	20.3881	20.2744	20.2789	20.2425	20.4379	20.5034	20.4339	20.4429	20.3033	20.2486	Cytosol
854	sp|P12532|KCRU_HUMAN	CKMT1A	KCRU_HUMAN Creatine kinase U-type, mitochondrial	0.0196919	-0.086998	17.668	0.0573255	n.s.	0.0038882	-0.204753	17.581	0.0480776	n.s.	17.4632	0.00760556	-0.117755	0.0309097	n.s.	0.00100188	0.00545135	sig	5	17.6891	17.6001	17.6956	17.687	17.5391	17.5781	17.6131	17.5934	17.4589	17.4675	Mitochondria
855	sp|P12694|ODBA_HUMAN	BCKDHA	ODBA_HUMAN 2-oxoisovalerate dehydrogenase subunit alpha, mitochondrial	0.0100331	0.123401	17.5449	0.0359332	n.s.	0.0752578	0.056308	17.6683	0.204519	n.s.	17.6012	0.204178	-0.0670929	0.299429	n.s.	0.0156071	0.0348657	sig	1	17.5501	17.5143	17.5289	17.5861	17.6201	17.6756	17.6287	17.7486	17.6061	17.5962	Mitochondria
856	sp|P12814-3|ACTN1_HUMAN	ACTN1	ACTN1_HUMAN Isoform 3 of Alpha-actinin-1	0.10522	0.0402626	20.4651	0.19001	n.s.	0.63034	-0.0231296	20.5053	0.762806	n.s.	20.4419	0.218842	-0.0633922	0.315474	n.s.	0.253594	0.314513	n.s.	0	20.5074	20.4658	20.4531	20.434	20.5349	20.4781	20.5246	20.4837	20.5037	20.3801	Cytosol
857	sp|P12955|PEPD_HUMAN	PEPD	PEPD_HUMAN Xaa-Pro dipeptidase	0.0258207	0.137625	16.8736	0.0692486	n.s.	0.829642	0.0111761	17.0112	0.90066	n.s.	16.8848	0.0879626	-0.126449	0.158378	n.s.	0.0377921	0.0683435	n.s.	0	16.9623	16.8602	16.829	16.8428	16.9273	16.9804	17.087	17.0501	16.9135	16.856	NA
858	sp|P12956|XRCC6_HUMAN	XRCC6	XRCC6_HUMAN X-ray repair cross-complementing protein 6	0.00085942	-0.21652	21.1382	0.00795087	n.s.	0.915327	-0.00599693	20.9217	0.951319	n.s.	21.1322	0.00109717	0.210523	0.0121194	n.s.	0.000810555	0.00476695	sig	7	21.1999	21.1378	21.1692	21.0459	20.9078	20.9568	20.9139	20.9082	21.1032	21.1612	Nucleus
859	sp|P13010|XRCC5_HUMAN	XRCC5	XRCC5_HUMAN X-ray repair cross-complementing protein 5	0.00227879	-0.12915	20.3954	0.0138633	n.s.	0.1521	-0.0610132	20.2662	0.312801	n.s.	20.3344	0.0499795	0.0681366	0.104923	n.s.	0.00398608	0.0134391	sig	4	20.4401	20.4101	20.393	20.3384	20.2695	20.2266	20.29	20.2789	20.3556	20.3132	Nucleus
860	sp|P13073|COX41_HUMAN	COX4I1	COX41_HUMAN Cytochrome c oxidase subunit 4 isoform 1, mitochondrial	0.0109707	-0.149735	19.4378	0.0382625	n.s.	0.971505	0.0019054	19.2881	0.98009	n.s.	19.4397	0.0160892	0.15164	0.0498418	n.s.	0.0111155	0.0273111	sig	4	19.3603	19.5206	19.4247	19.4457	19.2991	19.2889	19.2224	19.3419	19.4524	19.4271	Mitochondria
861	sp|P13489|RINI_HUMAN	RNH1	RINI_HUMAN Ribonuclease inhibitor	0.0597495	0.120316	16.4341	0.125754	n.s.	0.0221762	0.240501	16.5544	0.105465	n.s.	16.6746	0.0430509	0.120184	0.0943418	n.s.	0.0124739	0.0296757	sig	3	16.5006	16.4529	16.4781	16.3049	16.5716	16.574	16.5977	16.4743	16.671	16.6782	Cytosol
862	sp|P13497|BMP1_HUMAN	BMP1	BMP1_HUMAN Bone morphogenetic protein 1	0.0143307	0.0837409	16.8466	0.0461289	n.s.	0.00240196	0.315388	16.9303	0.0406194	n.s.	17.162	0.0099535	0.231647	0.0368311	n.s.	0.00040179	0.00309541	sig	3	16.852	16.8231	16.8254	16.8859	16.9105	16.946	16.8876	16.9773	17.0957	17.2283	NA
863	sp|P13521|SCG2_HUMAN	SCG2	SCG2_HUMAN Secretogranin-2	0.00689916	-0.164664	19.4218	0.027947	n.s.	0.00294996	-0.319202	19.2571	0.0432381	n.s.	19.1026	0.0131704	-0.154538	0.0438954	n.s.	0.000639148	0.00411618	sig	5	19.3442	19.4053	19.4351	19.5026	19.306	19.2865	19.2372	19.1988	19.1034	19.1018	NA
864	sp|P13591|NCAM1_HUMAN	NCAM1	NCAM1_HUMAN Neural cell adhesion molecule 1	0.000138845	-0.260387	21.1285	0.00302484	n.s.	0.00113319	-0.283881	20.8682	0.0318988	n.s.	20.8447	0.605957	-0.023494	0.689614	n.s.	9.76042e-05	0.00138226	sig	5	21.0906	21.1751	21.1123	21.1361	20.8891	20.9122	20.7992	20.8722	20.8783	20.811	NA
865	sp|P13637-3|AT1A3_HUMAN	ATP1A3	AT1A3_HUMAN Isoform 3 of Sodium/potassium-transporting ATPase subunit alpha-3	0.0608065	-0.0479473	20.5375	0.127544	n.s.	0.75214	0.00728359	20.4895	0.848947	n.s.	20.5448	0.156593	0.0552309	0.242414	n.s.	0.0974128	0.144249	n.s.	0	20.529	20.5667	20.525	20.5293	20.464	20.4573	20.4999	20.5369	20.5704	20.5191	Plasma.Membrane
866	sp|P13639|EF2_HUMAN	EEF2	EF2_HUMAN Elongation factor 2	0.00177893	0.114305	21.1521	0.0119872	n.s.	0.654208	0.0184129	21.2664	0.778564	n.s.	21.1705	0.0210057	-0.0958922	0.0591989	n.s.	0.00566951	0.0170705	sig	1	21.1965	21.1636	21.148	21.1001	21.2551	21.2715	21.2855	21.2534	21.2086	21.1323	Cytosol
867	sp|P13667|PDIA4_HUMAN	PDIA4	PDIA4_HUMAN Protein disulfide-isomerase A4	0.00109514	0.187276	20.7005	0.00902846	n.s.	0.0130301	0.165226	20.8878	0.0786773	n.s.	20.8657	0.657391	-0.0220503	0.73264	n.s.	0.00194028	0.0084107	sig	6	20.6593	20.7158	20.6803	20.7467	20.9259	20.8205	20.8761	20.9287	20.9078	20.8237	ER
868	sp|P13674|P4HA1_HUMAN	P4HA1	P4HA1_HUMAN Prolyl 4-hydroxylase subunit alpha-1	0.304771	0.0486188	14.5603	0.423664	n.s.	0.00953687	0.243421	14.6089	0.0677534	n.s.	14.8037	0.0220657	0.194802	0.0612076	n.s.	0.00707636	0.0199542	sig	3	14.5187	14.5818	14.5053	14.6354	14.55	14.6587	14.5602	14.6668	14.761	14.8464	ER
869	sp|P13693|TCTP_HUMAN	TPT1	TCTP_HUMAN Translationally-controlled tumor protein	0.334116	0.0481554	19.0307	0.452874	n.s.	0.0109712	0.229516	19.0788	0.0724478	n.s.	19.2602	0.0168588	0.18136	0.0512185	n.s.	0.00885633	0.0232997	sig	8	19.0988	19.0319	19.0548	18.9371	19.1382	19.1005	19.0828	18.9937	19.2587	19.2616	Cytosol
870	sp|P13716-2|HEM2_HUMAN	ALAD	HEM2_HUMAN Isoform 2 of Delta-aminolevulinic acid dehydratase	0.489246	0.0296229	15.6459	0.605256	n.s.	0.392245	-0.0385387	15.6755	0.569724	n.s.	15.6073	0.20654	-0.0681615	0.301519	n.s.	0.37466	0.436839	n.s.	0	15.6514	15.6493	15.7065	15.5763	15.7265	15.5898	15.6804	15.7052	15.6015	15.6132	NA
871	sp|P13797|PLST_HUMAN	PLS3	PLST_HUMAN Plastin-3	0.152478	0.0566016	17.4492	0.250383	n.s.	0.0168097	0.20734	17.5058	0.0908918	n.s.	17.6565	0.000993294	0.150739	0.0116982	n.s.	0.00423242	0.0141036	sig	8	17.5134	17.4774	17.4504	17.3555	17.4895	17.5003	17.5237	17.5096	17.6789	17.6342	Cytosol
872	sp|P13798|ACPH_HUMAN	APEH	ACPH_HUMAN Acylamino-acid-releasing enzyme	0.106603	0.0802626	17.7925	0.191455	n.s.	0.335465	-0.0620291	17.8728	0.512418	n.s.	17.7305	0.0143928	-0.142292	0.0462252	n.s.	0.0528384	0.0878744	n.s.	0	17.879	17.8277	17.7358	17.7276	17.9303	17.8742	17.8548	17.8318	17.7083	17.7527	Cytosol
873	sp|P13804|ETFA_HUMAN	ETFA	ETFA_HUMAN Electron transfer flavoprotein subunit alpha, mitochondrial	0.622	-0.0134112	21.236	0.721654	n.s.	0.0102199	0.1698	21.2226	0.0699137	n.s.	21.4058	0.00568358	0.183211	0.0262474	n.s.	0.00229616	0.00929361	sig	8	21.2814	21.2014	21.2053	21.2559	21.1802	21.2334	21.2163	21.2605	21.3688	21.4428	Mitochondria
874	sp|P13807|GYS1_HUMAN	GYS1	GYS1_HUMAN Glycogen [starch] synthase, muscle	0.038485	0.085987	17.6281	0.0909879	n.s.	0.136163	-0.0714736	17.714	0.292427	n.s.	17.5566	0.00647718	-0.157461	0.0282698	n.s.	0.00927277	0.024054	sig	1	17.6399	17.6512	17.6679	17.5533	17.7664	17.7014	17.7184	17.6699	17.5586	17.5546	Cytosol
875	sp|P13861|KAP2_HUMAN	PRKAR2A	KAP2_HUMAN cAMP-dependent protein kinase type II-alpha regulatory subunit	0.421438	-0.0231294	18.2052	0.541411	n.s.	0.0830454	0.120655	18.182	0.216865	n.s.	18.3258	0.0382809	0.143785	0.0873729	n.s.	0.0330533	0.0615056	n.s.	0	18.2507	18.2121	18.2121	18.1457	18.1911	18.178	18.217	18.1421	18.2588	18.3929	Cytosol
876	sp|P13929|ENOB_HUMAN	ENO3	ENOB_HUMAN Beta-enolase	0.747579	-0.0331944	20.4577	0.822844	n.s.	0.218893	0.152433	20.4245	0.388191	n.s.	20.6102	0.23627	0.185628	0.335032	n.s.	0.344916	0.407052	n.s.	0	20.6304	20.3895	20.4111	20.3999	20.1915	20.5433	20.4545	20.5088	20.5142	20.7061	Cytosol
877	sp|P13984|T2FB_HUMAN	GTF2F2	T2FB_HUMAN General transcription factor IIF subunit 2	0.185604	-0.0572926	16.9252	0.290138	n.s.	0.792066	0.0141012	16.8679	0.878179	n.s.	16.9393	0.0723248	0.0713938	0.136638	n.s.	0.224173	0.284882	n.s.	0	16.9831	16.8933	16.8471	16.9772	16.8976	16.8153	16.8957	16.8628	16.9485	16.93	Nucleus
878	sp|P13995|MTDC_HUMAN	MTHFD2	MTDC_HUMAN Bifunctional methylenetetrahydrofolate dehydrogenase/cyclohydrolase, mitochondrial	0.00464188	0.107748	16.4228	0.0215993	n.s.	0.0043678	0.143636	16.5306	0.0498915	n.s.	16.5664	0.369074	0.0358879	0.475105	n.s.	0.00313174	0.0114062	sig	3	16.4325	16.4444	16.3866	16.4277	16.5739	16.5591	16.5001	16.489	16.5403	16.5926	Mitochondria
879	sp|P14174|MIF_HUMAN	MIF	MIF_HUMAN Macrophage migration inhibitory factor	0.309883	0.093881	15.4113	0.428722	n.s.	0.0279135	0.325358	15.5052	0.118	n.s.	15.7367	0.0489977	0.231477	0.103389	n.s.	0.0331781	0.0616727	n.s.	0	15.5633	15.3165	15.4716	15.2939	15.4238	15.6419	15.547	15.4081	15.7422	15.7312	Cytosol
880	sp|P14324|FPPS_HUMAN	FDPS	FPPS_HUMAN Farnesyl pyrophosphate synthase	0.0442524	0.167094	19.8173	0.100631	n.s.	0.0442705	-0.273477	19.9844	0.149769	n.s.	19.5438	0.000423179	-0.440571	0.00865868	n.s.	0.00214476	0.00891938	sig	2	19.9755	19.7244	19.8537	19.7157	19.9619	19.9288	20.0171	20.0298	19.5771	19.5105	Cytosol
881	sp|P14373|TRI27_HUMAN	TRIM27	TRI27_HUMAN Zinc finger protein RFP	0.594525	-0.0279837	15.6308	0.699791	n.s.	0.510115	0.0471264	15.6028	0.671197	n.s.	15.6779	0.153037	0.0751101	0.23855	n.s.	0.467497	0.526107	n.s.	0	15.5207	15.6206	15.6597	15.7221	15.5913	15.5383	15.6163	15.6653	15.7036	15.6522	Cytosol
882	sp|P14406|CX7A2_HUMAN	COX7A2	CX7A2_HUMAN Cytochrome c oxidase subunit 7A2, mitochondrial	0.027655	-0.162655	15.0589	0.0723712	n.s.	0.932693	0.0048764	14.8963	0.961733	n.s.	15.0638	0.0623666	0.167531	0.122085	n.s.	0.0311043	0.0589206	n.s.	0	15.1363	15.0345	14.9713	15.0936	14.9134	14.9947	14.7843	14.8926	15.0529	15.0747	Mitochondria
883	sp|P14543|NID1_HUMAN	NID1	NID1_HUMAN Nidogen-1	0.782827	-0.0483941	16.5867	0.848906	n.s.	0.229007	0.34218	16.5383	0.401513	n.s.	16.9289	0.270989	0.390574	0.372703	n.s.	0.32203	0.384378	n.s.	0	16.6971	16.355	16.6231	16.6717	16.378	16.6401	16.2315	16.9037	16.5855	17.2723	NA
884	sp|P14550|AK1A1_HUMAN	AKR1A1	AK1A1_HUMAN Alcohol dehydrogenase [NADP(+)]	0.0310339	0.116085	18.7733	0.078393	n.s.	0.267953	0.0735742	18.8894	0.443094	n.s.	18.8468	0.153631	-0.0425105	0.239326	n.s.	0.0519349	0.0869861	n.s.	0	18.8751	18.7536	18.773	18.6914	18.8554	18.9019	18.9281	18.872	18.8482	18.8455	Cytosol
885	sp|P14618|KPYM_HUMAN	PKM	KPYM_HUMAN Pyruvate kinase PKM	0.029495	0.397879	21.7346	0.0755586	n.s.	0.975665	-0.00676395	22.1324	0.983018	n.s.	21.7278	0.0434278	-0.404642	0.0947898	n.s.	0.0503081	0.0848649	n.s.	0	21.5714	21.6406	21.6248	22.1014	22.2789	21.9558	22.1445	22.1506	21.8852	21.5704	Cytosol
886	sp|P14625|ENPL_HUMAN	HSP90B1	ENPL_HUMAN Endoplasmin	0.00513257	0.135391	20.7485	0.0231514	n.s.	0.000118704	0.146889	20.8839	0.0170325	n.s.	20.8954	0.81736	0.0114974	0.861759	n.s.	0.00388598	0.0132187	sig	3	20.7567	20.7325	20.7462	20.7587	20.9545	20.9119	20.8554	20.8137	20.9021	20.8887	ER
887	sp|P14649|MYL6B_HUMAN	MYL6B	MYL6B_HUMAN Myosin light chain 6B	0.00116868	0.36063	16.264	0.00944494	n.s.	0.000886793	0.804652	16.6246	0.0298373	up	17.0687	8.17275e-05	0.444023	0.00524966	n.s.	2.92764e-05	0.000748544	sig	3	16.2156	16.1655	16.2365	16.4385	16.6137	16.6618	16.6396	16.5835	17.0527	17.0846	NA
888	sp|P14678-3|RSMB_HUMAN	SNRPB	RSMB_HUMAN Isoform SM-B1 of Small nuclear ribonucleoprotein-associated proteins B and B'	6.16775e-07	-0.171882	18.2759	0.000145265	n.s.	0.00031113	-0.113657	18.1041	0.020757	n.s.	18.1623	0.00638688	0.0582246	0.0281296	n.s.	4.80358e-07	9.50341e-05	sig	5	18.2795	18.28	18.2831	18.2612	18.1073	18.1145	18.1082	18.0863	18.152	18.1725	Cytosol
889	sp|P14735|IDE_HUMAN	IDE	IDE_HUMAN Insulin-degrading enzyme	0.0282438	0.0811195	17.1521	0.0732454	n.s.	0.198456	-0.055127	17.2332	0.366665	n.s.	17.097	0.0109186	-0.136247	0.0390198	n.s.	0.0111787	0.0274326	sig	2	17.176	17.1613	17.1832	17.0879	17.2336	17.2281	17.279	17.1921	17.1204	17.0735	Cytosol
890	sp|P14854|CX6B1_HUMAN	COX6B1	CX6B1_HUMAN Cytochrome c oxidase subunit 6B1	0.0241467	0.434891	18.6508	0.0659468	n.s.	0.00450546	0.898918	19.0857	0.0502054	n.s.	19.5497	0.0519513	0.464027	0.107736	n.s.	0.00315027	0.01144	sig	3	18.6159	18.4473	18.6219	18.918	18.967	19.3597	19.1437	18.8724	19.6363	19.4631	Mitochondria
891	sp|P14859-2|PO2F1_HUMAN	POU2F1	PO2F1_HUMAN Isoform 2 of POU domain, class 2, transcription factor 1	0.00246409	-0.233071	14.7329	0.0145401	n.s.	0.251266	-0.025922	14.4998	0.426837	n.s.	14.707	0.0369879	0.207149	0.0852169	n.s.	0.00231851	0.00933848	sig	4	14.7326	14.7513	14.751	14.6966	14.4177	14.4284	14.5926	14.5605	14.7092	14.7047	Nucleus
892	sp|P14866|HNRPL_HUMAN	HNRNPL	HNRPL_HUMAN Heterogeneous nuclear ribonucleoprotein L	0.00325452	-0.151428	20.7994	0.0173266	n.s.	0.0590068	0.103685	20.648	0.175284	n.s.	20.9031	0.00185534	0.255113	0.015013	n.s.	0.00064486	0.0041261	sig	7	20.7844	20.773	20.7685	20.8718	20.6492	20.6948	20.5933	20.6546	20.9282	20.8781	Cytosol
893	sp|P14868|SYDC_HUMAN	DARS	SYDC_HUMAN Aspartate--tRNA ligase, cytoplasmic	0.301607	0.0288937	17.8611	0.42021	n.s.	0.949724	0.00267275	17.89	0.971729	n.s.	17.8638	0.476229	-0.026221	0.575336	n.s.	0.577262	0.627228	n.s.	0	17.8555	17.8954	17.8889	17.8045	17.8634	17.904	17.9253	17.8673	17.8233	17.9043	Cytosol
894	sp|P14927|QCR7_HUMAN	UQCRB	QCR7_HUMAN Cytochrome b-c1 complex subunit 7	0.190656	0.0870068	19.5599	0.296535	n.s.	0.00147524	0.354172	19.6469	0.0344051	n.s.	19.9141	0.0246025	0.267165	0.0655271	n.s.	0.003447	0.0121604	sig	3	19.4814	19.5528	19.6263	19.5792	19.7428	19.7181	19.5993	19.5275	19.9078	19.9204	Mitochondria
895	sp|P15056|BRAF_HUMAN	BRAF	BRAF_HUMAN Serine/threonine-protein kinase B-raf	0.279877	0.0459996	17.6955	0.398695	n.s.	0.0070438	-0.27244	17.7415	0.0572063	n.s.	17.4231	0.0022016	-0.31844	0.0161559	n.s.	0.000870746	0.00499385	sig	2	17.7797	17.6968	17.639	17.6667	17.797	17.682	17.7321	17.7549	17.3774	17.4688	Cytosol
896	sp|P15104|GLNA_HUMAN	GLUL	GLNA_HUMAN Glutamine synthetase	5.99446e-05	-0.265526	16.1556	0.00191281	n.s.	0.656592	0.0426442	15.89	0.77999	n.s.	16.1982	0.027222	0.30817	0.0703448	n.s.	0.00351259	0.0123302	sig	7	16.181	16.1501	16.1094	16.1818	15.8651	15.9442	15.8988	15.852	16.3373	16.0591	Cytosol
897	sp|P15121|ALDR_HUMAN	AKR1B1	ALDR_HUMAN Aldose reductase	0.21398	0.0648077	19.8237	0.324049	n.s.	0.0565688	-0.115958	19.8885	0.171663	n.s.	19.7077	0.0341808	-0.180766	0.0809155	n.s.	0.0341526	0.062912	n.s.	0	19.8653	19.7718	19.8784	19.7791	19.9447	19.7812	19.933	19.8949	19.6883	19.7272	Cytosol
898	sp|P15170-3|ERF3A_HUMAN	GSPT1	ERF3A_HUMAN Isoform 3 of Eukaryotic peptide chain release factor GTP-binding subunit ERF3A	0.00635567	0.208123	19.6065	0.0264829	n.s.	0.862231	0.0135421	19.8146	0.920284	n.s.	19.6201	0.0188367	-0.194581	0.0547072	n.s.	0.0100792	0.0254605	sig	1	19.5447	19.619	19.5373	19.7251	19.8371	19.7368	19.8418	19.8429	19.6737	19.5664	NA
899	sp|P15289|ARSA_HUMAN	ARSA	ARSA_HUMAN Arylsulfatase A	0.00520437	-0.366466	14.6994	0.0233583	n.s.	0.191814	0.19771	14.333	0.358816	n.s.	14.8971	0.013423	0.564176	0.0445273	n.s.	0.00431253	0.0142214	sig	7	14.748	14.7873	14.7297	14.5327	14.2061	14.4332	14.2398	14.4527	14.7456	15.0487	Lysosome
900	sp|P15311|EZRI_HUMAN	EZR	EZRI_HUMAN Ezrin	0.0229409	0.121109	20.0253	0.0635952	n.s.	0.436468	0.0615556	20.1464	0.60879	n.s.	20.0868	0.336561	-0.0595532	0.441079	n.s.	0.0974397	0.144249	n.s.	0	20.0069	20.0434	20.1105	19.9403	20.1222	20.2003	20.1289	20.1341	20.0096	20.1641	Cytosol
901	sp|P15336|ATF2_HUMAN	ATF2	ATF2_HUMAN Cyclic AMP-dependent transcription factor ATF-2	0.239551	-0.122933	14.7774	0.352414	n.s.	0.221713	-0.177333	14.6545	0.39192	n.s.	14.6001	0.593108	-0.0544	0.67874	n.s.	0.277227	0.338392	n.s.	0	14.5836	14.7721	14.7981	14.9558	14.7843	14.6042	14.5309	14.6984	14.6721	14.528	Cytosol
902	sp|P15374|UCHL3_HUMAN	UCHL3	UCHL3_HUMAN Ubiquitin carboxyl-terminal hydrolase isozyme L3	0.0408831	0.175928	15.7125	0.0953018	n.s.	0.883787	-0.0135623	15.8885	0.933819	n.s.	15.699	0.0241208	-0.18949	0.0648364	n.s.	0.0457567	0.0788271	n.s.	0	15.8505	15.6065	15.7648	15.6283	15.9278	15.9539	15.8789	15.7932	15.7118	15.6861	Cytosol
903	sp|P15586|GNS_HUMAN	GNS	GNS_HUMAN N-acetylglucosamine-6-sulfatase	0.624876	-0.0209527	18.2437	0.723972	n.s.	0.194008	0.0927902	18.2228	0.36177	n.s.	18.3365	0.0358747	0.113743	0.0834995	n.s.	0.132367	0.184263	n.s.	0	18.2252	18.232	18.1726	18.345	18.2585	18.1776	18.209	18.2459	18.3758	18.2972	Lysosome
904	sp|P15735|PHKG2_HUMAN	PHKG2	PHKG2_HUMAN Phosphorylase b kinase gamma catalytic chain, liver/testis isoform	0.000860032	0.183864	16.4795	0.00795087	n.s.	0.00463789	-0.118817	16.6634	0.0506379	n.s.	16.3607	0.00161692	-0.302681	0.0143005	n.s.	0.000101034	0.00139649	sig	1	16.5169	16.451	16.4802	16.4699	16.6431	16.5981	16.715	16.6973	16.3612	16.3602	NA
905	sp|P15848|ARSB_HUMAN	ARSB	ARSB_HUMAN Arylsulfatase B	0.137777	-0.0580119	17.8105	0.230764	n.s.	0.000641344	0.262023	17.7525	0.0253148	n.s.	18.0725	0.00206075	0.320035	0.0156789	n.s.	0.000227537	0.00221072	sig	8	17.7985	17.7851	17.7979	17.8606	17.7511	17.6737	17.7711	17.8139	18.0877	18.0573	Lysosome
906	sp|P15880|RS2_HUMAN	RPS2	RS2_HUMAN 40S ribosomal protein S2	0.172175	0.0873315	20.0464	0.274969	n.s.	0.152843	0.117298	20.1337	0.313678	n.s.	20.1637	0.677825	0.0299665	0.750173	n.s.	0.211577	0.271174	n.s.	0	20.0956	20.0276	19.9427	20.1197	20.1506	20.0317	20.1269	20.2257	20.2123	20.115	NA
907	sp|P15882|CHIN_HUMAN	CHN1	CHIN_HUMAN N-chimaerin	0.0830726	0.049881	18.1046	0.159874	n.s.	0.247645	-0.0410797	18.1545	0.422799	n.s.	18.0636	0.00933442	-0.0909607	0.0353237	n.s.	0.0298765	0.0572932	n.s.	0	18.0794	18.1298	18.1474	18.062	18.1162	18.164	18.1657	18.1722	18.0631	18.064	NA
908	sp|P15923|TFE2_HUMAN	TCF3	TFE2_HUMAN Transcription factor E2-alpha	0.199738	-0.0746123	17.6147	0.30728	n.s.	0.071065	0.180312	17.5401	0.196471	n.s.	17.795	0.0125576	0.254925	0.0426872	n.s.	0.0175446	0.0378272	sig	8	17.5834	17.5437	17.595	17.7367	17.5096	17.5171	17.6301	17.5036	17.8574	17.7327	Nucleus
909	sp|P15927-3|RFA2_HUMAN	RPA2	RFA2_HUMAN Isoform 3 of Replication protein A 32 kDa subunit	0.40561	-0.0320492	16.6719	0.525857	n.s.	0.0413136	0.116313	16.6398	0.144102	n.s.	16.7882	0.0294886	0.148362	0.0734008	n.s.	0.0288439	0.055662	n.s.	0	16.7383	16.6321	16.666	16.651	16.5623	16.648	16.6594	16.6896	16.8176	16.7587	Nucleus
910	sp|P15954|COX7C_HUMAN	COX7C	COX7C_HUMAN Cytochrome c oxidase subunit 7C, mitochondrial	0.000176048	-0.189211	17.7243	0.0034299	n.s.	0.0682659	-0.0594891	17.5351	0.191625	n.s.	17.6648	0.00646423	0.129722	0.0282635	n.s.	0.000143052	0.00171731	sig	4	17.7033	17.713	17.709	17.7719	17.5163	17.5378	17.5057	17.5807	17.664	17.6657	Mitochondria
911	sp|P16104|H2AX_HUMAN	H2AFX	H2AX_HUMAN Histone H2AX	0.0179007	-0.112183	19.839	0.0536913	n.s.	0.0607264	0.16777	19.7269	0.177547	n.s.	20.0068	0.00550995	0.279954	0.0257339	n.s.	0.00325602	0.0116782	sig	7	19.7608	19.8777	19.8202	19.8975	19.7099	19.707	19.7159	19.7746	19.9327	20.081	Nucleus
912	sp|P16152|CBR1_HUMAN	CBR1	CBR1_HUMAN Carbonyl reductase [NADPH] 1	0.0943514	0.109886	16.8222	0.174911	n.s.	0.327056	0.0836058	16.9321	0.504403	n.s.	16.9058	0.525287	-0.0262798	0.618883	n.s.	0.161013	0.215876	n.s.	0	16.878	16.8676	16.8696	16.6735	16.9095	16.9101	17.0055	16.9031	16.8916	16.92	Cytosol
913	sp|P16219|ACADS_HUMAN	ACADS	ACADS_HUMAN Short-chain specific acyl-CoA dehydrogenase, mitochondrial	0.632231	0.0312287	15.1324	0.729929	n.s.	0.068598	-0.0857232	15.1636	0.192183	n.s.	15.0467	0.281198	-0.116952	0.383685	n.s.	0.332891	0.39502	n.s.	0	15.0984	15.1415	15.1687	15.1209	15.0692	15.2825	15.0513	15.2514	15.0036	15.0897	Mitochondria
914	sp|P16220|CREB1_HUMAN	CREB1	CREB1_HUMAN Cyclic AMP-responsive element-binding protein 1	0.0109569	-0.176065	16.2722	0.0382448	n.s.	0.956453	0.00317163	16.0961	0.973775	n.s.	16.2754	0.0209065	0.179237	0.0590028	n.s.	0.0106768	0.0266166	sig	4	16.1986	16.3623	16.2314	16.2964	16.1472	16.0823	16.0106	16.1444	16.2681	16.2826	Nucleus
915	sp|P16278|BGAL_HUMAN	GLB1	BGAL_HUMAN Beta-galactosidase	0.00424689	-0.0873865	16.3856	0.0204789	n.s.	0.0218182	0.188388	16.2982	0.105191	n.s.	16.5739	0.00648159	0.275775	0.0282698	n.s.	0.00109759	0.00580608	sig	7	16.358	16.3721	16.3975	16.4147	16.2852	16.2783	16.3425	16.2867	16.4955	16.6524	Lysosome
916	sp|P16298-4|PP2BB_HUMAN	PPP3CB	PP2BB_HUMAN Isoform 4 of Serine/threonine-protein phosphatase 2B catalytic subunit beta isoform	0.784647	0.00977624	17.8718	0.850135	n.s.	0.639793	-0.0213842	17.8815	0.76937	n.s.	17.8504	0.373684	-0.0311604	0.47985	n.s.	0.739395	0.77447	n.s.	0	17.8753	17.9451	17.8126	17.8541	17.8478	17.9272	17.8478	17.9033	17.8374	17.8634	Cytosol
917	sp|P16333|NCK1_HUMAN	NCK1	NCK1_HUMAN Cytoplasmic protein NCK1	0.100639	0.0871679	15.778	0.183676	n.s.	0.843838	-0.0142626	15.8651	0.908598	n.s.	15.7637	0.000653575	-0.101431	0.0100946	n.s.	0.120263	0.170485	n.s.	0	15.7034	15.7021	15.8805	15.8258	15.867	15.874	15.8606	15.8589	15.7487	15.7787	Cytosol
918	sp|P16401|H15_HUMAN	HIST1H1B	H15_HUMAN Histone H1.5	0.870952	-0.0131775	20.1942	0.909567	n.s.	0.956801	-0.00660476	20.181	0.973775	n.s.	20.1876	0.958234	0.00657276	0.970001	n.s.	0.988864	0.990265	n.s.	0	20.3409	20.1666	20.0857	20.1836	20.1405	20.3071	20.2309	20.0457	20.0537	20.3215	NA
919	sp|P16402|H13_HUMAN	HIST1H1D	H13_HUMAN Histone H1.3	0.637313	0.0333749	18.6894	0.734938	n.s.	0.253821	0.105794	18.7228	0.429196	n.s.	18.7952	0.455676	0.0724188	0.557589	n.s.	0.482507	0.540768	n.s.	0	18.8187	18.6603	18.619	18.6596	18.6957	18.849	18.7412	18.6052	18.7236	18.8668	NA
920	sp|P16403|H12_HUMAN	HIST1H1C	H12_HUMAN Histone H1.2	0.0353784	-0.112199	19.3206	0.0859527	n.s.	0.0284676	0.170761	19.2084	0.11902	n.s.	19.4914	0.0173405	0.282959	0.0519929	n.s.	0.00538689	0.0164872	sig	7	19.3442	19.2981	19.2867	19.3536	19.1448	19.3153	19.1649	19.2087	19.4188	19.5639	NA
921	sp|P16435|NCPR_HUMAN	POR	NCPR_HUMAN NADPH--cytochrome P450 reductase	0.000207628	0.204746	18.3313	0.00369593	n.s.	0.610606	0.0150652	18.5361	0.746933	n.s.	18.3464	0.00257971	-0.189681	0.0172177	n.s.	0.000130433	0.0016439	sig	1	18.3313	18.3624	18.3503	18.2814	18.5553	18.5773	18.4956	18.5162	18.3555	18.3373	ER
922	sp|P16591|FER_HUMAN	FER	FER_HUMAN Tyrosine-protein kinase Fer	0.030476	0.0728687	17.4047	0.0772205	n.s.	0.0826308	0.0777712	17.4776	0.216125	n.s.	17.4825	0.814312	0.0049025	0.859677	n.s.	0.0328368	0.0612641	n.s.	0	17.426	17.3535	17.4551	17.3843	17.498	17.4691	17.4449	17.4985	17.4872	17.4778	Cytosol
923	sp|P16615|AT2A2_HUMAN	ATP2A2	AT2A2_HUMAN Sarcoplasmic/endoplasmic reticulum calcium ATPase 2	0.579852	0.0243981	18.926	0.687098	n.s.	0.181099	0.0672804	18.9504	0.347042	n.s.	18.9933	0.489801	0.0428823	0.587572	n.s.	0.449465	0.509057	n.s.	0	18.9722	18.9512	18.9151	18.8655	18.9144	18.872	19.0208	18.9942	18.9567	19.0298	ER
924	sp|P16870|CBPE_HUMAN	CPE	CBPE_HUMAN Carboxypeptidase E	2.90057e-06	-0.275747	18.8548	0.000387735	n.s.	0.000261144	-0.281245	18.5791	0.0202366	n.s.	18.5736	0.622002	-0.00549809	0.70254	n.s.	7.38623e-07	0.000121143	sig	5	18.8502	18.8223	18.8509	18.8957	18.5874	18.5815	18.5869	18.5603	18.5673	18.5798	Cytosol
925	sp|P16930|FAAA_HUMAN	FAH	FAAA_HUMAN Fumarylacetoacetase	0.0779163	0.107991	15.5135	0.152322	n.s.	0.0101383	0.16358	15.6215	0.0697413	n.s.	15.6771	0.456846	0.0555896	0.558606	n.s.	0.048905	0.0830361	n.s.	0	15.5435	15.4619	15.5627	15.4859	15.513	15.7329	15.6275	15.6126	15.6723	15.6819	NA
926	sp|P16949|STMN1_HUMAN	STMN1	STMN1_HUMAN Stathmin	0.00104224	0.225187	22.5587	0.00881182	n.s.	0.509144	-0.0437075	22.7839	0.670633	n.s.	22.515	0.0116097	-0.268894	0.0404448	n.s.	0.00193775	0.00840713	sig	1	22.4867	22.5504	22.5963	22.6015	22.8092	22.7467	22.8482	22.7315	22.589	22.4411	Cytosol
927	sp|P16989|YBOX3_HUMAN	YBX3	YBOX3_HUMAN Y-box-binding protein 3	0.0904698	0.0788749	18.8109	0.169494	n.s.	0.0331483	0.178588	18.8897	0.128791	n.s.	18.9894	0.0852644	0.0997132	0.154645	n.s.	0.023608	0.0476204	sig	3	18.7613	18.8213	18.7631	18.8978	18.9025	18.8238	18.9118	18.9208	18.9432	19.0357	Cytosol
928	sp|P17026|ZNF22_HUMAN	ZNF22	ZNF22_HUMAN Zinc finger protein 22	0.0808527	-0.146702	15.1273	0.156577	n.s.	0.30579	-0.0992219	14.9806	0.481849	n.s.	15.0281	0.548487	0.0474801	0.639062	n.s.	0.154177	0.208635	n.s.	0	14.9688	15.1643	15.1717	15.2045	14.9515	15.1146	14.924	14.9323	15.0713	14.9849	Nucleus
929	sp|P17028|ZNF24_HUMAN	ZNF24	ZNF24_HUMAN Zinc finger protein 24	0.193569	-0.111106	14.8209	0.299748	n.s.	0.673101	0.0413449	14.7098	0.791526	n.s.	14.8623	0.152521	0.152451	0.238121	n.s.	0.231658	0.292106	n.s.	0	14.6728	14.8668	14.811	14.9331	14.7881	14.6242	14.6161	14.8108	14.9232	14.8013	Nucleus
930	sp|P17029|ZKSC1_HUMAN	ZKSCAN1	ZKSC1_HUMAN Zinc finger protein with KRAB and SCAN domains 1	0.934014	-0.00681275	15.3568	0.954864	n.s.	0.831332	0.0302152	15.35	0.901492	n.s.	15.387	0.711041	0.0370279	0.775995	n.s.	0.940521	0.948576	n.s.	0	15.2641	15.2834	15.3102	15.5695	15.4309	15.2912	15.2996	15.3783	15.5152	15.2589	Nucleus
931	sp|P17050|NAGAB_HUMAN	NAGA	NAGAB_HUMAN Alpha-N-acetylgalactosaminidase	0.059568	-0.103994	16.2076	0.125585	n.s.	0.124421	0.126787	16.1036	0.277577	n.s.	16.3344	0.0044497	0.230781	0.022867	n.s.	0.0110188	0.0271273	sig	7	16.2259	16.2807	16.0935	16.2302	16.0796	16.1271	16.1474	16.0602	16.2921	16.3766	Lysosome
932	sp|P17096|HMGA1_HUMAN	HMGA1	HMGA1_HUMAN High mobility group protein HMG-I/HMG-Y	0.0173887	-0.216896	18.6813	0.0528933	n.s.	0.0341477	0.254845	18.4644	0.130893	n.s.	18.9362	0.00517949	0.471741	0.0247037	n.s.	0.00210052	0.00883472	sig	7	18.6289	18.7812	18.7312	18.584	18.4437	18.608	18.3976	18.4083	18.8655	19.0068	Nucleus
933	sp|P17152|TMM11_HUMAN	TMEM11	TMM11_HUMAN Transmembrane protein 11, mitochondrial	0.19029	-0.0524344	15.3706	0.29606	n.s.	0.0616629	-0.178265	15.3181	0.17972	n.s.	15.1923	0.171781	-0.125831	0.260622	n.s.	0.0640764	0.102531	n.s.	0	15.3811	15.3337	15.3434	15.4241	15.289	15.2606	15.3285	15.3943	15.2935	15.0911	Mitochondria
934	sp|P17174|AATC_HUMAN	GOT1	AATC_HUMAN Aspartate aminotransferase, cytoplasmic	0.0302585	0.0973872	18.4417	0.0769356	n.s.	0.557266	0.0471957	18.539	0.705642	n.s.	18.4889	0.426038	-0.0501914	0.528117	n.s.	0.181871	0.239365	n.s.	0	18.5325	18.4301	18.374	18.4301	18.5329	18.5644	18.5166	18.5424	18.5782	18.3995	Cytosol
935	sp|P17405|ASM_HUMAN	SMPD1	ASM_HUMAN Sphingomyelin phosphodiesterase	0.000329239	-0.336493	12.9835	0.00460004	n.s.	0.100051	-0.132953	12.647	0.243868	n.s.	12.8505	0.0238566	0.203539	0.0643725	n.s.	0.00063753	0.00411618	sig	4	13.0734	12.9895	12.963	12.908	12.7377	12.6107	12.6224	12.6171	12.7934	12.9076	Lysosome
936	sp|P17480|UBF1_HUMAN	UBTF	UBF1_HUMAN Nucleolar transcription factor 1	0.00171798	-0.197186	20.969	0.011818	n.s.	0.480734	-0.029548	20.7718	0.649085	n.s.	20.9395	0.0167142	0.167638	0.0508729	n.s.	0.00178477	0.00797421	sig	4	20.9255	20.9338	21.0302	20.9866	20.8152	20.8144	20.7574	20.7003	20.923	20.956	Nucleus
937	sp|P17535|JUND_HUMAN	JUND	JUND_HUMAN Transcription factor jun-D	0.153871	-0.0734715	14.5033	0.252165	n.s.	0.127143	-0.0759501	14.4299	0.2812	n.s.	14.4274	0.966981	-0.00247864	0.977056	n.s.	0.223179	0.283837	n.s.	0	14.4504	14.5186	14.4767	14.5677	14.5357	14.4226	14.3677	14.3935	14.4424	14.4124	Nucleus
938	sp|P17568|NDUB7_HUMAN	NDUFB7	NDUB7_HUMAN NADH dehydrogenase [ubiquinone] 1 beta subcomplex subunit 7	0.146102	0.0820438	14.8553	0.242003	n.s.	0.190591	-0.0930994	14.9373	0.357032	n.s.	14.7622	0.023707	-0.175143	0.0640386	n.s.	0.0470847	0.0806654	n.s.	0	14.8401	14.9646	14.7892	14.8273	14.9801	14.9148	14.8598	14.9946	14.7878	14.7366	Mitochondria
939	sp|P17600|SYN1_HUMAN	SYN1	SYN1_HUMAN Synapsin-1	0.00247999	0.0688056	19.059	0.014585	n.s.	0.00012181	-0.12867	19.1278	0.0170325	n.s.	18.9304	0.000626518	-0.197475	0.00996385	n.s.	1.91272e-05	0.00063921	sig	2	19.0715	19.0597	19.0513	19.0537	19.1192	19.1624	19.1002	19.1296	18.9393	18.9214	Golgi
940	sp|P17612|KAPCA_HUMAN	PRKACA	KAPCA_HUMAN cAMP-dependent protein kinase catalytic subunit alpha	6.0013e-07	0.877795	15.8316	0.000145265	up	0.898993	-0.00683823	16.7094	0.942779	n.s.	15.8248	3.5045e-05	-0.884634	0.00393938	down	1.6215e-07	4.00996e-05	sig	1	15.9135	15.805	15.8391	15.7688	16.7239	16.6708	16.6668	16.776	15.8581	15.7914	Cytosol
941	sp|P17655|CAN2_HUMAN	CAPN2	CAN2_HUMAN Calpain-2 catalytic subunit	0.0545914	0.109106	16.7056	0.117469	n.s.	0.413084	-0.0569039	16.8147	0.586846	n.s.	16.6487	0.00512966	-0.16601	0.024537	n.s.	0.029956	0.0573383	n.s.	0	16.8019	16.6957	16.7235	16.6013	16.8011	16.766	16.8529	16.8388	16.6577	16.6397	Cytosol
942	sp|P17661|DESM_HUMAN	DES	DESM_HUMAN Desmin	0.000434214	-0.539534	14.9249	0.00530673	n.s.	0.252257	-0.122375	14.3853	0.427767	n.s.	14.8025	0.00863502	0.417159	0.0335147	n.s.	0.000482152	0.00347121	sig	4	15.068	14.9613	14.8463	14.8239	14.4075	14.2466	14.3835	14.5037	14.7455	14.8595	NA
943	sp|P17677-2|NEUM_HUMAN	GAP43	NEUM_HUMAN Isoform 2 of Neuromodulin	0.00936972	-0.14669	22.6496	0.0343788	n.s.	0.00547473	-0.30987	22.5029	0.0527959	n.s.	22.3397	0.000362808	-0.16318	0.00819384	n.s.	0.000619717	0.00407596	sig	5	22.5385	22.6649	22.6963	22.6985	22.509	22.5255	22.4966	22.4805	22.3352	22.3442	NA
944	sp|P17812|PYRG1_HUMAN	CTPS1	PYRG1_HUMAN CTP synthase 1	1.36419e-05	0.267478	18.1476	0.000934698	n.s.	0.063473	-0.0798811	18.4151	0.182692	n.s.	18.0678	8.45802e-05	-0.347359	0.00531446	n.s.	4.13196e-06	0.000296184	sig	1	18.1837	18.1104	18.1738	18.1226	18.3941	18.402	18.434	18.4303	18.0428	18.0927	Cytosol
945	sp|P17844|DDX5_HUMAN	DDX5	DDX5_HUMAN Probable ATP-dependent RNA helicase DDX5	0.000929203	-0.142365	19.486	0.00837129	n.s.	0.104855	0.0749578	19.3436	0.250919	n.s.	19.5609	0.000979832	0.217323	0.0116982	n.s.	0.000333463	0.00276266	sig	7	19.4707	19.4836	19.4464	19.5432	19.3349	19.3779	19.3319	19.3297	19.5908	19.5311	Nucleus
946	sp|P17858-2|K6PL_HUMAN	PFKL	K6PL_HUMAN Isoform 2 of 6-phosphofructokinase, liver type	0.0228754	0.104208	17.8131	0.0635952	n.s.	0.0845222	-0.102768	17.9173	0.218611	n.s.	17.7103	0.00117086	-0.206976	0.0125077	n.s.	0.00301575	0.0111396	sig	2	17.8715	17.7727	17.8569	17.7512	17.8913	17.8866	17.9382	17.953	17.7131	17.7075	Cytosol
947	sp|P17900|SAP3_HUMAN	GM2A	SAP3_HUMAN Ganglioside GM2 activator	0.0794324	0.0411695	16.6896	0.154492	n.s.	0.0623881	0.101482	16.7308	0.18098	n.s.	16.7911	0.156189	0.0603128	0.242242	n.s.	0.0443428	0.0769002	n.s.	0	16.6417	16.6937	16.7117	16.7113	16.7373	16.7411	16.6999	16.7448	16.7407	16.8415	Lysosome
948	sp|P17980|PRS6A_HUMAN	PSMC3	PRS6A_HUMAN 26S protease regulatory subunit 6A	0.0157956	0.0875371	18.2109	0.049428	n.s.	0.194673	0.0617764	18.2985	0.362269	n.s.	18.2727	0.224485	-0.0257607	0.321761	n.s.	0.0300919	0.0575095	n.s.	0	18.2128	18.1573	18.1964	18.2773	18.3082	18.2791	18.3152	18.2913	18.2941	18.2513	Cytosol
949	sp|P17987|TCPA_HUMAN	TCP1	TCPA_HUMAN T-complex protein 1 subunit alpha	6.44991e-05	0.0957181	20.473	0.00198778	n.s.	0.391123	-0.013491	20.5687	0.568969	n.s.	20.4595	0.00321596	-0.109209	0.0192335	n.s.	0.00010108	0.00139649	sig	1	20.477	20.4592	20.4827	20.4731	20.5803	20.5472	20.5836	20.5638	20.4789	20.4401	Cytosol
950	sp|P18031|PTN1_HUMAN	PTPN1	PTN1_HUMAN Tyrosine-protein phosphatase non-receptor type 1	0.0589133	0.0586105	19.1456	0.124566	n.s.	0.939718	-0.00350355	19.2042	0.965685	n.s.	19.1421	0.177847	-0.0621141	0.267528	n.s.	0.164234	0.219674	n.s.	0	19.1582	19.1654	19.0851	19.1736	19.2403	19.2062	19.1681	19.2022	19.1926	19.0915	Cytosol
951	sp|P18031|PTN1_HUMAN	PTPN1	PTN1_HUMAN Tyrosine-protein phosphatase non-receptor type 1	0.0589133	0.0586105	19.1456	0.124566	n.s.	0.939718	-0.00350355	19.2042	0.965685	n.s.	19.1421	0.177847	-0.0621141	0.267528	n.s.	0.164234	0.219674	n.s.	0	19.1582	19.1654	19.0851	19.1736	19.2403	19.2062	19.1681	19.2022	19.1926	19.0915	ER
952	sp|P18074|ERCC2_HUMAN	ERCC2	ERCC2_HUMAN TFIIH basal transcription factor complex helicase XPD subunit	0.421552	-0.0936228	15.2725	0.541417	n.s.	0.658408	-0.0433349	15.1789	0.781306	n.s.	15.2291	0.746995	0.0502879	0.80581	n.s.	0.677522	0.71895	n.s.	0	15.3424	15.2481	15.3717	15.1277	14.9174	15.1697	15.311	15.3174	15.1668	15.2915	Cytosol
953	sp|P18077|RL35A_HUMAN	RPL35A	RL35A_HUMAN 60S ribosomal protein L35a	0.49118	-0.0386778	19.0237	0.606889	n.s.	0.00893783	0.224485	18.985	0.0649282	n.s.	19.2482	0.0249238	0.263163	0.0661691	n.s.	0.0112958	0.0276716	sig	8	19.078	19.0515	18.998	18.9673	18.961	18.909	18.95	19.1202	19.2017	19.2947	Cytosol
954	sp|P18085|ARF4_HUMAN	ARF4	ARF4_HUMAN ADP-ribosylation factor 4	0.170264	0.142789	18.9664	0.272444	n.s.	0.393085	-0.115122	19.1092	0.570314	n.s.	18.8513	0.0235619	-0.25791	0.0638211	n.s.	0.0990516	0.14614	n.s.	0	19.1249	18.8908	19.0678	18.7821	19.0505	19.011	19.2007	19.1746	18.8847	18.8179	Golgi
955	sp|P18124|RL7_HUMAN	RPL7	RL7_HUMAN 60S ribosomal protein L7	0.416053	-0.0580995	19.8432	0.535671	n.s.	0.107884	0.148434	19.7851	0.255676	n.s.	19.9916	0.0700223	0.206534	0.133461	n.s.	0.0939563	0.140268	n.s.	0	19.8431	19.9372	19.7321	19.8604	19.9316	19.7066	19.722	19.78	20.0468	19.9364	Cytosol
956	sp|P18206|VINC_HUMAN	VCL	VINC_HUMAN Vinculin	0.0139294	0.0929732	20.1106	0.0452481	n.s.	0.189285	0.087997	20.2036	0.355354	n.s.	20.1986	0.923413	-0.0049763	0.943247	n.s.	0.080232	0.123328	n.s.	0	20.1306	20.1081	20.1557	20.0479	20.2353	20.2043	20.2084	20.1661	20.1272	20.2699	Cytosol
957	sp|P18433|PTPRA_HUMAN	PTPRA	PTPRA_HUMAN Receptor-type tyrosine-protein phosphatase alpha	0.0108464	-0.203303	14.402	0.037993	n.s.	0.518484	0.0296105	14.1987	0.677025	n.s.	14.4316	0.0571468	0.232913	0.114912	n.s.	0.012433	0.0296342	sig	7	14.4241	14.4142	14.4125	14.3572	14.2713	14.1572	14.0665	14.2998	14.489	14.3742	NA
958	sp|P18583-5|SON_HUMAN	SON	SON_HUMAN Isoform D of Protein SON	0.000254534	-0.155033	18.0306	0.00399658	n.s.	0.0226739	0.0976336	17.8756	0.106788	n.s.	18.1282	0.000837581	0.252666	0.0111865	n.s.	6.15572e-05	0.00111525	sig	7	18.0513	17.9962	18.02	18.0548	17.9147	17.8479	17.8802	17.8594	18.1566	18.0999	Nucleus
959	sp|P18615|NELFE_HUMAN	NELFE	NELFE_HUMAN Negative elongation factor E	0.00339973	-0.138761	18.0356	0.0178132	n.s.	0.0641611	0.0674983	17.8968	0.183222	n.s.	18.1031	0.00444961	0.206259	0.022867	n.s.	0.000871349	0.00499385	sig	7	18.0038	18.0282	18.0863	18.024	17.9426	17.8614	17.9327	17.8505	18.1047	18.1014	Nucleus
960	sp|P18621-3|RL17_HUMAN	RPL17	RL17_HUMAN Isoform 3 of 60S ribosomal protein L17	0.238788	0.0514046	19.5394	0.351816	n.s.	0.0160044	0.250772	19.5908	0.0881491	n.s.	19.7901	0.00131636	0.199367	0.0132063	n.s.	0.00347104	0.0122103	sig	3	19.57	19.6087	19.429	19.5497	19.6096	19.5876	19.582	19.5839	19.7526	19.8276	Cytosol
961	sp|P18669|PGAM1_HUMAN	PGAM1	PGAM1_HUMAN Phosphoglycerate mutase 1	0.727828	0.0333335	20.1386	0.807863	n.s.	0.0386727	0.331089	20.1719	0.138763	n.s.	20.4697	0.0508848	0.297755	0.106047	n.s.	0.0453497	0.0783716	n.s.	0	20.2727	20.1919	20.1238	19.9659	20.1411	20.2744	20.269	20.0031	20.3899	20.5494	NA
962	sp|P18754-2|RCC1_HUMAN	RCC1	RCC1_HUMAN Isoform 2 of Regulator of chromosome condensation	0.00425643	-0.205227	16.995	0.0204789	n.s.	0.736035	0.0220909	16.7898	0.837265	n.s.	17.0171	0.00267668	0.227318	0.0175582	n.s.	0.00304476	0.0111966	sig	7	16.9229	17.0631	17.0664	16.9275	16.8366	16.7882	16.7309	16.8034	17.0315	17.0026	Cytosol
963	sp|P18858|DNLI1_HUMAN	LIG1	DNLI1_HUMAN DNA ligase 1	0.00187097	-0.202376	17.009	0.0123618	n.s.	0.00144921	0.39245	16.8066	0.0342066	n.s.	17.4015	0.00122369	0.594827	0.0127421	up	5.05533e-05	0.000976706	sig	7	17.0148	17.0313	17.0105	16.9794	16.7766	16.7576	16.9162	16.7762	17.3238	17.4791	Nucleus
964	sp|P18859-2|ATP5J_HUMAN	ATP5J	ATP5J_HUMAN Isoform 2 of ATP synthase-coupling factor 6, mitochondrial	0.314044	0.246202	15.5933	0.433025	n.s.	0.328136	-0.37361	15.8395	0.50528	n.s.	15.2197	0.00198333	-0.619813	0.0153035	down	0.120628	0.170815	n.s.	0	15.8804	15.0136	15.4939	15.9854	15.771	15.7656	15.8989	15.9226	15.3173	15.1221	NA
965	sp|P18887|XRCC1_HUMAN	XRCC1	XRCC1_HUMAN DNA repair protein XRCC1	0.021018	-0.115415	16.0224	0.0600202	n.s.	0.0560544	0.11804	15.907	0.171033	n.s.	16.1405	0.00491198	0.233455	0.0240047	n.s.	0.00312334	0.011384	sig	7	16.0514	15.9877	15.9667	16.084	15.9794	15.8986	15.8625	15.8876	16.1681	16.1129	Nucleus
966	sp|P19021-5|AMD_HUMAN	PAM	AMD_HUMAN Isoform 5 of Peptidyl-glycine alpha-amidating monooxygenase	0.0174469	-0.148355	15.5454	0.0530052	n.s.	0.0354652	-0.184166	15.397	0.132566	n.s.	15.3612	0.368369	-0.035811	0.47459	n.s.	0.0121726	0.0292035	sig	5	15.4873	15.6585	15.5374	15.4984	15.3579	15.3911	15.3751	15.4641	15.3689	15.3535	Cytosol
967	sp|P19022|CADH2_HUMAN	CDH2	CADH2_HUMAN Cadherin-2	0.00421665	-0.139147	20.6802	0.0204021	n.s.	0.00288177	-0.161903	20.5411	0.0426743	n.s.	20.5183	0.66567	-0.022756	0.739368	n.s.	0.00416213	0.0139094	sig	5	20.662	20.6827	20.6704	20.7057	20.5408	20.5174	20.4835	20.6226	20.485	20.5516	Plasma.Membrane
968	sp|P19086|GNAZ_HUMAN	GNAZ	GNAZ_HUMAN Guanine nucleotide-binding protein G(z) subunit alpha	0.0705583	-0.112338	15.5131	0.142151	n.s.	0.0104136	-0.204745	15.4008	0.0705554	n.s.	15.3084	0.247532	-0.0924073	0.346531	n.s.	0.0270577	0.0528752	n.s.	0	15.5121	15.4784	15.4725	15.5894	15.2849	15.396	15.4291	15.493	15.2757	15.341	NA
969	sp|P19174-2|PLCG1_HUMAN	PLCG1	PLCG1_HUMAN Isoform 2 of 1-phosphatidylinositol 4,5-bisphosphate phosphodiesterase gamma-1	0.0061316	0.0832459	18.8592	0.0259204	n.s.	0.581246	-0.0167657	18.9425	0.72597	n.s.	18.8424	0.00875421	-0.100012	0.033811	n.s.	0.00561477	0.0169747	sig	1	18.9082	18.8513	18.8433	18.834	18.958	18.9206	18.9259	18.9653	18.8627	18.8222	NA
970	sp|P19338|NUCL_HUMAN	NCL	NUCL_HUMAN Nucleolin	0.000267829	-0.193455	21.7169	0.00407594	n.s.	0.000297934	0.115598	21.5234	0.020757	n.s.	21.8325	0.00111389	0.309053	0.0121476	n.s.	2.83326e-05	0.00074788	sig	7	21.7169	21.7282	21.7236	21.6989	21.5927	21.493	21.5235	21.4844	21.8354	21.8296	Cytosol
971	sp|P19367-3|HXK1_HUMAN	HK1	HXK1_HUMAN Isoform 3 of Hexokinase-1	0.654791	-0.0257286	21.8096	0.750892	n.s.	0.598777	-0.0448066	21.7838	0.739464	n.s.	21.7648	0.774391	-0.0190781	0.829753	n.s.	0.799283	0.825141	n.s.	0	21.7685	21.9434	21.7535	21.773	21.8089	21.6905	21.8087	21.8273	21.8311	21.6984	Cytosol
972	sp|P19387|RPB3_HUMAN	POLR2C	RPB3_HUMAN DNA-directed RNA polymerase II subunit RPB3	0.366978	0.0396054	16.8903	0.487006	n.s.	0.00336654	0.21701	16.9299	0.0449906	n.s.	17.1073	0.0618388	0.177405	0.121371	n.s.	0.0120631	0.0290761	sig	3	16.8861	16.8867	16.8806	16.9079	16.9256	17.0333	16.9235	16.8372	17.0525	17.1622	Nucleus
973	sp|P19388|RPAB1_HUMAN	POLR2E	RPAB1_HUMAN DNA-directed RNA polymerases I, II, and III subunit RPABC1	0.0869477	-0.0950194	18.5508	0.164957	n.s.	0.00913331	0.118384	18.4558	0.0657545	n.s.	18.6692	0.0328999	0.213404	0.0790299	n.s.	0.0146357	0.0333162	sig	7	18.5158	18.5892	18.5553	18.543	18.4155	18.5682	18.4759	18.3637	18.6861	18.6524	Nucleus
974	sp|P19404|NDUV2_HUMAN	NDUFV2	NDUV2_HUMAN NADH dehydrogenase [ubiquinone] flavoprotein 2, mitochondrial	0.809931	0.0079999	18.2138	0.868238	n.s.	0.291385	0.0565353	18.2218	0.468739	n.s.	18.2703	0.180569	0.0485354	0.270855	n.s.	0.3796	0.441973	n.s.	0	18.1654	18.29	18.1783	18.2214	18.2469	18.1784	18.2285	18.2334	18.3027	18.238	Mitochondria
975	sp|P19447|ERCC3_HUMAN	ERCC3	ERCC3_HUMAN TFIIH basal transcription factor complex helicase XPB subunit	0.179177	-0.117563	15.7958	0.282412	n.s.	0.768388	-0.0425632	15.6782	0.86217	n.s.	15.7532	0.441059	0.0749997	0.542657	n.s.	0.436628	0.496338	n.s.	0	15.8359	15.8815	15.8863	15.5795	15.6182	15.6617	15.6945	15.7385	15.6242	15.8823	Nucleus
976	sp|P19525|E2AK2_HUMAN	EIF2AK2	E2AK2_HUMAN Interferon-induced, double-stranded RNA-activated protein kinase	0.0444004	-0.0849374	18.3149	0.100788	n.s.	0.022634	-0.16599	18.23	0.106788	n.s.	18.149	0.0169311	-0.0810523	0.051372	n.s.	0.00873954	0.0231649	sig	5	18.3134	18.2801	18.4016	18.2646	18.2035	18.2654	18.215	18.2362	18.1534	18.1445	Cytosol
977	sp|P19623|SPEE_HUMAN	SRM	SPEE_HUMAN Spermidine synthase	0.0801094	0.10349	16.8542	0.155442	n.s.	0.829288	0.0209656	16.9577	0.900474	n.s.	16.8752	0.368602	-0.0825249	0.474643	n.s.	0.291795	0.353383	n.s.	0	16.9262	16.8828	16.8666	16.7412	16.9115	17.0118	17.0039	16.9037	16.7627	16.9877	NA
978	sp|P19634|SL9A1_HUMAN	SLC9A1	SL9A1_HUMAN Sodium/hydrogen exchanger 1	0.099211	-0.123731	15.245	0.181605	n.s.	0.103567	-0.191392	15.1213	0.249508	n.s.	15.0536	0.173656	-0.0676606	0.262822	n.s.	0.0707352	0.111101	n.s.	0	15.3204	15.0755	15.2533	15.3308	15.079	15.172	15.1496	15.0844	15.0884	15.0188	NA
979	sp|P19784|CSK22_HUMAN	CSNK2A2	CSK22_HUMAN Casein kinase II subunit alpha'	0.137324	-0.063169	18.0543	0.230317	n.s.	0.362008	-0.077075	17.9912	0.542409	n.s.	17.9773	0.85512	-0.013906	0.891531	n.s.	0.391411	0.453377	n.s.	0	18.0568	17.9883	18.0465	18.1258	18.0027	17.9295	17.9883	18.0443	17.8762	18.0784	Cytosol
980	sp|P19838-2|NFKB1_HUMAN	NFKB1	NFKB1_HUMAN Isoform 2 of Nuclear factor NF-kappa-B p105 subunit	0.585696	0.0690152	13.6137	0.692199	n.s.	0.223044	-0.174133	13.6827	0.393429	n.s.	13.4395	0.183882	-0.243148	0.274768	n.s.	0.289656	0.351396	n.s.	0	13.7437	13.5721	13.7132	13.4256	13.4044	13.7821	13.823	13.7212	13.3559	13.5231	Cytosol
981	sp|P20020|AT2B1_HUMAN	ATP2B1	AT2B1_HUMAN Plasma membrane calcium-transporting ATPase 1	0.00265629	-0.191051	17.7525	0.0152768	n.s.	0.544277	-0.024016	17.5615	0.694951	n.s.	17.7285	0.0546432	0.167035	0.111818	n.s.	0.00495904	0.0156829	sig	4	17.7839	17.7653	17.7216	17.7393	17.6127	17.4609	17.5556	17.6166	17.7772	17.6798	Plasma.Membrane
982	sp|P20042|IF2B_HUMAN	EIF2S2	IF2B_HUMAN Eukaryotic translation initiation factor 2 subunit 2	0.191859	0.0421219	18.8692	0.297658	n.s.	0.304766	-0.0393794	18.9113	0.481137	n.s.	18.8298	0.112749	-0.0815013	0.18968	n.s.	0.136063	0.18819	n.s.	0	18.8273	18.8609	18.9103	18.8783	18.9519	18.8552	18.9449	18.8934	18.8644	18.7953	NA
983	sp|P20073|ANXA7_HUMAN	ANXA7	ANXA7_HUMAN Annexin A7	0.172345	0.0772207	18.271	0.275151	n.s.	0.243097	0.0885644	18.3483	0.417196	n.s.	18.3596	0.786078	0.0113438	0.837196	n.s.	0.22686	0.287484	n.s.	0	18.3875	18.2047	18.2834	18.2086	18.3835	18.2865	18.3268	18.3962	18.3466	18.3726	NA
984	sp|P20265|PO3F2_HUMAN	POU3F2	PO3F2_HUMAN POU domain, class 3, transcription factor 2	0.000301314	-0.308775	15.4866	0.00429481	n.s.	0.00226102	-0.260222	15.1778	0.0399054	n.s.	15.2264	0.5329	0.0485533	0.624431	n.s.	0.000544276	0.00376502	sig	5	15.4762	15.4986	15.4742	15.4973	15.2817	15.1984	15.092	15.1391	15.1673	15.2854	Nucleus
985	sp|P20290|BTF3_HUMAN	BTF3	BTF3_HUMAN Transcription factor BTF3	0.312548	-0.0302127	18.8373	0.431591	n.s.	0.0842747	0.0793713	18.8071	0.218346	n.s.	18.9166	0.0266748	0.109584	0.0696219	n.s.	0.0382497	0.0689442	n.s.	0	18.8756	18.7797	18.8505	18.8432	18.7962	18.7748	18.7975	18.8597	18.9435	18.8898	Cytosol
986	sp|P20336|RAB3A_HUMAN	RAB3A	RAB3A_HUMAN Ras-related protein Rab-3A	0.00470331	0.320862	18.8649	0.0217909	n.s.	0.0147467	-0.30075	19.1858	0.0838356	n.s.	18.5642	0.00166273	-0.621612	0.0144038	down	0.000387426	0.00302501	sig	1	18.914	18.9457	18.8745	18.7256	19.1051	19.0808	19.2524	19.3049	18.5557	18.5726	NA
987	sp|P20339|RAB5A_HUMAN	RAB5A	RAB5A_HUMAN Ras-related protein Rab-5A	0.309378	0.0259576	15.5875	0.428315	n.s.	0.0340586	-0.13487	15.6134	0.130889	n.s.	15.4526	0.036485	-0.160827	0.084443	n.s.	0.0142595	0.032773	sig	2	15.6118	15.5847	15.583	15.5704	15.6228	15.5708	15.67	15.5901	15.5188	15.3863	Endosome
988	sp|P20340-2|RAB6A_HUMAN	RAB6A	RAB6A_HUMAN Isoform 2 of Ras-related protein Rab-6A	3.48938e-05	0.322779	19.3125	0.00151173	n.s.	0.0317209	-0.11003	19.6353	0.125657	n.s.	19.2025	0.000117094	-0.432809	0.00578773	n.s.	5.44927e-06	0.000354633	sig	1	19.3297	19.3253	19.3484	19.2467	19.6106	19.603	19.64	19.6875	19.2089	19.1961	NA
989	sp|P20585|MSH3_HUMAN	MSH3	MSH3_HUMAN DNA mismatch repair protein Msh3	0.0023149	-0.143347	16.1269	0.0140141	n.s.	0.417905	-0.0375195	15.9835	0.590897	n.s.	16.0894	0.0938827	0.105828	0.165777	n.s.	0.00986302	0.0250939	sig	4	16.1573	16.1145	16.149	16.0866	16.0177	16.0271	15.9582	15.9312	16.0345	16.1443	NA
990	sp|P20594|ANPRB_HUMAN	NPR¬†2.00	ANPRB_HUMAN Atrial natriuretic peptide receptor 2	0.352644	0.0557339	16.9337	0.472293	n.s.	0.181934	0.127207	16.9894	0.34728	n.s.	17.0609	0.135456	0.0714729	0.217875	n.s.	0.207948	0.267284	n.s.	0	16.9608	17.0518	16.9148	16.8072	17.0419	16.9453	17.0072	16.9632	17.0934	17.0283	NA
991	sp|P20618|PSB1_HUMAN	PSMB1	PSB1_HUMAN Proteasome subunit beta type-1	0.105605	0.0730994	19.4006	0.190421	n.s.	0.205719	0.0446855	19.4737	0.37437	n.s.	19.4453	0.659804	-0.0284138	0.734844	n.s.	0.230754	0.291373	n.s.	0	19.3792	19.4326	19.4017	19.3888	19.5	19.3662	19.5304	19.4981	19.4062	19.4843	Cytosol
992	sp|P20674|COX5A_HUMAN	COX5A	COX5A_HUMAN Cytochrome c oxidase subunit 5A, mitochondrial	0.360541	0.0918031	18.579	0.480527	n.s.	0.599144	-0.0906759	18.6708	0.739698	n.s.	18.4883	0.100645	-0.182479	0.173991	n.s.	0.362242	0.424259	n.s.	0	18.6239	18.3286	18.599	18.7643	18.6796	18.668	18.6248	18.7107	18.6215	18.3551	Mitochondria
993	sp|P20700|LMNB1_HUMAN	LMNB1	LMNB1_HUMAN Lamin-B1	3.82493e-05	-0.261025	20.7216	0.00154644	n.s.	0.0305643	-0.0723576	20.4606	0.122704	n.s.	20.6493	0.00862723	0.188668	0.0335147	n.s.	5.11284e-05	0.000980158	sig	4	20.7155	20.704	20.7267	20.7403	20.4889	20.5098	20.4142	20.4294	20.6799	20.6186	Nucleus
994	sp|P20810-6|ICAL_HUMAN	CAST	ICAL_HUMAN Isoform 6 of Calpastatin	0.000118254	0.171266	16.9303	0.00281527	n.s.	0.00550268	-0.0809058	17.1015	0.0527959	n.s.	16.8494	0.000941669	-0.252172	0.0116317	n.s.	2.23132e-05	0.000694095	sig	1	16.9319	16.9136	16.9488	16.9269	17.1247	17.137	17.0583	17.0862	16.8658	16.8329	NA
995	sp|P20839-6|IMDH1_HUMAN	IMPDH1	IMDH1_HUMAN Isoform 6 of Inosine-5'-monophosphate dehydrogenase 1	0.793093	0.0102712	17.7314	0.857144	n.s.	0.131314	-0.0899942	17.7417	0.287127	n.s.	17.6414	0.079223	-0.100265	0.145773	n.s.	0.138292	0.190527	n.s.	0	17.7309	17.6745	17.8084	17.7117	17.671	17.7601	17.7509	17.7847	17.606	17.6768	Cytosol
996	sp|P20936|RASA1_HUMAN	RASA1	RASA1_HUMAN Ras GTPase-activating protein 1	0.00746926	0.13183	17.9862	0.0293664	n.s.	0.0572554	-0.11128	18.1181	0.172885	n.s.	17.875	0.00113037	-0.243109	0.0122513	n.s.	0.00098377	0.00539388	sig	2	18.031	17.9745	18.0264	17.9131	18.0634	18.1314	18.1482	18.1294	17.8621	17.8878	Cytosol
997	sp|P20962|PTMS_HUMAN	PTMS	PTMS_HUMAN Parathymosin	0.214351	-0.158122	20.5659	0.324413	n.s.	0.00160845	-1.1766	20.4078	0.0356574	down	19.3893	0.000210255	-1.01848	0.00672884	down	0.000111187	0.00149438	sig	2	20.3369	20.6952	20.7754	20.4563	20.4004	20.4297	20.523	20.2782	19.4268	19.3519	NA
998	sp|P21127|CD11B_HUMAN	CDK11B	CD11B_HUMAN Cyclin-dependent kinase 11B	9.78587e-05	-0.156055	19.2383	0.00250782	n.s.	0.966579	0.00107456	19.0822	0.977682	n.s.	19.2393	0.000122191	0.15713	0.00581112	n.s.	4.67118e-05	0.000924146	sig	7	19.215	19.2355	19.2187	19.2838	19.0991	19.0829	19.0675	19.0793	19.2462	19.2325	Cytosol
999	sp|P21266|GSTM3_HUMAN	GSTM3	GSTM3_HUMAN Glutathione S-transferase Mu 3	0.197432	0.0781703	18.3537	0.304489	n.s.	0.0270448	-0.238431	18.4319	0.115612	n.s.	18.1153	0.00310375	-0.316601	0.0188589	n.s.	0.0046001	0.0148706	sig	2	18.4419	18.2981	18.4165	18.2583	18.3778	18.4009	18.4327	18.5161	18.0824	18.1481	Cytosol
1000	sp|P21281|VATB2_HUMAN	ATP6V1B2	VATB2_HUMAN V-type proton ATPase subunit B, brain isoform	0.138957	0.04706	19.2928	0.232426	n.s.	0.0357313	0.0979021	19.3399	0.133163	n.s.	19.3907	0.155033	0.0508421	0.241129	n.s.	0.0463851	0.079704	n.s.	0	19.3055	19.3	19.3306	19.2352	19.2961	19.3264	19.3834	19.3536	19.3781	19.4034	Lysosome
1001	sp|P21283|VATC1_HUMAN	ATP6V1C1	VATC1_HUMAN V-type proton ATPase subunit C 1	0.778616	0.0107575	16.801	0.846195	n.s.	0.273302	-0.0654157	16.8117	0.449535	n.s.	16.7355	0.0340623	-0.0761732	0.0808019	n.s.	0.244693	0.305388	n.s.	0	16.8149	16.8799	16.7923	16.7168	16.8257	16.8404	16.8071	16.7736	16.7182	16.7529	Lysosome
1002	sp|P21333|FLNA_HUMAN	FLNA	FLNA_HUMAN Filamin-A	0.000240013	-0.387267	20.0069	0.00390494	n.s.	0.00123982	0.229313	19.6196	0.0321055	n.s.	20.2362	0.00105044	0.61658	0.0119003	up	2.86237e-05	0.00074788	sig	7	19.9846	20.0111	19.9818	20.0501	19.7581	19.5998	19.571	19.5495	20.2609	20.2115	Cytosol
1003	sp|P21359|NF1_HUMAN	NF1	NF1_HUMAN Neurofibromin	0.342119	-0.0592946	15.8277	0.460943	n.s.	0.384123	0.079593	15.7684	0.562275	n.s.	15.9073	0.141159	0.138888	0.223916	n.s.	0.245425	0.306122	n.s.	0	15.7625	15.9219	15.879	15.7474	15.8091	15.7192	15.8544	15.6909	15.8259	15.9886	Nucleus
1004	sp|P21399|ACOC_HUMAN	ACO1	ACOC_HUMAN Cytoplasmic aconitate hydratase	0.827087	-0.0209821	15.7432	0.879238	n.s.	0.646673	-0.0675862	15.7222	0.774067	n.s.	15.6756	0.561906	-0.0466041	0.651016	n.s.	0.834613	0.856609	n.s.	0	15.9026	15.5661	15.8726	15.6316	15.6484	15.8197	15.6989	15.7219	15.5934	15.7579	Cytosol
1005	sp|P21579|SYT1_HUMAN	SYT1	SYT1_HUMAN Synaptotagmin-1	0.809744	-0.0104545	16.9335	0.868238	n.s.	0.00416859	-0.307055	16.923	0.0488574	n.s.	16.6264	0.000961327	-0.296601	0.0116756	n.s.	0.000676978	0.00424915	sig	2	16.9456	17.0198	16.8521	16.9163	16.8594	16.952	16.9213	16.9593	16.6272	16.6256	NA
1006	sp|P21675-4|TAF1_HUMAN	TAF1	TAF1_HUMAN Isoform 4 of Transcription initiation factor TFIID subunit 1	0.00139082	-0.145291	15.7434	0.010577	n.s.	0.535914	0.0198926	15.5981	0.689013	n.s.	15.7633	0.00334289	0.165184	0.0195436	n.s.	0.000753545	0.00455071	sig	7	15.6957	15.7664	15.7294	15.782	15.5634	15.5861	15.6456	15.5972	15.7555	15.771	Nucleus
1007	sp|P21796|VDAC1_HUMAN	VDAC1	VDAC1_HUMAN Voltage-dependent anion-selective channel protein 1	0.0649716	-0.0583788	18.948	0.134101	n.s.	0.0260747	0.26852	18.8896	0.11402	n.s.	19.2165	0.0126511	0.326898	0.0427916	n.s.	0.00317175	0.0114758	sig	8	18.9732	18.9787	18.9486	18.8915	18.8731	18.9365	18.8614	18.8874	19.0991	19.3339	NA
1008	sp|P21912|DHSB_HUMAN	SDHB	DHSB_HUMAN Succinate dehydrogenase [ubiquinone] iron-sulfur subunit, mitochondrial	0.352981	-0.37018	17.489	0.472617	n.s.	0.567346	-0.340362	17.1188	0.713836	n.s.	17.1486	0.745058	0.0298183	0.804071	n.s.	0.540769	0.594233	n.s.	0	18.5752	17.1544	17.0266	17.1998	17.1529	17.0098	17.0616	17.2509	17.2001	17.0972	Mitochondria
1009	sp|P21953|ODBB_HUMAN	BCKDHB	ODBB_HUMAN 2-oxoisovalerate dehydrogenase subunit beta, mitochondrial	0.516084	0.0496197	16.8078	0.629638	n.s.	0.861739	-0.015823	16.8574	0.920156	n.s.	16.7919	0.443948	-0.0654427	0.545668	n.s.	0.684989	0.726094	n.s.	0	16.9646	16.7301	16.7879	16.7483	16.8031	16.9948	16.7822	16.8495	16.8377	16.7462	Mitochondria
1010	sp|P22033|MUTA_HUMAN	MUT	MUTA_HUMAN Methylmalonyl-CoA mutase, mitochondrial	0.0990556	-0.0357656	18.042	0.181455	n.s.	0.0221513	0.0944109	18.0062	0.105456	n.s.	18.1364	0.000715123	0.130176	0.0104101	n.s.	0.00164218	0.00760234	sig	8	17.9927	18.0515	18.0627	18.061	18.0192	18.0019	17.9861	18.0177	18.1242	18.1486	NA
1011	sp|P22059|OSBP1_HUMAN	OSBP	OSBP1_HUMAN Oxysterol-binding protein 1	0.000973178	0.1761	18.5397	0.00848913	n.s.	0.0874524	-0.074904	18.7158	0.223189	n.s.	18.4648	0.00181756	-0.251004	0.0148913	n.s.	0.000285324	0.00253474	sig	2	18.5617	18.5347	18.5779	18.4844	18.6916	18.6691	18.757	18.7454	18.4439	18.4856	Cytosol
1012	sp|P22061-2|PIMT_HUMAN	PCMT1	PIMT_HUMAN Isoform 2 of Protein-L-isoaspartate(D-aspartate) O-methyltransferase	0.0219737	0.222742	18.2587	0.0619271	n.s.	0.0293912	0.333541	18.4814	0.120678	n.s.	18.5922	0.174717	0.110798	0.264105	n.s.	0.0121646	0.0292035	sig	3	18.388	18.1527	18.1515	18.3425	18.4643	18.436	18.5915	18.4338	18.6529	18.5315	Cytosol
1013	sp|P22087|FBRL_HUMAN	FBL	FBRL_HUMAN rRNA 2'-O-methyltransferase fibrillarin	0.0273312	-0.116028	17.9015	0.071828	n.s.	0.459141	0.0333863	17.7855	0.629584	n.s.	17.9349	0.0671187	0.149414	0.12907	n.s.	0.0306469	0.0582773	n.s.	0	17.9389	17.9193	17.849	17.8988	17.7402	17.7129	17.8291	17.8597	17.888	17.9818	Nucleus
1014	sp|P22102|PUR2_HUMAN	GART	PUR2_HUMAN Trifunctional purine biosynthetic protein adenosine-3	0.158825	0.0617025	19.6727	0.25798	n.s.	0.11976	0.0949245	19.7344	0.270495	n.s.	19.7676	0.568575	0.033222	0.656436	n.s.	0.182313	0.239883	n.s.	0	19.724	19.6206	19.7048	19.6414	19.6545	19.795	19.7499	19.7382	19.7177	19.8176	NA
1015	sp|P22234-2|PUR6_HUMAN	PAICS	PUR6_HUMAN Isoform 2 of Multifunctional protein ADE2	0.00149017	0.129012	18.5243	0.0109842	n.s.	0.00597043	-0.139337	18.6533	0.0543826	n.s.	18.3849	0.00135911	-0.26835	0.0134983	n.s.	0.00011815	0.00154187	sig	1	18.5119	18.5612	18.523	18.5009	18.6438	18.6491	18.7065	18.6138	18.3568	18.4131	NA
1016	sp|P22304|IDS_HUMAN	IDS	IDS_HUMAN Iduronate 2-sulfatase	0.977368	-0.00219044	14.7778	0.985738	n.s.	0.7244	0.0446372	14.7756	0.828412	n.s.	14.8224	0.722605	0.0468277	0.78636	n.s.	0.90044	0.913367	n.s.	0	14.8943	14.6806	14.7109	14.8253	14.6297	14.8609	14.7525	14.8593	14.6733	14.9716	Lysosome
1017	sp|P22307|NLTP_HUMAN	SCP2	NLTP_HUMAN Non-specific lipid-transfer protein	0.000297327	0.220286	19.0044	0.00427241	n.s.	0.593061	-0.0300084	19.2246	0.735057	n.s.	18.9743	0.00300602	-0.250294	0.0185235	n.s.	0.000487892	0.00349431	sig	1	18.965	18.9541	19.0383	19.06	19.2518	19.2155	19.1918	19.2395	18.9198	19.0289	NA
1018	sp|P22314|UBA1_HUMAN	UBA1	UBA1_HUMAN Ubiquitin-like modifier-activating enzyme 1	0.00973519	0.155731	21.237	0.0353267	n.s.	0.0756394	-0.12207	21.3927	0.205218	n.s.	21.1149	0.00214528	-0.2778	0.0160299	n.s.	0.00167884	0.00768846	sig	1	21.2219	21.2375	21.3248	21.1637	21.3551	21.4461	21.425	21.3446	21.1334	21.0964	Cytosol
1019	sp|P22392-2|NDKB_HUMAN	NME2	NDKB_HUMAN Isoform 3 of Nucleoside diphosphate kinase B	0.00167941	0.161888	17.651	0.0117144	n.s.	0.0261872	0.113755	17.8129	0.114116	n.s.	17.7647	0.200249	-0.0481331	0.294739	n.s.	0.0019543	0.00845187	sig	1	17.715	17.6189	17.6298	17.6402	17.7833	17.822	17.8676	17.7786	17.7727	17.7567	Cytosol
1020	sp|P22570-3|ADRO_HUMAN	FDXR	ADRO_HUMAN Isoform 3 of NADPH:adrenodoxin oxidoreductase, mitochondrial	0.000156267	0.38817	16.7738	0.00324746	n.s.	0.0322691	0.246347	17.162	0.126971	n.s.	17.0201	0.0268327	-0.141823	0.069813	n.s.	0.000289857	0.00256464	sig	6	16.7312	16.6745	16.8123	16.8772	17.1672	17.1665	17.1866	17.1276	16.9595	17.0808	Mitochondria
1021	sp|P22626|ROA2_HUMAN	HNRNPA2B1	ROA2_HUMAN Heterogeneous nuclear ribonucleoproteins A2/B1	0.00658389	-0.145112	19.6448	0.0271085	n.s.	3.42357e-05	0.135713	19.4997	0.0152681	n.s.	19.7806	0.00613445	0.280825	0.027403	n.s.	0.000606133	0.00404034	sig	7	19.6371	19.6541	19.6377	19.6505	19.4972	19.5998	19.4621	19.4398	19.7823	19.7788	Cytosol
1022	sp|P22681|CBL_HUMAN	CBL	CBL_HUMAN E3 ubiquitin-protein ligase CBL	0.864041	0.0113497	14.3022	0.904646	n.s.	0.311191	-0.137393	14.3136	0.486457	n.s.	14.1648	0.239358	-0.148742	0.338151	n.s.	0.344174	0.406273	n.s.	0	14.2499	14.2401	14.2655	14.4534	14.3858	14.3654	14.2199	14.2832	14.3136	14.0161	Cytosol
1023	sp|P22694-2|KAPCB_HUMAN	PRKACB	KAPCB_HUMAN Isoform 2 of cAMP-dependent protein kinase catalytic subunit beta	8.45505e-07	0.957026	18.5213	0.000154884	up	0.0088412	-0.194217	19.4784	0.0647831	n.s.	18.3271	3.41465e-05	-1.15124	0.00392764	down	1.00307e-07	2.91835e-05	sig	1	18.5941	18.5204	18.5073	18.4635	19.4335	19.4026	19.5073	19.5701	18.3268	18.3275	Cytosol
1024	sp|P22695|QCR2_HUMAN	UQCRC2	QCR2_HUMAN Cytochrome b-c1 complex subunit 2, mitochondrial	0.103346	-0.0899904	19.6265	0.187371	n.s.	0.97049	0.00216122	19.5365	0.979853	n.s.	19.6286	0.270948	0.0921516	0.372703	n.s.	0.209818	0.269128	n.s.	0	19.5699	19.6474	19.6833	19.6052	19.455	19.5466	19.5022	19.642	19.5625	19.6948	Mitochondria
1025	sp|P22830-2|HEMH_HUMAN	FECH	HEMH_HUMAN Isoform 2 of Ferrochelatase, mitochondrial	0.670078	-0.0114104	16.8603	0.763291	n.s.	0.0294375	-0.162793	16.8489	0.120678	n.s.	16.6975	0.020593	-0.151383	0.058393	n.s.	0.010316	0.0259131	sig	2	16.7989	16.9032	16.8766	16.8624	16.8523	16.873	16.8134	16.8567	16.6385	16.7565	Mitochondria
1026	sp|P23142-4|FBLN1_HUMAN	FBLN1	FBLN1_HUMAN Isoform C of Fibulin-1	0.362297	-0.0605124	13.9594	0.481959	n.s.	0.802383	-0.0265685	13.8989	0.886439	n.s.	13.9328	0.628393	0.0339439	0.708141	n.s.	0.668149	0.710681	n.s.	0	14.004	14.0965	13.8537	13.8834	13.9042	13.9124	13.8299	13.9491	14.0192	13.8464	ER
1027	sp|P23193|TCEA1_HUMAN	TCEA1	TCEA1_HUMAN Transcription elongation factor A protein 1	0.00274543	-0.114198	16.972	0.0155721	n.s.	0.155222	0.0348008	16.8578	0.315549	n.s.	17.0068	0.0140234	0.148999	0.0455768	n.s.	0.00176455	0.00791965	sig	7	16.9509	16.9934	16.9682	16.9756	16.9027	16.8458	16.8032	16.8796	17.0312	16.9825	Nucleus
1028	sp|P23246|SFPQ_HUMAN	SFPQ	SFPQ_HUMAN Splicing factor, proline- and glutamine-rich	0.000905741	-0.166891	20.1324	0.00824685	n.s.	0.574742	0.020066	19.9655	0.720212	n.s.	20.1525	0.00194804	0.186957	0.0151577	n.s.	0.000472548	0.00342985	sig	4	20.0768	20.1682	20.1193	20.1653	20.0001	19.9819	19.9218	19.9582	20.1441	20.1608	Cytosol
1029	sp|P23258|TBG1_HUMAN	TUBG1	TBG1_HUMAN Tubulin gamma-1 chain	0.11463	0.132728	17.8741	0.201882	n.s.	0.058451	0.193742	18.0068	0.174788	n.s.	18.0679	0.58031	0.0610139	0.667492	n.s.	0.118929	0.168981	n.s.	0	17.9766	17.8911	17.8232	17.8056	17.9887	18.039	18.1458	17.8539	18.1419	17.9939	Cytosol
1030	sp|P23284|PPIB_HUMAN	PPIB	PPIB_HUMAN Peptidyl-prolyl cis-trans isomerase B	0.000235626	0.142138	20.8985	0.00387854	n.s.	0.00920734	0.0909701	21.0407	0.0661473	n.s.	20.9895	0.0720132	-0.0511676	0.136284	n.s.	0.000238803	0.00226702	sig	6	20.876	20.9152	20.8791	20.9239	21.026	21.0189	21.0384	21.0793	20.9801	20.9989	ER
1031	sp|P23327|SRCH_HUMAN	HRC	SRCH_HUMAN Sarcoplasmic reticulum histidine-rich calcium-binding protein	0.0164217	0.197398	16.6869	0.0506785	n.s.	0.415409	0.070036	16.8843	0.58922	n.s.	16.7569	0.171446	-0.127362	0.260194	n.s.	0.0407137	0.0719435	n.s.	0	16.5901	16.71	16.6563	16.7912	16.9863	16.9201	16.8172	16.8134	16.8277	16.6861	NA
1032	sp|P23368|MAOM_HUMAN	ME2	MAOM_HUMAN NAD-dependent malic enzyme, mitochondrial	0.000990351	-0.116887	20.1389	0.00862373	n.s.	0.144151	-0.0684995	20.022	0.301203	n.s.	20.0704	0.238739	0.0483875	0.337854	n.s.	0.00828903	0.0223298	sig	4	20.101	20.1762	20.1362	20.1422	20.0147	20.0484	19.9922	20.0327	20.0215	20.1192	Mitochondria
1033	sp|P23378|GCSP_HUMAN	GLDC	GCSP_HUMAN Glycine dehydrogenase (decarboxylating), mitochondrial	0.240195	-0.053608	18.0632	0.353152	n.s.	0.881313	0.00798162	18.0096	0.9328	n.s.	18.0712	0.374302	0.0615896	0.480482	n.s.	0.416182	0.477928	n.s.	0	18.0764	18.0643	18.1129	17.9993	17.9955	18.0571	17.9203	18.0656	18.0133	18.1291	Mitochondria
1034	sp|P23381|SYWC_HUMAN	WARS	SYWC_HUMAN Tryptophan--tRNA ligase, cytoplasmic	0.000391407	0.141179	19.1356	0.00506519	n.s.	0.195209	-0.0435389	19.2768	0.362476	n.s.	19.0921	0.000383631	-0.184718	0.00824974	n.s.	0.000139032	0.00169592	sig	1	19.1563	19.0838	19.1431	19.1591	19.2506	19.2932	19.2781	19.2851	19.0767	19.1074	Cytosol
1035	sp|P23396|RS3_HUMAN	RPS3	RS3_HUMAN 40S ribosomal protein S3	0.994802	0.000273737	20.717	0.996266	n.s.	0.287078	-0.0864337	20.7173	0.463863	n.s.	20.6306	0.109826	-0.0867074	0.186091	n.s.	0.284555	0.345886	n.s.	0	20.8076	20.7448	20.6911	20.6245	20.6906	20.7236	20.7404	20.7146	20.5663	20.6948	Cytosol
1036	sp|P23434|GCSH_HUMAN	GCSH	GCSH_HUMAN Glycine cleavage system H protein, mitochondrial	0.3193	-0.0687688	15.4949	0.438281	n.s.	0.384248	0.0598786	15.4262	0.562275	n.s.	15.5548	0.15926	0.128647	0.245696	n.s.	0.251118	0.311833	n.s.	0	15.3977	15.5862	15.4705	15.5253	15.554	15.4302	15.3167	15.4037	15.5743	15.5353	Mitochondria
1037	sp|P23443|KS6B1_HUMAN	RPS6KB1	KS6B1_HUMAN Ribosomal protein S6 kinase beta-1	0.220858	0.0441196	16.8481	0.331824	n.s.	0.434238	-0.044034	16.8922	0.606193	n.s.	16.804	0.0133877	-0.0881536	0.0444573	n.s.	0.137617	0.189703	n.s.	0	16.8875	16.8389	16.9032	16.7627	16.9033	16.875	16.903	16.8875	16.8337	16.7744	Cytosol
1038	sp|P23468|PTPRD_HUMAN	PTPRD	PTPRD_HUMAN Receptor-type tyrosine-protein phosphatase delta	0.0322014	-0.0938645	15.4672	0.0806484	n.s.	0.161712	0.0649784	15.3734	0.32469	n.s.	15.5322	0.0120376	0.158843	0.0413983	n.s.	0.0108049	0.026828	sig	7	15.539	15.4321	15.4419	15.4559	15.3562	15.4227	15.398	15.3166	15.5481	15.5163	NA
1039	sp|P23471|PTPRZ_HUMAN	PTPRZ1	PTPRZ_HUMAN Receptor-type tyrosine-protein phosphatase zeta	0.0197323	-0.430844	13.386	0.0573756	n.s.	0.634006	-0.0609485	12.9552	0.765949	n.s.	13.3251	0.0934561	0.369895	0.165578	n.s.	0.0266564	0.0523601	n.s.	0	13.3563	13.4792	13.5303	13.1783	13.1798	12.6473	13.0269	12.9665	13.2993	13.3508	NA
1040	sp|P23508-2|CRCM_HUMAN	MCC	CRCM_HUMAN Isoform 2 of Colorectal mutant cancer protein	0.0351582	0.112532	16.1631	0.0855771	n.s.	0.181406	-0.0844952	16.2756	0.347199	n.s.	16.0786	0.0071498	-0.197027	0.029817	n.s.	0.0109659	0.0270689	sig	1	16.1851	16.2483	16.117	16.1019	16.3342	16.2934	16.2228	16.2521	16.1006	16.0566	Cytosol
1041	sp|P23526|SAHH_HUMAN	AHCY	SAHH_HUMAN Adenosylhomocysteinase	0.00347893	0.115904	18.4385	0.0180554	n.s.	0.902986	0.00382658	18.5544	0.945021	n.s.	18.4424	0.00941411	-0.112077	0.0354805	n.s.	0.00317478	0.0114784	sig	1	18.4967	18.4193	18.4184	18.4198	18.5731	18.5283	18.5276	18.5887	18.4344	18.4503	Cytosol
1042	sp|P23528|COF1_HUMAN	CFL1	COF1_HUMAN Cofilin-1	0.114469	0.0823756	21.9171	0.201697	n.s.	0.151344	0.117306	21.9994	0.311846	n.s.	22.0344	0.591201	0.0349306	0.677027	n.s.	0.16024	0.214957	n.s.	0	21.9476	21.9287	21.9738	21.8181	21.9899	22.0757	21.9371	21.995	21.9661	22.1027	Cytosol
1043	sp|P23588|IF4B_HUMAN	EIF4B	IF4B_HUMAN Eukaryotic translation initiation factor 4B	0.894855	-0.00893802	18.2541	0.926393	n.s.	0.354857	-0.0890008	18.2452	0.534283	n.s.	18.1651	0.5251	-0.0800628	0.618809	n.s.	0.622372	0.668604	n.s.	0	18.1818	18.2543	18.2643	18.3162	18.3666	18.2391	18.2871	18.088	18.2865	18.0438	NA
1044	sp|P23610|F8I2_HUMAN	F8A1	F8I2_HUMAN Factor VIII intron 22 protein	0.00375939	0.182477	16.3062	0.0191099	n.s.	0.11509	-0.105637	16.4887	0.265253	n.s.	16.2005	0.00389917	-0.288113	0.0214998	n.s.	0.00137	0.00668246	sig	1	16.3668	16.2584	16.3482	16.2513	16.4636	16.5602	16.4926	16.4383	16.1556	16.2454	Cytosol
1045	sp|P23786|CPT2_HUMAN	CPT2	CPT2_HUMAN Carnitine O-palmitoyltransferase 2, mitochondrial	0.919299	-0.00429	18.6303	0.944272	n.s.	0.645544	0.0152365	18.626	0.773915	n.s.	18.6455	0.742903	0.0195265	0.802271	n.s.	0.916526	0.927022	n.s.	0	18.6153	18.6615	18.5844	18.6599	18.5893	18.5795	18.6018	18.7333	18.6249	18.6661	Mitochondria
1046	sp|P23919|KTHY_HUMAN	DTYMK	KTHY_HUMAN Thymidylate kinase	0.411563	0.0403863	16.9634	0.531069	n.s.	0.01224	0.173509	17.0038	0.0756738	n.s.	17.1369	0.100643	0.133122	0.173991	n.s.	0.0405943	0.0717838	n.s.	0	16.9693	16.942	17.0248	16.9174	16.9672	17.1045	17.0228	16.9206	17.1696	17.1042	NA
1047	sp|P23921|RIR1_HUMAN	RRM1	RIR1_HUMAN Ribonucleoside-diphosphate reductase large subunit	0.0582249	-0.114831	17.2892	0.123385	n.s.	0.971494	0.00252143	17.1743	0.98009	n.s.	17.2917	0.058769	0.117353	0.117112	n.s.	0.0858151	0.130197	n.s.	0	17.3479	17.331	17.3118	17.166	17.1347	17.2149	17.2234	17.1243	17.2558	17.3275	Cytosol
1048	sp|P24386|RAE1_HUMAN	CHM	RAE1_HUMAN Rab proteins geranylgeranyltransferase component A 1	0.000406829	0.428202	16.5344	0.00512004	n.s.	0.143103	-0.160776	16.9626	0.300422	n.s.	16.3736	0.000169973	-0.588978	0.00644488	down	0.000115622	0.00152497	sig	1	16.6066	16.5507	16.6096	16.3707	16.916	16.9689	16.9423	17.0232	16.3304	16.4168	Cytosol
1049	sp|P24534|EF1B_HUMAN	EEF1B2	EF1B_HUMAN Elongation factor 1-beta	0.22238	0.0374091	20.4801	0.333099	n.s.	0.019676	0.0956252	20.5175	0.0990006	n.s.	20.5758	0.149319	0.0582161	0.233935	n.s.	0.0503965	0.0849561	n.s.	0	20.5101	20.4412	20.4628	20.5065	20.5114	20.5488	20.5515	20.4585	20.5798	20.5717	NA
1050	sp|P24539|AT5F1_HUMAN	ATP5F1	AT5F1_HUMAN ATP synthase F(0) complex subunit B1, mitochondrial	0.0676033	-0.10172	20.1122	0.137769	n.s.	0.0117226	-0.221554	20.0105	0.0742598	n.s.	19.8906	0.0644508	-0.119834	0.125501	n.s.	0.0106177	0.0265229	sig	5	20.0768	20.1836	20.1504	20.038	19.9665	19.9915	19.9809	20.103	19.901	19.8803	NA
1051	sp|P24666|PPAC_HUMAN	ACP1	PPAC_HUMAN Low molecular weight phosphotyrosine protein phosphatase	0.187271	0.0864332	18.031	0.292558	n.s.	0.0175083	0.203466	18.1175	0.0932141	n.s.	18.2345	0.187337	0.117032	0.279087	n.s.	0.0513837	0.0862382	n.s.	0	18.1143	18.0128	18.0411	17.9559	18.0864	18.0002	18.1623	18.221	18.2073	18.2617	Cytosol
1052	sp|P24752|THIL_HUMAN	ACAT1	THIL_HUMAN Acetyl-CoA acetyltransferase, mitochondrial	0.501627	0.0197655	19.5488	0.616409	n.s.	0.00176784	0.294303	19.5686	0.0367224	n.s.	19.8431	4.43572e-05	0.274537	0.00429615	n.s.	7.76744e-05	0.00124265	sig	3	19.5912	19.5468	19.4756	19.5817	19.5916	19.5662	19.5486	19.568	19.834	19.8523	Mitochondria
1053	sp|P24821|TENA_HUMAN	TNC	TENA_HUMAN Tenascin	4.45493e-05	0.639852	19.0343	0.00168138	up	0.00197556	0.562573	19.6742	0.0383182	n.s.	19.5969	0.22269	-0.0772793	0.320089	n.s.	2.48047e-05	0.000709155	sig	6	18.9528	19.1381	18.9414	19.105	19.6783	19.7526	19.5871	19.6787	19.6247	19.5691	NA
1054	sp|P24928|RPB1_HUMAN	POLR2A	RPB1_HUMAN DNA-directed RNA polymerase II subunit RPB1	1.78045e-05	-0.151154	18.2352	0.00106098	n.s.	0.0215396	-0.0885101	18.0841	0.104857	n.s.	18.1467	0.101484	0.0626435	0.175015	n.s.	0.000259728	0.00238776	sig	4	18.2424	18.2289	18.2301	18.2396	18.0583	18.1032	18.0697	18.1052	18.1853	18.1081	Cytosol
1055	sp|P24941|CDK2_HUMAN	CDK2	CDK2_HUMAN Cyclin-dependent kinase 2	0.0522576	-0.149509	14.526	0.113313	n.s.	0.454903	-0.0470629	14.3765	0.626592	n.s.	14.4789	0.245001	0.102446	0.343863	n.s.	0.0911421	0.137226	n.s.	0	14.5845	14.576	14.5205	14.423	14.3875	14.2403	14.4006	14.4776	14.4981	14.4598	Cytosol
1056	sp|P25054|APC_HUMAN	APC	APC_HUMAN Adenomatous polyposis coli protein	0.100835	-0.145888	14.9222	0.183898	n.s.	0.192561	-0.146032	14.7763	0.359942	n.s.	14.7761	0.999215	-0.000144466	0.999619	n.s.	0.257618	0.318705	n.s.	0	14.961	14.8851	14.8788	14.9636	14.9786	14.6915	14.7747	14.6603	14.6348	14.9174	Cytosol
1057	sp|P25098|ARBK1_HUMAN	ADRBK1	ARBK1_HUMAN Beta-adrenergic receptor kinase 1	0.584948	0.0231214	18.1449	0.69148	n.s.	0.184849	-0.0929932	18.1681	0.350512	n.s.	18.052	0.0493831	-0.116115	0.103936	n.s.	0.128386	0.179835	n.s.	0	18.2128	18.0544	18.1782	18.1344	18.1997	18.152	18.2043	18.1163	18.0967	18.0073	NA
1058	sp|P25205|MCM3_HUMAN	MCM3	MCM3_HUMAN DNA replication licensing factor MCM3	0.00286617	-0.165868	19.5684	0.0159073	n.s.	0.00787568	0.22863	19.4025	0.0606746	n.s.	19.797	0.000872364	0.394498	0.0114169	n.s.	0.000137081	0.00168239	sig	7	19.6323	19.5137	19.5491	19.5786	19.4373	19.335	19.429	19.4089	19.7528	19.8413	Nucleus
1059	sp|P25208|NFYB_HUMAN	NFYB	NFYB_HUMAN Nuclear transcription factor Y subunit beta	0.000113114	-0.160553	16.8752	0.00279731	n.s.	0.00709664	0.181319	16.7146	0.0573529	n.s.	17.0565	0.000677609	0.341872	0.0102888	n.s.	3.15845e-05	0.000772372	sig	7	16.8426	16.8695	16.9016	16.8869	16.7169	16.7057	16.7486	16.6872	17.0071	17.1059	Nucleus
1060	sp|P25325|THTM_HUMAN	MPST	THTM_HUMAN 3-mercaptopyruvate sulfurtransferase	0.00291216	0.153898	17.3392	0.0160371	n.s.	0.0336596	0.205129	17.4931	0.12993	n.s.	17.5443	0.424519	0.0512305	0.526762	n.s.	0.00914608	0.0237962	sig	3	17.3833	17.3239	17.2712	17.3784	17.5191	17.473	17.5272	17.4531	17.6277	17.461	Cytosol
1061	sp|P25391|LAMA1_HUMAN	LAMA1	LAMA1_HUMAN Laminin subunit alpha-1	0.733889	-0.0887405	20.7221	0.812585	n.s.	0.237731	-0.366091	20.6334	0.411601	n.s.	20.356	0.43761	-0.27735	0.539083	n.s.	0.5025	0.559389	n.s.	0	20.5779	20.359	20.9605	20.991	20.3504	20.7769	20.2831	21.123	20.1441	20.5679	NA
1062	sp|P25398|RS12_HUMAN	RPS12	RS12_HUMAN 40S ribosomal protein S12	0.960573	0.00499904	14.8576	0.975564	n.s.	0.00328724	0.726163	14.8626	0.0446458	up	15.5837	0.0046718	0.721164	0.0234482	up	0.000990129	0.0054031	sig	8	14.6871	14.9967	14.8905	14.8559	14.6711	14.9956	14.8312	14.9524	15.4792	15.6883	Cytosol
1063	sp|P25440-2|BRD2_HUMAN	BRD2	BRD2_HUMAN Isoform 2 of Bromodomain-containing protein 2	0.0207563	-0.0988183	16.7917	0.059479	n.s.	0.112037	0.0746382	16.6929	0.261514	n.s.	16.8663	0.010758	0.173456	0.0386555	n.s.	0.00632851	0.0184123	sig	7	16.733	16.8104	16.7883	16.8351	16.7137	16.6344	16.742	16.6815	16.8938	16.8389	Nucleus
1064	sp|P25490|TYY1_HUMAN	YY1	TYY1_HUMAN Transcriptional repressor protein YY1	0.162678	-0.0611674	15.0245	0.262943	n.s.	0.116801	0.146903	14.9633	0.267155	n.s.	15.1714	0.0472142	0.20807	0.10083	n.s.	0.0385656	0.0693116	n.s.	0	14.9931	14.969	15.0443	15.0915	14.9645	15.0357	14.9468	14.9061	15.0714	15.2713	Nucleus
1065	sp|P25685|DNJB1_HUMAN	DNAJB1	DNJB1_HUMAN DnaJ homolog subfamily B member 1	0.149205	-0.0506658	19.5973	0.246112	n.s.	0.112855	0.0502037	19.5467	0.262303	n.s.	19.6475	0.0715575	0.10087	0.135655	n.s.	0.062881	0.101043	n.s.	0	19.5667	19.5835	19.6366	19.6026	19.5183	19.6243	19.5382	19.5059	19.6646	19.6305	Cytosol
1066	sp|P25686|DNJB2_HUMAN	DNAJB2	DNJB2_HUMAN DnaJ homolog subfamily B member 2	0.731213	0.0139705	16.0508	0.810166	n.s.	0.0354123	-0.17884	16.0648	0.132566	n.s.	15.872	0.00464012	-0.192811	0.0233707	n.s.	0.0105325	0.0263431	sig	2	15.9535	16.1195	16.074	16.0563	16.0914	16.056	16.0213	16.0904	15.909	15.8349	NA
1067	sp|P25705|ATPA_HUMAN	ATP5A1	ATPA_HUMAN ATP synthase subunit alpha, mitochondrial	0.233572	-0.069353	22.0417	0.345572	n.s.	0.396338	-0.0704833	21.9723	0.573352	n.s.	21.9712	0.98963	-0.00113028	0.993648	n.s.	0.473288	0.531535	n.s.	0	21.969	22.1307	22.0325	22.0346	21.9298	22.0595	22.0177	21.8823	21.8816	22.0609	NA
1068	sp|P25786-2|PSA1_HUMAN	PSMA1	PSA1_HUMAN Isoform Long of Proteasome subunit alpha type-1	0.198184	0.10188	21.0626	0.305352	n.s.	0.222392	0.103123	21.1644	0.39284	n.s.	21.1657	0.988107	0.00124257	0.992522	n.s.	0.292822	0.354394	n.s.	0	21.1627	21.1177	20.9542	21.0157	21.2402	21.0134	21.2259	21.1782	21.1761	21.1552	Cytosol
1069	sp|P25787|PSA2_HUMAN	PSMA2	PSA2_HUMAN Proteasome subunit alpha type-2	0.00432519	0.144507	20.0815	0.0206092	n.s.	0.00481179	0.20412	20.226	0.0509746	n.s.	20.2856	0.174507	0.0596125	0.263982	n.s.	0.0016483	0.00761913	sig	3	20.0743	20.0383	20.1462	20.067	20.2374	20.2136	20.2814	20.1714	20.3034	20.2678	Cytosol
1070	sp|P25788|PSA3_HUMAN	PSMA3	PSA3_HUMAN Proteasome subunit alpha type-3	0.779795	0.0103246	18.8965	0.846732	n.s.	0.181334	0.0944396	18.9068	0.347199	n.s.	18.9909	0.196099	0.084115	0.289524	n.s.	0.225419	0.286098	n.s.	0	18.9263	18.9477	18.887	18.8249	18.9114	18.9315	18.943	18.8413	18.9221	19.0598	Cytosol
1071	sp|P25789|PSA4_HUMAN	PSMA4	PSA4_HUMAN Proteasome subunit alpha type-4	0.410558	0.0233918	18.0525	0.530326	n.s.	0.627661	0.029672	18.0759	0.760698	n.s.	18.0822	0.905482	0.00628028	0.930311	n.s.	0.755408	0.787739	n.s.	0	18.0571	18.0598	18.1013	17.9917	18.0534	18.0589	18.0773	18.1139	18.0083	18.156	Cytosol
1072	sp|P26038|MOES_HUMAN	MSN	MOES_HUMAN Moesin	0.0186856	0.130258	20.6655	0.0553431	n.s.	0.010361	-0.230198	20.7958	0.0704887	n.s.	20.4353	0.000692891	-0.360456	0.0103055	n.s.	0.000391328	0.00304325	sig	2	20.6818	20.6701	20.7339	20.5764	20.858	20.7747	20.8057	20.7448	20.4166	20.4541	Cytosol
1073	sp|P26196|DDX6_HUMAN	DDX6	DDX6_HUMAN Probable ATP-dependent RNA helicase DDX6	0.0131436	-0.0964854	19.8488	0.0431948	n.s.	0.054523	-0.0954332	19.7523	0.168485	n.s.	19.7534	0.965963	0.00105223	0.976426	n.s.	0.0143666	0.0329329	sig	5	19.8959	19.8791	19.8244	19.7959	19.7273	19.7255	19.7794	19.7771	19.7441	19.7626	Cytosol
1074	sp|P26232|CTNA2_HUMAN	CTNNA2	CTNA2_HUMAN Catenin alpha-2	9.23998e-05	-0.218293	19.0339	0.00239272	n.s.	0.00904737	-0.156302	18.8156	0.0654878	n.s.	18.8776	0.0751432	0.0619909	0.140248	n.s.	0.000117868	0.00154187	sig	5	18.9886	19.0677	19.0644	19.015	18.8183	18.8504	18.7837	18.8101	18.9034	18.8519	Cytosol
1075	sp|P26358-2|DNMT1_HUMAN	DNMT1	DNMT1_HUMAN Isoform 2 of DNA (cytosine-5)-methyltransferase 1	4.76218e-06	-0.223657	17.4932	0.000545964	n.s.	0.0759176	0.0272082	17.2695	0.20556	n.s.	17.5204	0.000214797	0.250865	0.00672884	n.s.	1.08483e-06	0.000162594	sig	7	17.5025	17.5059	17.4893	17.475	17.3048	17.2541	17.248	17.2712	17.5131	17.5276	Nucleus
1076	sp|P26368|U2AF2_HUMAN	U2AF2	U2AF2_HUMAN Splicing factor U2AF 65 kDa subunit	0.0109009	-0.204932	20.2258	0.0381301	n.s.	0.134022	0.0907916	20.0209	0.289717	n.s.	20.3166	0.0157017	0.295723	0.048924	n.s.	0.00470294	0.0151437	sig	7	20.1555	20.2972	20.2037	20.2469	20.1377	20.0043	19.9067	20.0348	20.3442	20.289	Nucleus
1077	sp|P26373|RL13_HUMAN	RPL13	RL13_HUMAN 60S ribosomal protein L13	0.350003	0.0389784	18.5689	0.469264	n.s.	0.230642	0.0301801	18.6079	0.403664	n.s.	18.5991	0.878773	-0.00879838	0.910243	n.s.	0.5605	0.610893	n.s.	0	18.5861	18.5852	18.5281	18.5763	18.6856	18.5314	18.565	18.6496	18.6079	18.5903	Cytosol
1078	sp|P26374|RAE2_HUMAN	CHML	RAE2_HUMAN Rab proteins geranylgeranyltransferase component A 2	0.000122623	0.280898	16.2875	0.00286081	n.s.	0.117791	-0.122465	16.5684	0.268107	n.s.	16.165	0.00149777	-0.403363	0.0139803	n.s.	0.000148648	0.00173482	sig	1	16.3275	16.2475	16.3415	16.2333	16.5958	16.5212	16.5707	16.5857	16.0902	16.2398	Cytosol
1079	sp|P26440|IVD_HUMAN	IVD	IVD_HUMAN Isovaleryl-CoA dehydrogenase, mitochondrial	0.0254367	0.0853455	18.3038	0.0687487	n.s.	0.0640621	0.0777438	18.3891	0.183045	n.s.	18.3815	0.819878	-0.00760167	0.863526	n.s.	0.0336581	0.0622329	n.s.	0	18.3403	18.3372	18.2698	18.2678	18.343	18.4056	18.3702	18.4377	18.3887	18.3743	Mitochondria
1080	sp|P26583|HMGB2_HUMAN	HMGB2	HMGB2_HUMAN High mobility group protein B2	0.333686	0.022472	20.1653	0.452664	n.s.	7.9403e-05	0.340985	20.1878	0.0170325	n.s.	20.5063	0.000508093	0.318513	0.00923908	n.s.	8.48129e-06	0.000423722	sig	8	20.1499	20.1455	20.1883	20.1777	20.2349	20.1643	20.1998	20.1523	20.4843	20.5283	Cytosol
1081	sp|P26599-3|PTBP1_HUMAN	PTBP1	PTBP1_HUMAN Isoform 3 of Polypyrimidine tract-binding protein 1	0.00418724	-0.191741	19.581	0.020324	n.s.	0.825864	0.0152116	19.3892	0.898729	n.s.	19.5962	0.00269976	0.206953	0.0176394	n.s.	0.00423711	0.0141036	sig	7	19.5062	19.5638	19.5582	19.6957	19.4046	19.3695	19.3617	19.4212	19.6337	19.5587	Nucleus
1082	sp|P26639-2|SYTC_HUMAN	TARS	SYTC_HUMAN Isoform 2 of Threonine--tRNA ligase, cytoplasmic	0.0143368	0.103213	19.0238	0.0461289	n.s.	0.0556125	-0.122534	19.1271	0.170327	n.s.	18.9013	0.00506729	-0.225747	0.0243977	n.s.	0.00254172	0.00989732	sig	2	19.0758	18.9627	19.0396	19.0172	19.115	19.079	19.1581	19.1562	18.9486	18.854	NA
1083	sp|P26640|SYVC_HUMAN	VARS	SYVC_HUMAN Valine--tRNA ligase	0.0764052	-0.0676711	19.679	0.150139	n.s.	0.0602518	-0.182908	19.6114	0.176963	n.s.	19.4961	0.138069	-0.115237	0.220572	n.s.	0.0398682	0.070982	n.s.	0	19.7311	19.6362	19.7208	19.6281	19.6457	19.5735	19.597	19.6293	19.5899	19.4024	NA
1084	sp|P26641|EF1G_HUMAN	EEF1G	EF1G_HUMAN Elongation factor 1-gamma	0.164392	-0.0685034	21.1038	0.264847	n.s.	0.395106	-0.0505606	21.0353	0.572071	n.s.	21.0532	0.658554	0.0179428	0.73377	n.s.	0.282239	0.343493	n.s.	0	21.2042	21.0976	21.0708	21.0425	20.9683	21.0288	21.0609	21.0832	21.047	21.0594	NA
1085	sp|P26885|FKBP2_HUMAN	FKBP2	FKBP2_HUMAN Peptidyl-prolyl cis-trans isomerase FKBP2	0.158096	0.148044	17.9554	0.257217	n.s.	0.67818	0.0644684	18.1034	0.794664	n.s.	18.0199	0.419774	-0.0835756	0.522249	n.s.	0.3587	0.42071	n.s.	0	17.8907	17.8916	17.8372	18.202	18.1732	18.1642	18.0149	18.0615	18.1382	17.9015	ER
1086	sp|P26992|CNTFR_HUMAN	CNTFR	CNTFR_HUMAN Ciliary neurotrophic factor receptor subunit alpha	0.14356	-0.0712277	17.514	0.238993	n.s.	0.104151	-0.125164	17.4428	0.2503	n.s.	17.3889	0.110078	-0.053936	0.18629	n.s.	0.0826608	0.126146	n.s.	0	17.4243	17.5262	17.4927	17.6128	17.4811	17.4029	17.4392	17.448	17.4062	17.3715	Plasma.Membrane
1087	sp|P27144|KAD4_HUMAN	AK4	KAD4_HUMAN Adenylate kinase 4, mitochondrial	0.00268958	0.188694	15.2191	0.0153433	n.s.	0.00470455	0.329368	15.4078	0.0507572	n.s.	15.5484	0.0234588	0.140674	0.0636464	n.s.	0.000614407	0.00405181	sig	3	15.193	15.1604	15.2071	15.3159	15.4351	15.4374	15.3999	15.3587	15.5943	15.5026	Mitochondria
1088	sp|P27348|1433T_HUMAN	YWHAQ	1433T_HUMAN 14-3-3 protein theta	0.0964551	0.0541953	19.8646	0.177871	n.s.	0.0202388	-0.140731	19.9188	0.101317	n.s.	19.7239	0.00511263	-0.194926	0.0244792	n.s.	0.00275333	0.0105395	sig	2	19.9196	19.8584	19.8606	19.8201	19.9183	19.8672	19.9465	19.9433	19.7594	19.6884	Cytosol
1089	sp|P27361|MK03_HUMAN	MAPK3	MK03_HUMAN Mitogen-activated protein kinase 3	0.252936	-0.0554994	14.981	0.368273	n.s.	0.0288885	-0.21585	14.9255	0.12011	n.s.	14.7651	0.0156017	-0.160351	0.0486872	n.s.	0.0147974	0.0335571	sig	2	15.0747	15.012	14.8966	14.9405	14.9043	14.9775	14.9322	14.8879	14.8087	14.7216	Cytosol
1090	sp|P27448-7|MARK3_HUMAN	MARK3	MARK3_HUMAN Isoform 6 of MAP/microtubule affinity-regulating kinase 3	0.976385	0.00137811	16.0627	0.985149	n.s.	0.051466	-0.146218	16.0641	0.163638	n.s.	15.9165	0.0243687	-0.147596	0.0652206	n.s.	0.0448803	0.0776962	n.s.	0	16.1554	16.0729	16.0316	15.9907	16.126	15.9981	16.0873	16.0448	15.9278	15.9051	Cytosol
1091	sp|P27449|VATL_HUMAN	ATP6V0C	VATL_HUMAN V-type proton ATPase 16 kDa proteolipid subunit	0.00203998	0.287471	16.3076	0.0130184	n.s.	0.613548	0.0383583	16.5951	0.749534	n.s.	16.346	0.0174271	-0.249113	0.0521443	n.s.	0.0028819	0.0107577	sig	1	16.4093	16.2058	16.3081	16.3073	16.5556	16.5459	16.5752	16.7036	16.2934	16.3986	Lysosome
1092	sp|P27544|CERS1_HUMAN	CERS1	CERS1_HUMAN Ceramide synthase 1	0.481851	-0.0546191	16.1092	0.597752	n.s.	0.927065	-0.0107342	16.0546	0.958859	n.s.	16.0985	0.343409	0.0438849	0.449101	n.s.	0.731875	0.768383	n.s.	0	15.9726	16.0915	16.0663	16.3065	16.0622	16.0052	16.0925	16.0585	16.1483	16.0487	NA
1093	sp|P27635|RL10_HUMAN	RPL10	RL10_HUMAN 60S ribosomal protein L10	0.0983844	0.0536368	19.3307	0.180627	n.s.	0.00116036	0.271332	19.3843	0.0318988	n.s.	19.602	0.00104147	0.217695	0.0119003	n.s.	0.000161362	0.00182631	sig	3	19.2748	19.3502	19.3217	19.376	19.3832	19.3373	19.4119	19.4047	19.5954	19.6086	NA
1094	sp|P27694|RFA1_HUMAN	RPA1	RFA1_HUMAN Replication protein A 70 kDa DNA-binding subunit	0.000568415	-0.141046	18.9989	0.00617886	n.s.	0.0213	0.113394	18.8579	0.1041	n.s.	19.1123	0.00279565	0.254439	0.0178384	n.s.	0.00021734	0.0021629	sig	7	19.0196	18.9912	19.0107	18.9741	18.8389	18.8234	18.86	18.9092	19.0685	19.1561	Nucleus
1095	sp|P27695|APEX1_HUMAN	APEX1	APEX1_HUMAN DNA-(apurinic or apyrimidinic site) lyase	0.0602083	-0.0449721	19.0573	0.126612	n.s.	3.60449e-05	0.462681	19.0123	0.0152681	n.s.	19.5199	5.83132e-05	0.507653	0.00486856	n.s.	4.26125e-07	8.78172e-05	sig	8	19.0564	19.0893	19.04	19.0433	18.9798	19.0359	19.043	18.9905	19.5455	19.4944	Cytosol
1096	sp|P27707|DCK_HUMAN	DCK	DCK_HUMAN Deoxycytidine kinase	0.978034	-0.00218285	13.7779	0.985807	n.s.	0.831745	-0.0248081	13.7757	0.901492	n.s.	13.7531	0.752325	-0.0226253	0.810852	n.s.	0.96052	0.966185	n.s.	0	13.8766	13.7798	13.8688	13.5864	13.8173	13.851	13.7014	13.7332	13.6854	13.8208	Nucleus
1097	sp|P27708|PYR1_HUMAN	CAD	PYR1_HUMAN CAD protein	0.00256453	0.194911	18.8767	0.0148835	n.s.	0.344814	-0.0479261	19.0716	0.523144	n.s.	18.8287	0.00333355	-0.242837	0.0195436	n.s.	0.0011667	0.00604632	sig	1	18.9398	18.8931	18.8769	18.7969	19.0064	19.0544	19.1171	19.1083	18.8222	18.8353	Cytosol
1098	sp|P27797|CALR_HUMAN	CALR	CALR_HUMAN Calreticulin	0.0924812	0.077721	19.6138	0.172283	n.s.	0.00629023	0.253948	19.6916	0.0551769	n.s.	19.8678	0.0301223	0.176227	0.0744551	n.s.	0.00426872	0.014151	sig	8	19.5738	19.6739	19.6374	19.5703	19.6804	19.7556	19.7143	19.6159	19.8188	19.9168	ER
1099	sp|P27816|MAP4_HUMAN	MAP4	MAP4_HUMAN Microtubule-associated protein 4	0.00831953	-0.114817	21.5115	0.0317485	n.s.	0.00309305	-0.102526	21.3967	0.0442233	n.s.	21.409	0.782708	0.012291	0.835156	n.s.	0.0094309	0.024321	sig	5	21.4925	21.5209	21.5371	21.4957	21.4727	21.3895	21.3395	21.3852	21.4124	21.4057	Cytosol
1100	sp|P27824|CALX_HUMAN	CANX	CALX_HUMAN Calnexin	0.0121424	0.14046	20.4273	0.0409381	n.s.	0.960059	0.00253276	20.5677	0.974257	n.s.	20.4298	0.019057	-0.137927	0.0552498	n.s.	0.0128609	0.0303049	sig	1	20.3882	20.5215	20.4017	20.3977	20.6332	20.5544	20.5184	20.5648	20.4222	20.4374	ER
1101	sp|P27986-4|P85A_HUMAN	PIK3R1	P85A_HUMAN Isoform 4 of Phosphatidylinositol 3-kinase regulatory subunit alpha	0.00138777	0.170807	14.94	0.010577	n.s.	0.607881	-0.031616	15.1108	0.74528	n.s.	14.9084	0.0133506	-0.202423	0.0443764	n.s.	0.00370561	0.0127721	sig	1	14.9155	14.9767	14.989	14.8786	15.1192	15.0927	15.1519	15.0794	14.9759	14.8408	Cytosol
1102	sp|P28066|PSA5_HUMAN	PSMA5	PSA5_HUMAN Proteasome subunit alpha type-5	0.157375	0.047604	16.7605	0.256468	n.s.	0.591127	0.0125646	16.8081	0.73368	n.s.	16.7731	0.424715	-0.0350394	0.526872	n.s.	0.274668	0.335849	n.s.	0	16.7639	16.7752	16.7824	16.7206	16.8116	16.7521	16.8768	16.792	16.7826	16.7636	Cytosol
1103	sp|P28070|PSB4_HUMAN	PSMB4	PSB4_HUMAN Proteasome subunit beta type-4	0.494218	0.0471494	18.1157	0.609593	n.s.	0.0216657	0.241362	18.1628	0.105031	n.s.	18.357	0.109677	0.194212	0.185903	n.s.	0.0523812	0.087408	n.s.	0	18.1825	18.1397	18.1133	18.0272	18.2584	18.0122	18.1447	18.2361	18.2851	18.429	Cytosol
1104	sp|P28072|PSB6_HUMAN	PSMB6	PSB6_HUMAN Proteasome subunit beta type-6	0.0280382	0.117751	16.6315	0.0729879	n.s.	0.0415554	0.122641	16.7493	0.144586	n.s.	16.7542	0.931356	0.00489016	0.949596	n.s.	0.038139	0.0687948	n.s.	0	16.6473	16.6561	16.6632	16.5597	16.7429	16.6591	16.8076	16.7876	16.7869	16.7215	Cytosol
1105	sp|P28074|PSB5_HUMAN	PSMB5	PSB5_HUMAN Proteasome subunit beta type-5	0.239022	0.074187	19.6959	0.351951	n.s.	0.028291	0.127833	19.7701	0.118616	n.s.	19.8238	0.526314	0.0536457	0.619945	n.s.	0.185769	0.243329	n.s.	0	19.6442	19.7022	19.6771	19.7603	19.7875	19.6683	19.7196	19.9051	19.808	19.8396	Cytosol
1106	sp|P28161|GSTM2_HUMAN	GSTM2	GSTM2_HUMAN Glutathione S-transferase Mu 2	0.475433	-0.0307672	16.1097	0.591422	n.s.	0.251297	-0.0716117	16.079	0.426837	n.s.	16.0381	0.247834	-0.0408445	0.346855	n.s.	0.349697	0.411516	n.s.	0	16.0076	16.1603	16.1538	16.1173	16.0931	16.1112	16.0897	16.0218	16.0492	16.027	Cytosol
1107	sp|P28288|ABCD3_HUMAN	ABCD3	ABCD3_HUMAN ATP-binding cassette sub-family D member 3	0.000284779	0.406742	17.4938	0.00418971	n.s.	0.100652	-0.119443	17.9005	0.244632	n.s.	17.3743	0.00207025	-0.526185	0.0156819	n.s.	0.000117426	0.00154056	sig	1	17.5031	17.5683	17.4848	17.4189	17.7933	17.9159	17.884	18.0088	17.3218	17.4268	Peroxisome
1108	sp|P28331-2|NDUS1_HUMAN	NDUFS1	NDUS1_HUMAN Isoform 2 of NADH-ubiquinone oxidoreductase 75 kDa subunit, mitochondrial	0.125801	0.071286	17.9636	0.216422	n.s.	0.0509619	0.0940725	18.0349	0.162513	n.s.	18.0577	0.731455	0.0227865	0.793721	n.s.	0.162634	0.217814	n.s.	0	17.946	18.0029	17.9676	17.9379	18.0162	18.1374	17.9584	18.0276	18.0148	18.1005	Mitochondria
1109	sp|P28340|DPOD1_HUMAN	POLD1	DPOD1_HUMAN DNA polymerase delta catalytic subunit	0.0327595	-0.202349	14.3388	0.0813396	n.s.	0.643272	-0.0339656	14.1364	0.771921	n.s.	14.3048	0.134561	0.168384	0.216788	n.s.	0.0503706	0.0849413	n.s.	0	14.4429	14.2776	14.2563	14.3782	14.0969	14.0329	14.3054	14.1104	14.3338	14.2758	Nucleus
1110	sp|P28370|SMCA1_HUMAN	SMARCA1	SMCA1_HUMAN Probable global transcription activator SNF2L1	0.00071742	-0.205453	19.1161	0.00705473	n.s.	0.0805045	-0.123812	18.9106	0.211908	n.s.	18.9923	0.144865	0.0816416	0.228331	n.s.	0.00270315	0.0103722	sig	4	19.1147	19.1456	19.1618	19.0423	18.8596	18.9061	18.9363	18.9406	18.9344	19.0501	Nucleus
1111	sp|P28482|MK01_HUMAN	MAPK1	MK01_HUMAN Mitogen-activated protein kinase 1	0.756122	0.0187006	17.4048	0.82976	n.s.	0.568795	0.0247781	17.4235	0.715478	n.s.	17.4296	0.943868	0.00607751	0.959583	n.s.	0.91428	0.925697	n.s.	0	17.4338	17.3688	17.4552	17.3613	17.4162	17.2775	17.5051	17.4951	17.4608	17.3983	Cytosol
1112	sp|P28676|GRAN_HUMAN	GCA	GRAN_HUMAN Grancalcin	0.00838552	0.133328	15.936	0.0318658	n.s.	0.0309688	0.0763205	16.0693	0.123864	n.s.	16.0123	0.328941	-0.057007	0.433043	n.s.	0.0156251	0.0348902	sig	9	15.9611	15.9192	15.95	15.9138	15.9749	16.1244	16.0875	16.0905	15.9867	16.038	Cytosol
1113	sp|P28715|ERCC5_HUMAN	ERCC5	ERCC5_HUMAN DNA repair protein complementing XP-G cells	0.211032	-0.0504689	17.6501	0.320664	n.s.	0.0222402	0.158935	17.5996	0.105667	n.s.	17.809	0.0248724	0.209404	0.0660681	n.s.	0.0108361	0.0268783	sig	7	17.6619	17.6304	17.6915	17.6164	17.6114	17.6177	17.6597	17.5094	17.7504	17.8676	Nucleus
1114	sp|P28838|AMPL_HUMAN	LAP3	AMPL_HUMAN Cytosol aminopeptidase	0.000374895	0.264566	19.8711	0.00498449	n.s.	0.0195209	0.175177	20.1357	0.0986215	n.s.	20.0463	0.043393	-0.0893885	0.0947556	n.s.	0.000352701	0.00286446	sig	6	19.8476	19.8101	19.871	19.9557	20.1544	20.0864	20.1802	20.1217	20.0412	20.0514	Cytosol
1115	sp|P29084|T2EB_HUMAN	GTF2E2	T2EB_HUMAN Transcription initiation factor IIE subunit beta	0.652863	-0.0108986	16.2649	0.749574	n.s.	0.00631184	0.280716	16.254	0.0551769	n.s.	16.5456	0.00508573	0.291614	0.0243977	n.s.	0.000621997	0.00408552	sig	8	16.253	16.2805	16.3026	16.2236	16.2952	16.2457	16.221	16.2542	16.469	16.6223	Nucleus
1116	sp|P29144|TPP2_HUMAN	TPP2	TPP2_HUMAN Tripeptidyl-peptidase 2	0.000880829	0.192674	19.2434	0.00808271	n.s.	0.355554	-0.0489584	19.4361	0.53517	n.s.	19.1945	7.01538e-06	-0.241633	0.00225884	n.s.	0.00031718	0.00270556	sig	1	19.2789	19.2347	19.3007	19.1594	19.4268	19.4335	19.4496	19.4346	19.189	19.1999	Cytosol
1117	sp|P29218-3|IMPA1_HUMAN	IMPA1	IMPA1_HUMAN Isoform 3 of Inositol monophosphatase 1	0.391658	0.0373229	18.0526	0.512742	n.s.	0.271562	0.0656958	18.0899	0.447269	n.s.	18.1183	0.426376	0.0283728	0.528403	n.s.	0.37643	0.438592	n.s.	0	18.1347	18.0517	18.0573	17.9667	18.0935	18.0561	18.149	18.0612	18.1152	18.1214	Cytosol
1118	sp|P29323-3|EPHB2_HUMAN	EPHB2	EPHB2_HUMAN Isoform 3 of Ephrin type-B receptor 2	0.799958	-0.01054	17.8378	0.861815	n.s.	0.0962972	0.120954	17.8272	0.236958	n.s.	17.9587	0.00989404	0.131494	0.0366561	n.s.	0.0552851	0.0910557	n.s.	0	17.9009	17.8985	17.7635	17.7881	17.7917	17.8082	17.8651	17.844	17.9809	17.9366	Plasma.Membrane
1119	sp|P29353-6|SHC1_HUMAN	SHC1	SHC1_HUMAN Isoform 6 of SHC-transforming protein 1	0.0543758	-0.0938654	14.4236	0.117135	n.s.	0.312718	-0.0761749	14.3298	0.488074	n.s.	14.3474	0.736356	0.0176905	0.797289	n.s.	0.157638	0.212215	n.s.	0	14.4366	14.5049	14.3359	14.417	14.3828	14.3085	14.3014	14.3263	14.4135	14.2814	Mitochondria
1120	sp|P29372|3MG_HUMAN	MPG	3MG_HUMAN DNA-3-methyladenine glycosylase	0.0026065	-0.22301	15.1775	0.0150254	n.s.	0.958615	-0.00396035	14.9545	0.973775	n.s.	15.1736	0.0386116	0.219049	0.0875397	n.s.	0.00808799	0.0220161	sig	4	15.0881	15.1901	15.1944	15.2377	14.921	15.0393	14.8916	14.9663	15.2613	15.0859	Cytosol
1121	sp|P29373|RABP2_HUMAN	CRABP2	RABP2_HUMAN Cellular retinoic acid-binding protein 2	0.000907054	-0.44813	16.15	0.00824685	n.s.	0.00955015	-0.483863	15.7019	0.0677534	n.s.	15.6661	0.691977	-0.0357323	0.762253	n.s.	0.000924622	0.00520271	sig	4	16.2072	16.1889	16.2309	15.9731	15.6101	15.6899	15.8201	15.6874	15.5803	15.752	NA
1122	sp|P29375|KDM5A_HUMAN	KDM5A	KDM5A_HUMAN Lysine-specific demethylase 5A	0.0458789	-0.125876	17.0803	0.103167	n.s.	0.744417	0.0207546	16.9544	0.843888	n.s.	17.101	0.0784352	0.14663	0.144646	n.s.	0.0603641	0.0979531	n.s.	0	16.9814	17.14	17.0967	17.1028	16.9574	17.0519	16.9312	16.877	17.1495	17.0525	Nucleus
1123	sp|P29401-2|TKT_HUMAN	TKT	TKT_HUMAN Isoform 2 of Transketolase	0.820715	-0.0418122	19.8168	0.875594	n.s.	0.95776	0.0139159	19.775	0.973775	n.s.	19.8308	0.792784	0.0557281	0.842887	n.s.	0.959257	0.965307	n.s.	0	19.9916	19.6476	19.5095	20.1186	19.9226	19.4706	19.891	19.816	20.0314	19.6301	NA
1124	sp|P29558|RBMS1_HUMAN	RBMS1	RBMS1_HUMAN RNA-binding motif, single-stranded-interacting protein 1	0.599296	-0.0412899	13.7604	0.703732	n.s.	0.216137	0.113984	13.7191	0.385024	n.s.	13.8744	0.146876	0.155274	0.230839	n.s.	0.261033	0.321857	n.s.	0	13.8331	13.6142	13.7909	13.8033	13.7418	13.6244	13.867	13.6432	13.9114	13.8374	Nucleus
1125	sp|P29590|PML_HUMAN	PML	PML_HUMAN Protein PML	0.075777	-0.0903603	16.9037	0.149341	n.s.	0.253134	0.0785192	16.8134	0.428327	n.s.	16.9822	0.0137552	0.16888	0.0451449	n.s.	0.0315398	0.0595632	n.s.	0	16.818	16.8788	16.9317	16.9864	16.8232	16.845	16.7491	16.8361	16.9442	17.0203	Cytosol
1126	sp|P29692-2|EF1D_HUMAN	EEF1D	EF1D_HUMAN Isoform 2 of Elongation factor 1-delta	0.898879	0.00553791	19.8871	0.929318	n.s.	0.684976	0.0207633	19.8927	0.799269	n.s.	19.9079	0.816901	0.0152254	0.861696	n.s.	0.927403	0.937065	n.s.	0	19.9428	19.8808	19.8306	19.8943	19.9759	19.807	19.8818	19.906	19.9611	19.8546	Nucleus
1127	sp|P29762|RABP1_HUMAN	CRABP1	RABP1_HUMAN Cellular retinoic acid-binding protein 1	7.22802e-05	-0.971593	17.3997	0.00210293	down	0.00752869	-0.385134	16.4281	0.0594428	n.s.	17.0146	0.0109615	0.586458	0.0391167	up	5.46108e-05	0.00101923	sig	4	17.4789	17.3662	17.4841	17.2695	16.632	16.2064	16.4439	16.4301	17.0029	17.0262	Cytosol
1128	sp|P29966|MARCS_HUMAN	MARCKS	MARCS_HUMAN Myristoylated alanine-rich C-kinase substrate	0.970553	0.0023395	21.8687	0.982137	n.s.	0.0946768	-0.182593	21.871	0.234253	n.s.	21.6861	0.0121762	-0.184933	0.0416484	n.s.	0.0651073	0.103811	n.s.	0	21.7132	21.8873	21.904	21.9701	21.874	21.9434	21.8228	21.8439	21.712	21.6602	Cytosol
1129	sp|P29992|GNA11_HUMAN	GNA11	GNA11_HUMAN Guanine nucleotide-binding protein subunit alpha-11	0.00466059	-0.181853	18.0344	0.0216444	n.s.	0.00841313	-0.224773	17.8525	0.0630924	n.s.	17.8096	0.408477	-0.0429196	0.512124	n.s.	0.00284933	0.0106924	sig	5	17.9762	18.0685	18.0987	17.994	17.8504	17.8375	17.7904	17.9317	17.7852	17.834	Cytosol
1130	sp|P30038|AL4A1_HUMAN	ALDH4A1	AL4A1_HUMAN Delta-1-pyrroline-5-carboxylate dehydrogenase, mitochondrial	0.157994	0.0553108	17.8649	0.257151	n.s.	0.882251	0.00904977	17.9202	0.933593	n.s.	17.8739	0.326735	-0.046261	0.431057	n.s.	0.371528	0.433902	n.s.	0	17.8056	17.8531	17.85	17.9508	17.9369	17.8771	17.9473	17.9194	17.93	17.8178	Mitochondria
1131	sp|P30039|PBLD_HUMAN	PBLD	PBLD_HUMAN Phenazine biosynthesis-like domain-containing protein	0.297598	0.118985	14.7745	0.416384	n.s.	0.214229	0.220494	14.8935	0.383364	n.s.	14.995	0.11901	0.101509	0.19726	n.s.	0.226244	0.286984	n.s.	0	14.7754	15.0448	14.5755	14.7023	14.835	14.8805	14.9867	14.8717	14.9696	15.0204	NA
1132	sp|P30040|ERP29_HUMAN	ERP29	ERP29_HUMAN Endoplasmic reticulum resident protein 29	9.32806e-06	0.302763	20.3	0.000732327	n.s.	0.010592	0.155799	20.6027	0.0711794	n.s.	20.4558	0.0163938	-0.146964	0.050355	n.s.	2.85711e-05	0.00074788	sig	6	20.2644	20.3211	20.2895	20.3249	20.5877	20.6461	20.5674	20.6098	20.4998	20.4118	ER
1133	sp|P30041|PRDX6_HUMAN	PRDX6	PRDX6_HUMAN Peroxiredoxin-6	0.640481	0.0276106	19.2277	0.738247	n.s.	0.680091	-0.0308461	19.2553	0.796338	n.s.	19.1969	0.409761	-0.0584568	0.513212	n.s.	0.692428	0.733037	n.s.	0	19.2979	19.1816	19.2983	19.1329	19.2535	19.1515	19.3234	19.2928	19.1483	19.2454	Cytosol
1134	sp|P30042|ES1_HUMAN	C21orf33	ES1_HUMAN ES1 protein homolog, mitochondrial	0.311697	-0.0529576	17.2103	0.430629	n.s.	0.0628462	0.152061	17.1574	0.181989	n.s.	17.3624	0.0349392	0.205019	0.0819778	n.s.	0.0336486	0.0622329	n.s.	0	17.2515	17.1838	17.1347	17.2713	17.217	17.1442	17.0602	17.2081	17.3031	17.4216	NA
1135	sp|P30043|BLVRB_HUMAN	BLVRB	BLVRB_HUMAN Flavin reductase (NADPH)	0.0176708	0.109944	14.5665	0.0532907	n.s.	0.00469506	0.249873	14.6764	0.0507572	n.s.	14.8163	0.0390102	0.139929	0.0881428	n.s.	0.00214544	0.00891938	sig	3	14.5848	14.5054	14.6138	14.5618	14.7042	14.6022	14.7077	14.6914	14.8607	14.772	Cytosol
1136	sp|P30044|PRDX5_HUMAN	PRDX5	PRDX5_HUMAN Peroxiredoxin-5, mitochondrial	0.0118635	0.347666	19.2791	0.0402447	n.s.	0.000215433	0.658477	19.6268	0.0182514	up	19.9376	0.0864148	0.310811	0.156159	n.s.	0.00151187	0.00714342	sig	3	19.3078	19.1792	19.2994	19.3303	19.6371	19.8445	19.6286	19.397	19.9499	19.9254	Cytosol
1137	sp|P30046|DOPD_HUMAN	DDT	DOPD_HUMAN D-dopachrome decarboxylase	0.300479	0.150329	20.3194	0.419466	n.s.	0.00686268	0.663697	20.4698	0.0568556	n.s.	20.9831	0.0337729	0.513367	0.0805404	n.s.	0.010051	0.0254522	sig	8	20.5563	20.1893	20.2961	20.2361	20.3977	20.7517	20.4745	20.2552	20.9164	21.0499	Cytosol
1138	sp|P30048|PRDX3_HUMAN	PRDX3	PRDX3_HUMAN Thioredoxin-dependent peroxide reductase, mitochondrial	0.562717	0.0198438	18.1147	0.672303	n.s.	0.33035	0.0295498	18.1345	0.507499	n.s.	18.1442	0.859145	0.00970597	0.894031	n.s.	0.734257	0.77023	n.s.	0	18.0908	18.1359	18.1072	18.1248	18.0894	18.0905	18.1374	18.2208	18.108	18.1804	Cytosol
1139	sp|P30049|ATPD_HUMAN	ATP5D	ATPD_HUMAN ATP synthase subunit delta, mitochondrial	0.920026	0.00636668	15.4461	0.944272	n.s.	0.876402	0.0144473	15.4525	0.929182	n.s.	15.4606	0.888519	0.00808066	0.918607	n.s.	0.980466	0.983049	n.s.	0	15.4149	15.6011	15.3526	15.416	15.433	15.417	15.4227	15.5374	15.4063	15.5148	NA
1140	sp|P30050|RL12_HUMAN	RPL12	RL12_HUMAN 60S ribosomal protein L12	0.00729403	-0.0956457	19.1274	0.0289073	n.s.	0.110058	-0.0587545	19.0318	0.258364	n.s.	19.0687	0.38017	0.0368911	0.4865	n.s.	0.0222393	0.0454904	sig	4	19.1641	19.1193	19.1205	19.1058	19.0689	18.9764	19.055	19.0268	19.0335	19.1038	NA
1141	sp|P30084|ECHM_HUMAN	ECHS1	ECHM_HUMAN Enoyl-CoA hydratase, mitochondrial	0.738357	-0.0189727	17.9824	0.816617	n.s.	0.677161	0.0193939	17.9635	0.794411	n.s.	18.0018	0.621537	0.0383666	0.702258	n.s.	0.825115	0.84774	n.s.	0	17.9169	18.0479	17.9703	17.9947	17.9302	17.9261	17.8954	18.1023	17.9783	18.0254	Mitochondria
1142	sp|P30085|KCY_HUMAN	CMPK1	KCY_HUMAN UMP-CMP kinase	0.2166	0.0306431	18.7863	0.327416	n.s.	0.0561529	0.0828785	18.8169	0.171114	n.s.	18.8691	0.207153	0.0522354	0.301969	n.s.	0.081272	0.124488	n.s.	0	18.8213	18.7887	18.7812	18.7538	18.7756	18.8573	18.8061	18.8287	18.9069	18.8314	Cytosol
1143	sp|P30086|PEBP1_HUMAN	PEBP1	PEBP1_HUMAN Phosphatidylethanolamine-binding protein 1	0.0871881	0.0793851	20.1059	0.16516	n.s.	0.040095	0.13389	20.1853	0.141347	n.s.	20.2398	0.308268	0.0545052	0.412302	n.s.	0.0521232	0.0871539	n.s.	0	20.067	20.0967	20.1839	20.0761	20.2561	20.1615	20.1998	20.1239	20.2076	20.2721	Cytosol
1144	sp|P30101|PDIA3_HUMAN	PDIA3	PDIA3_HUMAN Protein disulfide-isomerase A3	0.00219792	0.235106	21.1223	0.013607	n.s.	0.00329472	0.290094	21.3574	0.0446458	n.s.	21.4124	0.355256	0.0549877	0.461059	n.s.	0.00103147	0.00557097	sig	3	21.0406	21.1503	21.1815	21.1168	21.386	21.4413	21.2912	21.3111	21.4265	21.3983	ER
1145	sp|P30153|2AAA_HUMAN	PPP2R1A	2AAA_HUMAN Serine/threonine-protein phosphatase 2A 65 kDa regulatory subunit A alpha isoform	0.0929202	0.0446635	20.1118	0.172971	n.s.	0.00720436	-0.151951	20.1565	0.0576582	n.s.	19.9599	0.000213943	-0.196615	0.00672884	n.s.	0.000351148	0.00285654	sig	2	20.1517	20.0837	20.1401	20.0718	20.1712	20.1574	20.1697	20.1277	19.964	19.9558	Cytosol
1146	sp|P30154-2|2AAB_HUMAN	PPP2R1B	2AAB_HUMAN Isoform 2 of Serine/threonine-protein phosphatase 2A 65 kDa regulatory subunit A beta isoform	0.00611469	0.137014	18.6378	0.025871	n.s.	0.635333	0.0221128	18.7748	0.766251	n.s.	18.6599	0.0469106	-0.114901	0.100355	n.s.	0.0115816	0.0281763	sig	1	18.6771	18.6269	18.6742	18.573	18.7317	18.7521	18.7809	18.8346	18.6229	18.697	NA
1147	sp|P30419|NMT1_HUMAN	NMT1	NMT1_HUMAN Glycylpeptide N-tetradecanoyltransferase 1	0.000697068	0.0582932	19.5893	0.00695101	n.s.	0.0304497	-0.142723	19.6476	0.122542	n.s.	19.4466	0.0112166	-0.201016	0.0396355	n.s.	0.00197559	0.00849677	sig	2	19.5823	19.5883	19.5971	19.5897	19.6348	19.658	19.6664	19.6313	19.5172	19.376	Cytosol
1148	sp|P30519|HMOX2_HUMAN	HMOX2	HMOX2_HUMAN Heme oxygenase 2	0.00393409	0.137988	18.8872	0.0196943	n.s.	0.672736	0.0188066	19.0252	0.791284	n.s.	18.9061	0.00660857	-0.119181	0.0285218	n.s.	0.00458414	0.0148288	sig	1	18.8094	18.9095	18.8979	18.9322	19.0585	19.0064	18.9977	19.0384	18.8915	18.9206	ER
1149	sp|P30520|PURA2_HUMAN	ADSS	PURA2_HUMAN Adenylosuccinate synthetase isozyme 2	0.745409	-0.011429	17.4329	0.821661	n.s.	0.346531	-0.0446939	17.4215	0.52483	n.s.	17.3882	0.474758	-0.0332649	0.574264	n.s.	0.584185	0.633774	n.s.	0	17.4384	17.4394	17.4843	17.3696	17.3752	17.4285	17.3971	17.4852	17.3517	17.4247	NA
1150	sp|P30533|AMRP_HUMAN	LRPAP1	AMRP_HUMAN Alpha-2-macroglobulin receptor-associated protein	0.003527	0.175155	18.3865	0.0182284	n.s.	0.0729504	0.173868	18.5617	0.199896	n.s.	18.5604	0.979066	-0.00128705	0.986043	n.s.	0.0111097	0.0273111	sig	6	18.2835	18.3955	18.4059	18.4613	18.572	18.5476	18.5565	18.5707	18.6343	18.4865	ER
1151	sp|P30566|PUR8_HUMAN	ADSL	PUR8_HUMAN Adenylosuccinate lyase	0.00471055	0.17348	17.572	0.0217909	n.s.	0.292124	-0.0657339	17.7455	0.469564	n.s.	17.5062	0.000644863	-0.239214	0.0100946	n.s.	0.00173827	0.00784442	sig	1	17.5418	17.544	17.6794	17.5228	17.7065	17.747	17.7868	17.7416	17.5102	17.5023	Cytosol
1152	sp|P30613|KPYR_HUMAN	PKLR	KPYR_HUMAN Pyruvate kinase PKLR	0.000820853	0.113071	15.6636	0.00773321	n.s.	0.00549505	-0.127571	15.7766	0.0527959	n.s.	15.536	0.000102323	-0.240642	0.0055279	n.s.	2.601e-05	0.000724311	sig	1	15.6478	15.6921	15.6861	15.6282	15.7471	15.7869	15.7902	15.7822	15.5431	15.5289	NA
1153	sp|P30622|CLIP1_HUMAN	CLIP1	CLIP1_HUMAN CAP-Gly domain-containing linker protein 1	0.0178184	-0.10485	18.299	0.0535724	n.s.	0.193456	-0.0735088	18.1942	0.361301	n.s.	18.2255	0.472939	0.0313414	0.573064	n.s.	0.0477853	0.0815549	n.s.	0	18.2307	18.3341	18.2873	18.3438	18.2434	18.15	18.2013	18.182	18.182	18.269	Cytosol
1154	sp|P30626|SORCN_HUMAN	SRI	SORCN_HUMAN Sorcin	0.123272	0.0631571	17.9384	0.212588	n.s.	0.0173679	0.155653	18.0015	0.0926661	n.s.	18.094	0.0736242	0.0924957	0.138458	n.s.	0.0192867	0.0405751	sig	3	17.9067	17.9187	17.9139	18.0142	18.0239	18.0593	17.954	17.9689	18.1128	18.0753	Cytosol
1155	sp|P30740|ILEU_HUMAN	SERPINB1	ILEU_HUMAN Leukocyte elastase inhibitor	0.882032	-0.00482427	17.096	0.918428	n.s.	0.0464805	0.10026	17.0911	0.153671	n.s.	17.1962	0.028796	0.105085	0.0723705	n.s.	0.0442362	0.076781	n.s.	0	17.1555	17.0633	17.11	17.055	17.051	17.0748	17.1484	17.0903	17.2039	17.1886	Cytosol
1156	sp|P30837|AL1B1_HUMAN	ALDH1B1	AL1B1_HUMAN Aldehyde dehydrogenase X, mitochondrial	0.0903181	0.0531381	18.4214	0.169463	n.s.	0.672525	0.0163638	18.4745	0.791253	n.s.	18.4377	0.24401	-0.0367743	0.343057	n.s.	0.189251	0.247077	n.s.	0	18.3646	18.4198	18.4311	18.4699	18.4408	18.4639	18.5113	18.482	18.4131	18.4624	Mitochondria
1157	sp|P30876|RPB2_HUMAN	POLR2B	RPB2_HUMAN DNA-directed RNA polymerase II subunit RPB2	0.0529989	-0.0687481	19.3235	0.114518	n.s.	0.7246	-0.00434718	19.2548	0.82845	n.s.	19.3192	0.204791	0.0644009	0.299762	n.s.	0.0770699	0.119233	n.s.	0	19.3072	19.3264	19.3246	19.3359	19.2286	19.2454	19.3357	19.2094	19.3074	19.3309	Nucleus
1158	sp|P30990|NEUT_HUMAN	NTS	NEUT_HUMAN Neurotensin/neuromedin N	3.49516e-06	-1.10905	16.7891	0.000432176	down	0.0158134	-0.34405	15.68	0.0877811	n.s.	16.445	0.00121494	0.765	0.0127421	up	3.33401e-06	0.000273835	sig	4	16.743	16.6995	16.8074	16.9064	15.6329	15.8109	15.571	15.7053	16.3591	16.5309	NA
1159	sp|P31040|DHSA_HUMAN	SDHA	DHSA_HUMAN Succinate dehydrogenase [ubiquinone] flavoprotein subunit, mitochondrial	0.00595212	-0.0787055	19.4415	0.0254224	n.s.	0.589369	-0.0158851	19.3628	0.732602	n.s.	19.4256	0.151667	0.0628205	0.237163	n.s.	0.0280621	0.0545814	n.s.	0	19.4192	19.4468	19.4439	19.4562	19.3408	19.3388	19.359	19.4126	19.3858	19.4655	Mitochondria
1160	sp|P31146|COR1A_HUMAN	CORO1A	COR1A_HUMAN Coronin-1A	0.912004	-0.00346197	18.9265	0.938961	n.s.	0.0158783	-0.115744	18.9231	0.0880425	n.s.	18.8108	0.0464698	-0.112282	0.0996735	n.s.	0.028296	0.0547971	n.s.	0	18.9104	18.9518	18.9576	18.8863	18.9102	18.9959	18.8995	18.8867	18.8325	18.7891	Cytosol
1161	sp|P31150|GDIA_HUMAN	GDI1	GDIA_HUMAN Rab GDP dissociation inhibitor alpha	0.239414	-0.0880242	20.1294	0.352348	n.s.	0.299854	-0.096187	20.0414	0.476539	n.s.	20.0332	0.903778	-0.00816277	0.929623	n.s.	0.342371	0.404242	n.s.	0	20.2224	20.1199	20.192	19.9834	19.9645	20.156	20.0426	20.0024	20.0122	20.0542	Cytosol
1162	sp|P31153|METK2_HUMAN	MAT2A	METK2_HUMAN S-adenosylmethionine synthase isoform type-2	0.00658155	-0.124541	19.0953	0.0271085	n.s.	0.26021	-0.0626546	18.9707	0.435141	n.s.	19.0326	0.349625	0.0618864	0.455544	n.s.	0.0411161	0.0724733	n.s.	0	19.1333	19.0828	19.1008	19.0642	18.976	18.9651	19.0365	18.9054	18.9634	19.1019	NA
1163	sp|P31323|KAP3_HUMAN	PRKAR2B	KAP3_HUMAN cAMP-dependent protein kinase type II-beta regulatory subunit	0.0144995	-0.217259	18.7805	0.0465076	n.s.	0.0312394	-0.183865	18.5632	0.124404	n.s.	18.5966	0.714593	0.0333944	0.779012	n.s.	0.0219364	0.0450009	sig	5	18.8761	18.7282	18.7373	18.7802	18.6515	18.6584	18.4435	18.4993	18.556	18.6372	Cytosol
1164	sp|P31327-3|CPSM_HUMAN	CPS1	CPSM_HUMAN Isoform 3 of Carbamoyl-phosphate synthase [ammonia], mitochondrial	4.82473e-05	0.138137	18.8007	0.00172921	n.s.	0.063496	0.0388638	18.9388	0.182692	n.s.	18.8395	0.00726588	-0.0992727	0.0301337	n.s.	6.78326e-05	0.00116899	sig	1	18.7883	18.8011	18.7918	18.8214	18.9284	18.972	18.9243	18.9305	18.8225	18.8566	NA
1165	sp|P31483|TIA1_HUMAN	TIA1	TIA1_HUMAN Nucleolysin TIA-1 isoform p40	0.0435281	-0.072352	17.1616	0.0996251	n.s.	0.00849522	0.179892	17.0892	0.0630924	n.s.	17.3415	0.00930756	0.252244	0.0353237	n.s.	0.00163801	0.00759594	sig	8	17.1845	17.1565	17.144	17.1613	17.0587	17.0504	17.0795	17.1684	17.2842	17.3987	Cytosol
1166	sp|P31689|DNJA1_HUMAN	DNAJA1	DNJA1_HUMAN DnaJ homolog subfamily A member 1	0.533362	0.0289521	20.2412	0.644894	n.s.	0.993925	0.000518891	20.2701	0.995737	n.s.	20.2417	0.482847	-0.0284332	0.581061	n.s.	0.773236	0.803113	n.s.	0	20.2347	20.1718	20.2044	20.3537	20.2821	20.2311	20.2507	20.3165	20.2806	20.2028	Cytosol
1167	sp|P31749|AKT1_HUMAN	AKT1	AKT1_HUMAN RAC-alpha serine/threonine-protein kinase	0.404869	0.0676023	17.7861	0.525034	n.s.	0.198883	-0.167984	17.8537	0.367043	n.s.	17.6181	0.00421544	-0.235586	0.0223594	n.s.	0.0801173	0.123215	n.s.	0	17.8579	17.7497	17.9336	17.6032	17.8047	17.895	17.8931	17.822	17.587	17.6493	Cytosol
1168	sp|P31751|AKT2_HUMAN	AKT2	AKT2_HUMAN RAC-beta serine/threonine-protein kinase	0.055813	0.0863051	14.1304	0.119039	n.s.	0.0165538	0.214081	14.2167	0.0901708	n.s.	14.3445	0.0822898	0.127776	0.150131	n.s.	0.0115523	0.0281328	sig	3	14.1666	14.0781	14.1796	14.0972	14.1946	14.2185	14.1648	14.2889	14.2814	14.4075	Cytosol
1169	sp|P31930|QCR1_HUMAN	UQCRC1	QCR1_HUMAN Cytochrome b-c1 complex subunit 1, mitochondrial	0.657288	-0.0128208	18.2911	0.751838	n.s.	0.00831316	0.162207	18.2783	0.0629661	n.s.	18.4533	0.00216379	0.175028	0.0160451	n.s.	0.00189023	0.00828083	sig	8	18.2535	18.3267	18.2522	18.332	18.282	18.2463	18.2626	18.3222	18.4462	18.4604	Mitochondria
1170	sp|P31937|3HIDH_HUMAN	HIBADH	3HIDH_HUMAN 3-hydroxyisobutyrate dehydrogenase, mitochondrial	0.452923	0.0178556	16.3648	0.572638	n.s.	0.309812	0.0404343	16.3827	0.485222	n.s.	16.4053	0.369937	0.0225787	0.475743	n.s.	0.404144	0.466161	n.s.	0	16.3069	16.3773	16.375	16.4001	16.4088	16.3634	16.3798	16.3788	16.4335	16.3771	Mitochondria
1171	sp|P31939|PUR9_HUMAN	ATIC	PUR9_HUMAN Bifunctional purine biosynthesis protein PURH	6.08974e-05	0.273718	19.5239	0.00191985	n.s.	0.0309192	0.120615	19.7976	0.123827	n.s.	19.6445	0.00417228	-0.153103	0.0222852	n.s.	6.10631e-05	0.00111525	sig	1	19.5706	19.5531	19.4704	19.5013	19.8193	19.7542	19.7997	19.8172	19.6653	19.6236	NA
1172	sp|P31942|HNRH3_HUMAN	HNRNPH3	HNRH3_HUMAN Heterogeneous nuclear ribonucleoprotein H3	0.00420777	-0.174254	19.6002	0.0203836	n.s.	0.143443	0.111172	19.4259	0.300533	n.s.	19.7114	0.00196342	0.285426	0.0152326	n.s.	0.00157933	0.00737615	sig	7	19.5374	19.6022	19.5631	19.698	19.3786	19.4343	19.4557	19.4352	19.7617	19.661	Nucleus
1173	sp|P31943|HNRH1_HUMAN	HNRNPH1	HNRH1_HUMAN Heterogeneous nuclear ribonucleoprotein H	0.000879731	-0.164815	17.3271	0.00808271	n.s.	0.659271	0.0164609	17.1623	0.781768	n.s.	17.3435	0.005464	0.181276	0.0256161	n.s.	0.000803907	0.00473958	sig	4	17.2731	17.3289	17.3397	17.3665	17.1626	17.1632	17.1163	17.207	17.3139	17.3732	Nucleus
1174	sp|P31946|1433B_HUMAN	YWHAB	1433B_HUMAN 14-3-3 protein beta/alpha	0.200213	0.0586561	21.0383	0.307627	n.s.	0.0728848	-0.167463	21.0969	0.199896	n.s.	20.8708	0.027314	-0.226119	0.0705088	n.s.	0.0215841	0.0443704	sig	2	21.0866	21.0127	20.9648	21.0889	21.1504	21.118	21.0977	21.0215	20.9563	20.7853	Cytosol
1175	sp|P31948|STIP1_HUMAN	STIP1	STIP1_HUMAN Stress-induced-phosphoprotein 1	0.000160141	0.120091	21.3722	0.00330024	n.s.	0.922639	-0.00194019	21.4923	0.95548	n.s.	21.3703	0.000733853	-0.122031	0.0105207	n.s.	9.0984e-05	0.00134915	sig	1	21.3847	21.3884	21.3367	21.379	21.5098	21.5011	21.4755	21.4828	21.3615	21.3791	Cytosol
1176	sp|P31949|S10AB_HUMAN	S100A11	S10AB_HUMAN Protein S100-A11	0.00038108	0.18022	17.4283	0.00499952	n.s.	0.000400893	0.328425	17.6086	0.0221574	n.s.	17.7568	0.00359097	0.148205	0.0205091	n.s.	2.36672e-05	0.000699588	sig	3	17.3923	17.4012	17.478	17.4418	17.6361	17.5799	17.6355	17.5828	17.7481	17.7654	Cytosol
1177	sp|P32004|L1CAM_HUMAN	L1CAM	L1CAM_HUMAN Neural cell adhesion molecule L1	0.0728327	-0.0816091	20.1678	0.145313	n.s.	0.818278	0.00986332	20.0862	0.894206	n.s.	20.1777	0.0902667	0.0914724	0.161526	n.s.	0.0871874	0.131995	n.s.	0	20.1516	20.2104	20.1006	20.2087	20.0483	20.1517	20.0366	20.1083	20.191	20.1644	Plasma.Membrane
1178	sp|P32119|PRDX2_HUMAN	PRDX2	PRDX2_HUMAN Peroxiredoxin-2	0.023867	0.0750735	21.3642	0.0655298	n.s.	0.0441686	-0.134066	21.4392	0.149545	n.s.	21.2301	0.00295949	-0.20914	0.0184586	n.s.	0.00216977	0.00899289	sig	2	21.4101	21.3593	21.3008	21.3865	21.4174	21.4478	21.436	21.4559	21.2789	21.1814	Cytosol
1179	sp|P32121-4|ARRB2_HUMAN	ARRB2	ARRB2_HUMAN Isoform 4 of Beta-arrestin-2	0.887568	0.00784757	15.7626	0.922444	n.s.	0.240483	-0.10334	15.7704	0.414483	n.s.	15.6593	0.0642522	-0.111187	0.125164	n.s.	0.242374	0.303183	n.s.	0	15.782	15.8561	15.7816	15.6307	15.7045	15.82	15.7877	15.7696	15.699	15.6195	Cytosol
1180	sp|P32189|GLPK_HUMAN	GK	GLPK_HUMAN Glycerol kinase	0.154434	-0.102008	16.1506	0.25284	n.s.	0.37683	0.0414313	16.0486	0.556193	n.s.	16.192	0.170693	0.143439	0.259295	n.s.	0.149858	0.203681	n.s.	0	16.0754	16.1814	16.1934	16.1521	16.0146	15.9202	16.0674	16.1922	16.1715	16.2125	Cytosol
1181	sp|P32322|P5CR1_HUMAN	PYCR1	P5CR1_HUMAN Pyrroline-5-carboxylate reductase 1, mitochondrial	0.00306381	-0.0933409	17.9845	0.0165794	n.s.	0.408949	-0.0480216	17.8912	0.584585	n.s.	17.9365	0.428694	0.0453193	0.53061	n.s.	0.0811535	0.124383	n.s.	0	17.962	17.9937	17.9613	18.0209	17.8745	17.9291	17.8712	17.8898	18.014	17.8589	Mitochondria
1182	sp|P32780|TF2H1_HUMAN	GTF2H1	TF2H1_HUMAN General transcription factor IIH subunit 1	0.0629386	-0.18925	13.9412	0.130851	n.s.	0.753665	0.0373033	13.7519	0.849892	n.s.	13.9785	0.0165112	0.226553	0.0505146	n.s.	0.0633406	0.101682	n.s.	0	14.0014	13.929	13.743	14.0912	13.7264	13.8247	13.657	13.7996	13.9863	13.9706	Nucleus
1183	sp|P32856|STX2_HUMAN	STX2	STX2_HUMAN Syntaxin-2	0.677225	-0.0109912	16.8051	0.769481	n.s.	0.771295	0.00587694	16.7941	0.864648	n.s.	16.811	0.667607	0.0168681	0.741186	n.s.	0.831517	0.853608	n.s.	0	16.7791	16.7998	16.8217	16.8199	16.8391	16.7386	16.7747	16.8241	16.7922	16.8297	NA
1184	sp|P32929|CGL_HUMAN	CTH	CGL_HUMAN Cystathionine gamma-lyase	0.00844295	0.17081	15.0618	0.0319746	n.s.	0.039332	-0.11836	15.2326	0.139552	n.s.	14.9435	0.00611571	-0.28917	0.027403	n.s.	0.00165834	0.00764411	sig	2	15.0921	14.9958	15.0479	15.1116	15.1509	15.1933	15.2862	15.3002	14.955	14.9319	Cytosol
1185	sp|P32969|RL9_HUMAN	RPL9	RL9_HUMAN 60S ribosomal protein L9	0.812911	0.00933316	18.3992	0.870084	n.s.	0.257001	0.0642381	18.4085	0.432356	n.s.	18.4634	0.131586	0.054905	0.213384	n.s.	0.356918	0.418917	n.s.	0	18.4631	18.4469	18.3445	18.3422	18.3997	18.4456	18.3581	18.4306	18.4655	18.4613	Cytosol
1186	sp|P33121|ACSL1_HUMAN	ACSL1	ACSL1_HUMAN Long-chain-fatty-acid--CoA ligase 1	0.00991603	0.135736	16.8369	0.0357088	n.s.	0.025819	-0.16567	16.9726	0.113637	n.s.	16.6712	0.00050784	-0.301406	0.00923908	n.s.	0.000545725	0.00376923	sig	2	16.8345	16.8386	16.9141	16.7604	16.932	17.0225	16.9706	16.9654	16.6854	16.6571	NA
1187	sp|P33176|KINH_HUMAN	KIF5B	KINH_HUMAN Kinesin-1 heavy chain	0.00152853	0.138204	20.9427	0.0111504	n.s.	0.704646	0.0147697	21.0809	0.815055	n.s.	20.9575	0.00440918	-0.123434	0.0227877	n.s.	0.00184772	0.00815313	sig	1	20.9301	20.911	20.9205	21.0093	21.1042	21.0662	21.0955	21.0578	20.9789	20.9361	Cytosol
1188	sp|P33316|DUT_HUMAN	DUT	DUT_HUMAN Deoxyuridine 5'-triphosphate nucleotidohydrolase, mitochondrial	0.11014	-0.106439	16.2918	0.196025	n.s.	0.00201842	0.260494	16.1854	0.0385229	n.s.	16.5523	0.0112262	0.366933	0.0396355	n.s.	0.00274702	0.0105242	sig	7	16.3478	16.2738	16.2554	16.2902	16.044	16.2541	16.2791	16.1643	16.5185	16.5861	NA
1189	sp|P33527-9|MRP1_HUMAN	ABCC1	MRP1_HUMAN Isoform 9 of Multidrug resistance-associated protein 1	0.785652	0.0106892	15.8237	0.851037	n.s.	0.218775	-0.0903924	15.8344	0.388191	n.s.	15.7333	0.115801	-0.101082	0.193563	n.s.	0.200203	0.258877	n.s.	0	15.8403	15.9026	15.7969	15.755	15.8168	15.7975	15.8311	15.8921	15.7988	15.6678	Plasma.Membrane
1190	sp|P33897|ABCD1_HUMAN	ABCD1	ABCD1_HUMAN ATP-binding cassette sub-family D member 1	1.45137e-05	0.533507	15.6764	0.000949814	n.s.	0.0162935	-0.160597	16.2099	0.0893431	n.s.	15.5158	0.000137325	-0.694105	0.0062529	down	2.12428e-06	0.000228011	sig	1	15.6595	15.6501	15.756	15.6399	16.1768	16.2198	16.2957	16.1473	15.5138	15.5178	NA
1191	sp|P33991|MCM4_HUMAN	MCM4	MCM4_HUMAN DNA replication licensing factor MCM4	0.00114001	-0.206413	19.3302	0.00928913	n.s.	0.0446159	0.135398	19.1238	0.150116	n.s.	19.4656	0.00092887	0.341811	0.0115476	n.s.	0.00022011	0.00216865	sig	7	19.4037	19.3222	19.3271	19.2677	19.1258	19.0623	19.1638	19.1432	19.4314	19.4997	Nucleus
1192	sp|P33992|MCM5_HUMAN	MCM5	MCM5_HUMAN DNA replication licensing factor MCM5	0.000144622	-0.16159	18.0774	0.0030982	n.s.	0.0142875	0.157578	17.9159	0.082941	n.s.	18.235	0.00107117	0.319169	0.0120515	n.s.	6.68923e-05	0.00116087	sig	7	18.0752	18.048	18.0728	18.1138	17.8899	17.9022	17.9204	17.951	18.1827	18.2874	Cytosol
1193	sp|P33993|MCM7_HUMAN	MCM7	MCM7_HUMAN DNA replication licensing factor MCM7	0.000202412	-0.180304	18.5524	0.00369404	n.s.	0.0186679	0.130321	18.3721	0.0962789	n.s.	18.6827	0.000370616	0.310625	0.00820194	n.s.	3.74925e-05	0.000842899	sig	7	18.5463	18.5119	18.6011	18.5504	18.3743	18.3358	18.3813	18.397	18.6501	18.7154	Nucleus
1194	sp|P34059|GALNS_HUMAN	GALNS	GALNS_HUMAN N-acetylgalactosamine-6-sulfatase	0.620619	-0.0211871	15.7165	0.720728	n.s.	0.13394	0.071225	15.6953	0.289717	n.s.	15.7878	0.133502	0.0924121	0.215662	n.s.	0.20405	0.263094	n.s.	0	15.678	15.6801	15.725	15.7829	15.6346	15.7225	15.7734	15.6509	15.7736	15.8019	Lysosome
1195	sp|P34741|SDC2_HUMAN	SDC2	SDC2_HUMAN Syndecan-2	0.126761	-0.0695171	18.9009	0.217467	n.s.	0.282903	0.062383	18.8313	0.459358	n.s.	18.9632	0.0972107	0.1319	0.169791	n.s.	0.0958971	0.142306	n.s.	0	18.8452	18.8848	18.9434	18.93	18.8874	18.835	18.8628	18.7402	19.0244	18.902	NA
1196	sp|P34897|GLYM_HUMAN	SHMT2	GLYM_HUMAN Serine hydroxymethyltransferase, mitochondrial	0.73831	-0.0163877	19.3482	0.816617	n.s.	0.384792	0.0679507	19.3318	0.562739	n.s.	19.4161	0.118372	0.0843384	0.196357	n.s.	0.38118	0.443413	n.s.	0	19.2488	19.3427	19.3464	19.4548	19.357	19.3684	19.2771	19.3247	19.4642	19.3681	Mitochondria
1197	sp|P34932|HSP74_HUMAN	HSPA4	HSP74_HUMAN Heat shock 70 kDa protein 4	0.00562354	0.0586633	20.7643	0.0245707	n.s.	0.695937	-0.00933497	20.8229	0.807817	n.s.	20.7549	0.020588	-0.0679983	0.058393	n.s.	0.00981115	0.0250288	sig	1	20.789	20.7693	20.7653	20.7334	20.8228	20.8419	20.8237	20.8033	20.7321	20.7778	Cytosol
1198	sp|P34947|GRK5_HUMAN	GRK5	GRK5_HUMAN G protein-coupled receptor kinase 5	0.00677822	0.162172	17.8902	0.0276499	n.s.	0.0115906	0.147222	18.0524	0.0739703	n.s.	18.0374	0.783149	-0.0149505	0.835156	n.s.	0.00744314	0.020787	sig	6	17.9004	17.8588	17.8537	17.9478	18.0372	17.9636	18.0994	18.1093	18.0275	18.0474	NA
1199	sp|P34949|MPI_HUMAN	MPI	MPI_HUMAN Mannose-6-phosphate isomerase	0.221538	0.0451869	15.5932	0.332242	n.s.	0.71684	-0.0266969	15.6384	0.823002	n.s.	15.5665	0.308538	-0.0718838	0.412552	n.s.	0.430361	0.490793	n.s.	0	15.6654	15.606	15.5505	15.5511	15.6058	15.6187	15.6384	15.6908	15.4768	15.6562	Cytosol
1200	sp|P35052|GPC1_HUMAN	GPC1	GPC1_HUMAN Glypican-1	0.0489068	-0.11402	15.6947	0.107988	n.s.	0.113664	-0.131304	15.5807	0.263441	n.s.	15.5634	0.533482	-0.0172844	0.624965	n.s.	0.0504841	0.0850458	n.s.	0	15.6362	15.8061	15.7191	15.6173	15.575	15.5395	15.6194	15.5888	15.5719	15.5549	NA
1201	sp|P35080-2|PROF2_HUMAN	PFN2	PROF2_HUMAN Isoform IIb of Profilin-2	0.53552	-0.0429965	21.1254	0.647125	n.s.	0.44091	0.0645299	21.0824	0.613602	n.s.	21.1899	0.23823	0.107526	0.337328	n.s.	0.429891	0.490482	n.s.	0	21.0779	21.0598	21.259	21.1049	21.0789	21.1761	21.1201	20.9545	21.1371	21.2427	Cytosol
1202	sp|P35080|PROF2_HUMAN	PFN2	PROF2_HUMAN Profilin-2	0.589917	-0.0558652	19.5337	0.695525	n.s.	0.285251	-0.154964	19.4779	0.461969	n.s.	19.3788	0.583208	-0.0990989	0.669428	n.s.	0.552693	0.605185	n.s.	0	19.5324	19.6365	19.5556	19.4103	19.4734	19.6115	19.5909	19.2356	19.2084	19.5491	Cytosol
1203	sp|P35221-2|CTNA1_HUMAN	CTNNA1	CTNA1_HUMAN Isoform 2 of Catenin alpha-1	0.916004	-0.00191496	19.9078	0.941708	n.s.	0.168893	-0.0354938	19.9059	0.333471	n.s.	19.8723	0.192869	-0.0335788	0.285864	n.s.	0.271405	0.332598	n.s.	0	19.8756	19.9311	19.9214	19.9031	19.9347	19.8755	19.9135	19.8998	19.8897	19.8549	Cytosol
1204	sp|P35222|CTNB1_HUMAN	CTNNB1	CTNB1_HUMAN Catenin beta-1	0.00447846	-0.204586	19.085	0.0210156	n.s.	0.000276995	-0.303895	18.8804	0.020448	n.s.	18.7811	0.216914	-0.099309	0.313595	n.s.	0.00139629	0.00674421	sig	5	19.099	19.1092	19.0459	19.0859	18.778	18.8359	18.9625	18.9453	18.8047	18.7576	Cytosol
1205	sp|P35232|PHB_HUMAN	PHB	PHB_HUMAN Prohibitin	0.387063	0.0674686	19.2868	0.507668	n.s.	0.788745	0.0332767	19.3543	0.875872	n.s.	19.3201	0.697593	-0.0341919	0.765988	n.s.	0.701095	0.740786	n.s.	0	19.3331	19.1981	19.1691	19.4469	19.4309	19.2689	19.3519	19.3655	19.426	19.2141	Cytosol
1206	sp|P35240-2|MERL_HUMAN	NF2	MERL_HUMAN Isoform 2 of Merlin	0.0431252	-0.14328	16.0854	0.0989319	n.s.	0.085594	-0.203583	15.9421	0.219807	n.s.	15.8818	0.447574	-0.0603034	0.549578	n.s.	0.0561569	0.0922728	n.s.	0	15.9954	16.0765	16.217	16.0525	15.8884	16.0296	15.9218	15.9286	15.7916	15.972	Cytosol
1207	sp|P35241-5|RADI_HUMAN	RDX	RADI_HUMAN Isoform 5 of Radixin	0.0238859	0.0720756	19.4145	0.0655298	n.s.	0.122086	0.0602048	19.4865	0.273601	n.s.	19.4747	0.737714	-0.0118708	0.798257	n.s.	0.0564717	0.0926705	n.s.	0	19.4572	19.4143	19.4061	19.3803	19.4828	19.442	19.4923	19.5291	19.5062	19.4431	Cytosol
1208	sp|P35244|RFA3_HUMAN	RPA3	RFA3_HUMAN Replication protein A 14 kDa subunit	0.124808	0.16369	15.309	0.214863	n.s.	0.000167303	0.608646	15.4727	0.0170325	up	15.9177	0.0274543	0.444956	0.0707295	n.s.	0.00201428	0.00861818	sig	8	15.3871	15.2592	15.3175	15.2723	15.422	15.7138	15.4559	15.2992	15.9352	15.9001	Nucleus
1209	sp|P35249|RFC4_HUMAN	RFC4	RFC4_HUMAN Replication factor C subunit 4	0.000552732	-0.237501	16.5109	0.00608684	n.s.	0.00320716	0.18075	16.2734	0.0445579	n.s.	16.6917	0.0011002	0.418251	0.0121194	n.s.	5.3519e-05	0.00101032	sig	7	16.5375	16.5264	16.5159	16.4638	16.1828	16.2854	16.3302	16.2953	16.6675	16.7159	Nucleus
1210	sp|P35250|RFC2_HUMAN	RFC2	RFC2_HUMAN Replication factor C subunit 2	7.3019e-06	-0.266615	16.2389	0.000681419	n.s.	0.0712642	-0.0725955	15.9723	0.196692	n.s.	16.1663	0.000619722	0.19402	0.00993372	n.s.	8.70553e-06	0.000424915	sig	4	16.2615	16.2013	16.2724	16.2204	15.9936	15.9744	15.9559	15.9652	16.1405	16.1921	Nucleus
1211	sp|P35251|RFC1_HUMAN	RFC1	RFC1_HUMAN Replication factor C subunit 1	0.510929	0.0884522	14.6624	0.625195	n.s.	0.186962	0.137117	14.7509	0.352541	n.s.	14.7995	0.788066	0.0486651	0.838411	n.s.	0.607478	0.655451	n.s.	0	14.5378	14.5952	14.7819	14.7347	15.0524	14.6566	14.7727	14.5217	14.8066	14.7925	Nucleus
1212	sp|P35268|RL22_HUMAN	RPL22	RL22_HUMAN 60S ribosomal protein L22	0.39406	0.0312326	15.8498	0.515069	n.s.	0.225303	0.0742407	15.881	0.396707	n.s.	15.924	0.218074	0.0430082	0.314734	n.s.	0.270049	0.331265	n.s.	0	15.941	15.8315	15.8289	15.7978	15.8659	15.8757	15.8627	15.9198	15.8885	15.9596	Cytosol
1213	sp|P35269|T2FA_HUMAN	GTF2F1	T2FA_HUMAN General transcription factor IIF subunit 1	0.0557258	-0.103494	17.6677	0.118945	n.s.	0.0275453	0.172773	17.5642	0.116843	n.s.	17.8405	0.010719	0.276268	0.0385571	n.s.	0.00480727	0.0153994	sig	7	17.6492	17.6146	17.7401	17.6669	17.5983	17.6246	17.5683	17.4657	17.7882	17.8927	Nucleus
1214	sp|P35270|SPRE_HUMAN	SPR	SPRE_HUMAN Sepiapterin reductase	0.0498478	0.250388	14.4116	0.109479	n.s.	0.469278	0.0866853	14.662	0.638895	n.s.	14.4983	0.207054	-0.163703	0.301913	n.s.	0.0859384	0.130344	n.s.	0	14.4361	14.2113	14.4432	14.5559	14.7844	14.7224	14.4532	14.688	14.5108	14.4858	Cytosol
1215	sp|P35520-2|CBS_HUMAN	CBS	CBS_HUMAN Isoform 2 of Cystathionine beta-synthase	0.126514	0.115993	15.6323	0.217119	n.s.	0.241751	-0.0743771	15.7483	0.415896	n.s.	15.558	0.0808112	-0.19037	0.148309	n.s.	0.0784778	0.12107	n.s.	0	15.6804	15.5284	15.6388	15.6818	15.6666	15.8363	15.642	15.8484	15.5525	15.5634	Cytosol
1216	sp|P35573|GDE_HUMAN	AGL	GDE_HUMAN Glycogen debranching enzyme	0.00724331	0.108956	17.2913	0.0287986	n.s.	0.00772879	-0.153864	17.4003	0.0599293	n.s.	17.1375	0.000705826	-0.26282	0.0103942	n.s.	0.000212104	0.00213659	sig	2	17.3142	17.3241	17.2939	17.2332	17.3471	17.4077	17.4284	17.4179	17.1463	17.1286	Cytosol
1217	sp|P35579|MYH9_HUMAN	MYH9	MYH9_HUMAN Myosin-9	1.34681e-05	0.145047	19.4384	0.000934698	n.s.	9.15011e-05	0.252731	19.5835	0.0170325	n.s.	19.6912	0.00275606	0.107684	0.0177601	n.s.	1.66507e-06	0.000204459	sig	3	19.461	19.433	19.4256	19.4342	19.5982	19.5618	19.5937	19.5802	19.7089	19.6735	Cytosol
1218	sp|P35580-4|MYH10_HUMAN	MYH10	MYH10_HUMAN Isoform 4 of Myosin-10	0.218894	0.0420177	21.2194	0.329525	n.s.	0.733484	0.0156136	21.2614	0.835131	n.s.	21.235	0.208557	-0.0264041	0.303479	n.s.	0.382567	0.4448	n.s.	0	21.2274	21.2955	21.189	21.1656	21.2775	21.276	21.2283	21.2639	21.2285	21.2415	NA
1219	sp|P35606|COPB2_HUMAN	COPB2	COPB2_HUMAN Coatomer subunit beta'	0.104013	0.0887291	18.7317	0.188373	n.s.	0.0297722	-0.142742	18.8204	0.121398	n.s.	18.5889	0.0142792	-0.231471	0.0460997	n.s.	0.00985365	0.0250889	sig	2	18.7875	18.7032	18.7692	18.6667	18.7236	18.8883	18.8047	18.8649	18.6029	18.5749	Golgi
1220	sp|P35611-3|ADDA_HUMAN	ADD1	ADDA_HUMAN Isoform 3 of Alpha-adducin	0.00618473	-0.107822	18.9356	0.0260452	n.s.	0.00360917	-0.176781	18.8277	0.0464869	n.s.	18.7588	0.0868093	-0.0689594	0.1567	n.s.	0.00152403	0.00717889	sig	5	18.9549	18.9615	18.9427	18.8832	18.7713	18.8479	18.8535	18.8383	18.7413	18.7763	Cytosol
1221	sp|P35612|ADDB_HUMAN	ADD2	ADDB_HUMAN Beta-adducin	0.0367682	-0.0653465	19.6147	0.0883391	n.s.	0.00109437	-0.165488	19.5493	0.0318988	n.s.	19.4492	0.039901	-0.100142	0.0894606	n.s.	0.00206642	0.00876545	sig	5	19.6058	19.6482	19.594	19.6108	19.5211	19.6061	19.5117	19.5585	19.4347	19.4637	Cytosol
1222	sp|P35613|BASI_HUMAN	BSG	BASI_HUMAN Basigin	0.00356756	-0.18884	18.5285	0.0183803	n.s.	0.542942	0.0331165	18.3397	0.69445	n.s.	18.5617	0.0038172	0.221956	0.0212851	n.s.	0.00210859	0.00884571	sig	7	18.5072	18.6257	18.5013	18.48	18.4067	18.3394	18.2953	18.3174	18.5499	18.5734	Plasma.Membrane
1223	sp|P35637|FUS_HUMAN	FUS	FUS_HUMAN RNA-binding protein FUS	0.000464993	-0.183124	18.8688	0.00550619	n.s.	3.25798e-05	0.243982	18.6857	0.0152681	n.s.	19.1128	0.000428014	0.427106	0.00867605	n.s.	7.6771e-06	0.000412727	sig	7	18.8845	18.8695	18.858	18.8633	18.6516	18.7519	18.6377	18.7016	19.0996	19.126	Nucleus
1224	sp|P35658-5|NU214_HUMAN	NUP214	NU214_HUMAN Isoform 5 of Nuclear pore complex protein Nup214	0.00282879	-0.082122	18.4969	0.0157736	n.s.	0.114254	0.0411642	18.4148	0.26441	n.s.	18.5381	0.00261275	0.123286	0.0172393	n.s.	0.000863984	0.0049863	sig	7	18.5005	18.477	18.4788	18.5313	18.4307	18.4345	18.4077	18.3862	18.5257	18.5505	Cytosol
1225	sp|P35659|DEK_HUMAN	DEK	DEK_HUMAN Protein DEK	0.00397064	-0.177968	17.8448	0.0197573	n.s.	0.133763	0.121565	17.6668	0.289663	n.s.	17.9663	0.009842	0.299532	0.036518	n.s.	0.00302494	0.0111652	sig	7	17.782	17.9154	17.8287	17.853	17.6518	17.747	17.6188	17.6496	17.8854	18.0473	Nucleus
1226	sp|P35711|SOX5_HUMAN	SOX5	SOX5_HUMAN Transcription factor SOX-5	0.264309	-0.0337615	17.203	0.381167	n.s.	0.294604	0.0372057	17.1692	0.472169	n.s.	17.2402	0.0596199	0.0709672	0.118283	n.s.	0.135336	0.187647	n.s.	0	17.2152	17.177	17.1642	17.2554	17.1492	17.1519	17.2236	17.1522	17.242	17.2383	Nucleus
1227	sp|P35716|SOX11_HUMAN	SOX11	SOX11_HUMAN Transcription factor SOX-11	0.631201	0.0143078	17.7069	0.72925	n.s.	0.0558772	0.118832	17.7212	0.170598	n.s.	17.8258	0.0623756	0.104525	0.122085	n.s.	0.0465523	0.0799376	n.s.	0	17.7026	17.6597	17.7004	17.765	17.6921	17.7529	17.7524	17.6876	17.8753	17.7762	Nucleus
1228	sp|P35749-2|MYH11_HUMAN	MYH11	MYH11_HUMAN Isoform 2 of Myosin-11	0.00576114	0.156563	17.3395	0.0249079	n.s.	0.00418536	0.314787	17.496	0.0489381	n.s.	17.6542	0.0121127	0.158224	0.0415761	n.s.	0.000665638	0.00421312	sig	3	17.4186	17.3602	17.3101	17.269	17.5237	17.4502	17.5298	17.4803	17.6169	17.6916	NA
1229	sp|P35754|GLRX1_HUMAN	GLRX	GLRX1_HUMAN Glutaredoxin-1	0.0282913	0.1102	15.1705	0.0732611	n.s.	0.354118	0.0595171	15.2807	0.533334	n.s.	15.2301	0.412236	-0.0506827	0.515511	n.s.	0.0967756	0.143438	n.s.	0	15.1624	15.0959	15.2021	15.2217	15.3386	15.2331	15.3127	15.2387	15.2932	15.1669	Cytosol
1230	sp|P35790|CHKA_HUMAN	CHKA	CHKA_HUMAN Choline kinase alpha	0.287208	-0.108226	13.6797	0.406446	n.s.	0.858682	0.0145458	13.5715	0.919087	n.s.	13.6943	0.386556	0.122772	0.49285	n.s.	0.419208	0.48051	n.s.	0	13.7824	13.6566	13.7119	13.5681	13.5653	13.4256	13.7986	13.4965	13.6362	13.7524	Cytosol
1231	sp|P35813-3|PPM1A_HUMAN	PPM1A	PPM1A_HUMAN Isoform 3 of Protein phosphatase 1A	0.0353516	0.147561	17.8898	0.0859527	n.s.	0.642836	0.0322025	18.0373	0.771903	n.s.	17.922	0.138898	-0.115359	0.221538	n.s.	0.06559	0.104378	n.s.	0	18.0045	17.8729	17.8515	17.8302	18.1093	18.0416	18.0668	17.9315	17.8795	17.9644	Cytosol
1232	sp|P35914|HMGCL_HUMAN	HMGCL	HMGCL_HUMAN Hydroxymethylglutaryl-CoA lyase, mitochondrial	0.673076	0.00992232	18.6608	0.766	n.s.	0.756235	0.00986437	18.6707	0.852207	n.s.	18.6707	0.998275	-5.79478e-05	0.999346	n.s.	0.89136	0.906574	n.s.	0	18.6578	18.6931	18.6792	18.6131	18.6448	18.7003	18.6888	18.6489	18.6479	18.6934	NA
1233	sp|P35998|PRS7_HUMAN	PSMC2	PRS7_HUMAN 26S protease regulatory subunit 7	0.0178592	0.0605367	18.0245	0.0536012	n.s.	0.0897611	0.0597181	18.0851	0.227788	n.s.	18.0842	0.9607	-0.000818605	0.971702	n.s.	0.0250688	0.0499321	sig	9	18.0643	18.0394	17.991	18.0034	18.0728	18.1095	18.0758	18.0822	18.0691	18.0994	Cytosol
1234	sp|P36405|ARL3_HUMAN	ARL¬†3.00	ARL3_HUMAN ADP-ribosylation factor-like protein 3	0.398638	0.0362361	18.149	0.519543	n.s.	0.411753	-0.062111	18.1852	0.586052	n.s.	18.0868	0.259071	-0.0983471	0.359631	n.s.	0.348314	0.410406	n.s.	0	18.0904	18.1307	18.1779	18.1968	18.2726	18.1926	18.1374	18.1381	18.1808	17.9929	NA
1235	sp|P36507|MP2K2_HUMAN	MAP2K2	MP2K2_HUMAN Dual specificity mitogen-activated protein kinase kinase 2	0.0236986	0.102976	17.7703	0.0651458	n.s.	0.258792	-0.0533476	17.8733	0.434172	n.s.	17.7169	0.00967661	-0.156324	0.0360667	n.s.	0.0103713	0.0260123	sig	2	17.8418	17.7158	17.7526	17.771	17.9205	17.8334	17.8996	17.8396	17.7308	17.7031	Cytosol
1236	sp|P36542|ATPG_HUMAN	ATP5C1	ATPG_HUMAN ATP synthase subunit gamma, mitochondrial	0.747573	-0.00834667	19.1491	0.822844	n.s.	0.143104	0.0366875	19.1407	0.300422	n.s.	19.1858	0.24172	0.0450342	0.340514	n.s.	0.333827	0.395949	n.s.	0	19.1591	19.1787	19.1372	19.1213	19.1508	19.1904	19.1344	19.0873	19.1975	19.1741	NA
1237	sp|P36543|VATE1_HUMAN	ATP6V1E1	VATE1_HUMAN V-type proton ATPase subunit E 1	0.677877	-0.0194484	18.4584	0.769869	n.s.	0.526601	-0.0466446	18.4389	0.682717	n.s.	18.4117	0.13574	-0.0271962	0.218261	n.s.	0.673607	0.715717	n.s.	0	18.559	18.4578	18.4729	18.3438	18.4277	18.444	18.4527	18.4313	18.3925	18.4309	Lysosome
1238	sp|P36551|HEM6_HUMAN	CPOX	HEM6_HUMAN Coproporphyrinogen-III oxidase, mitochondrial	0.00862389	-0.1076	16.3318	0.0325218	n.s.	0.713288	0.0122189	16.2242	0.821211	n.s.	16.344	0.0333013	0.119818	0.0797231	n.s.	0.0100154	0.0254032	sig	7	16.3468	16.3483	16.2805	16.3516	16.2144	16.2734	16.2407	16.1681	16.3723	16.3157	Mitochondria
1239	sp|P36578|RL4_HUMAN	RPL4	RL4_HUMAN 60S ribosomal protein L4	0.0596997	-0.069088	18.7547	0.125744	n.s.	0.82701	-0.010661	18.6856	0.899185	n.s.	18.744	0.0913323	0.0584271	0.162846	n.s.	0.123101	0.173661	n.s.	0	18.7673	18.8137	18.7567	18.6812	18.6953	18.6909	18.6518	18.7045	18.7117	18.7764	Cytosol
[truncated: 3,735 more rows]

## Sheet: SuppData_TEXCCPG1_ERonly
	Reference	Gene.Symbol	Annotation	p.val_ATG12.WT	log2FC_ATG12.WT	WT	q.val_ATG12.WT	sig_ATG12.WT	p.val_TEXCCPG1.WT	log2FC_TEXCCPG1.WT	ATG12	q.val_TEXCCPG1.WT	sig_TEXCCPG1.WT	TEXCCPG1	p.val_TEXCCPG1.ATG12	log2FC_TEXCCPG1.ATG12	q.val_TEXCCPG1.ATG12	sig_TEXCCPG1.ATG12	p.val_anova	q.val_anova	anova_sig	cluster	WT_1	WT_2	WT_3	WT_4	ATG12_1	ATG12_2	ATG12_3	ATG12_4	TEXCCPG1_1	TEXCCPG1_2	ER_Specific_compartment		TM_prediction	TM
[truncated: 325 more rows]
